# Supplementary material for: Comparison of whole blood and spleen transcriptional signatures over the course of an experimental malaria infection
Source: Sci Rep. 2019 Nov 1;9:15853. doi: 10.1038/s41598-019-52388-y (PMC6825210; doi:10.1038/s41598-019-52388-y)
Supplement: Supplementary file 1 [file 41598_2019_52388_MOESM1_ESM.xlsx]

## Sheet: Spleen
gene	myAUC	power	avg_logFC	avg_diff	timepoint
DIRAS2	0.984	0.968	1.32868	1.32868	S2
TSC22D3	0.984	0.968	1.15246	1.15246	S2
TXNIP	0.936	0.872	0.858942	0.858942	S2
ACOX3	0.936	0.872	0.772589	0.772589	S2
PLEKHM3	0.926	0.852	0.814012	0.814012	S2
HAS2	1	1	2.37032	2.37032	S4
IL2RA	1	1	2.26227	2.26227	S4
SERPINA10	1	1	1.84699	1.84699	S4
CXCL1	1	1	1.59398	1.59398	S4
MX1	1	1	1.46105	1.46105	S4
PKIB	1	1	1.29512	1.29512	S4
MX2	1	1	1.29477	1.29477	S4
COL22A1	1	1	1.27479	1.27479	S4
GJA4	1	1	1.15635	1.15635	S4
SOSTDC1	1	1	1.14338	1.14338	S4
ELOVL6	1	1	1.09733	1.09733	S4
SERPINA11	1	1	1.04835	1.04835	S4
AVPR1A	1	1	1.01843	1.01843	S4
CCL19	1	1	0.918642	0.918642	S4
ADAR	1	1	0.84806	0.84806	S4
SAMD9L	0.995	0.99	0.808629	0.808629	S4
OAS2	0.989	0.978	1.5014	1.5014	S4
IL2	0.989	0.978	1.39663	1.39663	S4
CCL7	0.984	0.968	2.47493	2.47493	S4
GBP5	0.984	0.968	2.003	2.003	S4
SOCS1	0.984	0.968	1.98397	1.98397	S4
GPR33	0.984	0.968	1.78712	1.78712	S4
CD274	0.984	0.968	1.2614	1.2614	S4
VDR	0.984	0.968	1.25151	1.25151	S4
STAT2	0.984	0.968	1.22321	1.22321	S4
TPPP3	0.984	0.968	1.16784	1.16784	S4
ASB13	0.984	0.968	0.901888	0.901888	S4
LXN	0.984	0.968	0.817526	0.817526	S4
IFIT2	0.979	0.958	1.56653	1.56653	S4
RTP4	0.979	0.958	1.45403	1.45403	S4
ZBP1	0.979	0.958	1.13943	1.13943	S4
JUN	0.979	0.958	1.11753	1.11753	S4
RNF213	0.979	0.958	1.04106	1.04106	S4
PARP3	0.979	0.958	1.01604	1.01604	S4
CABP4	0.979	0.958	0.847366	0.847366	S4
DDX58	0.979	0.958	0.839294	0.839294	S4
IL33	0.973	0.946	1.19816	1.19816	S4
TNFRSF12A	0.973	0.946	0.804181	0.804181	S4
GBP6	0.968	0.936	1.30441	1.30441	S4
EIF2AK2	0.968	0.936	1.03152	1.03152	S4
FOSL2	0.968	0.936	0.911141	0.911141	S4
NCL	0.968	0.936	0.754174	0.754174	S4
ATF3	0.963	0.926	1.87066	1.87066	S4
TNF	0.963	0.926	0.803513	0.803513	S4
DDAH1	0.957	0.914	1.18249	1.18249	S4
DAXX	0.957	0.914	0.995642	0.995642	S4
CXCR5	0.957	0.914	0.927074	0.927074	S4
SPO11	0.952	0.904	1.13444	1.13444	S4
IRF7	0.952	0.904	1.08529	1.08529	S4
USP18	0.952	0.904	0.970327	0.970327	S4
PUS7L	0.952	0.904	0.785172	0.785172	S4
PML	0.952	0.904	0.767494	0.767494	S4
CCL2	0.947	0.894	1.38855	1.38855	S4
IRF1	0.947	0.894	1.25801	1.25801	S4
SLCO3A1	0.947	0.894	0.957174	0.957174	S4
CCND1	0.947	0.894	0.940539	0.940539	S4
TAP2	0.947	0.894	0.924295	0.924295	S4
INSL3	0.947	0.894	0.903451	0.903451	S4
AMICA1	0.947	0.894	0.870151	0.870151	S4
STAT3	0.947	0.894	0.780108	0.780108	S4
GPR18	0.947	0.894	0.761246	0.761246	S4
SMPDL3B	0.941	0.882	1.53692	1.53692	S4
TAP1	0.941	0.882	1.22025	1.22025	S4
IL1RN	0.941	0.882	1.21274	1.21274	S4
DHX58	0.941	0.882	0.887814	0.887814	S4
GNB4	0.941	0.882	0.873187	0.873187	S4
NOTCH1	0.941	0.882	0.872257	0.872257	S4
DTX3L	0.941	0.882	0.800744	0.800744	S4
STAT1	0.936	0.872	1.14211	1.14211	S4
AMIGO2	0.936	0.872	0.818048	0.818048	S4
ZDHHC21	0.936	0.872	0.803333	0.803333	S4
CPXM1	0.936	0.872	0.799764	0.799764	S4
NAMPT	0.936	0.872	0.793419	0.793419	S4
SLC7A11	0.936	0.872	0.757567	0.757567	S4
PRM1	0.931	0.862	1.41241	1.41241	S4
ADAM15	0.931	0.862	0.960439	0.960439	S4
HMGN3	0.931	0.862	0.843642	0.843642	S4
CLEC2D	0.931	0.862	0.835601	0.835601	S4
IRG1	0.926	0.852	1.26931	1.26931	S4
IL21	1	1	3.25866	3.25866	S6
IRG1	1	1	2.7824	2.7824	S6
BATF2	1	1	2.34082	2.34082	S6
COL8A1	1	1	2.17243	2.17243	S6
CTLA4	1	1	2.15418	2.15418	S6
CEP55	1	1	1.97245	1.97245	S6
CCL4	1	1	1.92041	1.92041	S6
ZBTB32	1	1	1.85281	1.85281	S6
SOCS3	1	1	1.69957	1.69957	S6
PLAU	1	1	1.67183	1.67183	S6
PODNL1	1	1	1.66896	1.66896	S6
GLIPR2	1	1	1.63998	1.63998	S6
FHL2	1	1	1.62027	1.62027	S6
TAGLN	1	1	1.61235	1.61235	S6
MT3	1	1	1.46584	1.46584	S6
MNDA	1	1	1.35198	1.35198	S6
VILL	1	1	1.34818	1.34818	S6
DNMT3L	1	1	1.30028	1.30028	S6
GPT2	1	1	1.17909	1.17909	S6
SLC36A1	1	1	1.1705	1.1705	S6
MTFMT	1	1	1.16335	1.16335	S6
GRHL1	1	1	1.14201	1.14201	S6
DOK2	1	1	1.12141	1.12141	S6
GAS7	1	1	1.09668	1.09668	S6
MAPK6	1	1	1.09543	1.09543	S6
ACOT7	1	1	1.08217	1.08217	S6
SFRP1	1	1	1.06304	1.06304	S6
TRERF1	1	1	1.04695	1.04695	S6
PYCARD	1	1	1.04479	1.04479	S6
SH3PXD2B	1	1	1.01262	1.01262	S6
ANXA2	1	1	1.00456	1.00456	S6
CEBPB	1	1	0.998942	0.998942	S6
MAN2A1	1	1	0.986638	0.986638	S6
TAGLN2	1	1	0.931184	0.931184	S6
CTSZ	1	1	0.907723	0.907723	S6
FKBP1A	1	1	0.90637	0.90637	S6
SNX6	1	1	0.878015	0.878015	S6
UAP1L1	1	1	0.850899	0.850899	S6
OXCT1	1	1	0.815151	0.815151	S6
GALNT2	1	1	0.814884	0.814884	S6
TCIRG1	1	1	0.789619	0.789619	S6
SLC39A6	1	1	0.768484	0.768484	S6
UBD	0.993	0.986	2.27329	2.27329	S6
HK3	0.993	0.986	1.49176	1.49176	S6
PTRH1	0.993	0.986	1.24029	1.24029	S6
ACTA2	0.993	0.986	1.21258	1.21258	S6
CAMK2N2	0.993	0.986	1.00312	1.00312	S6
KCNAB2	0.993	0.986	0.969009	0.969009	S6
CKB	0.993	0.986	0.828666	0.828666	S6
PRKX	0.993	0.986	0.81464	0.81464	S6
APAF1	0.993	0.986	0.806504	0.806504	S6
MVP	0.993	0.986	0.787535	0.787535	S6
EGR2	0.993	0.986	0.767365	0.767365	S6
IL1RN	0.986	0.972	1.60455	1.60455	S6
IL12RB1	0.986	0.972	1.55692	1.55692	S6
IL27	0.986	0.972	1.52109	1.52109	S6
ADAP1	0.986	0.972	1.43892	1.43892	S6
CMTM4	0.986	0.972	1.23719	1.23719	S6
PTPN1	0.986	0.972	1.21068	1.21068	S6
SLC2A6	0.986	0.972	1.1532	1.1532	S6
SP140	0.986	0.972	1.08292	1.08292	S6
STEAP2	0.986	0.972	1.00406	1.00406	S6
TAF1D	0.986	0.972	0.807405	0.807405	S6
CLCN7	0.986	0.972	0.795378	0.795378	S6
CCDC25	0.986	0.972	0.775951	0.775951	S6
PRODH	0.986	0.972	0.770254	0.770254	S6
MMP3	0.979	0.958	2.1162	2.1162	S6
IL10	0.979	0.958	2.09549	2.09549	S6
UPP1	0.979	0.958	1.98904	1.98904	S6
PRM1	0.979	0.958	1.90765	1.90765	S6
F10	0.979	0.958	1.77762	1.77762	S6
SMPDL3B	0.979	0.958	1.6773	1.6773	S6
LGALS3	0.979	0.958	1.41018	1.41018	S6
CFB	0.979	0.958	1.34616	1.34616	S6
ATP10A	0.979	0.958	1.31868	1.31868	S6
BST2	0.979	0.958	1.23537	1.23537	S6
RAB13	0.979	0.958	1.23068	1.23068	S6
PKM2	0.979	0.958	1.21271	1.21271	S6
EPHA1	0.979	0.958	1.1164	1.1164	S6
PHF19	0.979	0.958	1.03555	1.03555	S6
CSTB	0.979	0.958	0.99622	0.99622	S6
HIP1	0.979	0.958	0.987	0.987	S6
RAB27A	0.979	0.958	0.924091	0.924091	S6
CTSD	0.979	0.958	0.895598	0.895598	S6
PRDX5	0.979	0.958	0.870819	0.870819	S6
DUSP19	0.979	0.958	0.855473	0.855473	S6
CXCL16	0.979	0.958	0.83008	0.83008	S6
RAB32	0.979	0.958	0.821403	0.821403	S6
MAPKAPK2	0.979	0.958	0.791765	0.791765	S6
TMCO4	0.979	0.958	0.780758	0.780758	S6
RWDD2B	0.979	0.958	0.77958	0.77958	S6
GBP1	0.972	0.944	2.43495	2.43495	S6
IFNG	0.972	0.944	2.29778	2.29778	S6
TMPRSS13	0.972	0.944	1.78367	1.78367	S6
BCAT1	0.972	0.944	1.57932	1.57932	S6
CCL2	0.972	0.944	1.44588	1.44588	S6
SPON2	0.972	0.944	1.43065	1.43065	S6
DDAH1	0.972	0.944	1.40488	1.40488	S6
SYTL3	0.972	0.944	1.35916	1.35916	S6
TIMP1	0.972	0.944	1.25438	1.25438	S6
TAP1	0.972	0.944	1.15584	1.15584	S6
PIK3R6	0.972	0.944	1.11108	1.11108	S6
HMGA1	0.972	0.944	1.09031	1.09031	S6
TUBE1	0.972	0.944	0.980504	0.980504	S6
RILPL2	0.972	0.944	0.948835	0.948835	S6
CPXM1	0.972	0.944	0.945445	0.945445	S6
CCDC109B	0.972	0.944	0.932755	0.932755	S6
SNX10	0.972	0.944	0.910612	0.910612	S6
NPC2	0.972	0.944	0.889195	0.889195	S6
FBN1	0.972	0.944	0.85324	0.85324	S6
ITPK1	0.972	0.944	0.820541	0.820541	S6
SPINT1	0.972	0.944	0.80993	0.80993	S6
MYD88	0.972	0.944	0.753877	0.753877	S6
ATF3	0.965	0.93	1.78212	1.78212	S6
IL1R2	0.965	0.93	1.37984	1.37984	S6
IGF2BP3	0.965	0.93	1.3152	1.3152	S6
BATF	0.965	0.93	1.09333	1.09333	S6
CREB5	0.965	0.93	1.07583	1.07583	S6
MUC13	0.965	0.93	0.993203	0.993203	S6
GNB4	0.965	0.93	0.937044	0.937044	S6
WISP2	0.965	0.93	0.934629	0.934629	S6
INSL3	0.965	0.93	0.90274	0.90274	S6
PLSCR1	0.965	0.93	0.883074	0.883074	S6
PDCD1LG2	0.965	0.93	0.874007	0.874007	S6
ANPEP	0.965	0.93	0.842572	0.842572	S6
ENOPH1	0.965	0.93	0.756216	0.756216	S6
AICDA	0.958	0.916	1.4303	1.4303	S6
TUBB6	0.958	0.916	1.34765	1.34765	S6
LPCAT4	0.958	0.916	1.13158	1.13158	S6
ZAP70	0.958	0.916	1.06376	1.06376	S6
NAMPT	0.958	0.916	0.991685	0.991685	S6
PANX1	0.958	0.916	0.94255	0.94255	S6
TAP2	0.958	0.916	0.900889	0.900889	S6
ZDHHC21	0.958	0.916	0.879449	0.879449	S6
VAT1	0.958	0.916	0.856184	0.856184	S6
ITGAL	0.958	0.916	0.792407	0.792407	S6
TGFBI	0.958	0.916	0.782573	0.782573	S6
KCNE4	0.951	0.902	1.34525	1.34525	S6
VIM	0.951	0.902	1.2165	1.2165	S6
GRB7	0.951	0.902	1.07705	1.07705	S6
JAK3	0.951	0.902	0.959525	0.959525	S6
IL4	0.951	0.902	0.897114	0.897114	S6
TNNT1	0.951	0.902	0.895444	0.895444	S6
BAK1	0.951	0.902	0.876192	0.876192	S6
FZD7	0.951	0.902	0.851209	0.851209	S6
CXCR6	0.951	0.902	0.767315	0.767315	S6
TTC39B	0.951	0.902	0.764873	0.764873	S6
LGALS7	0.944	0.888	1.58072	1.58072	S6
IL18RAP	0.944	0.888	1.06799	1.06799	S6
PLEKHA8	0.944	0.888	1.06335	1.06335	S6
F7	0.944	0.888	1.00102	1.00102	S6
ASS1	0.944	0.888	0.984578	0.984578	S6
FPR2	0.944	0.888	0.963709	0.963709	S6
ITSN1	0.944	0.888	0.939763	0.939763	S6
SAMHD1	0.944	0.888	0.922622	0.922622	S6
GIMAP7	0.944	0.888	0.920767	0.920767	S6
KDELR3	0.944	0.888	0.88503	0.88503	S6
IMPA2	0.944	0.888	0.874074	0.874074	S6
GATA3	0.944	0.888	0.838061	0.838061	S6
IFI30	0.944	0.888	0.821752	0.821752	S6
LPP	0.944	0.888	0.793728	0.793728	S6
FAS	0.944	0.888	0.792108	0.792108	S6
HMGN3	0.944	0.888	0.769359	0.769359	S6
TSEN34	0.944	0.888	0.758757	0.758757	S6
CCL7	0.938	0.876	1.79444	1.79444	S6
GBP5	0.938	0.876	1.72648	1.72648	S6
SOCS1	0.938	0.876	1.41834	1.41834	S6
ICOS	0.938	0.876	1.29618	1.29618	S6
GPR33	0.938	0.876	1.20118	1.20118	S6
IFIT2	0.938	0.876	1.19816	1.19816	S6
CST7	0.938	0.876	1.12923	1.12923	S6
IRF7	0.938	0.876	1.0741	1.0741	S6
SLAMF8	0.938	0.876	1.06446	1.06446	S6
LGALS1	0.938	0.876	1.0455	1.0455	S6
SPO11	0.938	0.876	1.00392	1.00392	S6
GSTT2	0.938	0.876	0.994174	0.994174	S6
ACOXL	0.938	0.876	0.936415	0.936415	S6
RGS16	0.938	0.876	0.889158	0.889158	S6
RRP12	0.938	0.876	0.868306	0.868306	S6
ALDOA	0.938	0.876	0.774016	0.774016	S6
CNDP2	0.938	0.876	0.766777	0.766777	S6
THY1	0.938	0.876	0.763575	0.763575	S6
PDGFC	0.931	0.862	1.27374	1.27374	S6
CLEC4E	0.931	0.862	1.10813	1.10813	S6
SLCO3A1	0.931	0.862	0.889355	0.889355	S6
PGAM1	0.931	0.862	0.882827	0.882827	S6
BLMH	0.931	0.862	0.840799	0.840799	S6
ENC1	0.931	0.862	0.823819	0.823819	S6
MYO1F	0.931	0.862	0.800743	0.800743	S6
LSS	0.931	0.862	0.759852	0.759852	S6
DAK	0.931	0.862	0.753149	0.753149	S6
TG	1	1	2.78575	2.78575	S8
ADAMTS4	1	1	2.44735	2.44735	S8
RSPH1	1	1	2.13047	2.13047	S8
ADA	1	1	2.12696	2.12696	S8
RBM47	1	1	1.96415	1.96415	S8
MEF2B	1	1	1.94092	1.94092	S8
GPS1	1	1	1.88987	1.88987	S8
GMPPA	1	1	1.83299	1.83299	S8
AK7	1	1	1.80784	1.80784	S8
XKR9	1	1	1.7761	1.7761	S8
ACOXL	1	1	1.71355	1.71355	S8
RAB15	1	1	1.6959	1.6959	S8
PRRC1	1	1	1.68591	1.68591	S8
ACOT1	1	1	1.64048	1.64048	S8
MTDH	1	1	1.62169	1.62169	S8
LRRC59	1	1	1.60776	1.60776	S8
NUS1	1	1	1.60021	1.60021	S8
TRAM2	1	1	1.57925	1.57925	S8
SSR2	1	1	1.56133	1.56133	S8
ERGIC1	1	1	1.47422	1.47422	S8
PSAT1	1	1	1.47326	1.47326	S8
UFSP2	1	1	1.44557	1.44557	S8
GMPPB	1	1	1.37907	1.37907	S8
DUSP14	1	1	1.36027	1.36027	S8
ENO1	1	1	1.3512	1.3512	S8
IPMK	1	1	1.34309	1.34309	S8
PPA1	1	1	1.32138	1.32138	S8
PGAM1	1	1	1.31492	1.31492	S8
OXSR1	1	1	1.28919	1.28919	S8
HYOU1	1	1	1.27262	1.27262	S8
SHQ1	1	1	1.27174	1.27174	S8
STX18	1	1	1.2715	1.2715	S8
SEC61A1	1	1	1.26267	1.26267	S8
TMEM39A	1	1	1.24134	1.24134	S8
AMIGO3	1	1	1.23103	1.23103	S8
ADSL	1	1	1.22486	1.22486	S8
IMP4	1	1	1.20465	1.20465	S8
SLC35E1	1	1	1.19124	1.19124	S8
N6AMT2	1	1	1.18834	1.18834	S8
N6AMT1	1	1	1.1824	1.1824	S8
RARS	1	1	1.17598	1.17598	S8
DDT	1	1	1.16704	1.16704	S8
C1GALT1	1	1	1.15493	1.15493	S8
ECE2	1	1	1.14762	1.14762	S8
ZSCAN22	1	1	1.147	1.147	S8
TSEN2	1	1	1.12553	1.12553	S8
TXNDC5	1	1	1.1109	1.1109	S8
JAGN1	1	1	1.10999	1.10999	S8
BCS1L	1	1	1.10799	1.10799	S8
NIP7	1	1	1.09222	1.09222	S8
IRF4	1	1	1.08951	1.08951	S8
PDCD5	1	1	1.08631	1.08631	S8
POU2AF1	1	1	1.06763	1.06763	S8
NME2	1	1	1.06439	1.06439	S8
UBE2G2	1	1	1.0554	1.0554	S8
MRPL1	1	1	1.0436	1.0436	S8
MTX1	1	1	1.03306	1.03306	S8
GMDS	1	1	1.03114	1.03114	S8
TMEM85	1	1	1.02931	1.02931	S8
CTSA	1	1	1.02454	1.02454	S8
CHCHD4	1	1	1.01728	1.01728	S8
SMN1	1	1	1.00855	1.00855	S8
CCDC86	1	1	1.00682	1.00682	S8
PUSL1	1	1	0.998527	0.998527	S8
TRUB1	1	1	0.997268	0.997268	S8
LMAN1	1	1	0.997035	0.997035	S8
MRPL46	1	1	0.995916	0.995916	S8
YRDC	1	1	0.985516	0.985516	S8
NSFL1C	1	1	0.98294	0.98294	S8
EIF4E2	1	1	0.980692	0.980692	S8
GSPT1	1	1	0.976773	0.976773	S8
CYCS	1	1	0.974184	0.974184	S8
DRG2	1	1	0.9603	0.9603	S8
MRPL44	1	1	0.957482	0.957482	S8
COX10	1	1	0.95466	0.95466	S8
SURF4	1	1	0.954252	0.954252	S8
HDDC2	1	1	0.953724	0.953724	S8
MARS2	1	1	0.951856	0.951856	S8
MRPS27	1	1	0.950635	0.950635	S8
WDR43	1	1	0.940906	0.940906	S8
TMED4	1	1	0.940667	0.940667	S8
VPS29	1	1	0.940478	0.940478	S8
SLC12A8	1	1	0.937898	0.937898	S8
PRDM1	1	1	0.909663	0.909663	S8
TM2D2	1	1	0.908922	0.908922	S8
UBA5	1	1	0.906664	0.906664	S8
DCP2	1	1	0.904848	0.904848	S8
GFM1	1	1	0.882055	0.882055	S8
NOC3L	1	1	0.880272	0.880272	S8
ACAD8	1	1	0.878725	0.878725	S8
CD44	1	1	0.829215	0.829215	S8
GRWD1	1	1	0.827372	0.827372	S8
SSU72	1	1	0.790185	0.790185	S8
CHMP6	1	1	0.778439	0.778439	S8
MRPS2	1	1	0.778178	0.778178	S8
DHODH	1	1	0.777566	0.777566	S8
APLNR	1	1	0.776414	0.776414	S8
TM2D3	1	1	0.765458	0.765458	S8
POLR1E	1	1	0.762849	0.762849	S8
MED27	1	1	0.756171	0.756171	S8
PPIF	1	1	0.756045	0.756045	S8
FKBP11	0.993	0.986	2.16526	2.16526	S8
SDF2L1	0.993	0.986	1.89727	1.89727	S8
CPEB2	0.993	0.986	1.81837	1.81837	S8
SRM	0.993	0.986	1.77997	1.77997	S8
TMEM97	0.993	0.986	1.73625	1.73625	S8
MIF	0.993	0.986	1.67952	1.67952	S8
DDOST	0.993	0.986	1.52425	1.52425	S8
THG1L	0.993	0.986	1.48909	1.48909	S8
SLC41A3	0.993	0.986	1.42739	1.42739	S8
GCA	0.993	0.986	1.40424	1.40424	S8
WDR55	0.993	0.986	1.36898	1.36898	S8
PYCRL	0.993	0.986	1.36422	1.36422	S8
E2F3	0.993	0.986	1.34951	1.34951	S8
MIB1	0.993	0.986	1.25192	1.25192	S8
VAPB	0.993	0.986	1.2371	1.2371	S8
CALU	0.993	0.986	1.18687	1.18687	S8
NANS	0.993	0.986	1.18557	1.18557	S8
SEC24D	0.993	0.986	1.18302	1.18302	S8
SGPP2	0.993	0.986	1.15265	1.15265	S8
SOCS2	0.993	0.986	1.14806	1.14806	S8
DCTD	0.993	0.986	1.14678	1.14678	S8
SLC25A33	0.993	0.986	1.12317	1.12317	S8
DNAJB11	0.993	0.986	1.12157	1.12157	S8
IFI30	0.993	0.986	1.12015	1.12015	S8
UBXN8	0.993	0.986	1.10106	1.10106	S8
SAR1B	0.993	0.986	1.08084	1.08084	S8
SRPR	0.993	0.986	1.07642	1.07642	S8
GALK1	0.993	0.986	1.0668	1.0668	S8
C1RL	0.993	0.986	1.06553	1.06553	S8
MYCBP	0.993	0.986	1.05015	1.05015	S8
PSMA7	0.993	0.986	1.01873	1.01873	S8
PPT1	0.993	0.986	1.00408	1.00408	S8
POLR2H	0.993	0.986	1.00207	1.00207	S8
CIRH1A	0.993	0.986	0.98852	0.98852	S8
PSEN1	0.993	0.986	0.985662	0.985662	S8
LGMN	0.993	0.986	0.984202	0.984202	S8
HSP90AB1	0.993	0.986	0.978138	0.978138	S8
OAT	0.993	0.986	0.937427	0.937427	S8
GTF3C3	0.993	0.986	0.92713	0.92713	S8
PPAP2C	0.993	0.986	0.913224	0.913224	S8
PRKCSH	0.993	0.986	0.884611	0.884611	S8
SCO1	0.993	0.986	0.873434	0.873434	S8
LIG3	0.993	0.986	0.866052	0.866052	S8
TBCB	0.993	0.986	0.839882	0.839882	S8
ABHD11	0.993	0.986	0.838364	0.838364	S8
JMJD5	0.993	0.986	0.838319	0.838319	S8
SSR3	0.993	0.986	0.820208	0.820208	S8
RNMTL1	0.993	0.986	0.795209	0.795209	S8
PRMT6	0.993	0.986	0.782929	0.782929	S8
CLNS1A	0.993	0.986	0.778609	0.778609	S8
SEC22B	0.993	0.986	0.768379	0.768379	S8
MNAT1	0.993	0.986	0.76289	0.76289	S8
PLA1A	0.986	0.972	2.44041	2.44041	S8
LGALS9	0.986	0.972	2.19112	2.19112	S8
RHPN2	0.986	0.972	2.05602	2.05602	S8
TMEM214	0.986	0.972	1.89862	1.89862	S8
SDC1	0.986	0.972	1.81383	1.81383	S8
WDR4	0.986	0.972	1.68875	1.68875	S8
GORASP2	0.986	0.972	1.57709	1.57709	S8
RUVBL2	0.986	0.972	1.52546	1.52546	S8
ZNHIT3	0.986	0.972	1.50769	1.50769	S8
POMT2	0.986	0.972	1.49524	1.49524	S8
UCK2	0.986	0.972	1.45063	1.45063	S8
GUCA1A	0.986	0.972	1.44754	1.44754	S8
CXCR3	0.986	0.972	1.42793	1.42793	S8
SMYD5	0.986	0.972	1.38749	1.38749	S8
GALE	0.986	0.972	1.33907	1.33907	S8
TBRG4	0.986	0.972	1.33464	1.33464	S8
MRPL15	0.986	0.972	1.33449	1.33449	S8
UBQLN1	0.986	0.972	1.30323	1.30323	S8
PTBP1	0.986	0.972	1.28464	1.28464	S8
SLC39A11	0.986	0.972	1.28335	1.28335	S8
ITSN1	0.986	0.972	1.27564	1.27564	S8
NFXL1	0.986	0.972	1.261	1.261	S8
ENPP1	0.986	0.972	1.25047	1.25047	S8
RUVBL1	0.986	0.972	1.16083	1.16083	S8
IMPA2	0.986	0.972	1.07306	1.07306	S8
NUPL2	0.986	0.972	1.07302	1.07302	S8
GNL3	0.986	0.972	1.06267	1.06267	S8
CLPTM1L	0.986	0.972	1.05852	1.05852	S8
ALG10B	0.986	0.972	1.04008	1.04008	S8
TOE1	0.986	0.972	1.03983	1.03983	S8
OTUD3	0.986	0.972	1.02908	1.02908	S8
EXOSC2	0.986	0.972	1.01331	1.01331	S8
GTF2H4	0.986	0.972	1.00844	1.00844	S8
NIPSNAP3A	0.986	0.972	1.00708	1.00708	S8
MKI67IP	0.986	0.972	0.98263	0.98263	S8
ECSIT	0.986	0.972	0.98183	0.98183	S8
CRK	0.986	0.972	0.96078	0.96078	S8
MYC	0.986	0.972	0.959289	0.959289	S8
TPST1	0.986	0.972	0.944079	0.944079	S8
SNRPG	0.986	0.972	0.925295	0.925295	S8
PUS10	0.986	0.972	0.919336	0.919336	S8
RRP15	0.986	0.972	0.907513	0.907513	S8
LY9	0.986	0.972	0.894043	0.894043	S8
RAD23B	0.986	0.972	0.855722	0.855722	S8
SYNGR2	0.986	0.972	0.829675	0.829675	S8
ELAC2	0.986	0.972	0.822065	0.822065	S8
SEC63	0.986	0.972	0.814525	0.814525	S8
B9D1	0.986	0.972	0.795518	0.795518	S8
NOB1	0.986	0.972	0.794003	0.794003	S8
PARL	0.986	0.972	0.762759	0.762759	S8
TBL3	0.986	0.972	0.756071	0.756071	S8
PGD	0.986	0.972	0.752002	0.752002	S8
RARS2	0.986	0.972	0.751388	0.751388	S8
CRELD2	0.979	0.958	1.93631	1.93631	S8
RINT1	0.979	0.958	1.87014	1.87014	S8
TXNDC11	0.979	0.958	1.81067	1.81067	S8
COPG	0.979	0.958	1.50144	1.50144	S8
HIST1H2BG	0.979	0.958	1.43018	1.43018	S8
CD3EAP	0.979	0.958	1.41275	1.41275	S8
RHOU	0.979	0.958	1.40706	1.40706	S8
TUBB6	0.979	0.958	1.39608	1.39608	S8
CREB3L2	0.979	0.958	1.38207	1.38207	S8
RCL1	0.979	0.958	1.32949	1.32949	S8
RPRM	0.979	0.958	1.32836	1.32836	S8
EIF2B1	0.979	0.958	1.32761	1.32761	S8
WARS	0.979	0.958	1.32593	1.32593	S8
CHCHD6	0.979	0.958	1.28801	1.28801	S8
ADAMTS3	0.979	0.958	1.26436	1.26436	S8
EYA3	0.979	0.958	1.21283	1.21283	S8
DHRS13	0.979	0.958	1.20528	1.20528	S8
METTL11A	0.979	0.958	1.15704	1.15704	S8
MTMR2	0.979	0.958	1.15448	1.15448	S8
THOC3	0.979	0.958	1.08793	1.08793	S8
ANGPTL4	0.979	0.958	1.06985	1.06985	S8
RABL5	0.979	0.958	1.04328	1.04328	S8
SAE1	0.979	0.958	1.02366	1.02366	S8
PGAM5	0.979	0.958	1.00882	1.00882	S8
WDR46	0.979	0.958	0.998845	0.998845	S8
SLC25A19	0.979	0.958	0.990704	0.990704	S8
ISYNA1	0.979	0.958	0.975525	0.975525	S8
TUFM	0.979	0.958	0.951019	0.951019	S8
WDR70	0.979	0.958	0.948976	0.948976	S8
MRPL36	0.979	0.958	0.940556	0.940556	S8
MPI	0.979	0.958	0.93004	0.93004	S8
FBXO6	0.979	0.958	0.926478	0.926478	S8
IFITM2	0.979	0.958	0.918459	0.918459	S8
DUSP23	0.979	0.958	0.913794	0.913794	S8
THAP1	0.979	0.958	0.905853	0.905853	S8
ALDH3B1	0.979	0.958	0.902971	0.902971	S8
P2RX4	0.979	0.958	0.889487	0.889487	S8
DHRS7B	0.979	0.958	0.870373	0.870373	S8
ERCC8	0.979	0.958	0.854696	0.854696	S8
NUDT2	0.979	0.958	0.852207	0.852207	S8
FXC1	0.979	0.958	0.852144	0.852144	S8
ARFIP2	0.979	0.958	0.850199	0.850199	S8
ALDOA	0.979	0.958	0.847858	0.847858	S8
TRAP1	0.979	0.958	0.838782	0.838782	S8
SND1	0.979	0.958	0.836635	0.836635	S8
MRPL11	0.979	0.958	0.835962	0.835962	S8
DAPK3	0.979	0.958	0.825546	0.825546	S8
G6PC3	0.979	0.958	0.792618	0.792618	S8
GTF2H3	0.979	0.958	0.787703	0.787703	S8
KDELC1	0.979	0.958	0.787107	0.787107	S8
TFPT	0.979	0.958	0.784987	0.784987	S8
RNF4	0.979	0.958	0.765768	0.765768	S8
BNIP1	0.979	0.958	0.756308	0.756308	S8
SPRYD4	0.979	0.958	0.754501	0.754501	S8
RPAP3	0.979	0.958	0.75423	0.75423	S8
CACNA1S	0.972	0.944	1.76204	1.76204	S8
PHGDH	0.972	0.944	1.64364	1.64364	S8
SPCS3	0.972	0.944	1.63909	1.63909	S8
ALG8	0.972	0.944	1.63098	1.63098	S8
PLOD3	0.972	0.944	1.62049	1.62049	S8
GUSB	0.972	0.944	1.58806	1.58806	S8
SNRPA	0.972	0.944	1.53167	1.53167	S8
RABL3	0.972	0.944	1.34296	1.34296	S8
IRS2	0.972	0.944	1.23801	1.23801	S8
DUSP4	0.972	0.944	1.21843	1.21843	S8
SSSCA1	0.972	0.944	1.18102	1.18102	S8
GRB7	0.972	0.944	1.15093	1.15093	S8
SEC61A2	0.972	0.944	1.15092	1.15092	S8
MRPL3	0.972	0.944	1.1503	1.1503	S8
BOP1	0.972	0.944	1.11241	1.11241	S8
MYL4	0.972	0.944	1.10089	1.10089	S8
PIGU	0.972	0.944	1.09249	1.09249	S8
YDJC	0.972	0.944	1.08915	1.08915	S8
NOC4L	0.972	0.944	1.06065	1.06065	S8
MRPL27	0.972	0.944	1.0559	1.0559	S8
RPS4Y2	0.972	0.944	1.04697	1.04697	S8
EIF6	0.972	0.944	1.01268	1.01268	S8
FBXO44	0.972	0.944	1.00936	1.00936	S8
NOMO1	0.972	0.944	1.006	1.006	S8
GTPBP10	0.972	0.944	1.0045	1.0045	S8
SEC61B	0.972	0.944	0.987891	0.987891	S8
TOM1	0.972	0.944	0.985159	0.985159	S8
TRMT2A	0.972	0.944	0.984423	0.984423	S8
PNO1	0.972	0.944	0.983309	0.983309	S8
DPH1	0.972	0.944	0.976211	0.976211	S8
EIF4A1	0.972	0.944	0.949558	0.949558	S8
UBFD1	0.972	0.944	0.946905	0.946905	S8
YARS	0.972	0.944	0.931059	0.931059	S8
RABL2A	0.972	0.944	0.922864	0.922864	S8
PPID	0.972	0.944	0.922521	0.922521	S8
PROSC	0.972	0.944	0.91795	0.91795	S8
P4HB	0.972	0.944	0.917271	0.917271	S8
FPR1	0.972	0.944	0.915552	0.915552	S8
RNPS1	0.972	0.944	0.906012	0.906012	S8
TYMP	0.972	0.944	0.899085	0.899085	S8
PSMG3	0.972	0.944	0.890414	0.890414	S8
PIWIL2	0.972	0.944	0.87205	0.87205	S8
AATF	0.972	0.944	0.864413	0.864413	S8
CCDC58	0.972	0.944	0.850195	0.850195	S8
GPR44	0.972	0.944	0.833075	0.833075	S8
TRADD	0.972	0.944	0.83165	0.83165	S8
FLAD1	0.972	0.944	0.809246	0.809246	S8
GLIPR1	0.972	0.944	0.809116	0.809116	S8
RRP1B	0.972	0.944	0.807227	0.807227	S8
TSFM	0.972	0.944	0.80591	0.80591	S8
APEX1	0.972	0.944	0.795999	0.795999	S8
PEX10	0.972	0.944	0.791213	0.791213	S8
PELP1	0.972	0.944	0.785904	0.785904	S8
THAP7	0.972	0.944	0.785612	0.785612	S8
MTG1	0.972	0.944	0.76528	0.76528	S8
DENR	0.972	0.944	0.75488	0.75488	S8
UHMK1	0.972	0.944	0.753402	0.753402	S8
THYN1	0.972	0.944	0.750613	0.750613	S8
ADORA2B	0.965	0.93	2.18112	2.18112	S8
BCAT1	0.965	0.93	1.5884	1.5884	S8
THOP1	0.965	0.93	1.57394	1.57394	S8
EIF3B	0.965	0.93	1.53461	1.53461	S8
PRMT5	0.965	0.93	1.46908	1.46908	S8
RPS19	0.965	0.93	1.40152	1.40152	S8
TIMP1	0.965	0.93	1.3653	1.3653	S8
XPO4	0.965	0.93	1.35863	1.35863	S8
G3BP1	0.965	0.93	1.33147	1.33147	S8
ALG5	0.965	0.93	1.31794	1.31794	S8
MUC13	0.965	0.93	1.31578	1.31578	S8
FRRS1	0.965	0.93	1.30026	1.30026	S8
SPON2	0.965	0.93	1.25767	1.25767	S8
MRPL40	0.965	0.93	1.19091	1.19091	S8
GSTT2	0.965	0.93	1.15478	1.15478	S8
WDR31	0.965	0.93	1.14385	1.14385	S8
GAPDH	0.965	0.93	1.1396	1.1396	S8
SMYD2	0.965	0.93	1.12325	1.12325	S8
RPP30	0.965	0.93	1.11218	1.11218	S8
ALG3	0.965	0.93	1.09593	1.09593	S8
GPR160	0.965	0.93	1.08541	1.08541	S8
HMGA1	0.965	0.93	1.06582	1.06582	S8
ALG14	0.965	0.93	1.06014	1.06014	S8
HN1L	0.965	0.93	1.04495	1.04495	S8
MAN1B1	0.965	0.93	1.041	1.041	S8
GTF2F2	0.965	0.93	1.04093	1.04093	S8
SLC11A1	0.965	0.93	1.02065	1.02065	S8
NHP2L1	0.965	0.93	1.01626	1.01626	S8
GTPBP8	0.965	0.93	0.982375	0.982375	S8
CTPS	0.965	0.93	0.966383	0.966383	S8
RILPL2	0.965	0.93	0.941924	0.941924	S8
GUK1	0.965	0.93	0.914299	0.914299	S8
MRPS12	0.965	0.93	0.912481	0.912481	S8
FZD7	0.965	0.93	0.910761	0.910761	S8
MRPS26	0.965	0.93	0.879174	0.879174	S8
RSL1D1	0.965	0.93	0.871243	0.871243	S8
HSP90B1	0.965	0.93	0.859639	0.859639	S8
CD320	0.965	0.93	0.833119	0.833119	S8
PDIA3	0.965	0.93	0.821168	0.821168	S8
CLIC1	0.965	0.93	0.817972	0.817972	S8
TOMM6	0.965	0.93	0.804887	0.804887	S8
TRUB2	0.965	0.93	0.802502	0.802502	S8
RNPEP	0.965	0.93	0.783729	0.783729	S8
STX11	0.965	0.93	0.783238	0.783238	S8
DNAJA3	0.965	0.93	0.781986	0.781986	S8
AKAP1	0.965	0.93	0.776657	0.776657	S8
GANAB	0.965	0.93	0.752018	0.752018	S8
UPP1	0.958	0.916	2.16038	2.16038	S8
PGAM2	0.958	0.916	2.1086	2.1086	S8
MMP3	0.958	0.916	2.0528	2.0528	S8
IL10	0.958	0.916	2.0301	2.0301	S8
PSMD3	0.958	0.916	1.85415	1.85415	S8
F10	0.958	0.916	1.83793	1.83793	S8
PPAPDC1B	0.958	0.916	1.64359	1.64359	S8
EAF2	0.958	0.916	1.60461	1.60461	S8
MRTO4	0.958	0.916	1.57939	1.57939	S8
AP1S1	0.958	0.916	1.49931	1.49931	S8
FPGS	0.958	0.916	1.35497	1.35497	S8
NDUFAB1	0.958	0.916	1.34656	1.34656	S8
CNPY2	0.958	0.916	1.27151	1.27151	S8
KARS	0.958	0.916	1.27049	1.27049	S8
UBA1	0.958	0.916	1.23967	1.23967	S8
U2AF1	0.958	0.916	1.2214	1.2214	S8
NQO2	0.958	0.916	1.21707	1.21707	S8
MRPS18B	0.958	0.916	1.21046	1.21046	S8
MRPS10	0.958	0.916	1.20996	1.20996	S8
TBC1D7	0.958	0.916	1.2068	1.2068	S8
PKM2	0.958	0.916	1.20591	1.20591	S8
PRMT7	0.958	0.916	1.20172	1.20172	S8
NUP43	0.958	0.916	1.18741	1.18741	S8
PSMC3IP	0.958	0.916	1.18473	1.18473	S8
EBP	0.958	0.916	1.16478	1.16478	S8
IL1R2	0.958	0.916	1.16318	1.16318	S8
PA2G4	0.958	0.916	1.16061	1.16061	S8
SLAMF9	0.958	0.916	1.15777	1.15777	S8
MRPL12	0.958	0.916	1.13011	1.13011	S8
PFKL	0.958	0.916	1.12374	1.12374	S8
MRPL17	0.958	0.916	1.11669	1.11669	S8
OPA1	0.958	0.916	1.11539	1.11539	S8
MRPL13	0.958	0.916	1.08901	1.08901	S8
RPL13A	0.958	0.916	1.07692	1.07692	S8
AMZ2	0.958	0.916	1.06212	1.06212	S8
YIF1A	0.958	0.916	1.04926	1.04926	S8
MRPS7	0.958	0.916	1.04817	1.04817	S8
TPMT	0.958	0.916	1.03542	1.03542	S8
MRPS18A	0.958	0.916	1.02658	1.02658	S8
CCT6A	0.958	0.916	1.01223	1.01223	S8
CLTB	0.958	0.916	1.01028	1.01028	S8
TMEM164	0.958	0.916	0.993619	0.993619	S8
MIPEP	0.958	0.916	0.993286	0.993286	S8
NOL12	0.958	0.916	0.992846	0.992846	S8
SDHB	0.958	0.916	0.982571	0.982571	S8
SLC25A15	0.958	0.916	0.959339	0.959339	S8
ECD	0.958	0.916	0.946612	0.946612	S8
NUP54	0.958	0.916	0.939105	0.939105	S8
DOLPP1	0.958	0.916	0.935578	0.935578	S8
YIPF3	0.958	0.916	0.931122	0.931122	S8
HEATR3	0.958	0.916	0.925947	0.925947	S8
ARSG	0.958	0.916	0.917223	0.917223	S8
ATP6AP2	0.958	0.916	0.916428	0.916428	S8
SIL1	0.958	0.916	0.915326	0.915326	S8
CDC16	0.958	0.916	0.913393	0.913393	S8
DPAGT1	0.958	0.916	0.902767	0.902767	S8
MORF4L2	0.958	0.916	0.901553	0.901553	S8
PPIL3	0.958	0.916	0.88803	0.88803	S8
IREB2	0.958	0.916	0.875041	0.875041	S8
GPN3	0.958	0.916	0.851025	0.851025	S8
STAC2	0.958	0.916	0.845583	0.845583	S8
CSTB	0.958	0.916	0.845469	0.845469	S8
POLR1B	0.958	0.916	0.844246	0.844246	S8
MRPL43	0.958	0.916	0.84287	0.84287	S8
HPCAL1	0.958	0.916	0.841039	0.841039	S8
STRA13	0.958	0.916	0.83885	0.83885	S8
SEC23IP	0.958	0.916	0.838823	0.838823	S8
GPR108	0.958	0.916	0.823999	0.823999	S8
METTL4	0.958	0.916	0.820792	0.820792	S8
TMEM11	0.958	0.916	0.816203	0.816203	S8
ACO2	0.958	0.916	0.814716	0.814716	S8
FCER1G	0.958	0.916	0.806806	0.806806	S8
WBSCR22	0.958	0.916	0.800982	0.800982	S8
MAT2A	0.958	0.916	0.793538	0.793538	S8
FOXRED1	0.958	0.916	0.783864	0.783864	S8
TOMM40L	0.958	0.916	0.782251	0.782251	S8
SLC10A7	0.958	0.916	0.774129	0.774129	S8
ZSWIM1	0.958	0.916	0.770654	0.770654	S8
COMMD1	0.958	0.916	0.768376	0.768376	S8
MRPS35	0.958	0.916	0.767333	0.767333	S8
LGALS3BP	0.958	0.916	0.755147	0.755147	S8
QDPR	0.958	0.916	0.750896	0.750896	S8
LETM1	0.958	0.916	0.750076	0.750076	S8
CDC34	0.951	0.902	1.42663	1.42663	S8
HTRA2	0.951	0.902	1.3439	1.3439	S8
POLR2F	0.951	0.902	1.3125	1.3125	S8
POMT1	0.951	0.902	1.30036	1.30036	S8
PPIL1	0.951	0.902	1.28778	1.28778	S8
MRPL37	0.951	0.902	1.27283	1.27283	S8
FBXO2	0.951	0.902	1.26019	1.26019	S8
WDR74	0.951	0.902	1.25384	1.25384	S8
TMEM48	0.951	0.902	1.24793	1.24793	S8
LGALS3	0.951	0.902	1.23751	1.23751	S8
RRBP1	0.951	0.902	1.23017	1.23017	S8
TIMM50	0.951	0.902	1.22433	1.22433	S8
C1QB	0.951	0.902	1.21299	1.21299	S8
POLD2	0.951	0.902	1.20381	1.20381	S8
CRLS1	0.951	0.902	1.19702	1.19702	S8
SRPX2	0.951	0.902	1.19454	1.19454	S8
MRPL16	0.951	0.902	1.16978	1.16978	S8
EMID2	0.951	0.902	1.16903	1.16903	S8
ABHD2	0.951	0.902	1.16692	1.16692	S8
ARMC6	0.951	0.902	1.13318	1.13318	S8
ANXA9	0.951	0.902	1.11185	1.11185	S8
ELOF1	0.951	0.902	1.07273	1.07273	S8
MTBP	0.951	0.902	1.06673	1.06673	S8
UCHL1	0.951	0.902	1.06073	1.06073	S8
RBM10	0.951	0.902	1.04607	1.04607	S8
MSTO1	0.951	0.902	1.03708	1.03708	S8
NUP88	0.951	0.902	1.03382	1.03382	S8
SAC3D1	0.951	0.902	1.02095	1.02095	S8
CMTM4	0.951	0.902	1.0138	1.0138	S8
UBE2J2	0.951	0.902	1.00307	1.00307	S8
WHSC1	0.951	0.902	0.970654	0.970654	S8
SRP19	0.951	0.902	0.95303	0.95303	S8
NDUFAF1	0.951	0.902	0.949373	0.949373	S8
MRPL51	0.951	0.902	0.94924	0.94924	S8
MRPS5	0.951	0.902	0.930309	0.930309	S8
LSS	0.951	0.902	0.923359	0.923359	S8
TGFBI	0.951	0.902	0.915278	0.915278	S8
DTD1	0.951	0.902	0.905499	0.905499	S8
KTI12	0.951	0.902	0.88807	0.88807	S8
GPX7	0.951	0.902	0.870853	0.870853	S8
NDUFA8	0.951	0.902	0.868971	0.868971	S8
PLSCR1	0.951	0.902	0.868263	0.868263	S8
BRCC3	0.951	0.902	0.867383	0.867383	S8
SLC25A10	0.951	0.902	0.863316	0.863316	S8
MAPK1IP1L	0.951	0.902	0.843568	0.843568	S8
TNFRSF1A	0.951	0.902	0.835175	0.835175	S8
ICT1	0.951	0.902	0.834193	0.834193	S8
CCDC56	0.951	0.902	0.823498	0.823498	S8
RIPK3	0.951	0.902	0.814459	0.814459	S8
PPP1R14B	0.951	0.902	0.814233	0.814233	S8
ATPAF2	0.951	0.902	0.810522	0.810522	S8
CBWD1	0.951	0.902	0.809913	0.809913	S8
DCPS	0.951	0.902	0.793974	0.793974	S8
TRIM27	0.951	0.902	0.791482	0.791482	S8
GNA12	0.951	0.902	0.784371	0.784371	S8
RCC2	0.951	0.902	0.757878	0.757878	S8
GDF3	0.944	0.888	2.01401	2.01401	S8
MCM4	0.944	0.888	1.67056	1.67056	S8
FAM132B	0.944	0.888	1.58998	1.58998	S8
GINS2	0.944	0.888	1.37321	1.37321	S8
COPS4	0.944	0.888	1.31913	1.31913	S8
EIF2B3	0.944	0.888	1.27788	1.27788	S8
CCT7	0.944	0.888	1.26084	1.26084	S8
TXNL4A	0.944	0.888	1.26044	1.26044	S8
SLC35B1	0.944	0.888	1.24151	1.24151	S8
INO80C	0.944	0.888	1.20299	1.20299	S8
PDIA4	0.944	0.888	1.18436	1.18436	S8
NME7	0.944	0.888	1.1434	1.1434	S8
MTMR9	0.944	0.888	1.11912	1.11912	S8
ZNHIT1	0.944	0.888	1.11338	1.11338	S8
YIF1B	0.944	0.888	1.10109	1.10109	S8
NUDT1	0.944	0.888	1.09022	1.09022	S8
POLDIP2	0.944	0.888	1.07903	1.07903	S8
POLR2D	0.944	0.888	1.05819	1.05819	S8
PPIB	0.944	0.888	1.05484	1.05484	S8
MRPL54	0.944	0.888	1.04491	1.04491	S8
PSMB6	0.944	0.888	1.04304	1.04304	S8
MTCH1	0.944	0.888	1.04033	1.04033	S8
TNFRSF17	0.944	0.888	1.03611	1.03611	S8
GART	0.944	0.888	1.03478	1.03478	S8
RPN2	0.944	0.888	1.02111	1.02111	S8
SMU1	0.944	0.888	1.01323	1.01323	S8
FARSB	0.944	0.888	1.00737	1.00737	S8
MTIF3	0.944	0.888	1.00149	1.00149	S8
CNIH4	0.944	0.888	0.993227	0.993227	S8
GFPT1	0.944	0.888	0.993056	0.993056	S8
TMED9	0.944	0.888	0.990487	0.990487	S8
ADRM1	0.944	0.888	0.966311	0.966311	S8
ITGA5	0.944	0.888	0.965722	0.965722	S8
LRRC25	0.944	0.888	0.955998	0.955998	S8
TIMM8B	0.944	0.888	0.938139	0.938139	S8
SMPD1	0.944	0.888	0.929406	0.929406	S8
DECR2	0.944	0.888	0.925843	0.925843	S8
SUMF2	0.944	0.888	0.923398	0.923398	S8
INTU	0.944	0.888	0.914141	0.914141	S8
CDV3	0.944	0.888	0.911387	0.911387	S8
COX5A	0.944	0.888	0.908545	0.908545	S8
COPS6	0.944	0.888	0.892041	0.892041	S8
RPL28	0.944	0.888	0.875305	0.875305	S8
NUP37	0.944	0.888	0.86541	0.86541	S8
ENOPH1	0.944	0.888	0.863604	0.863604	S8
CHCHD1	0.944	0.888	0.846037	0.846037	S8
SSR1	0.944	0.888	0.841986	0.841986	S8
EIF2A	0.944	0.888	0.814945	0.814945	S8
GNL2	0.944	0.888	0.814612	0.814612	S8
SEPX1	0.944	0.888	0.811564	0.811564	S8
DBR1	0.944	0.888	0.788897	0.788897	S8
GATC	0.944	0.888	0.772867	0.772867	S8
ABCB8	0.944	0.888	0.76107	0.76107	S8
DERL3	0.938	0.876	1.66066	1.66066	S8
EDEM2	0.938	0.876	1.52399	1.52399	S8
TPI1	0.938	0.876	1.47488	1.47488	S8
PMM1	0.938	0.876	1.45683	1.45683	S8
XBP1	0.938	0.876	1.41276	1.41276	S8
HIST1H2AE	0.938	0.876	1.35283	1.35283	S8
CCL4	0.938	0.876	1.35071	1.35071	S8
NACA	0.938	0.876	1.343	1.343	S8
RPL38	0.938	0.876	1.32608	1.32608	S8
CEP55	0.938	0.876	1.31039	1.31039	S8
CCL3	0.938	0.876	1.30999	1.30999	S8
C1QBP	0.938	0.876	1.30973	1.30973	S8
DUT	0.938	0.876	1.28368	1.28368	S8
B3GALTL	0.938	0.876	1.27694	1.27694	S8
EEF1E1	0.938	0.876	1.27326	1.27326	S8
TRAPPC3	0.938	0.876	1.26711	1.26711	S8
SKP2	0.938	0.876	1.257	1.257	S8
TUBG1	0.938	0.876	1.25386	1.25386	S8
COX19	0.938	0.876	1.25005	1.25005	S8
YIPF6	0.938	0.876	1.24474	1.24474	S8
RFC3	0.938	0.876	1.20877	1.20877	S8
SEL1L	0.938	0.876	1.19755	1.19755	S8
TCP1	0.938	0.876	1.19699	1.19699	S8
MRRF	0.938	0.876	1.18465	1.18465	S8
SHMT2	0.938	0.876	1.16629	1.16629	S8
GSTO1	0.938	0.876	1.16206	1.16206	S8
BAX	0.938	0.876	1.15929	1.15929	S8
MRPS28	0.938	0.876	1.15923	1.15923	S8
CYC1	0.938	0.876	1.1441	1.1441	S8
LSM2	0.938	0.876	1.1431	1.1431	S8
COQ7	0.938	0.876	1.13606	1.13606	S8
PEMT	0.938	0.876	1.12359	1.12359	S8
CLPP	0.938	0.876	1.12103	1.12103	S8
ZBTB32	0.938	0.876	1.1182	1.1182	S8
LCMT1	0.938	0.876	1.11561	1.11561	S8
EIF2B2	0.938	0.876	1.11415	1.11415	S8
VDAC1	0.938	0.876	1.10943	1.10943	S8
XRCC6	0.938	0.876	1.10749	1.10749	S8
PSMD12	0.938	0.876	1.10513	1.10513	S8
RAB38	0.938	0.876	1.1041	1.1041	S8
UMPS	0.938	0.876	1.10243	1.10243	S8
PQLC3	0.938	0.876	1.09998	1.09998	S8
TBRG1	0.938	0.876	1.09623	1.09623	S8
FOLR1	0.938	0.876	1.08596	1.08596	S8
EPRS	0.938	0.876	1.08517	1.08517	S8
PFKP	0.938	0.876	1.08465	1.08465	S8
DUS1L	0.938	0.876	1.08025	1.08025	S8
CCDC109B	0.938	0.876	1.07044	1.07044	S8
SNRPD1	0.938	0.876	1.061	1.061	S8
MRPL4	0.938	0.876	1.03452	1.03452	S8
CDK2	0.938	0.876	1.03405	1.03405	S8
PLEKHA8	0.938	0.876	1.03293	1.03293	S8
EIF1AD	0.938	0.876	1.02411	1.02411	S8
SEH1L	0.938	0.876	1.01854	1.01854	S8
KRT14	0.938	0.876	1.01522	1.01522	S8
SRA1	0.938	0.876	1.00713	1.00713	S8
CDK5RAP1	0.938	0.876	1.00408	1.00408	S8
PSMD2	0.938	0.876	0.999814	0.999814	S8
SNRPD2	0.938	0.876	0.984023	0.984023	S8
XPOT	0.938	0.876	0.9784	0.9784	S8
HBS1L	0.938	0.876	0.970676	0.970676	S8
DCTN3	0.938	0.876	0.961278	0.961278	S8
ACAA2	0.938	0.876	0.961274	0.961274	S8
NDUFS3	0.938	0.876	0.955174	0.955174	S8
TMEM147	0.938	0.876	0.954163	0.954163	S8
EIF4A3	0.938	0.876	0.952726	0.952726	S8
NDUFS8	0.938	0.876	0.946327	0.946327	S8
PSMC4	0.938	0.876	0.944409	0.944409	S8
IDH3A	0.938	0.876	0.940205	0.940205	S8
EIF2B5	0.938	0.876	0.938736	0.938736	S8
UFC1	0.938	0.876	0.931377	0.931377	S8
PSMB5	0.938	0.876	0.931143	0.931143	S8
ATP5O	0.938	0.876	0.928763	0.928763	S8
INTS10	0.938	0.876	0.916557	0.916557	S8
EIF3G	0.938	0.876	0.910264	0.910264	S8
NME1	0.938	0.876	0.909165	0.909165	S8
PSMB3	0.938	0.876	0.907524	0.907524	S8
TATDN2	0.938	0.876	0.90256	0.90256	S8
RPL29	0.938	0.876	0.901649	0.901649	S8
PTPN12	0.938	0.876	0.897224	0.897224	S8
NDUFS2	0.938	0.876	0.891752	0.891752	S8
TFB1M	0.938	0.876	0.883411	0.883411	S8
MRPL2	0.938	0.876	0.882704	0.882704	S8
RRP9	0.938	0.876	0.879164	0.879164	S8
KRTCAP2	0.938	0.876	0.870236	0.870236	S8
EEF2	0.938	0.876	0.867168	0.867168	S8
MRPS16	0.938	0.876	0.866013	0.866013	S8
RPL7A	0.938	0.876	0.860991	0.860991	S8
KLHL15	0.938	0.876	0.858717	0.858717	S8
TRAIP	0.938	0.876	0.857101	0.857101	S8
MRPL49	0.938	0.876	0.851838	0.851838	S8
RRP12	0.938	0.876	0.84701	0.84701	S8
TIMM10	0.938	0.876	0.846251	0.846251	S8
APRT	0.938	0.876	0.845749	0.845749	S8
TUBE1	0.938	0.876	0.841157	0.841157	S8
POLR2J	0.938	0.876	0.838468	0.838468	S8
ASL	0.938	0.876	0.827506	0.827506	S8
HSPA5	0.938	0.876	0.82745	0.82745	S8
SF3B5	0.938	0.876	0.812064	0.812064	S8
NUDC	0.938	0.876	0.810092	0.810092	S8
TFG	0.938	0.876	0.800262	0.800262	S8
CCDC101	0.938	0.876	0.800079	0.800079	S8
AGXT2L2	0.938	0.876	0.793224	0.793224	S8
UBAP2	0.938	0.876	0.792953	0.792953	S8
MRPS34	0.938	0.876	0.789779	0.789779	S8
POLR1C	0.938	0.876	0.780397	0.780397	S8
KLHDC4	0.938	0.876	0.779336	0.779336	S8
TAGLN2	0.938	0.876	0.770434	0.770434	S8
MED8	0.938	0.876	0.769178	0.769178	S8
EI24	0.938	0.876	0.767953	0.767953	S8
CCNC	0.938	0.876	0.757348	0.757348	S8
AVEN	0.938	0.876	0.755784	0.755784	S8
RPL30	0.938	0.876	0.751633	0.751633	S8
GBP1	0.937	0.874	2.1102	2.1102	S8
AK2	0.937	0.874	0.774842	0.774842	S8
CCL24	0.931	0.862	2.10674	2.10674	S8
NTS	0.931	0.862	1.79694	1.79694	S8
ATP1B2	0.931	0.862	1.68259	1.68259	S8
CDA	0.931	0.862	1.49971	1.49971	S8
BST2	0.931	0.862	1.33188	1.33188	S8
SF3B4	0.931	0.862	1.28071	1.28071	S8
CDK4	0.931	0.862	1.25851	1.25851	S8
MRPS22	0.931	0.862	1.24929	1.24929	S8
PYCR1	0.931	0.862	1.24414	1.24414	S8
NUDT5	0.931	0.862	1.23017	1.23017	S8
PHLDA2	0.931	0.862	1.22897	1.22897	S8
SIVA1	0.931	0.862	1.18097	1.18097	S8
RFC2	0.931	0.862	1.15658	1.15658	S8
IFT20	0.931	0.862	1.15535	1.15535	S8
MRPS11	0.931	0.862	1.15065	1.15065	S8
AICDA	0.931	0.862	1.14836	1.14836	S8
MVK	0.931	0.862	1.14367	1.14367	S8
SERINC5	0.931	0.862	1.12442	1.12442	S8
HAX1	0.931	0.862	1.08811	1.08811	S8
MTF1	0.931	0.862	1.08657	1.08657	S8
NMRAL1	0.931	0.862	1.08425	1.08425	S8
MRPL22	0.931	0.862	1.08081	1.08081	S8
IMPDH2	0.931	0.862	1.07554	1.07554	S8
TMEM33	0.931	0.862	1.06036	1.06036	S8
WDR34	0.931	0.862	1.05794	1.05794	S8
MAD2L2	0.931	0.862	1.047	1.047	S8
PHB2	0.931	0.862	1.02804	1.02804	S8
TAPBP	0.931	0.862	0.962444	0.962444	S8
ALDH18A1	0.931	0.862	0.96055	0.96055	S8
PSMC5	0.931	0.862	0.958542	0.958542	S8
ETFDH	0.931	0.862	0.953475	0.953475	S8
NDUFA9	0.931	0.862	0.951498	0.951498	S8
TMEM40	0.931	0.862	0.949044	0.949044	S8
PSMD13	0.931	0.862	0.922522	0.922522	S8
RNASEK	0.931	0.862	0.914803	0.914803	S8
MRPS24	0.931	0.862	0.895676	0.895676	S8
BLVRA	0.931	0.862	0.889192	0.889192	S8
TMED2	0.931	0.862	0.878827	0.878827	S8
ABCC4	0.931	0.862	0.861535	0.861535	S8
VDAC2	0.931	0.862	0.861361	0.861361	S8
PSMB4	0.931	0.862	0.859538	0.859538	S8
PDSS1	0.931	0.862	0.85853	0.85853	S8
BAD	0.931	0.862	0.855675	0.855675	S8
LARS	0.931	0.862	0.853446	0.853446	S8
PRDX5	0.931	0.862	0.847436	0.847436	S8
CAPRIN1	0.931	0.862	0.846106	0.846106	S8
UBE2K	0.931	0.862	0.845008	0.845008	S8
PCBP1	0.931	0.862	0.829105	0.829105	S8
UBE2E1	0.931	0.862	0.817035	0.817035	S8
EIF3D	0.931	0.862	0.816912	0.816912	S8
SNRPB	0.931	0.862	0.814949	0.814949	S8
ZCCHC17	0.931	0.862	0.81135	0.81135	S8
P2RX6	0.931	0.862	0.811039	0.811039	S8
ERGIC2	0.931	0.862	0.810531	0.810531	S8
NDUFA10	0.931	0.862	0.805469	0.805469	S8
TXN2	0.931	0.862	0.801799	0.801799	S8
TMEM111	0.931	0.862	0.80056	0.80056	S8
FBXO31	0.931	0.862	0.796184	0.796184	S8
MPHOSPH6	0.931	0.862	0.788583	0.788583	S8
TEX9	0.931	0.862	0.781971	0.781971	S8
DCUN1D5	0.931	0.862	0.768869	0.768869	S8
GNAT2	0.931	0.862	0.768436	0.768436	S8
NDUFS7	0.931	0.862	0.766225	0.766225	S8
INTS9	0.931	0.862	0.763242	0.763242	S8
RDH11	0.931	0.862	0.760863	0.760863	S8
SLC25A12	0.931	0.862	0.756023	0.756023	S8
PDHB	0.931	0.862	0.754281	0.754281	S8
MTCH2	0.931	0.862	0.753691	0.753691	S8
PLRG1	0.931	0.862	0.750333	0.750333	S8
CHAC1	1	1	3.80087	3.80087	S10
TRIB3	1	1	3.54703	3.54703	S10
GMPR	1	1	3.50296	3.50296	S10
CRLF1	1	1	3.49332	3.49332	S10
PLA2G4C	1	1	3.21329	3.21329	S10
HIST2H2AB	1	1	3.1075	3.1075	S10
TOM1L1	1	1	3.09771	3.09771	S10
KLF5	1	1	3.09373	3.09373	S10
GDF15	1	1	2.98199	2.98199	S10
PLEK2	1	1	2.95649	2.95649	S10
PDIA2	1	1	2.92556	2.92556	S10
PYCR1	1	1	2.9077	2.9077	S10
DDIT3	1	1	2.82556	2.82556	S10
SLC39A8	1	1	2.79715	2.79715	S10
MINPP1	1	1	2.79515	2.79515	S10
PSMD9	1	1	2.76048	2.76048	S10
FECH	1	1	2.72433	2.72433	S10
PNPO	1	1	2.70837	2.70837	S10
GFI1B	1	1	2.69968	2.69968	S10
CSDA	1	1	2.69796	2.69796	S10
STARD10	1	1	2.67746	2.67746	S10
PKLR	1	1	2.67512	2.67512	S10
CCND3	1	1	2.65065	2.65065	S10
SDSL	1	1	2.63594	2.63594	S10
NRIP3	1	1	2.61919	2.61919	S10
FAM132A	1	1	2.58728	2.58728	S10
RAD54L	1	1	2.58371	2.58371	S10
APOL2	1	1	2.57633	2.57633	S10
RHD	1	1	2.55302	2.55302	S10
UBE2C	1	1	2.55048	2.55048	S10
ARMC9	1	1	2.528	2.528	S10
USP46	1	1	2.5215	2.5215	S10
MICAL3	1	1	2.5129	2.5129	S10
SLC38A5	1	1	2.48982	2.48982	S10
BAG2	1	1	2.48846	2.48846	S10
PPOX	1	1	2.477	2.477	S10
PPP2R4	1	1	2.46597	2.46597	S10
CCNA2	1	1	2.46104	2.46104	S10
STX2	1	1	2.44138	2.44138	S10
GSTM5	1	1	2.39671	2.39671	S10
MCM6	1	1	2.3951	2.3951	S10
DARC	1	1	2.38542	2.38542	S10
NAPA	1	1	2.38515	2.38515	S10
LBR	1	1	2.38485	2.38485	S10
DERL3	1	1	2.38248	2.38248	S10
HIST1H4I	1	1	2.37416	2.37416	S10
CRAT	1	1	2.36172	2.36172	S10
SLC43A1	1	1	2.35993	2.35993	S10
KLF1	1	1	2.3431	2.3431	S10
RPPH1	1	1	2.33971	2.33971	S10
RAD23A	1	1	2.33091	2.33091	S10
TMEM56	1	1	2.32445	2.32445	S10
CENPM	1	1	2.31651	2.31651	S10
XK	1	1	2.29716	2.29716	S10
PRDX2	1	1	2.29696	2.29696	S10
EDEM2	1	1	2.28053	2.28053	S10
LMNB1	1	1	2.27643	2.27643	S10
PFKM	1	1	2.2691	2.2691	S10
OIP5	1	1	2.26089	2.26089	S10
SLC29A1	1	1	2.25668	2.25668	S10
HMBS	1	1	2.25138	2.25138	S10
IER3	1	1	2.24051	2.24051	S10
CERCAM	1	1	2.24024	2.24024	S10
FXN	1	1	2.21339	2.21339	S10
ABCG4	1	1	2.20712	2.20712	S10
HIST1H2AE	1	1	2.20408	2.20408	S10
TPI1	1	1	2.1976	2.1976	S10
UBAC1	1	1	2.19139	2.19139	S10
CCRN4L	1	1	2.19129	2.19129	S10
HSPB6	1	1	2.18052	2.18052	S10
LIG1	1	1	2.17877	2.17877	S10
PSMF1	1	1	2.17557	2.17557	S10
MLLT3	1	1	2.17351	2.17351	S10
ABCB6	1	1	2.16662	2.16662	S10
DHRS4	1	1	2.15292	2.15292	S10
CCNE1	1	1	2.15036	2.15036	S10
COMT	1	1	2.14859	2.14859	S10
MYBL2	1	1	2.14795	2.14795	S10
PTPLA	1	1	2.13998	2.13998	S10
HIST1H2AB	1	1	2.13866	2.13866	S10
TCP1	1	1	2.13307	2.13307	S10
AQP11	1	1	2.11142	2.11142	S10
VKORC1L1	1	1	2.11089	2.11089	S10
CDKN1A	1	1	2.10681	2.10681	S10
BOLA3	1	1	2.08875	2.08875	S10
RFFL	1	1	2.08588	2.08588	S10
TMEM9	1	1	2.08096	2.08096	S10
PMM1	1	1	2.07906	2.07906	S10
CDC6	1	1	2.07784	2.07784	S10
PLAC1L	1	1	2.07763	2.07763	S10
ARF5	1	1	2.07714	2.07714	S10
RPL38	1	1	2.07288	2.07288	S10
FBXO36	1	1	2.07277	2.07277	S10
MCM7	1	1	2.06646	2.06646	S10
CENPN	1	1	2.06475	2.06475	S10
PEMT	1	1	2.06145	2.06145	S10
EEF2K	1	1	2.05626	2.05626	S10
SHF	1	1	2.05314	2.05314	S10
ISG20	1	1	2.05256	2.05256	S10
ACAA2	1	1	2.0491	2.0491	S10
RBKS	1	1	2.04798	2.04798	S10
TNFRSF14	1	1	2.04482	2.04482	S10
TARSL2	1	1	2.04427	2.04427	S10
NARF	1	1	2.04305	2.04305	S10
BRCA1	1	1	2.0363	2.0363	S10
FAM158A	1	1	2.02909	2.02909	S10
UHRF1	1	1	2.0284	2.0284	S10
CHEK1	1	1	2.0235	2.0235	S10
RGS12	1	1	2.02344	2.02344	S10
PCYT1A	1	1	2.00899	2.00899	S10
ST7	1	1	2.00279	2.00279	S10
MNS1	1	1	2.00251	2.00251	S10
CCNB1	1	1	1.9725	1.9725	S10
RNASEH2A	1	1	1.96822	1.96822	S10
CDKN3	1	1	1.96609	1.96609	S10
NME4	1	1	1.96429	1.96429	S10
REC8	1	1	1.95449	1.95449	S10
RFC4	1	1	1.95447	1.95447	S10
OSBPL1A	1	1	1.95313	1.95313	S10
RNASEH2C	1	1	1.95251	1.95251	S10
PICALM	1	1	1.9454	1.9454	S10
AARS	1	1	1.94345	1.94345	S10
MOCS1	1	1	1.93073	1.93073	S10
CPNE2	1	1	1.9256	1.9256	S10
LPCAT3	1	1	1.92513	1.92513	S10
SPC24	1	1	1.92127	1.92127	S10
COL5A1	1	1	1.90776	1.90776	S10
FTSJ1	1	1	1.90354	1.90354	S10
GNG13	1	1	1.90127	1.90127	S10
NOTUM	1	1	1.89741	1.89741	S10
CHAF1B	1	1	1.89729	1.89729	S10
TXNRD2	1	1	1.8966	1.8966	S10
RANGRF	1	1	1.87599	1.87599	S10
CEP72	1	1	1.87329	1.87329	S10
MIER3	1	1	1.86051	1.86051	S10
PIGA	1	1	1.86001	1.86001	S10
TMC4	1	1	1.85261	1.85261	S10
PLA2G12A	1	1	1.85259	1.85259	S10
STMN1	1	1	1.84914	1.84914	S10
HERC1	1	1	1.84074	1.84074	S10
CLIC4	1	1	1.83746	1.83746	S10
GINS4	1	1	1.83325	1.83325	S10
CKAP2	1	1	1.83201	1.83201	S10
GLRX5	1	1	1.83192	1.83192	S10
CDT1	1	1	1.82596	1.82596	S10
HARS	1	1	1.82435	1.82435	S10
SHMT2	1	1	1.81412	1.81412	S10
ARHGAP19	1	1	1.81112	1.81112	S10
CDCA3	1	1	1.8015	1.8015	S10
MAP2K3	1	1	1.79984	1.79984	S10
RPA2	1	1	1.79585	1.79585	S10
CAPN5	1	1	1.79542	1.79542	S10
CHEK2	1	1	1.77917	1.77917	S10
YIPF6	1	1	1.77689	1.77689	S10
UBE2E3	1	1	1.77376	1.77376	S10
RAD51	1	1	1.76993	1.76993	S10
PRDX3	1	1	1.76981	1.76981	S10
RFC2	1	1	1.76972	1.76972	S10
DYM	1	1	1.76524	1.76524	S10
LCMT1	1	1	1.76517	1.76517	S10
MAD2L1	1	1	1.76514	1.76514	S10
EIF4EBP1	1	1	1.76407	1.76407	S10
MCM5	1	1	1.75967	1.75967	S10
ZFAND2B	1	1	1.756	1.756	S10
TSPO	1	1	1.7522	1.7522	S10
APEH	1	1	1.75001	1.75001	S10
ATP5O	1	1	1.74671	1.74671	S10
PYCR2	1	1	1.74629	1.74629	S10
PGP	1	1	1.74286	1.74286	S10
FNTB	1	1	1.7428	1.7428	S10
NUDT22	1	1	1.7397	1.7397	S10
MRPL14	1	1	1.73508	1.73508	S10
RETSAT	1	1	1.73342	1.73342	S10
TUBG1	1	1	1.72992	1.72992	S10
FADS2	1	1	1.7232	1.7232	S10
BAX	1	1	1.72115	1.72115	S10
TSSC1	1	1	1.71997	1.71997	S10
ANKRD54	1	1	1.71634	1.71634	S10
NMRAL1	1	1	1.71513	1.71513	S10
ACTG2	1	1	1.70563	1.70563	S10
EPRS	1	1	1.70402	1.70402	S10
PRIM1	1	1	1.69929	1.69929	S10
UBE2S	1	1	1.69582	1.69582	S10
DEDD2	1	1	1.69507	1.69507	S10
MGAT4B	1	1	1.69418	1.69418	S10
NDUFB9	1	1	1.69416	1.69416	S10
CLSPN	1	1	1.6938	1.6938	S10
TRAPPC3	1	1	1.6935	1.6935	S10
CNOT6	1	1	1.69241	1.69241	S10
SNX3	1	1	1.69013	1.69013	S10
CCNI	1	1	1.68672	1.68672	S10
NCAPG2	1	1	1.68562	1.68562	S10
DONSON	1	1	1.67816	1.67816	S10
RPL29	1	1	1.67707	1.67707	S10
DNASE1L1	1	1	1.67446	1.67446	S10
EZH2	1	1	1.66944	1.66944	S10
SGK3	1	1	1.66522	1.66522	S10
NDUFV1	1	1	1.66156	1.66156	S10
DAAM1	1	1	1.66154	1.66154	S10
DOK1	1	1	1.65956	1.65956	S10
USP1	1	1	1.65688	1.65688	S10
MRPS11	1	1	1.65534	1.65534	S10
SPHK1	1	1	1.65347	1.65347	S10
POLH	1	1	1.65192	1.65192	S10
CNIH	1	1	1.64929	1.64929	S10
ERH	1	1	1.64653	1.64653	S10
NACA	1	1	1.64252	1.64252	S10
MARS	1	1	1.63364	1.63364	S10
TIPIN	1	1	1.62853	1.62853	S10
CDK2	1	1	1.62754	1.62754	S10
GSTO1	1	1	1.62053	1.62053	S10
RAB38	1	1	1.61984	1.61984	S10
ADK	1	1	1.61895	1.61895	S10
PRKAG1	1	1	1.61686	1.61686	S10
CDC42EP4	1	1	1.61232	1.61232	S10
PQLC3	1	1	1.61121	1.61121	S10
IMPDH2	1	1	1.61071	1.61071	S10
MND1	1	1	1.61037	1.61037	S10
PABPC4	1	1	1.60913	1.60913	S10
TIGD3	1	1	1.60007	1.60007	S10
DCLRE1B	1	1	1.59983	1.59983	S10
NUDT9	1	1	1.59162	1.59162	S10
ST3GAL6	1	1	1.5902	1.5902	S10
PPM1D	1	1	1.58962	1.58962	S10
H2AFZ	1	1	1.58861	1.58861	S10
FAF1	1	1	1.58842	1.58842	S10
NUBP2	1	1	1.58809	1.58809	S10
RNASEK	1	1	1.58807	1.58807	S10
COX19	1	1	1.5832	1.5832	S10
NET1	1	1	1.58265	1.58265	S10
PSMD13	1	1	1.58203	1.58203	S10
GPS2	1	1	1.57417	1.57417	S10
GRINA	1	1	1.5731	1.5731	S10
PMF1	1	1	1.57252	1.57252	S10
CDC5L	1	1	1.56382	1.56382	S10
COX6A1	1	1	1.56106	1.56106	S10
ATP5H	1	1	1.56096	1.56096	S10
ANP32E	1	1	1.55717	1.55717	S10
WBP1	1	1	1.55665	1.55665	S10
METRN	1	1	1.55664	1.55664	S10
UBXN2A	1	1	1.5561	1.5561	S10
DNAJB12	1	1	1.55169	1.55169	S10
CHTF18	1	1	1.55041	1.55041	S10
NDUFA10	1	1	1.54583	1.54583	S10
GTPBP1	1	1	1.54547	1.54547	S10
PAFAH1B3	1	1	1.54396	1.54396	S10
FBXO10	1	1	1.54201	1.54201	S10
XBP1	1	1	1.54017	1.54017	S10
UQCRC1	1	1	1.53991	1.53991	S10
EEF2	1	1	1.53942	1.53942	S10
GTSE1	1	1	1.53937	1.53937	S10
PHB2	1	1	1.53763	1.53763	S10
CYC1	1	1	1.53512	1.53512	S10
VAMP8	1	1	1.52894	1.52894	S10
MED7	1	1	1.52224	1.52224	S10
MRRF	1	1	1.51818	1.51818	S10
RNASEH2B	1	1	1.5145	1.5145	S10
PSMD2	1	1	1.51288	1.51288	S10
TFB1M	1	1	1.51277	1.51277	S10
GARS	1	1	1.51045	1.51045	S10
ATP5D	1	1	1.5067	1.5067	S10
TMEM41A	1	1	1.50165	1.50165	S10
NDUFS3	1	1	1.5012	1.5012	S10
FAM134A	1	1	1.49011	1.49011	S10
MRPS24	1	1	1.48486	1.48486	S10
MRPL30	1	1	1.48218	1.48218	S10
CIAPIN1	1	1	1.4792	1.4792	S10
PCCB	1	1	1.47463	1.47463	S10
HNRNPH2	1	1	1.4736	1.4736	S10
RAB4A	1	1	1.46696	1.46696	S10
GMPS	1	1	1.46299	1.46299	S10
WDR34	1	1	1.46099	1.46099	S10
PDZD11	1	1	1.46036	1.46036	S10
COQ9	1	1	1.4594	1.4594	S10
TUBGCP2	1	1	1.45749	1.45749	S10
GDE1	1	1	1.45703	1.45703	S10
SASS6	1	1	1.45524	1.45524	S10
MRPS28	1	1	1.45341	1.45341	S10
MTF1	1	1	1.4521	1.4521	S10
VDAC1	1	1	1.45069	1.45069	S10
PPM1L	1	1	1.44769	1.44769	S10
MED9	1	1	1.44366	1.44366	S10
MRPL28	1	1	1.443	1.443	S10
USP39	1	1	1.4416	1.4416	S10
TUBD1	1	1	1.44012	1.44012	S10
CLN6	1	1	1.43991	1.43991	S10
FCF1	1	1	1.43685	1.43685	S10
SEL1L	1	1	1.43477	1.43477	S10
MRPL55	1	1	1.43432	1.43432	S10
ABHD5	1	1	1.42793	1.42793	S10
KCTD20	1	1	1.4269	1.4269	S10
BCKDK	1	1	1.42494	1.42494	S10
HIRIP3	1	1	1.42383	1.42383	S10
ANAPC5	1	1	1.42359	1.42359	S10
TMEM147	1	1	1.42012	1.42012	S10
PSMB3	1	1	1.41675	1.41675	S10
CAPN1	1	1	1.41409	1.41409	S10
AP1B1	1	1	1.40838	1.40838	S10
NUDT21	1	1	1.4078	1.4078	S10
SNRPD2	1	1	1.40771	1.40771	S10
CBX3	1	1	1.4035	1.4035	S10
HBS1L	1	1	1.4033	1.4033	S10
MRPS22	1	1	1.40296	1.40296	S10
PSMD12	1	1	1.40213	1.40213	S10
TBRG1	1	1	1.40067	1.40067	S10
SYNGR4	1	1	1.40012	1.40012	S10
MYEF2	1	1	1.39823	1.39823	S10
NDUFA9	1	1	1.39781	1.39781	S10
TBCD	1	1	1.39686	1.39686	S10
EIF3I	1	1	1.39399	1.39399	S10
PPM1G	1	1	1.3902	1.3902	S10
NUDT19	1	1	1.38936	1.38936	S10
EPHB1	1	1	1.38835	1.38835	S10
RPIA	1	1	1.38514	1.38514	S10
C2CD2L	1	1	1.38336	1.38336	S10
CDC25B	1	1	1.38204	1.38204	S10
CDC27	1	1	1.37847	1.37847	S10
RNGTT	1	1	1.37846	1.37846	S10
EIF2B2	1	1	1.36728	1.36728	S10
NUP62	1	1	1.36582	1.36582	S10
RNF168	1	1	1.36493	1.36493	S10
IDH3A	1	1	1.35785	1.35785	S10
HSD17B10	1	1	1.35729	1.35729	S10
MRPS18C	1	1	1.35656	1.35656	S10
NUP133	1	1	1.3549	1.3549	S10
KLF16	1	1	1.35268	1.35268	S10
PSMC3	1	1	1.35152	1.35152	S10
TTC9C	1	1	1.35115	1.35115	S10
PDE6D	1	1	1.34932	1.34932	S10
EIF5A	1	1	1.34834	1.34834	S10
CDC42EP3	1	1	1.34821	1.34821	S10
RAD51C	1	1	1.34616	1.34616	S10
SLC7A4	1	1	1.3441	1.3441	S10
NUP50	1	1	1.34037	1.34037	S10
FIS1	1	1	1.33971	1.33971	S10
DDX19A	1	1	1.3396	1.3396	S10
POLE3	1	1	1.33932	1.33932	S10
PSMC2	1	1	1.33794	1.33794	S10
EIF1AD	1	1	1.33747	1.33747	S10
CUEDC2	1	1	1.33387	1.33387	S10
B3GNTL1	1	1	1.33363	1.33363	S10
HINT1	1	1	1.32566	1.32566	S10
RPS27L	1	1	1.3242	1.3242	S10
PARD6A	1	1	1.32394	1.32394	S10
SPCS1	1	1	1.32363	1.32363	S10
TMEM33	1	1	1.32192	1.32192	S10
PRPS1	1	1	1.32119	1.32119	S10
BUD31	1	1	1.32089	1.32089	S10
NCAPH2	1	1	1.31981	1.31981	S10
SNHG10	1	1	1.31915	1.31915	S10
MRPL2	1	1	1.31896	1.31896	S10
WRN	1	1	1.31853	1.31853	S10
ACTL6A	1	1	1.31798	1.31798	S10
CLPP	1	1	1.31527	1.31527	S10
BOLA1	1	1	1.31209	1.31209	S10
NDUFS8	1	1	1.30915	1.30915	S10
RPS3	1	1	1.30911	1.30911	S10
NXT1	1	1	1.30908	1.30908	S10
AHCY	1	1	1.30828	1.30828	S10
TAF5	1	1	1.30807	1.30807	S10
EIF2B4	1	1	1.30604	1.30604	S10
UBE2K	1	1	1.30564	1.30564	S10
RABGEF1	1	1	1.30392	1.30392	S10
CASP3	1	1	1.30366	1.30366	S10
PFAS	1	1	1.3024	1.3024	S10
CAPN10	1	1	1.30212	1.30212	S10
TREM2	1	1	1.30185	1.30185	S10
CCDC101	1	1	1.29859	1.29859	S10
SEC11C	1	1	1.29566	1.29566	S10
MCAT	1	1	1.29338	1.29338	S10
SSR4	1	1	1.29119	1.29119	S10
ACBD6	1	1	1.28982	1.28982	S10
FAM20B	1	1	1.28915	1.28915	S10
TUBA1B	1	1	1.28834	1.28834	S10
DTYMK	1	1	1.28463	1.28463	S10
HMGCL	1	1	1.28025	1.28025	S10
PSMB5	1	1	1.2771	1.2771	S10
DYNLL2	1	1	1.27593	1.27593	S10
RANGAP1	1	1	1.27507	1.27507	S10
DUS1L	1	1	1.27398	1.27398	S10
RPA1	1	1	1.26952	1.26952	S10
TMEM208	1	1	1.26741	1.26741	S10
RNF8	1	1	1.26343	1.26343	S10
ACSS2	1	1	1.26312	1.26312	S10
EIF4A3	1	1	1.26121	1.26121	S10
ZC3HC1	1	1	1.26035	1.26035	S10
ACSS1	1	1	1.26028	1.26028	S10
RDBP	1	1	1.25918	1.25918	S10
SLC2A8	1	1	1.25853	1.25853	S10
PHACTR4	1	1	1.25817	1.25817	S10
PSMB4	1	1	1.2579	1.2579	S10
SOD1	1	1	1.2568	1.2568	S10
MRPL4	1	1	1.25409	1.25409	S10
VPS35	1	1	1.25335	1.25335	S10
EIF2B5	1	1	1.25237	1.25237	S10
NDUFS2	1	1	1.25199	1.25199	S10
BRE	1	1	1.25129	1.25129	S10
PDHB	1	1	1.25101	1.25101	S10
DCTN3	1	1	1.2474	1.2474	S10
MAST2	1	1	1.24727	1.24727	S10
WSCD2	1	1	1.24615	1.24615	S10
RPL18A	1	1	1.24601	1.24601	S10
DDX1	1	1	1.24575	1.24575	S10
GATAD1	1	1	1.24348	1.24348	S10
NHEJ1	1	1	1.24338	1.24338	S10
SFXN1	1	1	1.2431	1.2431	S10
PSMB7	1	1	1.23874	1.23874	S10
RPS6KA1	1	1	1.23295	1.23295	S10
NEU3	1	1	1.23045	1.23045	S10
OS9	1	1	1.23031	1.23031	S10
RPL7A	1	1	1.2298	1.2298	S10
NDUFA12	1	1	1.22689	1.22689	S10
ARL2	1	1	1.22626	1.22626	S10
DAZAP1	1	1	1.22618	1.22618	S10
ETFDH	1	1	1.22235	1.22235	S10
PTGES2	1	1	1.22145	1.22145	S10
NSMCE2	1	1	1.21919	1.21919	S10
ZWINT	1	1	1.21751	1.21751	S10
TMEM177	1	1	1.21659	1.21659	S10
IPP	1	1	1.21477	1.21477	S10
CDK6	1	1	1.21312	1.21312	S10
RPL26	1	1	1.20845	1.20845	S10
ST3GAL3	1	1	1.20769	1.20769	S10
FOXP3	1	1	1.20744	1.20744	S10
ZW10	1	1	1.20338	1.20338	S10
CHURC1	1	1	1.20167	1.20167	S10
RPL31	1	1	1.19943	1.19943	S10
UFC1	1	1	1.19901	1.19901	S10
DNAJB1	1	1	1.19872	1.19872	S10
CLK3	1	1	1.19676	1.19676	S10
GTF3C5	1	1	1.19414	1.19414	S10
ATL3	1	1	1.19257	1.19257	S10
SLC19A2	1	1	1.19073	1.19073	S10
TMEM60	1	1	1.18917	1.18917	S10
PKMYT1	1	1	1.18765	1.18765	S10
ALKBH8	1	1	1.18602	1.18602	S10
VEGFB	1	1	1.18468	1.18468	S10
SRA1	1	1	1.18462	1.18462	S10
FXYD4	1	1	1.18389	1.18389	S10
FUT8	1	1	1.18045	1.18045	S10
MCPH1	1	1	1.18032	1.18032	S10
NRL	1	1	1.17945	1.17945	S10
HAT1	1	1	1.17927	1.17927	S10
ALDH18A1	1	1	1.17568	1.17568	S10
PPP1R15B	1	1	1.17218	1.17218	S10
INTS10	1	1	1.17172	1.17172	S10
MTVR2	1	1	1.17072	1.17072	S10
AFG3L2	1	1	1.17065	1.17065	S10
MRPS30	1	1	1.17048	1.17048	S10
SUV39H1	1	1	1.16728	1.16728	S10
SKIV2L2	1	1	1.16537	1.16537	S10
WEE1	1	1	1.16372	1.16372	S10
RNF38	1	1	1.16361	1.16361	S10
PARK7	1	1	1.16007	1.16007	S10
MFN1	1	1	1.15803	1.15803	S10
MRPS16	1	1	1.15775	1.15775	S10
TAF6L	1	1	1.15736	1.15736	S10
RPL30	1	1	1.15663	1.15663	S10
PPP1CC	1	1	1.15507	1.15507	S10
UBL5	1	1	1.15501	1.15501	S10
NPAT	1	1	1.15454	1.15454	S10
SLC30A1	1	1	1.15069	1.15069	S10
LSM3	1	1	1.14962	1.14962	S10
NDUFA7	1	1	1.14921	1.14921	S10
DNAJC8	1	1	1.14888	1.14888	S10
BTAF1	1	1	1.14614	1.14614	S10
NDUFV2	1	1	1.14539	1.14539	S10
RPL24	1	1	1.13929	1.13929	S10
STRAP	1	1	1.13895	1.13895	S10
CAPRIN1	1	1	1.13675	1.13675	S10
TAF12	1	1	1.13582	1.13582	S10
AUP1	1	1	1.1358	1.1358	S10
PSMC4	1	1	1.13329	1.13329	S10
RXRB	1	1	1.13286	1.13286	S10
DIS3L	1	1	1.13087	1.13087	S10
ACSL6	1	1	1.13044	1.13044	S10
MORF4L1	1	1	1.1275	1.1275	S10
EIF3D	1	1	1.12582	1.12582	S10
AAAS	1	1	1.12448	1.12448	S10
CENPB	1	1	1.12178	1.12178	S10
ILK	1	1	1.12084	1.12084	S10
NDUFB3	1	1	1.11866	1.11866	S10
TOP1	1	1	1.11398	1.11398	S10
TIMM17A	1	1	1.11257	1.11257	S10
DYNLL1	1	1	1.11229	1.11229	S10
ACAT2	1	1	1.10694	1.10694	S10
SNRPB	1	1	1.10473	1.10473	S10
RPS16	1	1	1.10316	1.10316	S10
PDSS1	1	1	1.1026	1.1026	S10
FCHO1	1	1	1.09879	1.09879	S10
RPS15	1	1	1.09797	1.09797	S10
KRTCAP2	1	1	1.0977	1.0977	S10
RPS2	1	1	1.0953	1.0953	S10
DNMT1	1	1	1.09474	1.09474	S10
UBR7	1	1	1.0934	1.0934	S10
CALM2	1	1	1.0913	1.0913	S10
COPS3	1	1	1.09042	1.09042	S10
RPS3A	1	1	1.09012	1.09012	S10
PLRG1	1	1	1.08945	1.08945	S10
TAF10	1	1	1.08891	1.08891	S10
EEF1G	1	1	1.08715	1.08715	S10
HSPD1	1	1	1.08391	1.08391	S10
RPL27	1	1	1.08117	1.08117	S10
ATP5C1	1	1	1.07914	1.07914	S10
RPL10A	1	1	1.07866	1.07866	S10
SLC25A5	1	1	1.07798	1.07798	S10
SUPT16H	1	1	1.07728	1.07728	S10
PM20D1	1	1	1.07597	1.07597	S10
PSMD1	1	1	1.07572	1.07572	S10
LIAS	1	1	1.07514	1.07514	S10
CHD5	1	1	1.07436	1.07436	S10
EEF1B2	1	1	1.07127	1.07127	S10
SLMO2	1	1	1.06952	1.06952	S10
RDH11	1	1	1.06809	1.06809	S10
SNRPD3	1	1	1.06712	1.06712	S10
TEX261	1	1	1.06022	1.06022	S10
RPL36AL	1	1	1.0601	1.0601	S10
HYAL2	1	1	1.05918	1.05918	S10
PIP4K2C	1	1	1.05669	1.05669	S10
AP2M1	1	1	1.05365	1.05365	S10
LAGE3	1	1	1.05236	1.05236	S10
CCT8	1	1	1.04674	1.04674	S10
RTN3	1	1	1.04484	1.04484	S10
ASCC1	1	1	1.04289	1.04289	S10
EIF3G	1	1	1.04051	1.04051	S10
UBE2J1	1	1	1.03354	1.03354	S10
TMEM111	1	1	1.03151	1.03151	S10
GRHPR	1	1	1.0301	1.0301	S10
SARS	1	1	1.02601	1.02601	S10
PELO	1	1	1.02536	1.02536	S10
EIF3F	1	1	1.02013	1.02013	S10
AHCTF1	1	1	1.01933	1.01933	S10
ANAPC7	1	1	1.01514	1.01514	S10
PPP2R2D	1	1	1.01363	1.01363	S10
MRPL33	1	1	1.00801	1.00801	S10
SERBP1	1	1	1.00648	1.00648	S10
DPP8	1	1	1.00412	1.00412	S10
HPRT1	1	1	0.998252	0.998252	S10
HNRNPAB	1	1	0.998015	0.998015	S10
RPS26	1	1	0.997981	0.997981	S10
NMT1	1	1	0.997129	0.997129	S10
PANK2	1	1	0.994354	0.994354	S10
PIN4	1	1	0.992751	0.992751	S10
PPP6C	1	1	0.991187	0.991187	S10
TAF9	1	1	0.989871	0.989871	S10
SLC6A7	1	1	0.987144	0.987144	S10
ACADVL	1	1	0.986231	0.986231	S10
DPM3	1	1	0.986091	0.986091	S10
HNRPLL	1	1	0.985161	0.985161	S10
ZDHHC16	1	1	0.985056	0.985056	S10
USP10	1	1	0.979645	0.979645	S10
SLC25A12	1	1	0.97805	0.97805	S10
RPL19	1	1	0.975165	0.975165	S10
SPR	1	1	0.97049	0.97049	S10
PPA2	1	1	0.970203	0.970203	S10
GEMIN7	1	1	0.968477	0.968477	S10
NUTF2	1	1	0.963831	0.963831	S10
MRPS34	1	1	0.963627	0.963627	S10
AK3	1	1	0.96347	0.96347	S10
RPS6	1	1	0.962178	0.962178	S10
RPS4X	1	1	0.960246	0.960246	S10
RAB35	1	1	0.95934	0.95934	S10
MRPS17	1	1	0.952199	0.952199	S10
NFYC	1	1	0.9517	0.9517	S10
RAB11B	1	1	0.951078	0.951078	S10
RPL18	1	1	0.949161	0.949161	S10
ATP5G3	1	1	0.948251	0.948251	S10
PBX4	1	1	0.947587	0.947587	S10
POLDIP3	1	1	0.945919	0.945919	S10
OCIAD1	1	1	0.943852	0.943852	S10
TRPT1	1	1	0.94299	0.94299	S10
RBM45	1	1	0.937793	0.937793	S10
TMEM59	1	1	0.935471	0.935471	S10
LSM4	1	1	0.935111	0.935111	S10
GDPD1	1	1	0.934422	0.934422	S10
PDLIM1	1	1	0.933333	0.933333	S10
RPL3	1	1	0.932313	0.932313	S10
PSMD7	1	1	0.930447	0.930447	S10
BTF3	1	1	0.928776	0.928776	S10
HINT3	1	1	0.923083	0.923083	S10
RPS10	1	1	0.920787	0.920787	S10
RAE1	1	1	0.920558	0.920558	S10
NAGS	1	1	0.919587	0.919587	S10
ADIPOR2	1	1	0.919469	0.919469	S10
FASTKD5	1	1	0.915218	0.915218	S10
LSM6	1	1	0.911933	0.911933	S10
SIRT1	1	1	0.910493	0.910493	S10
HSPA9	1	1	0.908823	0.908823	S10
MRPL23	1	1	0.904063	0.904063	S10
CYB5D1	1	1	0.90292	0.90292	S10
CAMTA1	1	1	0.901431	0.901431	S10
ELAVL1	1	1	0.900196	0.900196	S10
MMEL1	1	1	0.898682	0.898682	S10
MED26	1	1	0.898494	0.898494	S10
ZSCAN21	1	1	0.898227	0.898227	S10
PGLS	1	1	0.888847	0.888847	S10
PFN4	1	1	0.888361	0.888361	S10
COMMD3	1	1	0.887388	0.887388	S10
TCFL5	1	1	0.886723	0.886723	S10
HOXC10	1	1	0.883811	0.883811	S10
VPS25	1	1	0.88344	0.88344	S10
PPAP2A	1	1	0.883403	0.883403	S10
SLC25A3	1	1	0.8822	0.8822	S10
YTHDF2	1	1	0.880883	0.880883	S10
RPS5	1	1	0.873869	0.873869	S10
LYAR	1	1	0.873827	0.873827	S10
BSCL2	1	1	0.873732	0.873732	S10
KLK7	1	1	0.873447	0.873447	S10
HELB	1	1	0.865662	0.865662	S10
NUP205	1	1	0.863283	0.863283	S10
METTL8	1	1	0.862653	0.862653	S10
GNPAT	1	1	0.861482	0.861482	S10
ERGIC3	1	1	0.8595	0.8595	S10
STIL	1	1	0.858428	0.858428	S10
AURKAIP1	1	1	0.858259	0.858259	S10
SLC6A2	1	1	0.858154	0.858154	S10
RPS8	1	1	0.856395	0.856395	S10
ARL3	1	1	0.854458	0.854458	S10
DOM3Z	1	1	0.85363	0.85363	S10
ACOX1	1	1	0.850585	0.850585	S10
RPL32	1	1	0.850385	0.850385	S10
CCT4	1	1	0.846718	0.846718	S10
RPS11	1	1	0.846385	0.846385	S10
NDUFA6	1	1	0.846364	0.846364	S10
THAP11	1	1	0.840386	0.840386	S10
WHSC1L1	1	1	0.838124	0.838124	S10
STT3A	1	1	0.834443	0.834443	S10
TTC1	1	1	0.832373	0.832373	S10
EHHADH	1	1	0.832372	0.832372	S10
PCBP2	1	1	0.831967	0.831967	S10
TRAM1	1	1	0.828176	0.828176	S10
RPS21	1	1	0.825384	0.825384	S10
NCLN	1	1	0.822446	0.822446	S10
PSMA2	1	1	0.822288	0.822288	S10
PPIA	1	1	0.814203	0.814203	S10
HIGD1B	1	1	0.81376	0.81376	S10
NFYB	1	1	0.800967	0.800967	S10
SBSN	1	1	0.800932	0.800932	S10
TMEM57	1	1	0.798158	0.798158	S10
WNT8B	1	1	0.795282	0.795282	S10
NANP	1	1	0.791535	0.791535	S10
HERPUD1	1	1	0.78946	0.78946	S10
EIF4H	1	1	0.787307	0.787307	S10
DDX47	1	1	0.782903	0.782903	S10
PPP2CA	1	1	0.782488	0.782488	S10
CDC42BPA	1	1	0.781021	0.781021	S10
RPL9	1	1	0.773324	0.773324	S10
RAD17	1	1	0.770934	0.770934	S10
PTPLAD1	1	1	0.76942	0.76942	S10
ST6GALNAC6	1	1	0.769407	0.769407	S10
SMCR7	1	1	0.765648	0.765648	S10
ALPK2	1	1	0.765275	0.765275	S10
FANCM	1	1	0.765134	0.765134	S10
DHX15	1	1	0.761601	0.761601	S10
COPB2	1	1	0.760389	0.760389	S10
MANBAL	1	1	0.759728	0.759728	S10
SYNPO2	1	1	0.759233	0.759233	S10
RASSF6	1	1	0.759193	0.759193	S10
IRS1	1	1	0.755124	0.755124	S10
NHLRC2	1	1	0.750409	0.750409	S10
ARHGDIG	0.993	0.986	3.20965	3.20965	S10
C1QTNF4	0.993	0.986	2.84568	2.84568	S10
HIST1H3C	0.993	0.986	2.77497	2.77497	S10
FN3K	0.993	0.986	2.6875	2.6875	S10
HIST2H2BB	0.993	0.986	2.67502	2.67502	S10
SEC14L2	0.993	0.986	2.65128	2.65128	S10
HIST1H4F	0.993	0.986	2.60492	2.60492	S10
HIST1H3H	0.993	0.986	2.55239	2.55239	S10
NFE2	0.993	0.986	2.53974	2.53974	S10
HIST1H4B	0.993	0.986	2.52992	2.52992	S10
CTSE	0.993	0.986	2.50839	2.50839	S10
HEMGN	0.993	0.986	2.48483	2.48483	S10
HIST1H3F	0.993	0.986	2.47173	2.47173	S10
CITED4	0.993	0.986	2.47086	2.47086	S10
LMNA	0.993	0.986	2.46668	2.46668	S10
WIPI1	0.993	0.986	2.43872	2.43872	S10
HIST1H3A	0.993	0.986	2.4193	2.4193	S10
ARTN	0.993	0.986	2.41519	2.41519	S10
HIST1H4C	0.993	0.986	2.35147	2.35147	S10
HIST1H3D	0.993	0.986	2.34551	2.34551	S10
HIST1H4A	0.993	0.986	2.3166	2.3166	S10
HYAL3	0.993	0.986	2.28506	2.28506	S10
MCM4	0.993	0.986	2.28113	2.28113	S10
HIST1H3E	0.993	0.986	2.27666	2.27666	S10
ICAM4	0.993	0.986	2.23879	2.23879	S10
UROS	0.993	0.986	2.1951	2.1951	S10
MPST	0.993	0.986	2.19506	2.19506	S10
SLPI	0.993	0.986	2.19412	2.19412	S10
HIST1H3G	0.993	0.986	2.19078	2.19078	S10
MORN2	0.993	0.986	2.18416	2.18416	S10
IFT140	0.993	0.986	2.17491	2.17491	S10
SH3YL1	0.993	0.986	2.14565	2.14565	S10
HIST1H4J	0.993	0.986	2.12176	2.12176	S10
SRXN1	0.993	0.986	2.12015	2.12015	S10
KPNA2	0.993	0.986	2.05208	2.05208	S10
ANLN	0.993	0.986	2.0395	2.0395	S10
EPDR1	0.993	0.986	2.03947	2.03947	S10
CENPP	0.993	0.986	2.03453	2.03453	S10
MYLPF	0.993	0.986	2.0335	2.0335	S10
SORD	0.993	0.986	2.02624	2.02624	S10
JOSD2	0.993	0.986	2.01824	2.01824	S10
TPX2	0.993	0.986	1.98425	1.98425	S10
WBSCR27	0.993	0.986	1.9747	1.9747	S10
TMEM107	0.993	0.986	1.96022	1.96022	S10
PXMP2	0.993	0.986	1.95347	1.95347	S10
WDR67	0.993	0.986	1.94923	1.94923	S10
MELK	0.993	0.986	1.93862	1.93862	S10
PRIM2	0.993	0.986	1.92153	1.92153	S10
SLC3A2	0.993	0.986	1.92102	1.92102	S10
GLS2	0.993	0.986	1.91064	1.91064	S10
DLGAP5	0.993	0.986	1.89451	1.89451	S10
GINS1	0.993	0.986	1.88809	1.88809	S10
TUSC1	0.993	0.986	1.86949	1.86949	S10
SPC25	0.993	0.986	1.86244	1.86244	S10
NT5C3	0.993	0.986	1.85497	1.85497	S10
HEXIM2	0.993	0.986	1.85475	1.85475	S10
DSCC1	0.993	0.986	1.84622	1.84622	S10
SGOL1	0.993	0.986	1.8355	1.8355	S10
PQLC1	0.993	0.986	1.81032	1.81032	S10
CDCA5	0.993	0.986	1.80357	1.80357	S10
HDGF	0.993	0.986	1.78281	1.78281	S10
KLHL12	0.993	0.986	1.77258	1.77258	S10
ATPIF1	0.993	0.986	1.7633	1.7633	S10
NUDT4	0.993	0.986	1.75918	1.75918	S10
TMC6	0.993	0.986	1.73393	1.73393	S10
SESN2	0.993	0.986	1.72375	1.72375	S10
HPN	0.993	0.986	1.72067	1.72067	S10
TCEAL8	0.993	0.986	1.69413	1.69413	S10
HIST1H2BC	0.993	0.986	1.66352	1.66352	S10
UBE2T	0.993	0.986	1.66157	1.66157	S10
COPS4	0.993	0.986	1.6526	1.6526	S10
CENPL	0.993	0.986	1.64258	1.64258	S10
RFC3	0.993	0.986	1.62659	1.62659	S10
DCLK2	0.993	0.986	1.60778	1.60778	S10
NME3	0.993	0.986	1.58557	1.58557	S10
SHCBP1	0.993	0.986	1.58107	1.58107	S10
EIF2B3	0.993	0.986	1.57671	1.57671	S10
WDR81	0.993	0.986	1.57207	1.57207	S10
SF1	0.993	0.986	1.57119	1.57119	S10
MTHFD1	0.993	0.986	1.56076	1.56076	S10
ATL2	0.993	0.986	1.55233	1.55233	S10
MAD2L1BP	0.993	0.986	1.54524	1.54524	S10
DSN1	0.993	0.986	1.54259	1.54259	S10
C1QBP	0.993	0.986	1.54023	1.54023	S10
PEF1	0.993	0.986	1.53952	1.53952	S10
DUT	0.993	0.986	1.53477	1.53477	S10
INO80C	0.993	0.986	1.52949	1.52949	S10
GALNT10	0.993	0.986	1.52049	1.52049	S10
PLK4	0.993	0.986	1.50871	1.50871	S10
SCOC	0.993	0.986	1.50657	1.50657	S10
TNFRSF17	0.993	0.986	1.50409	1.50409	S10
PHF5A	0.993	0.986	1.50344	1.50344	S10
USP14	0.993	0.986	1.49472	1.49472	S10
MAD2L2	0.993	0.986	1.49402	1.49402	S10
CHCHD7	0.993	0.986	1.49288	1.49288	S10
DHFR	0.993	0.986	1.48732	1.48732	S10
PPIB	0.993	0.986	1.48216	1.48216	S10
SLC35B1	0.993	0.986	1.47112	1.47112	S10
TXNL4A	0.993	0.986	1.44341	1.44341	S10
SSNA1	0.993	0.986	1.4381	1.4381	S10
SLC4A1	0.993	0.986	1.41175	1.41175	S10
PDIA4	0.993	0.986	1.40108	1.40108	S10
DPY30	0.993	0.986	1.3998	1.3998	S10
BBC3	0.993	0.986	1.39338	1.39338	S10
NDUFB5	0.993	0.986	1.38465	1.38465	S10
FDPS	0.993	0.986	1.38249	1.38249	S10
VAMP5	0.993	0.986	1.38076	1.38076	S10
NDUFC1	0.993	0.986	1.38017	1.38017	S10
TAPT1	0.993	0.986	1.37051	1.37051	S10
MTCH1	0.993	0.986	1.37032	1.37032	S10
NME7	0.993	0.986	1.36546	1.36546	S10
MID1IP1	0.993	0.986	1.36326	1.36326	S10
ALG9	0.993	0.986	1.36125	1.36125	S10
E2F1	0.993	0.986	1.35897	1.35897	S10
PDAP1	0.993	0.986	1.3551	1.3551	S10
PRPF38A	0.993	0.986	1.35048	1.35048	S10
MRPL22	0.993	0.986	1.34804	1.34804	S10
MRPL54	0.993	0.986	1.34174	1.34174	S10
SERPINB12	0.993	0.986	1.34105	1.34105	S10
MTIF3	0.993	0.986	1.33913	1.33913	S10
ACADL	0.993	0.986	1.33424	1.33424	S10
ZNHIT1	0.993	0.986	1.32284	1.32284	S10
KHK	0.993	0.986	1.32156	1.32156	S10
RPLP0	0.993	0.986	1.31743	1.31743	S10
CENPT	0.993	0.986	1.30825	1.30825	S10
PMPCA	0.993	0.986	1.30569	1.30569	S10
TEX2	0.993	0.986	1.30055	1.30055	S10
MED19	0.993	0.986	1.29903	1.29903	S10
PSMC5	0.993	0.986	1.28794	1.28794	S10
AGXT2L2	0.993	0.986	1.2864	1.2864	S10
RPL28	0.993	0.986	1.28598	1.28598	S10
FRAT2	0.993	0.986	1.2825	1.2825	S10
CCDC6	0.993	0.986	1.28224	1.28224	S10
PSMB6	0.993	0.986	1.28194	1.28194	S10
DTWD1	0.993	0.986	1.27349	1.27349	S10
UBE2M	0.993	0.986	1.27116	1.27116	S10
COPS6	0.993	0.986	1.26396	1.26396	S10
GPR150	0.993	0.986	1.25568	1.25568	S10
IGJ	0.993	0.986	1.23506	1.23506	S10
NECAP2	0.993	0.986	1.22833	1.22833	S10
GPR19	0.993	0.986	1.22459	1.22459	S10
NPLOC4	0.993	0.986	1.22024	1.22024	S10
MRPL47	0.993	0.986	1.21216	1.21216	S10
BAD	0.993	0.986	1.21176	1.21176	S10
SUMF2	0.993	0.986	1.21098	1.21098	S10
TGM2	0.993	0.986	1.20651	1.20651	S10
SNRPD1	0.993	0.986	1.20141	1.20141	S10
NDUFB10	0.993	0.986	1.20135	1.20135	S10
POLA2	0.993	0.986	1.19246	1.19246	S10
AP2S1	0.993	0.986	1.18423	1.18423	S10
MECR	0.993	0.986	1.1832	1.1832	S10
PNMT	0.993	0.986	1.17245	1.17245	S10
RPN2	0.993	0.986	1.17008	1.17008	S10
METTL9	0.993	0.986	1.16939	1.16939	S10
CNIH4	0.993	0.986	1.16707	1.16707	S10
POLDIP2	0.993	0.986	1.16561	1.16561	S10
POLR2J	0.993	0.986	1.16514	1.16514	S10
PSMC1	0.993	0.986	1.15346	1.15346	S10
PSMG2	0.993	0.986	1.15113	1.15113	S10
SMC2	0.993	0.986	1.14969	1.14969	S10
SMU1	0.993	0.986	1.14904	1.14904	S10
PSMD11	0.993	0.986	1.14737	1.14737	S10
CDCA7	0.993	0.986	1.13552	1.13552	S10
TMEM183A	0.993	0.986	1.12994	1.12994	S10
NDUFS7	0.993	0.986	1.12951	1.12951	S10
SMPD4	0.993	0.986	1.12644	1.12644	S10
CALM3	0.993	0.986	1.12389	1.12389	S10
WDR54	0.993	0.986	1.12386	1.12386	S10
EMG1	0.993	0.986	1.11474	1.11474	S10
PIH1D1	0.993	0.986	1.11247	1.11247	S10
MSH6	0.993	0.986	1.11177	1.11177	S10
TMEM88	0.993	0.986	1.10973	1.10973	S10
CLP1	0.993	0.986	1.10915	1.10915	S10
SH3BP5L	0.993	0.986	1.08013	1.08013	S10
ZCCHC17	0.993	0.986	1.07903	1.07903	S10
NME1	0.993	0.986	1.07861	1.07861	S10
PLEKHF2	0.993	0.986	1.07536	1.07536	S10
SRP72	0.993	0.986	1.06656	1.06656	S10
ETHE1	0.993	0.986	1.06073	1.06073	S10
YWHAH	0.993	0.986	1.05688	1.05688	S10
CDV3	0.993	0.986	1.05567	1.05567	S10
EMD	0.993	0.986	1.05354	1.05354	S10
HIST1H2AC	0.993	0.986	1.0498	1.0498	S10
PCGF1	0.993	0.986	1.04726	1.04726	S10
ALKBH7	0.993	0.986	1.01901	1.01901	S10
EFTUD2	0.993	0.986	1.01576	1.01576	S10
38777	0.993	0.986	1.0109	1.0109	S10
NANOS1	0.993	0.986	1.00464	1.00464	S10
AP4B1	0.993	0.986	0.994051	0.994051	S10
HNRNPD	0.993	0.986	0.987541	0.987541	S10
NUDC	0.993	0.986	0.987452	0.987452	S10
TCF12	0.993	0.986	0.982093	0.982093	S10
RGS18	0.993	0.986	0.979903	0.979903	S10
MAP3K10	0.993	0.986	0.979535	0.979535	S10
CAPNS1	0.993	0.986	0.974522	0.974522	S10
BAZ1B	0.993	0.986	0.973493	0.973493	S10
POLR2L	0.993	0.986	0.972038	0.972038	S10
ACOT8	0.993	0.986	0.957544	0.957544	S10
PNKD	0.993	0.986	0.955458	0.955458	S10
BRF2	0.993	0.986	0.946059	0.946059	S10
EAPP	0.993	0.986	0.943271	0.943271	S10
TBC1D15	0.993	0.986	0.93136	0.93136	S10
KBTBD4	0.993	0.986	0.919613	0.919613	S10
IDH3G	0.993	0.986	0.919516	0.919516	S10
SF3A1	0.993	0.986	0.913442	0.913442	S10
ELF2	0.993	0.986	0.912126	0.912126	S10
DDX20	0.993	0.986	0.910255	0.910255	S10
ARL6	0.993	0.986	0.909868	0.909868	S10
SFXN5	0.993	0.986	0.909117	0.909117	S10
PCMT1	0.993	0.986	0.906343	0.906343	S10
EI24	0.993	0.986	0.904761	0.904761	S10
OXA1L	0.993	0.986	0.903534	0.903534	S10
GPX1	0.993	0.986	0.902378	0.902378	S10
PACS1	0.993	0.986	0.897162	0.897162	S10
INO80B	0.993	0.986	0.895482	0.895482	S10
TRMT2B	0.993	0.986	0.886573	0.886573	S10
POP5	0.993	0.986	0.882166	0.882166	S10
PNKP	0.993	0.986	0.879222	0.879222	S10
ERP29	0.993	0.986	0.86761	0.86761	S10
RPS7	0.993	0.986	0.864093	0.864093	S10
AQP4	0.993	0.986	0.859623	0.859623	S10
SLC25A1	0.993	0.986	0.8559	0.8559	S10
ZC3H14	0.993	0.986	0.85387	0.85387	S10
MLF2	0.993	0.986	0.849137	0.849137	S10
ADHFE1	0.993	0.986	0.845922	0.845922	S10
RPL36A	0.993	0.986	0.842814	0.842814	S10
DIO2	0.993	0.986	0.841374	0.841374	S10
SENP7	0.993	0.986	0.838697	0.838697	S10
B9D2	0.993	0.986	0.838691	0.838691	S10
PRHOXNB	0.993	0.986	0.833907	0.833907	S10
SLC25A17	0.993	0.986	0.830442	0.830442	S10
SAP18	0.993	0.986	0.826168	0.826168	S10
RAB25	0.993	0.986	0.821897	0.821897	S10
RPS12	0.993	0.986	0.814849	0.814849	S10
HNRNPC	0.993	0.986	0.807962	0.807962	S10
OXNAD1	0.993	0.986	0.800157	0.800157	S10
CARS	0.993	0.986	0.792007	0.792007	S10
PMS2	0.993	0.986	0.789077	0.789077	S10
ARPC3	0.993	0.986	0.774467	0.774467	S10
TNFRSF9	0.993	0.986	0.770209	0.770209	S10
ZKSCAN5	0.993	0.986	0.770109	0.770109	S10
L1CAM	0.993	0.986	0.75761	0.75761	S10
LONP1	0.993	0.986	0.755674	0.755674	S10
TXNL4B	0.993	0.986	0.751857	0.751857	S10
CDA	0.986	0.972	2.99738	2.99738	S10
HIST1H2BN	0.986	0.972	2.76086	2.76086	S10
PROKR1	0.986	0.972	2.68526	2.68526	S10
CCDC68	0.986	0.972	2.53201	2.53201	S10
HIST1H2BF	0.986	0.972	2.52794	2.52794	S10
HIST2H2BE	0.986	0.972	2.49469	2.49469	S10
TMOD1	0.986	0.972	2.46292	2.46292	S10
HIST1H2BE	0.986	0.972	2.43216	2.43216	S10
BEX4	0.986	0.972	2.42229	2.42229	S10
HIST1H4H	0.986	0.972	2.36032	2.36032	S10
SMOX	0.986	0.972	2.32209	2.32209	S10
RFX2	0.986	0.972	2.29595	2.29595	S10
PHYHIP	0.986	0.972	2.28707	2.28707	S10
ALDH1A1	0.986	0.972	2.28204	2.28204	S10
TSPAN33	0.986	0.972	2.23427	2.23427	S10
ABCB10	0.986	0.972	2.23235	2.23235	S10
MFF	0.986	0.972	2.15853	2.15853	S10
TRIM15	0.986	0.972	2.14125	2.14125	S10
PTGER3	0.986	0.972	2.14012	2.14012	S10
NAPRT1	0.986	0.972	2.13454	2.13454	S10
SSX2IP	0.986	0.972	2.11968	2.11968	S10
EXOC1	0.986	0.972	2.07795	2.07795	S10
CCNF	0.986	0.972	2.04972	2.04972	S10
SPIRE1	0.986	0.972	2.03638	2.03638	S10
CLCN3	0.986	0.972	2.03581	2.03581	S10
FBXO2	0.986	0.972	2.01806	2.01806	S10
DNAJB2	0.986	0.972	1.97225	1.97225	S10
GPR146	0.986	0.972	1.96323	1.96323	S10
TUBA4A	0.986	0.972	1.96023	1.96023	S10
PHF10	0.986	0.972	1.93833	1.93833	S10
ZWILCH	0.986	0.972	1.93418	1.93418	S10
FBXO7	0.986	0.972	1.93034	1.93034	S10
KIFC1	0.986	0.972	1.92736	1.92736	S10
PAQR9	0.986	0.972	1.91938	1.91938	S10
HK1	0.986	0.972	1.89916	1.89916	S10
PRKAR2B	0.986	0.972	1.89686	1.89686	S10
TMEM14C	0.986	0.972	1.89229	1.89229	S10
ASF1B	0.986	0.972	1.85091	1.85091	S10
NT5DC2	0.986	0.972	1.83522	1.83522	S10
AGPAT4	0.986	0.972	1.81769	1.81769	S10
KLHL25	0.986	0.972	1.77745	1.77745	S10
HEBP1	0.986	0.972	1.75794	1.75794	S10
SLC16A6	0.986	0.972	1.75119	1.75119	S10
MOSPD1	0.986	0.972	1.74853	1.74853	S10
CLSTN3	0.986	0.972	1.74768	1.74768	S10
KCNN4	0.986	0.972	1.7448	1.7448	S10
FBXO42	0.986	0.972	1.71984	1.71984	S10
KATNAL1	0.986	0.972	1.71389	1.71389	S10
MVK	0.986	0.972	1.67777	1.67777	S10
ABTB1	0.986	0.972	1.65232	1.65232	S10
PBRM1	0.986	0.972	1.65109	1.65109	S10
CCNDBP1	0.986	0.972	1.6203	1.6203	S10
KLF3	0.986	0.972	1.61262	1.61262	S10
KNTC1	0.986	0.972	1.58515	1.58515	S10
SIVA1	0.986	0.972	1.56879	1.56879	S10
ASB6	0.986	0.972	1.56677	1.56677	S10
MOSPD3	0.986	0.972	1.55709	1.55709	S10
AHI1	0.986	0.972	1.5541	1.5541	S10
PAICS	0.986	0.972	1.5466	1.5466	S10
BRCA2	0.986	0.972	1.53935	1.53935	S10
CNNM2	0.986	0.972	1.53351	1.53351	S10
SUV420H2	0.986	0.972	1.53111	1.53111	S10
FEN1	0.986	0.972	1.53019	1.53019	S10
DEK	0.986	0.972	1.52259	1.52259	S10
PDK3	0.986	0.972	1.52104	1.52104	S10
POMT1	0.986	0.972	1.5184	1.5184	S10
POLR2F	0.986	0.972	1.51279	1.51279	S10
MRPL37	0.986	0.972	1.51049	1.51049	S10
CDK4	0.986	0.972	1.50379	1.50379	S10
APLF	0.986	0.972	1.50186	1.50186	S10
SPSB3	0.986	0.972	1.50085	1.50085	S10
TIMM50	0.986	0.972	1.48986	1.48986	S10
NUCB1	0.986	0.972	1.48927	1.48927	S10
FBXO3	0.986	0.972	1.48686	1.48686	S10
ATP5A1	0.986	0.972	1.47917	1.47917	S10
POLE	0.986	0.972	1.47885	1.47885	S10
PSMD14	0.986	0.972	1.43115	1.43115	S10
EIF3K	0.986	0.972	1.42705	1.42705	S10
[truncated: 1,850 more rows]

## Sheet: Blood
gene	myAUC	power	avg_logFC	avg_diff	timepoint
CYGB	1	1	1.26	1.26	B2
LUC7L2	1	1	1.2499	1.2499	B2
SFXN4	1	1	1.03335	1.03335	B2
LRRFIP1	0.989	0.978	0.99234	0.99234	B2
SDF4	0.989	0.978	0.987877	0.987877	B2
SNAPC3	0.989	0.978	0.808277	0.808277	B2
RRM2B	0.984	0.968	0.964801	0.964801	B2
CHD8	0.979	0.958	0.750179	0.750179	B2
WDR92	0.973	0.946	2.05702	2.05702	B2
TNNI2	0.973	0.946	1.11687	1.11687	B2
ZFP90	0.973	0.946	1.10564	1.10564	B2
CFD	0.968	0.936	2.23309	2.23309	B2
BGN	0.968	0.936	1.86354	1.86354	B2
ULK2	0.968	0.936	0.95352	0.95352	B2
TBC1D23	0.968	0.936	0.806567	0.806567	B2
ANKZF1	0.968	0.936	0.805436	0.805436	B2
PIK3IP1	0.963	0.926	1.23211	1.23211	B2
IGFBP4	0.963	0.926	1.0834	1.0834	B2
TXNIP	0.963	0.926	1.01038	1.01038	B2
LRCH1	0.963	0.926	0.88169	0.88169	B2
SESN1	0.963	0.926	0.819493	0.819493	B2
MPV17L	0.963	0.926	0.773094	0.773094	B2
NEK3	0.963	0.926	0.756704	0.756704	B2
TMEM108	0.957	0.914	0.898265	0.898265	B2
FAM169B	0.957	0.914	0.867152	0.867152	B2
POLI	0.957	0.914	0.85268	0.85268	B2
RIN3	0.957	0.914	0.77512	0.77512	B2
CSRP2	0.952	0.904	1.29137	1.29137	B2
VPREB3	0.952	0.904	1.2547	1.2547	B2
MAML2	0.952	0.904	0.901239	0.901239	B2
KLHL6	0.952	0.904	0.826341	0.826341	B2
RCSD1	0.952	0.904	0.810237	0.810237	B2
ACCS	0.952	0.904	0.776587	0.776587	B2
ZER1	0.952	0.904	0.772882	0.772882	B2
USP24	0.952	0.904	0.75754	0.75754	B2
MYL4	0.947	0.894	0.942153	0.942153	B2
SLC9A8	0.947	0.894	0.889449	0.889449	B2
SMARCA2	0.947	0.894	0.878719	0.878719	B2
IGFBP7	0.941	0.882	1.63498	1.63498	B2
IGF2	0.941	0.882	1.04204	1.04204	B2
AMPD1	0.941	0.882	0.953515	0.953515	B2
ATP1B1	0.941	0.882	0.936401	0.936401	B2
TIA1	0.941	0.882	0.931916	0.931916	B2
PTEN	0.941	0.882	0.931042	0.931042	B2
ARHGAP29	0.941	0.882	0.926825	0.926825	B2
ZNF512B	0.941	0.882	0.887635	0.887635	B2
ZFC3H1	0.941	0.882	0.761268	0.761268	B2
IGFBP5	0.936	0.872	2.35277	2.35277	B2
PDLIM3	0.936	0.872	1.05813	1.05813	B2
ACTN2	0.936	0.872	0.919131	0.919131	B2
STX1A	0.936	0.872	0.892868	0.892868	B2
PDE1B	0.936	0.872	0.873827	0.873827	B2
EGR1	0.936	0.872	0.829031	0.829031	B2
ZMYM3	0.936	0.872	0.808299	0.808299	B2
PARP6	0.936	0.872	0.756327	0.756327	B2
HVCN1	0.931	0.862	1.10635	1.10635	B2
FMNL3	0.931	0.862	0.912801	0.912801	B2
FYB	0.931	0.862	0.872882	0.872882	B2
MYCBP2	0.931	0.862	0.851905	0.851905	B2
RGL2	0.931	0.862	0.821408	0.821408	B2
CHST3	0.926	0.852	1.07248	1.07248	B2
BRWD1	0.926	0.852	1.02083	1.02083	B2
GSTM1	0.926	0.852	0.969378	0.969378	B2
CAMK2N1	0.926	0.852	0.915676	0.915676	B2
XCL1	1	1	2.59024	2.59024	B4
IFIT3	1	1	1.86816	1.86816	B4
SLAMF8	1	1	1.81225	1.81225	B4
TNS3	1	1	1.58501	1.58501	B4
CYP27A1	1	1	1.44761	1.44761	B4
STAT1	1	1	1.39535	1.39535	B4
ENPP4	1	1	1.303	1.303	B4
SLA2	1	1	1.15732	1.15732	B4
TREX1	1	1	1.0829	1.0829	B4
LST1	1	1	1.03759	1.03759	B4
NOD1	1	1	0.871943	0.871943	B4
FLT1	0.993	0.986	1.88662	1.88662	B4
ADCY4	0.986	0.972	1.5196	1.5196	B4
GPC1	0.986	0.972	1.4954	1.4954	B4
IRF8	0.986	0.972	1.09125	1.09125	B4
GPR65	0.986	0.972	0.844413	0.844413	B4
GADD45G	0.979	0.958	1.39915	1.39915	B4
TNFRSF25	0.979	0.958	1.11322	1.11322	B4
RASGRP4	0.979	0.958	0.859499	0.859499	B4
LIMK1	0.979	0.958	0.762767	0.762767	B4
NRP1	0.972	0.944	1.04549	1.04549	B4
SNAI3	0.972	0.944	1.03711	1.03711	B4
SLC12A9	0.972	0.944	0.753842	0.753842	B4
PRF1	0.965	0.93	1.5317	1.5317	B4
PHF11	0.965	0.93	1.08516	1.08516	B4
PLAC8	0.965	0.93	0.968567	0.968567	B4
P2RY6	0.965	0.93	0.839365	0.839365	B4
GAB3	0.965	0.93	0.795359	0.795359	B4
MYL2	0.958	0.916	1.60989	1.60989	B4
PDGFA	0.958	0.916	1.13488	1.13488	B4
SCNN1A	0.958	0.916	1.12465	1.12465	B4
IL13RA1	0.958	0.916	1.01171	1.01171	B4
TNFRSF1B	0.958	0.916	0.828457	0.828457	B4
AIF1	0.951	0.902	1.73311	1.73311	B4
ASB2	0.951	0.902	1.22882	1.22882	B4
TNNI2	0.951	0.902	1.00242	1.00242	B4
TULP4	0.951	0.902	0.983401	0.983401	B4
GBP2	0.951	0.902	0.873451	0.873451	B4
PSMB9	0.951	0.902	0.822054	0.822054	B4
MYL3	0.944	0.888	1.45002	1.45002	B4
ADRBK2	0.944	0.888	1.20008	1.20008	B4
RNF213	0.944	0.888	1.06498	1.06498	B4
CTSW	0.944	0.888	0.997049	0.997049	B4
SGCB	0.944	0.888	0.927875	0.927875	B4
ATP1B1	0.944	0.888	0.921843	0.921843	B4
OBFC2A	0.944	0.888	0.894313	0.894313	B4
IGF2	0.944	0.888	0.842202	0.842202	B4
DUSP6	0.944	0.888	0.782125	0.782125	B4
FFAR2	0.938	0.876	1.40897	1.40897	B4
IL2RB	0.938	0.876	1.15046	1.15046	B4
CCDC92	0.938	0.876	0.958386	0.958386	B4
KLRD1	0.938	0.876	0.901464	0.901464	B4
AGRN	0.938	0.876	0.823713	0.823713	B4
TSPAN17	0.938	0.876	0.762062	0.762062	B4
POGK	0.937	0.874	0.851547	0.851547	B4
GNAZ	0.937	0.874	0.851288	0.851288	B4
NKG7	0.931	0.862	1.07163	1.07163	B4
SLAMF7	0.931	0.862	0.970365	0.970365	B4
PARP3	0.931	0.862	0.909011	0.909011	B4
HIST1H2AK	1	1	3.78528	3.78528	B6
HIST1H2AH	1	1	3.65233	3.65233	B6
ESM1	1	1	3.04847	3.04847	B6
GZMK	1	1	2.81474	2.81474	B6
RGS1	1	1	2.73694	2.73694	B6
ICOS	1	1	2.61197	2.61197	B6
HMGB2	1	1	2.60968	2.60968	B6
TBX21	1	1	2.562	2.562	B6
HIST1H2AI	1	1	2.415	2.415	B6
PSMB1	1	1	2.3805	2.3805	B6
KIF2C	1	1	2.35907	2.35907	B6
OSBPL3	1	1	2.35702	2.35702	B6
KLRG1	1	1	2.29317	2.29317	B6
PRC1	1	1	2.28188	2.28188	B6
PIF1	1	1	2.26603	2.26603	B6
CCR5	1	1	2.23646	2.23646	B6
TOP2A	1	1	2.21152	2.21152	B6
GFI1	1	1	2.19974	2.19974	B6
STK39	1	1	2.16386	2.16386	B6
CD160	1	1	2.1334	2.1334	B6
TNFRSF4	1	1	2.10347	2.10347	B6
RRM2	1	1	2.09087	2.09087	B6
NKG7	1	1	2.06386	2.06386	B6
ARSB	1	1	2.02821	2.02821	B6
TNFRSF18	1	1	1.99213	1.99213	B6
BUB1B	1	1	1.98258	1.98258	B6
KIF11	1	1	1.98163	1.98163	B6
FIGNL1	1	1	1.96907	1.96907	B6
NCAPH	1	1	1.96728	1.96728	B6
LGALS1	1	1	1.87597	1.87597	B6
TMEM2	1	1	1.86125	1.86125	B6
NDC80	1	1	1.84412	1.84412	B6
LIME1	1	1	1.84108	1.84108	B6
BCL3	1	1	1.7874	1.7874	B6
HAVCR2	1	1	1.78379	1.78379	B6
HSD11B1	1	1	1.742	1.742	B6
IL18R1	1	1	1.71989	1.71989	B6
ROM1	1	1	1.71584	1.71584	B6
F2R	1	1	1.68402	1.68402	B6
CHST2	1	1	1.67416	1.67416	B6
NAB1	1	1	1.66906	1.66906	B6
PUF60	1	1	1.63844	1.63844	B6
THY1	1	1	1.62258	1.62258	B6
ATXN1	1	1	1.61881	1.61881	B6
DNAJC15	1	1	1.6009	1.6009	B6
CD247	1	1	1.55265	1.55265	B6
MED10	1	1	1.51801	1.51801	B6
GLRX	1	1	1.50218	1.50218	B6
PFKP	1	1	1.48734	1.48734	B6
MPHOSPH6	1	1	1.47285	1.47285	B6
IGF2R	1	1	1.45969	1.45969	B6
CASP7	1	1	1.45592	1.45592	B6
AIM1	1	1	1.44144	1.44144	B6
FBXL8	1	1	1.43701	1.43701	B6
H2AFY	1	1	1.43447	1.43447	B6
SEMA4A	1	1	1.43385	1.43385	B6
NRARP	1	1	1.38638	1.38638	B6
TMSB10	1	1	1.38629	1.38629	B6
PRKCH	1	1	1.34714	1.34714	B6
CST7	1	1	1.30178	1.30178	B6
GRAMD1B	1	1	1.29165	1.29165	B6
COTL1	1	1	1.26174	1.26174	B6
CD3G	1	1	1.25531	1.25531	B6
TPST2	1	1	1.21874	1.21874	B6
ABR	1	1	1.19821	1.19821	B6
KCNK5	1	1	1.1973	1.1973	B6
DEF6	1	1	1.1153	1.1153	B6
AEBP2	1	1	1.08983	1.08983	B6
DIABLO	1	1	1.03779	1.03779	B6
PPP3CC	1	1	0.9971	0.9971	B6
EFR3A	1	1	0.917132	0.917132	B6
DCUN1D3	1	1	0.763032	0.763032	B6
LAG3	0.993	0.986	2.59956	2.59956	B6
LGALS7	0.993	0.986	2.36638	2.36638	B6
PLK1	0.993	0.986	2.08267	2.08267	B6
KREMEN2	0.993	0.986	2.06891	2.06891	B6
BIRC5	0.993	0.986	2.06469	2.06469	B6
AURKA	0.993	0.986	1.96668	1.96668	B6
EMP1	0.993	0.986	1.72778	1.72778	B6
PSME2	0.993	0.986	1.55122	1.55122	B6
ASS1	0.993	0.986	1.44546	1.44546	B6
GIMAP7	0.993	0.986	1.36412	1.36412	B6
GNA15	0.993	0.986	1.35219	1.35219	B6
PSMB8	0.993	0.986	1.25082	1.25082	B6
CD28	0.993	0.986	1.24845	1.24845	B6
FYN	0.993	0.986	1.24781	1.24781	B6
CTSW	0.993	0.986	1.24774	1.24774	B6
LCK	0.993	0.986	1.20847	1.20847	B6
NUP210	0.993	0.986	1.17919	1.17919	B6
ETS1	0.993	0.986	1.17349	1.17349	B6
CDC42SE1	0.993	0.986	1.15123	1.15123	B6
LPIN1	0.993	0.986	1.12155	1.12155	B6
PPIL2	0.993	0.986	1.04638	1.04638	B6
PCBP4	0.993	0.986	0.959437	0.959437	B6
UBAC2	0.993	0.986	0.959256	0.959256	B6
RAC2	0.993	0.986	0.946738	0.946738	B6
LCP1	0.993	0.986	0.839313	0.839313	B6
AKAP2	0.993	0.986	0.763061	0.763061	B6
CXCL10	0.986	0.972	2.01381	2.01381	B6
NCAPD2	0.986	0.972	1.97646	1.97646	B6
KIF22	0.986	0.972	1.87975	1.87975	B6
PIAS2	0.986	0.972	1.87249	1.87249	B6
AURKB	0.986	0.972	1.78821	1.78821	B6
FAM129A	0.986	0.972	1.61747	1.61747	B6
SEC24B	0.986	0.972	1.57277	1.57277	B6
ASB2	0.986	0.972	1.56819	1.56819	B6
GZMM	0.986	0.972	1.50564	1.50564	B6
IL18RAP	0.986	0.972	1.49266	1.49266	B6
RBBP7	0.986	0.972	1.37544	1.37544	B6
BANF1	0.986	0.972	1.29896	1.29896	B6
PKP3	0.986	0.972	1.24096	1.24096	B6
GTF2F1	0.986	0.972	1.17071	1.17071	B6
LYPLA1	0.986	0.972	1.15084	1.15084	B6
S100A6	0.986	0.972	1.14196	1.14196	B6
ACYP1	0.986	0.972	1.01709	1.01709	B6
DHX9	0.986	0.972	1.00733	1.00733	B6
ZBTB8OS	0.986	0.972	0.880231	0.880231	B6
HNRNPH1	0.986	0.972	0.780221	0.780221	B6
ERRFI1	0.979	0.958	1.95818	1.95818	B6
TMPO	0.979	0.958	1.4586	1.4586	B6
BZRAP1	0.979	0.958	1.4541	1.4541	B6
ZAP70	0.979	0.958	1.36385	1.36385	B6
AXIN2	0.979	0.958	1.32878	1.32878	B6
MRPS6	0.979	0.958	1.18981	1.18981	B6
DYNC1LI2	0.979	0.958	1.1792	1.1792	B6
DUSP2	0.979	0.958	1.1496	1.1496	B6
KLRD1	0.979	0.958	1.13057	1.13057	B6
TRIM69	0.979	0.958	1.12148	1.12148	B6
CLRN1	0.979	0.958	1.08358	1.08358	B6
CD6	0.979	0.958	1.05294	1.05294	B6
MINK1	0.979	0.958	1.01107	1.01107	B6
CASP4	0.979	0.958	0.988804	0.988804	B6
ARL9	0.979	0.958	0.88381	0.88381	B6
ARL6IP4	0.979	0.958	0.880975	0.880975	B6
CHCHD2	0.979	0.958	0.783504	0.783504	B6
PRPF31	0.972	0.944	2.44892	2.44892	B6
CXCL9	0.972	0.944	1.86391	1.86391	B6
PRF1	0.972	0.944	1.72088	1.72088	B6
IGF2BP3	0.972	0.944	1.35632	1.35632	B6
RCHY1	0.972	0.944	1.29349	1.29349	B6
ATP8B2	0.972	0.944	1.22559	1.22559	B6
EPSTI1	0.972	0.944	1.09939	1.09939	B6
NKX2-3	0.972	0.944	1.07204	1.07204	B6
TAF9B	0.972	0.944	0.988263	0.988263	B6
DDX28	0.972	0.944	0.967946	0.967946	B6
SLA	0.972	0.944	0.864325	0.864325	B6
PRKRIP1	0.972	0.944	0.85699	0.85699	B6
CYTH4	0.972	0.944	0.855857	0.855857	B6
SLC9A3R1	0.972	0.944	0.815751	0.815751	B6
IL1RL2	0.972	0.944	0.802517	0.802517	B6
UGCG	0.972	0.944	0.767666	0.767666	B6
ITGAD	0.969	0.938	0.998193	0.998193	B6
IFNG	0.965	0.93	2.36892	2.36892	B6
TMPRSS13	0.965	0.93	1.77271	1.77271	B6
SYTL3	0.965	0.93	1.39734	1.39734	B6
PFN2	0.965	0.93	1.32108	1.32108	B6
THOC4	0.965	0.93	1.30943	1.30943	B6
CX3CR1	0.965	0.93	1.23199	1.23199	B6
S1PR4	0.965	0.93	1.20651	1.20651	B6
KLRK1	0.965	0.93	0.956883	0.956883	B6
TPRKB	0.965	0.93	0.947593	0.947593	B6
SEMA4D	0.965	0.93	0.942795	0.942795	B6
PLEKHJ1	0.965	0.93	0.862572	0.862572	B6
TRADD	0.965	0.93	0.801364	0.801364	B6
CACNA2D3	0.958	0.916	2.24368	2.24368	B6
HIST1H2AG	0.958	0.916	1.77884	1.77884	B6
GPX8	0.958	0.916	1.33793	1.33793	B6
GADD45G	0.958	0.916	1.25525	1.25525	B6
ABCB9	0.958	0.916	1.19799	1.19799	B6
RCC1	0.958	0.916	1.10418	1.10418	B6
GATA3	0.958	0.916	1.10171	1.10171	B6
GGA1	0.958	0.916	1.04414	1.04414	B6
DES	0.958	0.916	1.00721	1.00721	B6
CNGA1	0.958	0.916	0.999683	0.999683	B6
PIK3AP1	0.958	0.916	0.987082	0.987082	B6
GNAO1	0.958	0.916	0.980174	0.980174	B6
TRABD	0.958	0.916	0.918957	0.918957	B6
ADSS	0.958	0.916	0.850706	0.850706	B6
FRG1	0.958	0.916	0.830679	0.830679	B6
ARL4C	0.958	0.916	0.820517	0.820517	B6
PLCD1	0.958	0.916	0.79118	0.79118	B6
CD7	0.958	0.916	0.772152	0.772152	B6
BTD	0.955	0.91	0.807718	0.807718	B6
PBK	0.951	0.902	2.0046	2.0046	B6
MCM3	0.951	0.902	1.63336	1.63336	B6
FFAR2	0.951	0.902	1.39101	1.39101	B6
ATP10A	0.951	0.902	1.1542	1.1542	B6
GPC1	0.951	0.902	1.12636	1.12636	B6
SLAMF7	0.951	0.902	1.11569	1.11569	B6
ID2	0.951	0.902	0.919743	0.919743	B6
TPM4	0.951	0.902	0.882046	0.882046	B6
INVS	0.951	0.902	0.88159	0.88159	B6
PFN1	0.951	0.902	0.819236	0.819236	B6
POGK	0.951	0.902	0.774976	0.774976	B6
YTHDC2	0.948	0.896	0.756446	0.756446	B6
CDCA2	0.944	0.888	1.60646	1.60646	B6
CDCA8	0.944	0.888	1.59662	1.59662	B6
TROAP	0.944	0.888	1.43645	1.43645	B6
F2RL3	0.944	0.888	1.33889	1.33889	B6
CCL5	0.944	0.888	1.17563	1.17563	B6
RPA3	0.944	0.888	1.08647	1.08647	B6
OC90	0.944	0.888	1.00433	1.00433	B6
ARL6IP5	0.944	0.888	0.874585	0.874585	B6
PRPF4B	0.944	0.888	0.773573	0.773573	B6
SH3PXD2A	0.941	0.882	1.07732	1.07732	B6
ASTN2	0.941	0.882	0.970874	0.970874	B6
BATF	0.938	0.876	1.42428	1.42428	B6
PELI2	0.938	0.876	1.17794	1.17794	B6
HNRNPF	0.938	0.876	1.04128	1.04128	B6
RGS16	0.938	0.876	0.891561	0.891561	B6
CHN2	0.938	0.876	0.879201	0.879201	B6
TIE1	0.938	0.876	0.871216	0.871216	B6
MYO1F	0.938	0.876	0.860545	0.860545	B6
TULP4	0.938	0.876	0.824941	0.824941	B6
GNPDA1	0.938	0.876	0.80898	0.80898	B6
TRPM2	0.938	0.876	0.801425	0.801425	B6
ICAM1	0.938	0.876	0.769302	0.769302	B6
IL2RB	0.931	0.862	1.71598	1.71598	B6
ASF1B	0.931	0.862	1.51659	1.51659	B6
NAB2	0.931	0.862	1.30136	1.30136	B6
TCF19	0.931	0.862	1.13723	1.13723	B6
CENPA	0.931	0.862	1.12745	1.12745	B6
PDLIM2	0.931	0.862	0.948505	0.948505	B6
ZC3H8	0.931	0.862	0.879782	0.879782	B6
ZC4H2	0.931	0.862	0.7949	0.7949	B6
DSCR3	0.931	0.862	0.762843	0.762843	B6
AIF1	0.927	0.854	1.47273	1.47273	B6
RAB19	0.927	0.854	0.848179	0.848179	B6
CCNT2	0.927	0.854	0.839568	0.839568	B6
GTPBP5	1	1	1.15834	1.15834	B8
MON1B	1	1	0.943881	0.943881	B8
CCL5	0.993	0.986	1.76938	1.76938	B8
PSPC1	0.993	0.986	1.02316	1.02316	B8
HTR4	0.993	0.986	1.0152	1.0152	B8
CABLES2	0.993	0.986	0.974268	0.974268	B8
SMTNL1	0.986	0.972	2.6178	2.6178	B8
KCNJ8	0.986	0.972	1.31089	1.31089	B8
NFKBIB	0.986	0.972	1.13341	1.13341	B8
CACNA2D3	0.979	0.958	2.40511	2.40511	B8
CHST8	0.979	0.958	1.36478	1.36478	B8
ZC3H8	0.979	0.958	1.2637	1.2637	B8
RIMS3	0.979	0.958	1.21215	1.21215	B8
GAL3ST4	0.979	0.958	1.16244	1.16244	B8
NEU2	0.979	0.958	1.15511	1.15511	B8
SCUBE3	0.979	0.958	1.09125	1.09125	B8
PPP2R3A	0.979	0.958	0.770153	0.770153	B8
SP8	0.972	0.944	1.07339	1.07339	B8
CNGA1	0.972	0.944	1.05702	1.05702	B8
BMPER	0.969	0.938	1.06742	1.06742	B8
FKBP14	0.969	0.938	1.02234	1.02234	B8
LCN2	0.965	0.93	2.30185	2.30185	B8
TPD52	0.965	0.93	0.964649	0.964649	B8
GNAO1	0.965	0.93	0.915995	0.915995	B8
INVS	0.965	0.93	0.900149	0.900149	B8
ZC4H2	0.965	0.93	0.899842	0.899842	B8
CSF3	0.962	0.924	1.17048	1.17048	B8
ABLIM2	0.962	0.924	0.82424	0.82424	B8
SLC38A1	0.962	0.924	0.750612	0.750612	B8
P2RY13	0.958	0.916	1.33808	1.33808	B8
NR1H3	0.958	0.916	1.18043	1.18043	B8
RAVER2	0.958	0.916	0.897639	0.897639	B8
ACYP2	0.958	0.916	0.836256	0.836256	B8
ZSWIM3	0.958	0.916	0.815982	0.815982	B8
RYR1	0.958	0.916	0.80906	0.80906	B8
HOXA4	0.958	0.916	0.778241	0.778241	B8
NUDT14	0.955	0.91	1.15308	1.15308	B8
RSPO3	0.955	0.91	0.836169	0.836169	B8
PIAS2	0.951	0.902	1.15141	1.15141	B8
RPS6KB2	0.951	0.902	1.10051	1.10051	B8
PANK1	0.951	0.902	1.00566	1.00566	B8
LCA5	0.951	0.902	0.921058	0.921058	B8
TNFSF14	0.951	0.902	0.833951	0.833951	B8
PXT1	0.951	0.902	0.82511	0.82511	B8
CREM	0.948	0.896	0.830915	0.830915	B8
ASPRV1	0.944	0.888	1.37726	1.37726	B8
DNAJC27	0.944	0.888	1.09814	1.09814	B8
SP100	0.944	0.888	0.937888	0.937888	B8
PLK2	0.944	0.888	0.862349	0.862349	B8
DHX9	0.944	0.888	0.77259	0.77259	B8
SLC6A18	0.941	0.882	1.61886	1.61886	B8
ADAP2	0.941	0.882	1.2114	1.2114	B8
ATG4C	0.941	0.882	1.03181	1.03181	B8
SLC13A4	0.941	0.882	0.914451	0.914451	B8
USE1	0.938	0.876	1.35686	1.35686	B8
TMEM176A	0.938	0.876	1.22358	1.22358	B8
PPARGC1A	0.938	0.876	1.17496	1.17496	B8
ADAMTS10	0.938	0.876	1.10782	1.10782	B8
EFNA1	0.938	0.876	1.10218	1.10218	B8
TPM4	0.938	0.876	1.08517	1.08517	B8
PLSCR2	0.938	0.876	1.06047	1.06047	B8
ASH1L	0.938	0.876	1.05857	1.05857	B8
PSME2	0.938	0.876	1.04816	1.04816	B8
S100A9	0.938	0.876	1.04576	1.04576	B8
FAM129A	0.938	0.876	1.03693	1.03693	B8
HOXA13	0.938	0.876	0.98208	0.98208	B8
EIF2C4	0.938	0.876	0.973335	0.973335	B8
KPNA6	0.938	0.876	0.928215	0.928215	B8
SYNM	0.938	0.876	0.916017	0.916017	B8
SART3	0.938	0.876	0.908041	0.908041	B8
LRP6	0.938	0.876	0.844174	0.844174	B8
THAP3	0.938	0.876	0.838172	0.838172	B8
HS6ST2	0.938	0.876	0.80087	0.80087	B8
RAMP2	0.938	0.876	0.767587	0.767587	B8
CDH5	0.938	0.876	0.753609	0.753609	B8
MOBP	0.937	0.874	1.23223	1.23223	B8
KCNC3	0.937	0.874	1.211	1.211	B8
ATP8A1	0.937	0.874	0.877764	0.877764	B8
SLC1A7	0.937	0.874	0.804278	0.804278	B8
MT4	0.934	0.868	0.827558	0.827558	B8
NAB1	0.931	0.862	1.00174	1.00174	B8
TSC2	0.931	0.862	0.888931	0.888931	B8
RSAD1	0.931	0.862	0.841711	0.841711	B8
CORO7	0.931	0.862	0.761646	0.761646	B8
AIF1	0.927	0.854	1.48061	1.48061	B8
ANKRD22	0.927	0.854	1.18565	1.18565	B8
PLOD1	0.927	0.854	1.1203	1.1203	B8
GSTT1	1	1	5.2643	5.2643	B10
DSTN	1	1	3.3682	3.3682	B10
REXO2	1	1	2.96729	2.96729	B10
TFRC	1	1	2.92301	2.92301	B10
RRAGD	1	1	2.90572	2.90572	B10
NARS	1	1	2.78656	2.78656	B10
CHCHD10	1	1	2.73914	2.73914	B10
CARHSP1	1	1	2.44395	2.44395	B10
ACADSB	1	1	2.4437	2.4437	B10
MKI67	1	1	2.43954	2.43954	B10
GLO1	1	1	2.39859	2.39859	B10
TRIP12	1	1	2.3674	2.3674	B10
RNF123	1	1	2.33111	2.33111	B10
UROD	1	1	2.31431	2.31431	B10
PCP2	1	1	2.25928	2.25928	B10
PKN2	1	1	2.24903	2.24903	B10
PSME4	1	1	2.15698	2.15698	B10
CCS	1	1	2.08355	2.08355	B10
DNAJB13	1	1	2.05081	2.05081	B10
ZFAND6	1	1	2.04769	2.04769	B10
SQSTM1	1	1	2.04631	2.04631	B10
37135	1	1	2.03228	2.03228	B10
PPP2R5B	1	1	1.99558	1.99558	B10
AIP	1	1	1.98814	1.98814	B10
ARFGAP3	1	1	1.95693	1.95693	B10
CRIP2	1	1	1.91719	1.91719	B10
CLEC4G	1	1	1.89487	1.89487	B10
ZC3HAV1	1	1	1.86265	1.86265	B10
RALY	1	1	1.80759	1.80759	B10
UBL7	1	1	1.77546	1.77546	B10
DHX8	1	1	1.7593	1.7593	B10
GALNT1	1	1	1.74452	1.74452	B10
MTA3	1	1	1.74216	1.74216	B10
TMEM134	1	1	1.72079	1.72079	B10
COX7B	1	1	1.72004	1.72004	B10
NDUFA11	1	1	1.68663	1.68663	B10
MTR	1	1	1.65323	1.65323	B10
WDR26	1	1	1.64531	1.64531	B10
WAPAL	1	1	1.62008	1.62008	B10
TAX1BP1	1	1	1.59112	1.59112	B10
PRNP	1	1	1.52252	1.52252	B10
GP1BB	1	1	1.51552	1.51552	B10
TTC33	1	1	1.51066	1.51066	B10
ATP5L	1	1	1.50695	1.50695	B10
PLVAP	1	1	1.47162	1.47162	B10
PNPLA2	1	1	1.41941	1.41941	B10
RAB5A	1	1	1.41187	1.41187	B10
PEX19	1	1	1.39913	1.39913	B10
VCP	1	1	1.38368	1.38368	B10
MED12	1	1	1.38081	1.38081	B10
ATP5J	1	1	1.3734	1.3734	B10
ATP5J2	1	1	1.35885	1.35885	B10
XPA	1	1	1.35559	1.35559	B10
SOD2	1	1	1.35251	1.35251	B10
SKIV2L	1	1	1.31287	1.31287	B10
COX6C	1	1	1.20079	1.20079	B10
ANAPC13	1	1	1.18443	1.18443	B10
UBXN1	1	1	1.17442	1.17442	B10
RAB21	1	1	1.14396	1.14396	B10
NDUFA2	1	1	1.13908	1.13908	B10
TPM1	1	1	1.1379	1.1379	B10
SPG7	1	1	1.04715	1.04715	B10
FBXO38	1	1	1.02634	1.02634	B10
TSG101	1	1	0.983348	0.983348	B10
PRR13	1	1	0.966528	0.966528	B10
TRAPPC2L	1	1	0.925571	0.925571	B10
HIGD2A	1	1	0.922676	0.922676	B10
KLHL21	1	1	0.883931	0.883931	B10
OAZ2	1	1	0.851204	0.851204	B10
NRD1	1	1	0.815088	0.815088	B10
MTHFD2	0.993	0.986	1.94361	1.94361	B10
RFK	0.993	0.986	1.70805	1.70805	B10
TTC39A	0.993	0.986	1.69131	1.69131	B10
NDUFA3	0.993	0.986	1.47778	1.47778	B10
UBE2F	0.993	0.986	1.44734	1.44734	B10
NBR1	0.993	0.986	1.43781	1.43781	B10
FKBP8	0.993	0.986	1.43653	1.43653	B10
ATP5E	0.993	0.986	1.36553	1.36553	B10
NDUFB6	0.993	0.986	1.36515	1.36515	B10
SERINC1	0.993	0.986	1.3494	1.3494	B10
P2RX1	0.993	0.986	1.31935	1.31935	B10
LAPTM4A	0.993	0.986	1.25343	1.25343	B10
NDUFA13	0.993	0.986	1.16696	1.16696	B10
CTSB	0.993	0.986	1.16357	1.16357	B10
EVI2B	0.993	0.986	1.07486	1.07486	B10
SERINC3	0.993	0.986	1.05026	1.05026	B10
PSMD10	0.993	0.986	1.00642	1.00642	B10
ZC3H15	0.993	0.986	0.996827	0.996827	B10
USP19	0.993	0.986	0.917561	0.917561	B10
PAIP2	0.993	0.986	0.890483	0.890483	B10
MGST3	0.986	0.972	2.19944	2.19944	B10
CDKN2C	0.986	0.972	1.98232	1.98232	B10
GSS	0.986	0.972	1.89941	1.89941	B10
CALCOCO1	0.986	0.972	1.65659	1.65659	B10
VWA5A	0.986	0.972	1.6454	1.6454	B10
CMAS	0.986	0.972	1.58106	1.58106	B10
EPS15	0.986	0.972	1.49406	1.49406	B10
RSU1	0.986	0.972	1.47794	1.47794	B10
MYOM1	0.986	0.972	1.40822	1.40822	B10
AHSA1	0.986	0.972	1.3724	1.3724	B10
FARS2	0.986	0.972	1.37167	1.37167	B10
SEC23A	0.986	0.972	1.33644	1.33644	B10
SDCBP	0.986	0.972	1.27283	1.27283	B10
WBP2	0.986	0.972	1.2194	1.2194	B10
MRPS21	0.986	0.972	1.19263	1.19263	B10
ATP5B	0.986	0.972	1.18858	1.18858	B10
COPS2	0.986	0.972	1.17632	1.17632	B10
MDH2	0.986	0.972	1.16547	1.16547	B10
ARIH2	0.986	0.972	1.15366	1.15366	B10
UQCRH	0.986	0.972	1.11915	1.11915	B10
NDUFA1	0.986	0.972	1.11312	1.11312	B10
ATP6V1G1	0.986	0.972	1.03662	1.03662	B10
PRDX1	0.986	0.972	0.869235	0.869235	B10
PLD3	0.986	0.972	0.830926	0.830926	B10
OTUB1	0.983	0.966	0.989884	0.989884	B10
ASNS	0.979	0.958	2.94999	2.94999	B10
ATF5	0.979	0.958	2.64034	2.64034	B10
CTSF	0.979	0.958	2.32324	2.32324	B10
HTATIP2	0.979	0.958	1.81995	1.81995	B10
ABCB4	0.979	0.958	1.81736	1.81736	B10
GLRX2	0.979	0.958	1.49759	1.49759	B10
GSTP1	0.979	0.958	1.46981	1.46981	B10
AGFG1	0.979	0.958	1.41129	1.41129	B10
COPE	0.979	0.958	1.34045	1.34045	B10
COX6B1	0.979	0.958	1.33206	1.33206	B10
BAG1	0.979	0.958	1.26484	1.26484	B10
STK40	0.979	0.958	1.10869	1.10869	B10
FIP1L1	0.979	0.958	1.08958	1.08958	B10
VWF	0.979	0.958	0.959543	0.959543	B10
CHMP4B	0.979	0.958	0.866944	0.866944	B10
TREML1	0.979	0.958	0.83736	0.83736	B10
SSBP2	0.972	0.944	1.80749	1.80749	B10
F2RL3	0.972	0.944	1.41466	1.41466	B10
CD36	0.972	0.944	1.39069	1.39069	B10
SUPT4H1	0.972	0.944	1.37778	1.37778	B10
GAPVD1	0.972	0.944	1.34275	1.34275	B10
RNF114	0.972	0.944	1.31108	1.31108	B10
TRAFD1	0.972	0.944	1.30962	1.30962	B10
GIPC1	0.972	0.944	1.30597	1.30597	B10
COX4I1	0.972	0.944	1.25402	1.25402	B10
CCDC23	0.972	0.944	1.23311	1.23311	B10
NDUFB8	0.972	0.944	1.19148	1.19148	B10
PSMD4	0.972	0.944	1.01997	1.01997	B10
ARL2BP	0.972	0.944	0.804727	0.804727	B10
FOXO3	0.965	0.93	2.14027	2.14027	B10
ALAD	0.965	0.93	1.74263	1.74263	B10
NIPA1	0.965	0.93	1.72842	1.72842	B10
SLC14A1	0.965	0.93	1.6756	1.6756	B10
CCNG1	0.965	0.93	1.38415	1.38415	B10
PITRM1	0.965	0.93	1.31994	1.31994	B10
PSMA5	0.965	0.93	1.24948	1.24948	B10
NDUFS6	0.965	0.93	1.22132	1.22132	B10
ATP6V0D1	0.965	0.93	1.13307	1.13307	B10
CSNK1D	0.965	0.93	1.08872	1.08872	B10
UQCRC2	0.965	0.93	1.01416	1.01416	B10
NCF4	0.965	0.93	0.842134	0.842134	B10
TUBB2A	0.965	0.93	0.796698	0.796698	B10
COX6B2	0.958	0.916	2.05778	2.05778	B10
ADAMTSL5	0.958	0.916	2.00295	2.00295	B10
NQO1	0.958	0.916	1.86842	1.86842	B10
TMEM86B	0.958	0.916	1.86093	1.86093	B10
ASCC2	0.958	0.916	1.72991	1.72991	B10
EIF2AK1	0.958	0.916	1.64194	1.64194	B10
PCP4L1	0.958	0.916	1.13276	1.13276	B10
BCAS3	0.958	0.916	1.10866	1.10866	B10
CYB5R1	0.958	0.916	1.08507	1.08507	B10
SEC61B	0.958	0.916	0.978059	0.978059	B10
MYL9	0.958	0.916	0.812972	0.812972	B10
FRMD8	0.958	0.916	0.774068	0.774068	B10
WASF1	0.955	0.91	0.865269	0.865269	B10
EIF5	0.951	0.902	1.56278	1.56278	B10
RANBP10	0.951	0.902	1.55028	1.55028	B10
CREG1	0.951	0.902	1.46236	1.46236	B10
SNX15	0.951	0.902	1.35001	1.35001	B10
PDK3	0.951	0.902	1.28694	1.28694	B10
CAT	0.951	0.902	1.22244	1.22244	B10
SEMA4B	0.951	0.902	1.19149	1.19149	B10
TCEB2	0.951	0.902	1.06966	1.06966	B10
TSPYL1	0.951	0.902	1.03374	1.03374	B10
MAP2K2	0.951	0.902	0.971863	0.971863	B10
UBE2B	0.951	0.902	0.949257	0.949257	B10
SEC13	0.951	0.902	0.918157	0.918157	B10
SLC31A1	0.951	0.902	0.837583	0.837583	B10
ZDHHC23	0.951	0.902	0.764274	0.764274	B10
ATG4A	0.948	0.896	0.798596	0.798596	B10
SLC16A10	0.944	0.888	1.76786	1.76786	B10
MTMR3	0.944	0.888	1.14097	1.14097	B10
LARP6	0.944	0.888	0.989089	0.989089	B10
H3F3A	0.944	0.888	0.916144	0.916144	B10
TXNDC9	0.944	0.888	0.896995	0.896995	B10
RND3	0.944	0.888	0.893088	0.893088	B10
CCDC120	0.944	0.888	0.837316	0.837316	B10
SMTNL1	0.944	0.888	0.830549	0.830549	B10
ATP6V1D	0.944	0.888	0.824608	0.824608	B10
TUBA1A	0.944	0.888	0.79402	0.79402	B10
FLT1	0.944	0.888	0.76924	0.76924	B10
PLEKHA6	0.944	0.888	0.75562	0.75562	B10
IDH3G	0.944	0.888	0.754766	0.754766	B10
SEPW1	0.944	0.888	0.753703	0.753703	B10
ABCC3	0.941	0.882	1.12875	1.12875	B10
COX6A1	0.938	0.876	1.18263	1.18263	B10
CENPQ	0.938	0.876	1.15673	1.15673	B10
PXMP4	0.938	0.876	1.0621	1.0621	B10
IKBKG	0.938	0.876	1.04438	1.04438	B10
DYNLL1	0.938	0.876	0.993438	0.993438	B10
GP6	0.938	0.876	0.907337	0.907337	B10
HTR1B	0.938	0.876	0.90562	0.90562	B10
LCOR	0.938	0.876	0.87606	0.87606	B10
FCRL5	0.938	0.876	0.856129	0.856129	B10
PPM1B	0.938	0.876	0.800362	0.800362	B10
TALDO1	0.938	0.876	0.799301	0.799301	B10
BLVRB	0.931	0.862	1.38874	1.38874	B10
FBXO9	0.931	0.862	1.19795	1.19795	B10
NPR2	0.931	0.862	0.96301	0.96301	B10
ABCB7	0.931	0.862	0.867301	0.867301	B10
SLC37A4	0.931	0.862	0.822145	0.822145	B10
TGFB1I1	0.931	0.862	0.818175	0.818175	B10
CHMP4C	0.931	0.862	0.757965	0.757965	B10
IMMP2L	1	1	1.22825	1.22825	B12
SART1	1	1	1.00489	1.00489	B12
ACTB	0.979	0.958	1.91964	1.91964	B12
TRIM44	0.979	0.958	0.882215	0.882215	B12
ZDHHC19	0.965	0.93	1.08151	1.08151	B12
MAPRE2	0.965	0.93	0.899973	0.899973	B12
ATF5	0.958	0.916	2.34042	2.34042	B12
CTCFL	0.958	0.916	1.57913	1.57913	B12
CDKN2C	0.944	0.888	1.57464	1.57464	B12
VAV2	0.944	0.888	0.897187	0.897187	B12
SASH1	0.938	0.876	0.853091	0.853091	B12
TSPYL1	0.931	0.862	0.881206	0.881206	B12
