# Supplementary material for: Comparison of whole blood and spleen transcriptional signatures over the course of an experimental malaria infection
Source: Sci Rep. 2019 Nov 1;9:15853. doi: 10.1038/s41598-019-52388-y (PMC6825210; doi:10.1038/s41598-019-52388-y)
Supplement: Supplementary file 2 [file 41598_2019_52388_MOESM2_ESM.xlsx]

## Sheet: S2
Category	ID	Name	Source	p-value	q-value Bonferroni	q-value FDR B&H	q-value FDR B&Y	Hits	Target	Genes	Category	Count
Pathway	1270033	Beta-oxidation of pristanoyl-CoA	BioSystems: REACTOME	0.002408	0.02408	0.01364	0.03994	1	10	ACOX3	Immunity	4
Pathway	1269254	The NLRP3 inflammasome	BioSystems: REACTOME	0.002889	0.02889	0.01364	0.03994	1	12	TXNIP	Proliferation	0
Pathway	1269253	Inflammasomes	BioSystems: REACTOME	0.004091	0.04091	0.01364	0.03994	1	17	TXNIP	Metabolism	2
Pathway	1270031	Peroxisomal lipid metabolism	BioSystems: REACTOME	0.006972	0.06972	0.01743	0.05105	1	29	ACOX3	Migration	0
Pathway	1269251	Nucleotide-binding domain, leucine rich repeat containing receptor (NLR) signaling pathways	BioSystems: REACTOME	0.01152	0.1152	0.02305	0.0675	1	48	TXNIP	Others	0
Pathway	1269953	Stimuli-sensing channels	BioSystems: REACTOME	0.02485	0.2485	0.04142	0.1213	1	104	TSC22D3
Coexpression	M9850	Genes up-regulated in CD40L and IL-2 IL-4 IL-5 stimulated at day 1 B cell IRF4intermediate versus CD40L and IL-2 IL-4 IL-5 stimulated at day 1 B cell wildtype.	MSigDB C7: Immunologic Signatures (v6.0)	6.282e-06	0.00316	0.00316	0.02148	3	200	DIRAS2,TXNIP,TSC22D3
Coexpression	M2983	Genes down-regulated in B lymphocytes stimulated by anti-IgM for 12h: wildtype versus ZFX [GeneID=7543] knockout.	MSigDB C7: Immunologic Signatures (v6.0)	0.0003906	0.1965	0.007992	0.05434	2	146	TXNIP,TSC22D3
Coexpression	M2976	Genes up-regulated in natural T reg versus T conv.	MSigDB C7: Immunologic Signatures (v6.0)	0.0004122	0.2073	0.007992	0.05434	2	150	TXNIP,TSC22D3
Coexpression	M2960	Genes down-regulated in induced T reg versus T conv.	MSigDB C7: Immunologic Signatures (v6.0)	0.0004344	0.2185	0.007992	0.05434	2	154	PLEKHM3,TSC22D3
Coexpression Atlas	GSM538225_500	B cells, B1a.Sp, IgD+ IgM+ CD45R+ CD24+ CD19+ AA4.1- CD23- CD21/35-, Spleen, avg-3	Immgen.org, GSE15907	0.001964	0.108	0.0224	0.1029	2	341	DIRAS2,PLEKHM3
Coexpression Atlas	GSM605827_500	Myeloid Cells, DC.8+.Sp, CD11b CD45 CD4 CD11c CD8a, Spleen, avg-1	Immgen.org, GSE15907	0.00265	0.1458	0.0224	0.1029	2	397	PLEKHM3,ACOX3
Coexpression Atlas	GSM538260_500	Myeloid Cells, DC.8+.Sp, CD11b CD11c CD45 CD8a CD4, Spleen, avg-2	Immgen.org, GSE15907	0.002851	0.1568	0.0224	0.1029	2	412	PLEKHM3,ACOX3

## Sheet: B2
Category	ID	Name	Source	p-value	q-value Bonferroni	q-value FDR B&H	q-value FDR B&Y	Hits	Target	Genes	Category	Count
Pathway	1270033	Beta-oxidation of pristanoyl-CoA	BioSystems: REACTOME	0.002408	0.02408	0.01364	0.03994	1	10	ACOX3	Immunity	4
Pathway	1269254	The NLRP3 inflammasome	BioSystems: REACTOME	0.002889	0.02889	0.01364	0.03994	1	12	TXNIP	Proliferation	0
Pathway	1269253	Inflammasomes	BioSystems: REACTOME	0.004091	0.04091	0.01364	0.03994	1	17	TXNIP	Metabolism	2
Pathway	1270031	Peroxisomal lipid metabolism	BioSystems: REACTOME	0.006972	0.06972	0.01743	0.05105	1	29	ACOX3	Migration	0
Pathway	1269251	Nucleotide-binding domain, leucine rich repeat containing receptor (NLR) signaling pathways	BioSystems: REACTOME	0.01152	0.1152	0.02305	0.0675	1	48	TXNIP	Others	0
Pathway	1269953	Stimuli-sensing channels	BioSystems: REACTOME	0.02485	0.2485	0.04142	0.1213	1	104	TSC22D3
Coexpression	M9850	Genes up-regulated in CD40L and IL-2 IL-4 IL-5 stimulated at day 1 B cell IRF4intermediate versus CD40L and IL-2 IL-4 IL-5 stimulated at day 1 B cell wildtype.	MSigDB C7: Immunologic Signatures (v6.0)	6.282e-06	0.00316	0.00316	0.02148	3	200	DIRAS2,TXNIP,TSC22D3
Coexpression Atlas	GSM605883_500	Myeloid Cells, Mo.6C-II-.Bl, CD115+ B220- CD43- Ly6C- MHCII-, Blood, avg-3	Immgen.org, GSE15907	0.002716	0.1494	0.0224	0.1029	2	402	PLEKHM3,TSC22D3

## Sheet: S4
Category	ID	Name	Source	p-value	q-value Bonferroni	q-value FDR B&H	q-value FDR B&Y	Hits	Target	Genes	Category	Count
Pathway	1269310	Cytokine Signaling in Immune system	BioSystems: REACTOME	1.815e-16	5.371e-14	5.371e-14	3.367e-13	27	763	TNFRSF12A,USP18,GBP6,DDX58,GBP5,OAS2,SOCS1,CCL2,IRF1,IRF7,CCND1,TNF,CCL19,IL1RN,IL2,IL2RA,CXCL1,ADAR,IFIT2,EIF2AK2,IL33,STAT1,STAT2,STAT3,MX1,MX2,PML	Immunity	68
Pathway	1269311	Interferon Signaling	BioSystems: REACTOME	4.092e-15	1.211e-12	6.056e-13	3.797e-12	16	202	USP18,GBP6,DDX58,GBP5,OAS2,SOCS1,IRF1,IRF7,ADAR,IFIT2,EIF2AK2,STAT1,STAT2,MX1,MX2,PML	Proliferation	0
Pathway	1269312	Interferon alpha/beta signaling	BioSystems: REACTOME	4.661e-14	1.38e-11	4.599e-12	2.883e-11	11	69	USP18,OAS2,SOCS1,IRF1,IRF7,ADAR,IFIT2,STAT1,STAT2,MX1,MX2	Metabolism	0
Pathway	1269314	Interferon gamma signaling	BioSystems: REACTOME	2.768e-08	8.194e-06	2.049e-06	1.284e-05	8	94	GBP6,GBP5,OAS2,SOCS1,IRF1,IRF7,STAT1,PML	Migration	0
Pathway	1470924	Interleukin-10 signaling	BioSystems: REACTOME	1.877e-07	5.555e-05	1.111e-05	6.966e-05	6	49	CCL2,TNF,CCL19,IL1RN,CXCL1,STAT3	Others	0
Coexpression	M7320	Genes up-regulated in HMC-1 (mast leukemia) cells: incubated with the peptide ALL1 and then treated with Cl-IB-MECA [PubChem=3035850] versus stimulation by T cell membranes.	MSigDB C7: Immunologic Signatures (v6.0)	9.644e-37	3.256e-33	3.256e-33	2.833e-32	27	200	ZBP1,USP18,GBP6,SAMD9L,NAMPT,DHX58,DDX58,PARP3,CD274,RNF213,OAS2,CCL2,IRF1,DAXX,IRF7,GNB4,DTX3L,ADAR,IFIT2,EIF2AK2,TAP1,RTP4,STAT1,STAT2,MX1,MX2,PML
Coexpression	M7322	Genes up-regulated in HMC-1 (mast leukemia) cells incubated the peptide ALL1 versus those followed by treatment with Cl-IB-MECA [PubChem=3035850].	MSigDB C7: Immunologic Signatures (v6.0)	4.399e-33	1.485e-29	3.713e-30	3.231e-29	25	200	ZBP1,USP18,GBP6,SAMD9L,DHX58,DDX58,CD274,RNF213,OAS2,IRF1,DAXX,IRF7,GNB4,CCL7,DTX3L,ADAR,IFIT2,EIF2AK2,TAP1,RTP4,STAT1,STAT2,MX1,MX2,PML
Coexpression	M9030	Genes up-regulated in KLRG1- SELL low [GeneID=10219;6402] T reg: CD69- [GeneID=969] versus CD69+ [GeneID=969].	MSigDB C7: Immunologic Signatures (v6.0)	4.399e-33	1.485e-29	3.713e-30	3.231e-29	25	200	ZBP1,USP18,ASB13,GBP6,NAMPT,DHX58,CD274,OAS2,SOCS1,IRF1,DAXX,IRF7,ELOVL6,ADAR,IFIT2,EIF2AK2,TAP1,RTP4,NOTCH1,STAT1,STAT2,STAT3,MX1,MX2,PML
Coexpression	M8554	Genes up-regulated in CD8 T cells: KLRB1 int [GeneID=3820] versus KLRB1- [GeneID=3820].	MSigDB C7: Immunologic Signatures (v6.0)	4.399e-33	1.485e-29	3.713e-30	3.231e-29	25	200	ZBP1,USP18,ASB13,GBP6,SAMD9L,NAMPT,DHX58,DDX58,PKIB,CD274,RNF213,OAS2,IRF1,DAXX,IRF7,DTX3L,IFIT2,EIF2AK2,RTP4,HMGN3,STAT1,STAT2,MX1,MX2,PML
Coexpression	M4267	Genes down-regulated in comparison of control conventional dendritic cells (cDC) at 0 h versus cDCs infected with Newcastle disease virus (NDV) at 8 h.	MSigDB C7: Immunologic Signatures (v6.0)	1.222e-29	4.124e-26	5.828e-27	5.072e-26	23	198	ZBP1,USP18,SAMD9L,NAMPT,DHX58,DDX58,GBP5,CD274,SLCO3A1,RNF213,OAS2,IRF1,IRF7,TNF,DTX3L,ADAR,IFIT2,TAP1,RTP4,STAT2,MX1,MX2,PML
Coexpression	M4292	Genes down-regulated in comparison of control conventional dendritic cells (cDC) at 6 h versus cDCs infected with Newcastle disease virus (NDV) at 6 h.	MSigDB C7: Immunologic Signatures (v6.0)	1.222e-29	4.124e-26	5.828e-27	5.072e-26	23	198	ZBP1,USP18,SAMD9L,DHX58,DDX58,GBP5,CD274,RNF213,OAS2,SOCS1,IRF1,IRF7,DTX3L,ADAR,IFIT2,EIF2AK2,TAP1,RTP4,STAT1,STAT2,MX1,MX2,PML
Coexpression	M9020	Genes down-regulated in lymphoid primed multipotent progenitors: wildtype versus LYL1 [GeneID=4066] knockout.	MSigDB C7: Immunologic Signatures (v6.0)	1.554e-29	5.245e-26	5.828e-27	5.072e-26	23	200	ZBP1,USP18,ASB13,GBP6,NAMPT,DHX58,CD274,OAS2,SOCS1,IRF1,DAXX,IRF7,ELOVL6,IL2RA,IFIT2,TAP1,RTP4,STAT1,STAT2,STAT3,MX1,MX2,PML
Coexpression	M8564	Genes up-regulated in T helper cells 5 days post polarization: Th1 versus Th17.	MSigDB C7: Immunologic Signatures (v6.0)	1.554e-29	5.245e-26	5.828e-27	5.072e-26	23	200	ZBP1,USP18,GBP6,SAMD9L,NAMPT,DHX58,PKIB,RNF213,OAS2,DAXX,IRF7,DTX3L,IFIT2,EIF2AK2,RTP4,HMGN3,NOTCH1,STAT1,STAT2,MX1,MX2,PML,AMIGO2
Coexpression	M3279	Genes down-regulated in comparison of unstimulated peripheral blood mononuclear cells (PBMC) versus PBMC stimulated with YF17D vaccine.	MSigDB C7: Immunologic Signatures (v6.0)	1.554e-29	5.245e-26	5.828e-27	5.072e-26	23	200	ZBP1,USP18,DHX58,DDX58,OAS2,SOCS1,IRF1,IRF7,ATF3,TNF,IL1RN,IL2RA,ADAR,IFIT2,EIF2AK2,TAP1,TAP2,RTP4,STAT1,STAT2,MX1,MX2,PML
Coexpression	M7324	Genes up-regulated in HMC-1 (mast leukemia) cells: incubated with the peptide ALL1 versus stimulated with T cell membranes.	MSigDB C7: Immunologic Signatures (v6.0)	7.46e-28	2.519e-24	2.29e-25	1.992e-24	22	199	ZBP1,USP18,ASB13,GBP6,SAMD9L,DHX58,DDX58,CD274,RNF213,OAS2,IRF1,DAXX,DTX3L,ADAR,IFIT2,TAP1,RTP4,STAT1,STAT2,MX1,MX2,PML
Coexpression	M4264	Genes down-regulated in comparison of control conventional dendritic cells (cDC) at 0 h versus cDCs infected with Newcastle disease virus (NDV) at 6 h.	MSigDB C7: Immunologic Signatures (v6.0)	7.46e-28	2.519e-24	2.29e-25	1.992e-24	22	199	ZBP1,USP18,SAMD9L,NAMPT,DHX58,DDX58,GBP5,CD274,RNF213,OAS2,IRF1,IRF7,DTX3L,ADAR,IFIT2,TAP1,RTP4,STAT1,STAT2,MX1,MX2,PML
Coexpression	M9051	Genes up-regulated in T reg: untreated ADORA2A [GeneID=135] knockout versus wildtype treated by ZM 241385 [PubChem=176407].	MSigDB C7: Immunologic Signatures (v6.0)	8.363e-28	2.823e-24	2.353e-25	2.047e-24	22	200	ZBP1,USP18,ASB13,GBP6,NAMPT,DHX58,CD274,OAS2,IRF1,DAXX,IRF7,ADAR,IFIT2,EIF2AK2,TAP1,RTP4,NOTCH1,STAT1,STAT2,MX1,MX2,PML
Coexpression	M8559	Genes up-regulated in effector CD8 T cells: CXCR1+ [GeneID=3577] versus CXCR1- [GeneID=3577].	MSigDB C7: Immunologic Signatures (v6.0)	4.206e-26	1.42e-22	9.465e-24	8.237e-23	21	200	ZBP1,USP18,ASB13,GBP6,SAMD9L,NAMPT,DDX58,CD274,RNF213,OAS2,IRF1,DAXX,IRF7,DTX3L,IFIT2,EIF2AK2,RTP4,HMGN3,STAT1,MX2,PML
Coexpression	M4269	Genes down-regulated in comparison of control conventional dendritic cells (cDC) at 0 h versus cDCs infected with Newcastle disease virus (NDV) at 10 h.	MSigDB C7: Immunologic Signatures (v6.0)	4.206e-26	1.42e-22	9.465e-24	8.237e-23	21	200	ZBP1,USP18,SAMD9L,NAMPT,DHX58,DDX58,GBP5,CD274,RNF213,OAS2,IRF1,TNF,DTX3L,ADAR,IFIT2,TAP1,RTP4,STAT2,STAT3,MX2,PML
Coexpression	M9572	Genes up-regulated in cells from peripheral lymph nodes: T reg versus T conv.	MSigDB C7: Immunologic Signatures (v6.0)	4.206e-26	1.42e-22	9.465e-24	8.237e-23	21	200	USP18,DDX58,FOSL2,OAS2,SOCS1,CCL2,IRF1,IRF7,ATF3,ADAR,IFIT2,EIF2AK2,TAP1,TAP2,RTP4,STAT1,STAT2,STAT3,MX1,MX2,PML
Coexpression	M4261	Genes down-regulated in comparison of control conventional dendritic cells (cDC) at 0 h versus cDCs infected with Newcastle disease virus (NDV) at 4 h.	MSigDB C7: Immunologic Signatures (v6.0)	1.302e-24	4.396e-21	2.747e-22	2.391e-21	20	196	ZBP1,USP18,SAMD9L,NAMPT,DHX58,DDX58,CD274,RNF213,OAS2,IRF1,IRF7,DTX3L,ADAR,IFIT2,TAP1,RTP4,STAT2,MX1,MX2,PML
Coexpression	M9797	Genes up-regulated in B lymphocytes: naÔve versus plasmablasts.	MSigDB C7: Immunologic Signatures (v6.0)	1.779e-24	6.007e-21	3.004e-22	2.614e-21	20	199	ZBP1,USP18,SAMD9L,DHX58,DDX58,GBP5,OAS2,IRF1,IRF7,DTX3L,IFIT2,EIF2AK2,TAP1,TAP2,RTP4,STAT1,STAT2,MX1,MX2,PML
Coexpression	M7543	Genes up-regulated in untreated double positive thymocytes: wildtype versus ELK4 [GeneID=2005] knockout.	MSigDB C7: Immunologic Signatures (v6.0)	1.779e-24	6.007e-21	3.004e-22	2.614e-21	20	199	USP18,SAMD9L,DHX58,DDX58,CD274,RNF213,OAS2,IRF7,GNB4,DTX3L,ADAR,IFIT2,EIF2AK2,TAP1,TAP2,STAT1,STAT2,MX1,MX2,PML
Coexpression	M4294	Genes down-regulated in comparison of control conventional dendritic cells (cDC) at 10 h versus cDCs infected with Newcastle disease virus (NDV) at 10 h.	MSigDB C7: Immunologic Signatures (v6.0)	1.779e-24	6.007e-21	3.004e-22	2.614e-21	20	199	ZBP1,USP18,SAMD9L,DHX58,DDX58,GBP5,OAS2,IRF7,TNF,DTX3L,CXCL1,ADAR,IFIT2,TAP1,RTP4,STAT1,STAT2,MX1,MX2,PML
Coexpression	M3302	Genes down-regulated in comparison of unstimulated peripheral blood mononuclear cells (PBMC) 3 days after stimulation with YF17D vaccine versus PBMC 7 days after the stimulation.	MSigDB C7: Immunologic Signatures (v6.0)	1.779e-24	6.007e-21	3.004e-22	2.614e-21	20	199	ZBP1,USP18,SAMD9L,DHX58,DDX58,RNF213,OAS2,CCL2,IRF7,TNF,DTX3L,IL1RN,ADAR,IFIT2,EIF2AK2,TAP1,RTP4,STAT1,MX1,MX2
Coexpression	M9042	Genes down-regulated in T reg: wildtype versus ADORA2A [GeneID=135].	MSigDB C7: Immunologic Signatures (v6.0)	1.972e-24	6.659e-21	3.171e-22	2.759e-21	20	200	ZBP1,USP18,ASB13,GBP6,DHX58,CD274,OAS2,SOCS1,IRF1,DAXX,IRF7,ADAR,IFIT2,TAP1,RTP4,STAT1,STAT2,MX1,MX2,PML
Coexpression	M4272	Genes down-regulated in comparison of control conventional dendritic cells (cDC) at 0 h versus cDCs infected with Newcastle disease virus (NDV) at 12 h.	MSigDB C7: Immunologic Signatures (v6.0)	7.812e-23	2.637e-19	1.163e-20	1.012e-19	19	199	ZBP1,SAMD9L,NAMPT,DHX58,DDX58,GBP5,CD274,RNF213,IRF1,IRF7,TNF,DTX3L,CXCL1,IFIT2,TAP1,RTP4,STAT2,STAT3,MX2
Coexpression	M8982	Genes down-regulated in CD4 [GeneID=920] T cells over-expressing FOXP3 [GeneID=50943] and PPARg1 form of PPARG [GeneID=5468]: untreated versus pioglitazone [PubChem=4829].	MSigDB C7: Immunologic Signatures (v6.0)	8.612e-23	2.907e-19	1.163e-20	1.012e-19	19	200	USP18,DDX58,OAS2,SOCS1,CCL2,IRF1,IRF7,CCL7,ATF3,IFIT2,EIF2AK2,TAP1,TAP2,RTP4,STAT1,STAT2,MX1,MX2,PML
Coexpression	M6887	Genes down-regulated in monocytes after HCMV infection: BAY 11-7082 [PubChem=5353431] versus Ly294002 [PubChem=3973].	MSigDB C7: Immunologic Signatures (v6.0)	8.612e-23	2.907e-19	1.163e-20	1.012e-19	19	200	ZBP1,USP18,AVPR1A,OAS2,SOCS1,CCL2,DAXX,IRF7,CCL7,IL1RN,IL2RA,ADAR,IFIT2,SLC7A11,RTP4,IL33,MX2,PML,VDR
Coexpression	M3288	Genes down-regulated in comparison of unstimulated peripheral blood mononuclear cells (PBMC) versus PBMC 7 days after stimulation with YF17D vaccine.	MSigDB C7: Immunologic Signatures (v6.0)	8.612e-23	2.907e-19	1.163e-20	1.012e-19	19	200	ZBP1,USP18,SAMD9L,DHX58,DDX58,RNF213,OAS2,IRF7,DTX3L,IL1RN,ADAR,IFIT2,EIF2AK2,TAP1,RTP4,STAT1,STAT2,MX1,MX2
Coexpression	M8664	Genes down-regulated in monocytes (6h): untreated versus muramyl dipeptide [PubChem=11620162] andM. tuberculosis 19 kDa lipopeptide.	MSigDB C7: Immunologic Signatures (v6.0)	1.392e-21	4.698e-18	1.807e-19	1.572e-18	17	154	ZBP1,USP18,SAMD9L,DDX58,GBP5,RNF213,OAS2,IRF7,ADAR,IFIT2,EIF2AK2,TAP1,RTP4,STAT1,STAT2,MX1,MX2
Coexpression	M8967	Genes down-regulated in CD4 [GeneID=920] over-expressing: FOXP3 [GeneID=50943] and PPARg1 form of PPARG [GeneID=5468] versus FOXP3 [GeneID=50943].	MSigDB C7: Immunologic Signatures (v6.0)	3.493e-21	1.179e-17	4.211e-19	3.664e-18	18	200	USP18,DHX58,DDX58,OAS2,SOCS1,IRF1,IRF7,ADAR,IFIT2,EIF2AK2,TAP1,TAP2,RTP4,STAT1,STAT2,MX1,MX2,PML
Coexpression	M9586	Genes down-regulated in thymic T reg: CD24 high [GeneID=100133941] versus CD24 int [GeneID=100133941].	MSigDB C7: Immunologic Signatures (v6.0)	3.493e-21	1.179e-17	4.211e-19	3.664e-18	18	200	USP18,GPR18,DDX58,FOSL2,PARP3,OAS2,IRF1,IRF7,ADAR,IFIT2,TAP1,TAP2,RTP4,STAT1,STAT3,MX1,MX2,PML
Coexpression	M8663	Genes up-regulated in bone marrow-derived macrophages: interferon alpha versus IFNG [GeneID=3458].	MSigDB C7: Immunologic Signatures (v6.0)	9.835e-20	3.32e-16	1.145e-17	9.963e-17	16	158	ZBP1,GBP6,DDX58,GBP5,SLCO3A1,OAS2,SOCS1,IRF7,ATF3,IL1RN,IFIT2,TAP1,RTP4,STAT1,STAT2,MX1
Coexpression	M3296	Genes down-regulated in comparison of unstimulated peripheral blood mononuclear cells (PBMC) 1 day after stimulation with YF17D vaccine versus PBMC 7 days after the stimulation.	MSigDB C7: Immunologic Signatures (v6.0)	1.204e-19	4.064e-16	1.166e-17	1.015e-16	17	199	ZBP1,USP18,SAMD9L,DHX58,DDX58,OAS2,IRF7,DTX3L,IL1RN,ADAR,IFIT2,EIF2AK2,TAP1,RTP4,STAT1,MX1,MX2
Coexpression	M3311	Genes down-regulated in comparison of peripheral blood mononuclear cells (PBMC) before vs after YF17D vaccination.	MSigDB C7: Immunologic Signatures (v6.0)	1.204e-19	4.064e-16	1.166e-17	1.015e-16	17	199	ZBP1,USP18,SAMD9L,DHX58,DDX58,OAS2,IRF7,DTX3L,ADAR,IFIT2,EIF2AK2,TAP1,RTP4,STAT1,STAT2,MX1,MX2
Coexpression	M3286	Genes down-regulated in comparison of unstimulated peripheral blood mononuclear cells (PBMC) versus PBMC 3 days after stimulation with YF17D vaccine.	MSigDB C7: Immunologic Signatures (v6.0)	1.312e-19	4.431e-16	1.166e-17	1.015e-16	17	200	USP18,SAMD9L,DHX58,DDX58,OAS2,IRF7,DTX3L,ADAR,IFIT2,EIF2AK2,TAP1,RTP4,STAT1,STAT2,MX1,MX2,PML
Coexpression	M8971	Genes down-regulated in CD4 [GeneID=920] T cells treated with pioglitazone [PubChem=4829] and over-expressing: FOXP3 [GeneID=50943] and PPARg1 isoform of PPARG [GeneID=5468] versus FOXP3 [GeneID=50943] and PPARg2 form of PPARG [GeneID=5468].	MSigDB C7: Immunologic Signatures (v6.0)	1.312e-19	4.431e-16	1.166e-17	1.015e-16	17	200	USP18,DDX58,FOSL2,OAS2,SOCS1,IRF1,ATF3,ADAR,IFIT2,EIF2AK2,TAP1,TAP2,RTP4,STAT1,STAT2,MX1,PML
Coexpression	M9570	Genes down-regulated in T reg from: peripheral lymph nodes versus thymic precursors.	MSigDB C7: Immunologic Signatures (v6.0)	1.312e-19	4.431e-16	1.166e-17	1.015e-16	17	200	USP18,DDX58,OAS2,SOCS1,IRF1,IRF7,ADAR,IFIT2,EIF2AK2,TAP1,TAP2,STAT1,STAT2,STAT3,MX1,MX2,PML
Coexpression	M5099	Genes down-regulated in comparison of untreated CD8+ dendritic cells (DC) at 4 h versus those treated with IFNG [GeneID=3458] at 4 h.	MSigDB C7: Immunologic Signatures (v6.0)	1.312e-19	4.431e-16	1.166e-17	1.015e-16	17	200	USP18,JUN,NAMPT,PKIB,SOCS1,IRF1,DAXX,GNB4,SERPINA10,TNF,LXN,ADAR,IFIT2,TAP1,STAT1,STAT3,PML
Coexpression	M8969	Genes down-regulated in CD4 [GeneID=920] over-expressing: FOXP3 [GeneID=50943] and PPARg2 form of PPARG [GeneID=5468] versus FOXP3 [GeneID=50943].	MSigDB C7: Immunologic Signatures (v6.0)	1.312e-19	4.431e-16	1.166e-17	1.015e-16	17	200	USP18,DHX58,DDX58,OAS2,IRF1,IRF7,ADAR,IFIT2,EIF2AK2,TAP1,TAP2,RTP4,STAT1,STAT2,MX1,MX2,PML
Coexpression	M8690	Genes up-regulated in monocytes (6h): muramyl dipeptide [PubChem=11620162] versus M. tuberculosis 19 kDa lipopeptide.	MSigDB C7: Immunologic Signatures (v6.0)	1.312e-19	4.431e-16	1.166e-17	1.015e-16	17	200	USP18,JUN,NAMPT,SOCS1,IRF1,DAXX,IRF7,GNB4,ADAR,IFIT2,EIF2AK2,TAP1,TAP2,STAT1,MX1,MX2,PML
Coexpression	M6892	Genes down-regulated in CD4 [GeneID=920] T cells with in vivo expansion: IL6 [GeneID=3569] versus IFNG [GeneID=3458].	MSigDB C7: Immunologic Signatures (v6.0)	1.312e-19	4.431e-16	1.166e-17	1.015e-16	17	200	ZBP1,DHX58,SLCO3A1,SOCS1,CCL2,IRF1,IRF7,GNB4,CCL7,ATF3,TNF,IL1RN,IL2RA,TAP1,RTP4,MX1,VDR
Coexpression	M6769	Genes down-regulated in cells from Flt3L Melanom injected mice: splenic DEC205+ dendritic cells versus CD8 T cells.	MSigDB C7: Immunologic Signatures (v6.0)	2.438e-19	8.229e-16	2.11e-17	1.836e-16	16	167	ZBP1,NAMPT,DDX58,GBP5,CLEC2D,CD274,SLCO3A1,RNF213,OAS2,IRF7,IL2RA,RTP4,NOTCH1,STAT1,STAT3,PML
Coexpression	M3347	Genes down-regulated in comparison of dendritic cells (DC) before and 4 h after LPS (TLR4 agonist) stimulation.	MSigDB C7: Immunologic Signatures (v6.0)	4.204e-18	1.419e-14	3.548e-16	3.087e-15	16	199	USP18,NAMPT,DDX58,GBP5,CD274,OAS2,IRF1,IRF7,ATF3,DTX3L,ADAR,IFIT2,EIF2AK2,RTP4,MX2,PML
Coexpression	M9576	Genes down-regulated in T reg: peripheral lymph nodes versus thymic CD24 int [GeneID=100133941].	MSigDB C7: Immunologic Signatures (v6.0)	4.558e-18	1.539e-14	3.664e-16	3.188e-15	16	200	NAMPT,DDX58,FOSL2,PARP3,OAS2,IRF1,LXN,ADAR,TAP1,TAP2,RTP4,STAT1,STAT3,MX1,MX2,PML
Coexpression	M3638	Genes down-regulated in comparison of unstimulated CD8 T cells at 48 h versus CD8 T cells at 48 h after treatment with trichostatin A (TSA) [PubChem=5562].	MSigDB C7: Immunologic Signatures (v6.0)	4.558e-18	1.539e-14	3.664e-16	3.188e-15	16	200	USP18,NAMPT,SLCO3A1,SOCS1,DAXX,IRF7,ATF3,TNF,ADAR,EIF2AK2,TAP1,TAP2,STAT1,MX1,MX2,PML
Coexpression	M7537	Genes up-regulated in double positive thymocytes with ELK1 [GeneID=2002] knockout: untreated versus stimulated by anti-CD3.	MSigDB C7: Immunologic Signatures (v6.0)	8.525e-17	2.878e-13	6.693e-15	5.825e-14	15	193	USP18,DDX58,GBP5,RNF213,IRF1,IRF7,DTX3L,ADAR,IFIT2,EIF2AK2,TAP1,RTP4,STAT1,STAT2,PML
Coexpression	M7252	Genes up-regulated in thymocytes: cortical versus medullary sources.	MSigDB C7: Immunologic Signatures (v6.0)	1.352e-16	4.565e-13	9.288e-15	8.083e-14	15	199	USP18,JUN,IRF1,IRF7,ATF3,TNF,IL1RN,ADAR,IFIT2,EIF2AK2,TAP1,TAP2,STAT1,MX1,MX2
Coexpression	M3338	Genes down-regulated in comparison of polysome bound (translated) mRNA before and 4 h after LPS (TLR4 agonist) stimulation.	MSigDB C7: Immunologic Signatures (v6.0)	1.352e-16	4.565e-13	9.288e-15	8.083e-14	15	199	USP18,NAMPT,DDX58,GBP5,CD274,OAS2,IRF1,IRF7,ATF3,DTX3L,IFIT2,RTP4,STAT1,MX1,MX2
Coexpression	M7336	Genes down-regulated in HMC-1 (mast leukemia) cells: untreated versus incubated with the peptide ALL1 followed by stimulation with T cell membranes.	MSigDB C7: Immunologic Signatures (v6.0)	1.458e-16	4.923e-13	9.288e-15	8.083e-14	15	200	USP18,SAMD9L,GPR18,CD274,OAS2,CCL2,IRF1,IRF7,GNB4,DTX3L,ADAR,IFIT2,EIF2AK2,RTP4,STAT2
Coexpression	M7618	Genes down-regulated inCD8 T cells: naÔve versus 4' memory.	MSigDB C7: Immunologic Signatures (v6.0)	1.458e-16	4.923e-13	9.288e-15	8.083e-14	15	200	USP18,DHX58,DDX58,OAS2,IRF7,ELOVL6,ADAR,IFIT2,EIF2AK2,TAP1,RTP4,STAT2,MX1,MX2,PML
Coexpression	M9759	Genes up-regulated in CD4 [GeneID=920] SMARTA memory T cells: follicular helper (Tfh) versus Ly6c int CXCR5+ [GeneID=643].	MSigDB C7: Immunologic Signatures (v6.0)	1.458e-16	4.923e-13	9.288e-15	8.083e-14	15	200	USP18,ASB13,GBP6,NAMPT,SOCS1,ATF3,DTX3L,IL1RN,ADAR,TAP1,RTP4,NOTCH1,MX1,MX2,PML
Coexpression	M8984	Genes down-regulated in CD4 [GeneID=920] T ceels over-expressing FOXP3 [GeneID=920] and PPARg1 isoform of PPARG [GeneID=5468]: untreated versus rosiglitazone [PubChem=77999].	MSigDB C7: Immunologic Signatures (v6.0)	1.458e-16	4.923e-13	9.288e-15	8.083e-14	15	200	USP18,NAMPT,DDX58,FOSL2,SOCS1,IRF1,CCL7,ATF3,IFIT2,EIF2AK2,TAP1,TAP2,STAT2,MX1,MX2
Coexpression	M3635	Genes down-regulated in comparison of unstimulated CD8 T cells at 48 h versus CD8 T cells at 48 h after stimulation with antigen-B7-1.	MSigDB C7: Immunologic Signatures (v6.0)	1.458e-16	4.923e-13	9.288e-15	8.083e-14	15	200	USP18,NAMPT,SLCO3A1,DAXX,IRF7,HAS2,ADAR,IFIT2,SLC7A11,EIF2AK2,TAP1,STAT1,MX1,MX2,PML
Coexpression	M9023	Genes up-regulated in CD69- KRLG1- [GeneID=969;10219] T reg: SELL high [GeneID=6402] versus SELL low [GeneID=6402].	MSigDB C7: Immunologic Signatures (v6.0)	1.458e-16	4.923e-13	9.288e-15	8.083e-14	15	200	USP18,ASB13,DHX58,CD274,OAS2,IRF1,DAXX,IRF7,IFIT2,TAP1,RTP4,STAT1,STAT2,MX2,PML
Coexpression	M3307	Genes up-regulated in comparison of unstimulated peripheral blood mononuclear cells (PBMC) 7 days after stimulation with YF17D vaccine versus PBMC 21 days after the stimulation.	MSigDB C7: Immunologic Signatures (v6.0)	1.458e-16	4.923e-13	9.288e-15	8.083e-14	15	200	ZBP1,USP18,SAMD9L,DHX58,OAS2,IRF7,DTX3L,ADAR,EIF2AK2,STAT1,STAT2,MX1,MX2,PML,VDR
Coexpression	M7595	Genes down-regulated in CD11b+ cells from spleen of healthy C57BL6 mice versus CD11b+ cells from tumor infiltrating monocytes of BALB/c mice bearing 4T1 mammary carcinoma.	MSigDB C7: Immunologic Signatures (v6.0)	1.458e-16	4.923e-13	9.288e-15	8.083e-14	15	200	ZBP1,USP18,DHX58,DDX58,CLEC2D,OAS2,IRF7,ADAR,IFIT2,EIF2AK2,RTP4,STAT2,MX1,MX2,PML
Coexpression	M6816	Genes down-regulated in immature dendritic cells: untreated versus interferon alpha.	MSigDB C7: Immunologic Signatures (v6.0)	4.018e-16	1.356e-12	2.512e-14	2.186e-13	14	169	USP18,ASB13,GBP6,SAMD9L,PARP3,CLEC2D,SOCS1,IRF1,GNB4,IL2RA,IFIT2,NOTCH1,STAT3,MX1
Coexpression	M9306	Genes up-regulated in CD4: FOXP3+ [GeneID=50943] T reg versus FOXP3 [GeneID=50943] knockout T reg precursor.	MSigDB C7: Immunologic Signatures (v6.0)	3.006e-15	1.015e-11	1.845e-13	1.606e-12	14	195	SAMD9L,NAMPT,GBP5,OAS2,SOCS1,IRF1,ADAR,IFIT2,TAP1,RTP4,STAT1,STAT2,STAT3,MX1
Coexpression	M7545	Genes up-regulated in untreated double positive thymocytes: ELK1 [GeneID=2002] knockout versus ELK1 and ELK4 [GeneID=2002;2005] knockout.	MSigDB C7: Immunologic Signatures (v6.0)	3.721e-15	1.256e-11	2.224e-13	1.935e-12	14	198	USP18,SAMD9L,DDX58,RNF213,IRF7,DTX3L,ADAR,IFIT2,EIF2AK2,TAP2,STAT1,STAT2,MX1,MX2
Coexpression	M9568	Genes up-regulated in KLRG1 low [GeneID=10219] CD8 T effector cells during infection: ID2 [GeneID=10219] knockout versus BCL2L11 [GeneID=10018] knockout.	MSigDB C7: Immunologic Signatures (v6.0)	3.993e-15	1.348e-11	2.224e-13	1.935e-12	14	199	DDX58,FOSL2,SOCS1,CCL2,IRF1,IRF7,ADAR,TAP1,TAP2,RTP4,STAT1,STAT3,MX1,PML
Coexpression	M7237	Genes down-regulated in thymus cortical regions: subcapsular versus central cortical.	MSigDB C7: Immunologic Signatures (v6.0)	4.282e-15	1.446e-11	2.224e-13	1.935e-12	14	200	ZBP1,USP18,DHX58,CD274,OAS2,SOCS1,IRF7,GNB4,TNF,IFIT2,TAP1,TAP2,STAT1,STAT2
Coexpression	M8849	Genes down-regulated in multipotent progenitors versus granulocyte-monocyte progenitors.	MSigDB C7: Immunologic Signatures (v6.0)	4.282e-15	1.446e-11	2.224e-13	1.935e-12	14	200	USP18,GJA4,JUN,NAMPT,IRF1,DAXX,IRF7,CCL7,IFIT2,EIF2AK2,TAP1,STAT1,MX2,PML
Coexpression	M9580	Genes down-regulated in T reg: peripheral lymph nodes versus thymic CD24 low [GeneID=100133941].	MSigDB C7: Immunologic Signatures (v6.0)	4.282e-15	1.446e-11	2.224e-13	1.935e-12	14	200	USP18,DDX58,OAS2,IRF7,IL1RN,CXCL1,ADAR,EIF2AK2,TAP1,TAP2,STAT1,MX1,MX2,PML
Coexpression	M8778	Genes up-regulated in dendritic cells: control versus LPS.	MSigDB C7: Immunologic Signatures (v6.0)	4.282e-15	1.446e-11	2.224e-13	1.935e-12	14	200	ZBP1,NAMPT,GPR18,PARP3,PKIB,CD274,DAXX,ATF3,TPPP3,ADAR,TAP1,STAT1,STAT2,STAT3
Coexpression	M9750	Genes up-regulated in CD4 [GeneID=920] SMARTA effector T cells during acute infection of LCMV: follicular helper (Tfh) versus Ly6c low CXCR5- [GeneID=643].	MSigDB C7: Immunologic Signatures (v6.0)	4.282e-15	1.446e-11	2.224e-13	1.935e-12	14	200	JUN,GBP6,NAMPT,GPR18,DHX58,DDX58,RNF213,IRF7,DTX3L,IFIT2,TAP1,RTP4,STAT1,PML
Coexpression	M3097	Genes down-regulated in comparison of healthy myeloid cells versus systemic lupus erythematosus myeloid cells.	MSigDB C7: Immunologic Signatures (v6.0)	4.282e-15	1.446e-11	2.224e-13	1.935e-12	14	200	USP18,DHX58,CCL2,IRF7,IL1RN,ADAR,IFIT2,EIF2AK2,TAP1,RTP4,STAT1,STAT3,MX1,MX2
Coexpression	M9786	Genes up-regulated in B lymphocytes: memory versus plasmablasts.	MSigDB C7: Immunologic Signatures (v6.0)	4.282e-15	1.446e-11	2.224e-13	1.935e-12	14	200	CXCR5,USP18,DHX58,CD274,OAS2,IRF7,IL1RN,IL2RA,TAP2,STAT1,STAT2,MX1,PML,VDR
Coexpression	M9595	Genes down-regulated in thymic T conv: CD24 high [GeneID=100133941] versus CD24 low [GeneID=100133941].	MSigDB C7: Immunologic Signatures (v6.0)	4.282e-15	1.446e-11	2.224e-13	1.935e-12	14	200	NAMPT,DDX58,PARP3,OAS2,SOCS1,IRF1,LXN,IFIT2,TAP1,TAP2,RTP4,STAT2,STAT3,MX2
Coexpression	M6818	Genes down-regulated in dendritic cells: untreated versus anti-FcgRIIB.	MSigDB C7: Immunologic Signatures (v6.0)	1.509e-14	5.093e-11	7.717e-13	6.715e-12	13	171	USP18,ASB13,NAMPT,GBP5,PARP3,CLEC2D,SOCS1,IRF1,DAXX,GNB4,IL2RA,IFIT2,NOTCH1
Coexpression	M377	Genes up-regulated in dendritic cells: wildtype versus NFKB2 [GeneID=4791].	MSigDB C7: Immunologic Signatures (v6.0)	3.912e-14	1.321e-10	1.971e-12	1.715e-11	13	184	ZBP1,USP18,JUN,DHX58,FOSL2,CD274,RNF213,IRF7,ATF3,TNF,IL2RA,STAT1,STAT3
Coexpression	M4296	Genes down-regulated in comparison of control conventional dendritic cells (cDC) at 18 h versus cDCs infected with Newcastle disease virus (NDV) at 18 h.	MSigDB C7: Immunologic Signatures (v6.0)	8.859e-14	2.991e-10	4.398e-12	3.827e-11	13	196	ZBP1,SAMD9L,DHX58,DDX58,GBP5,CD274,IRF1,IRF7,IFIT2,TAP2,STAT1,MX1,MX2
Coexpression	M3344	Genes down-regulated in comparison of polysome bound (translated) mRNA before and 16 h after LPS (TLR4 agonist) stimulation.	MSigDB C7: Immunologic Signatures (v6.0)	1.078e-13	3.638e-10	5.175e-12	4.503e-11	13	199	USP18,SAMD9L,CLEC2D,CD274,OAS2,IRF7,ATF3,IL2RA,IFIT2,EIF2AK2,STAT2,MX1,MX2
Coexpression	M6240	Genes down-regulated in single positive cells: immature CD4 [GeneID=920] versus CD8 thymocytes.	MSigDB C7: Immunologic Signatures (v6.0)	1.15e-13	3.881e-10	5.175e-12	4.503e-11	13	200	ZBP1,GBP6,FOSL2,SOCS1,IRF7,DTX3L,ELOVL6,RTP4,NOTCH1,STAT1,STAT2,STAT3,PUS7L
Coexpression	M9064	Genes up-regulated in T reg cells: wildtype versus GATA3 [GeneID=2625] knockout.	MSigDB C7: Immunologic Signatures (v6.0)	1.15e-13	3.881e-10	5.175e-12	4.503e-11	13	200	USP18,NAMPT,SOCS1,CCL2,IRF1,CCL7,CCND1,IFIT2,TAP1,STAT1,STAT3,MX2,PML
Coexpression	M7613	Genes up-regulated inCD8 T cells: naÔve versus 4' memory.	MSigDB C7: Immunologic Signatures (v6.0)	1.15e-13	3.881e-10	5.175e-12	4.503e-11	13	200	USP18,DHX58,DDX58,CLEC2D,OAS2,IRF7,ADAR,IFIT2,EIF2AK2,RTP4,STAT2,MX1,MX2
Coexpression	M8972	Genes up-regulated in CD4 [GeneID=920] T cells treated with pioglitazone [PubChem=4829] and over-expressing: FOXP3 [GeneID=50943] and PPARg1 isoform of PPARG [GeneID=5468] versus FOXP3 [GeneID=50943].	MSigDB C7: Immunologic Signatures (v6.0)	1.15e-13	3.881e-10	5.175e-12	4.503e-11	13	200	USP18,DHX58,DDX58,OAS2,IRF7,ELOVL6,ADAR,IFIT2,EIF2AK2,RTP4,MX1,MX2,PML
Coexpression	M4520	Genes down-regulated in comparison of unstimulated dendritic cells (DC) versus 1 day DC stimulated with LPS (TLR4 agonist).	MSigDB C7: Immunologic Signatures (v6.0)	1.15e-13	3.881e-10	5.175e-12	4.503e-11	13	200	USP18,DHX58,DDX58,OAS2,IRF7,IL2RA,ADAR,IFIT2,EIF2AK2,TAP1,RTP4,STAT1,MX2
Coexpression	M7652	Genes up-regulated in healthy CD4 [GeneID=920] T cells: germ free versus specific pathogen free.	MSigDB C7: Immunologic Signatures (v6.0)	1.15e-13	3.881e-10	5.175e-12	4.503e-11	13	200	OAS2,SOCS1,IRF1,IRF7,CCL7,TNF,IFIT2,TAP1,TAP2,STAT2,MX1,MX2,PML
Coexpression	M6808	Genes down-regulated in B lymphocytes treated by anti-HEL and expressing BCR [GeneID=613] fusions with: IgM versus IgMG.	MSigDB C7: Immunologic Signatures (v6.0)	4.065e-13	1.372e-09	1.806e-11	1.571e-10	12	170	USP18,GBP6,NAMPT,DHX58,GBP5,PARP3,SOCS1,IL2RA,IFIT2,RTP4,STAT1,STAT2
Coexpression	M4284	Genes down-regulated in comparison of control conventional dendritic cells (cDC) at 0 h versus cDCs infected with Newcastle disease virus (NDV) at 18 h.	MSigDB C7: Immunologic Signatures (v6.0)	1.958e-12	6.611e-09	8.586e-11	7.471e-10	12	194	DHX58,DDX58,GBP5,OAS2,IRF1,IRF7,TNF,DTX3L,ADAR,TAP1,STAT2,MX1
Coexpression	M9722	Genes up-regulated in CD4 [GeneID=920] SMARTA T cells: naÔve versus Th1 memory.	MSigDB C7: Immunologic Signatures (v6.0)	2.348e-12	7.928e-09	1.016e-10	8.845e-10	12	197	SAMD9L,DDX58,GBP5,CD274,RNF213,CCL2,IRF1,ATF3,TAP1,RTP4,STAT2,PUS7L
Coexpression	M4279	Genes down-regulated in comparison of control conventional dendritic cells (cDC) at 0 h versus cDCs infected with Newcastle disease virus (NDV) at 16 h.	MSigDB C7: Immunologic Signatures (v6.0)	2.493e-12	8.418e-09	1.052e-10	9.156e-10	12	198	DHX58,DDX58,GBP5,OAS2,IRF1,IRF7,TNF,ADAR,IFIT2,RTP4,STAT2,MX2
Coexpression	M9590	Genes down-regulated in thymic T reg: CD24 int [GeneID=100133941] versus CD24 low [GeneID=100133941].	MSigDB C7: Immunologic Signatures (v6.0)	2.493e-12	8.418e-09	1.052e-10	9.156e-10	12	198	USP18,GPR18,DDX58,OAS2,IRF7,ADAR,IFIT2,RTP4,STAT2,MX1,MX2,PML
Coexpression	M6625	Genes up-regulated in bone marrow-derived macrophages with IL6 [GeneID=3469] knockout and 45 min of stimulation by AIL10 [GeneID=3486] and LPS versus IL6 [GeneID=3469] and LPS.	MSigDB C7: Immunologic Signatures (v6.0)	2.808e-12	9.48e-09	1.065e-10	9.269e-10	12	200	ZBP1,GBP6,SAMD9L,DDX58,SLCO3A1,OAS2,CCL2,CCL7,CCND1,DTX3L,TAP1,PML
Coexpression	M9533	Genes down-regulated in lesional skin biopsies after S. aureus infection: wildtype versus IL1R1 [GeneID=3554].	MSigDB C7: Immunologic Signatures (v6.0)	2.808e-12	9.48e-09	1.065e-10	9.269e-10	12	200	USP18,JUN,DHX58,CLEC2D,TNF,LXN,ADAR,TAP1,RTP4,MX1,MX2,PML
Coexpression	M3093	Genes down-regulated in comparison of healthy CD4 [GeneID=920] T cells versus systemic lupus erythematosus CD4 [GeneID=920] T cells.	MSigDB C7: Immunologic Signatures (v6.0)	2.808e-12	9.48e-09	1.065e-10	9.269e-10	12	200	USP18,DHX58,SPO11,OAS2,SOCS1,IRF7,EIF2AK2,TAP1,RTP4,STAT1,MX1,MX2
Coexpression	M7807	Genes down-regulated in monocyte-derived dendritic cells: control versus HIV infection.	MSigDB C7: Immunologic Signatures (v6.0)	2.808e-12	9.48e-09	1.065e-10	9.269e-10	12	200	GBP6,SOCS1,IRF1,IRF7,CCND1,TNF,TAP1,RTP4,STAT2,MX1,MX2,PML
Coexpression	M6835	Genes down-regulated in response to anti-FcgRIIB: dendritic cells versus monocytes.	MSigDB C7: Immunologic Signatures (v6.0)	2.808e-12	9.48e-09	1.065e-10	9.269e-10	12	200	NAMPT,OAS2,SOCS1,CCL2,IRF7,CCL7,ATF3,ADAR,IFIT2,STAT2,MX1,MX2
Coexpression	M7802	Genes up-regulated in monocyte-derived dendritic cells infected by: SIV versus HIV and SIV.	MSigDB C7: Immunologic Signatures (v6.0)	2.808e-12	9.48e-09	1.065e-10	9.269e-10	12	200	USP18,DHX58,DDX58,SOCS1,IRF1,IRF7,IFIT2,RTP4,STAT1,STAT2,MX1,MX2
Coexpression	M5101	Genes down-regulated in comparison of untreated CD8+ dendritic cells (DC) at 16 h versus those treated with IFNG [GeneID=31658] at 16 h.	MSigDB C7: Immunologic Signatures (v6.0)	2.808e-12	9.48e-09	1.065e-10	9.269e-10	12	200	NAMPT,PKIB,SLCO3A1,SOCS1,CCL2,IRF1,DAXX,TAP1,TAP2,NOTCH1,STAT3,PML
Coexpression	M9356	Genes down-regulated in heterozygous knockout of BCL6 [GeneID=604]: follicular versus marginal zone source.	MSigDB C7: Immunologic Signatures (v6.0)	2.808e-12	9.48e-09	1.065e-10	9.269e-10	12	200	GBP6,SMPDL3B,SPO11,OAS2,IRF1,DAXX,IRF7,GNB4,DTX3L,IL2RA,TAP1,PML
Coexpression	M9081	Genes down-regulated in the bone marrow CD34+ [GeneID=947] cells: MME- SELL+[GeneID=4311;6402] versus MME+ [GeneID=4311].	MSigDB C7: Immunologic Signatures (v6.0)	2.808e-12	9.48e-09	1.065e-10	9.269e-10	12	200	JUN,NAMPT,SOCS1,CCL2,IRF1,CCL7,IFIT2,TAP1,STAT1,STAT3,MX2,PML
Coexpression	M5657	Genes up-regulated in comparison of peripheral blood mononuclear cells (PBMC) from patients with acute influenza infection versus PBMC from patients with acute S. pneumoniae infection.	MSigDB C7: Immunologic Signatures (v6.0)	1.002e-11	3.383e-08	3.759e-10	3.271e-09	11	169	ZBP1,USP18,OAS2,IRF7,ADAR,EIF2AK2,RTP4,STAT1,MX1,MX2,PML
Coexpression	M7625	Genes up-regulated in memory CD8 T cells: 1' versus 4'.	MSigDB C7: Immunologic Signatures (v6.0)	1.376e-11	4.646e-08	5.106e-10	4.443e-09	11	174	USP18,SAMD9L,DDX58,RNF213,CCL2,IRF7,ATF3,IL1RN,IFIT2,STAT1,PML
Coexpression	M6082	Genes down-regulated in CD4 [GeneID=920] T cells activated by anti-CD3 and anti-CD28: TGFB1 and IL4 [GeneID=7040;3565] (2h) versus untreated (2h).	MSigDB C7: Immunologic Signatures (v6.0)	4.993e-11	1.686e-07	1.832e-09	1.594e-08	11	196	ZBP1,SAMD9L,DHX58,DDX58,OAS2,IRF7,DTX3L,IFIT2,EIF2AK2,STAT2,MX2
Coexpression	M4730	Genes down-regulated in comparison of dendritic cells (DC) stimulated with R848 at 2 h versus DCs stimulatd with R848 for 8 h.	MSigDB C7: Immunologic Signatures (v6.0)	5.881e-11	1.985e-07	2.015e-09	1.753e-08	11	199	SAMD9L,GPR18,DDX58,OAS2,CCL7,DTX3L,SLC7A11,EIF2AK2,HMGN3,STAT1,STAT2
Coexpression	M3669	Genes down-regulated in comparison of control macrophages versus macrophages treated with interferon alpha.	MSigDB C7: Immunologic Signatures (v6.0)	6.207e-11	2.095e-07	2.015e-09	1.753e-08	11	200	SAMD9L,DHX58,DDX58,GBP5,CD274,IRF1,DTX3L,IL2RA,EIF2AK2,STAT2,PML
Coexpression	M3095	Genes down-regulated in comparison of healthy B cells versus systemic lupus erythematosus B cells.	MSigDB C7: Immunologic Signatures (v6.0)	6.207e-11	2.095e-07	2.015e-09	1.753e-08	11	200	USP18,NAMPT,OAS2,IRF7,ADAR,EIF2AK2,TAP1,RTP4,HMGN3,STAT1,MX1
Coexpression	M9452	Genes up-regulated in CD8 T cells during chronic infection with LCMV-Clone 13: effectors at day 15 versus exhausted at day 30.	MSigDB C7: Immunologic Signatures (v6.0)	6.207e-11	2.095e-07	2.015e-09	1.753e-08	11	200	ZBP1,GPR18,DHX58,DDX58,OAS2,SOCS1,IRF7,DTX3L,RTP4,STAT1,STAT2
Coexpression	M9079	Genes down-regulated in the bone marrow CD34+ [GeneID=947] cells: CD38- [GeneID=952] versus MME+ [GeneID=4311].	MSigDB C7: Immunologic Signatures (v6.0)	6.207e-11	2.095e-07	2.015e-09	1.753e-08	11	200	USP18,JUN,NAMPT,SOCS1,CCL2,IRF1,CCL7,IFIT2,TAP1,STAT3,PML
Coexpression	M4663	Genes up-regulated in comparison of untreated CD4 [GeneID=920] T cells versus CD4 [GeneID=920] T cells treated with leukocyte costimulatory blockade antibodies.	MSigDB C7: Immunologic Signatures (v6.0)	6.207e-11	2.095e-07	2.015e-09	1.753e-08	11	200	ASB13,SAMD9L,DHX58,DDX58,RNF213,IRF7,ELOVL6,EIF2AK2,TAP1,TAP2,PML
Coexpression	M7642	Genes down-regulated in memory CD8 T cells: 1' versus 3'.	MSigDB C7: Immunologic Signatures (v6.0)	6.207e-11	2.095e-07	2.015e-09	1.753e-08	11	200	JUN,OAS2,SOCS1,IRF1,IRF7,CCL7,TNF,IL2RA,TAP1,TAP2,STAT2
Coexpression	M9588	Genes down-regulated in thymic T reg: CD24 high [GeneID=100133941] versus CD24 low [GeneID=100133941].	MSigDB C7: Immunologic Signatures (v6.0)	6.207e-11	2.095e-07	2.015e-09	1.753e-08	11	200	USP18,DDX58,OAS2,SOCS1,IRF7,ATF3,IFIT2,EIF2AK2,MX1,MX2,PML
Coexpression	M9745	Genes up-regulated in follicular helper CD4 [GeneID=920] SMARTA T cells (Tfh): effector during acute infection of LCMV versus memory.	MSigDB C7: Immunologic Signatures (v6.0)	6.207e-11	2.095e-07	2.015e-09	1.753e-08	11	200	USP18,NAMPT,DHX58,DDX58,IRF7,ADAR,IFIT2,RTP4,IL33,STAT1,MX2
Coexpression	M9597	Genes down-regulated in thymic T conv: CD24 int [GeneID=100133941] versus CD24 low [GeneID=100133941].	MSigDB C7: Immunologic Signatures (v6.0)	6.207e-11	2.095e-07	2.015e-09	1.753e-08	11	200	USP18,DDX58,OAS2,IRF7,IFIT2,SLC7A11,EIF2AK2,MX1,MX2,PML,AMIGO2
Coexpression	M3408	Genes down-regulated in comparison of control microglia cells versus those 24 h after stimulation with IFNG [GeneID=3458].	MSigDB C7: Immunologic Signatures (v6.0)	6.207e-11	2.095e-07	2.015e-09	1.753e-08	11	200	SOCS1,IRF1,IRF7,ADAR,TAP1,TAP2,RTP4,STAT1,MX1,MX2,PML
Coexpression	M4694	Genes down-regulated in comparison of unstimulated dendritic cells (DC) at 0 h versus DCs stimulated with R848 for 8 h.	MSigDB C7: Immunologic Signatures (v6.0)	6.207e-11	2.095e-07	2.015e-09	1.753e-08	11	200	USP18,SAMD9L,NAMPT,DDX58,CD274,RNF213,OAS2,TNF,IFIT2,EIF2AK2,STAT1
Coexpression	M6772	Genes down-regulated in splenic dendritic cells: DEC205+ versus B lymphocytes.	MSigDB C7: Immunologic Signatures (v6.0)	2.245e-10	7.58e-07	7.219e-09	6.282e-08	10	168	ZBP1,ASB13,GBP5,OAS2,DAXX,IRF7,NCL,IFIT2,EIF2AK2,PML
Coexpression	M7624	Genes up-regulated in memory CD8 T cells: 2' versus 4'.	MSigDB C7: Immunologic Signatures (v6.0)	3.545e-10	1.197e-06	1.129e-08	9.825e-08	10	176	SMPDL3B,CD274,SLCO3A1,CCL2,CCL7,TNF,IL1RN,SLC7A11,MX1,MX2
Coexpression	M7539	Genes up-regulated in double positive thymocytes with ELK1 and ELK4 [GeneID=2002;2005] knockout: untreated versus stimulated by anti-CD3.	MSigDB C7: Immunologic Signatures (v6.0)	8.723e-10	2.945e-06	2.752e-08	2.395e-07	10	193	USP18,DDX58,RNF213,IRF7,DTX3L,ADAR,EIF2AK2,STAT1,STAT2,PML
Coexpression	M9509	Genes up-regulated in CD8 T cells: naÔve versus exhausted at day 30 chronic infection with LCMV-clone 13.	MSigDB C7: Immunologic Signatures (v6.0)	9.643e-10	3.256e-06	3.014e-08	2.623e-07	10	195	USP18,SAMD9L,NAMPT,DDX58,CLEC2D,RNF213,ADAR,STAT1,MX2,PML
Coexpression	M9520	Genes up-regulated in CD8 T effectors at acute infection with LCMV-Armstrong: day 6 versus day 15.	MSigDB C7: Immunologic Signatures (v6.0)	1.013e-09	3.422e-06	3.139e-08	2.732e-07	10	196	ZBP1,USP18,SAMD9L,NAMPT,DHX58,DDX58,GBP5,CLEC2D,RNF213,IRF1
Coexpression	M4277	Genes down-regulated in comparison of control conventional dendritic cells (cDC) at 0 h versus cDCs infected with Newcastle disease virus (NDV) at 14 h.	MSigDB C7: Immunologic Signatures (v6.0)	1.065e-09	3.595e-06	3.268e-08	2.844e-07	10	197	ZBP1,DHX58,GBP5,IRF1,IRF7,TNF,IFIT2,STAT2,MX2,PML
Coexpression	M4635	Genes down-regulated in comparison of CD25- T cells treated with IL4 [GeneID=3565] at day 5 versus untreated CD25- T cells at day 5.	MSigDB C7: Immunologic Signatures (v6.0)	1.175e-09	3.965e-06	3.469e-08	3.019e-07	10	199	PARP3,OAS2,IRF7,ADAR,IFIT2,EIF2AK2,TAP1,STAT3,MX1,MX2
Coexpression	M5230	Genes down-regulated in comparison of dendritic cells (DC) exposed to 5 worms/well B. malayi versus DC exposed to M. tuberculosis	MSigDB C7: Immunologic Signatures (v6.0)	1.175e-09	3.965e-06	3.469e-08	3.019e-07	10	199	OAS2,CCL2,CCL7,ATF3,IL2RA,ADAR,IFIT2,STAT2,STAT3,MX2
Coexpression	M4701	Genes down-regulated in comparison of unstimulated dendritic cells (DC) at 0 h versus DCs stimulated with LPS (TLR4 agonist) for 8 h.	MSigDB C7: Immunologic Signatures (v6.0)	1.233e-09	4.163e-06	3.469e-08	3.019e-07	10	200	NAMPT,GBP5,RNF213,IRF7,DTX3L,EIF2AK2,TAP2,RTP4,STAT3,PML
Coexpression	M9215	Genes down-regulated in CD8 T cells treated by interferon alpha: STAT1 [GeneID=6772] knockout versus STAT4 [GeneID=6775].	MSigDB C7: Immunologic Signatures (v6.0)	1.233e-09	4.163e-06	3.469e-08	3.019e-07	10	200	DHX58,RNF213,OAS2,GNB4,LXN,EIF2AK2,RTP4,MX1,MX2,PML
Coexpression	M7342	Genes up-regulated in HMC-1 (mast leukemia) cells incubated with the peptide ALL1 versus those then stimulated by T cell membranes.	MSigDB C7: Immunologic Signatures (v6.0)	1.233e-09	4.163e-06	3.469e-08	3.019e-07	10	200	USP18,GBP6,SAMD9L,DDX58,RNF213,OAS2,IRF1,DTX3L,RTP4,STAT2
Coexpression	M7822	Genes down-regulated in amplified: multipotent progenitors versus common dendritic cell progenitors.	MSigDB C7: Immunologic Signatures (v6.0)	1.233e-09	4.163e-06	3.469e-08	3.019e-07	10	200	USP18,SMPDL3B,DDX58,SOCS1,IRF7,ATF3,TAP2,HMGN3,STAT1,PML
Coexpression	M6207	Genes up-regulated in polymorphonuclear leukocytes 9h after infection by: S. aureus versus A. phagocytophilum.	MSigDB C7: Immunologic Signatures (v6.0)	1.233e-09	4.163e-06	3.469e-08	3.019e-07	10	200	GJA4,GPR18,DHX58,DDX58,FOSL2,PARP3,SOSTDC1,IRF1,CCND1,MX2
Coexpression	M9598	Genes up-regulated in T conv: peripheral lymph nodes versus thymic CD24 high [GeneID=100133941].	MSigDB C7: Immunologic Signatures (v6.0)	1.233e-09	4.163e-06	3.469e-08	3.019e-07	10	200	NAMPT,PARP3,SOCS1,IRF1,ATF3,LXN,TAP1,TAP2,RTP4,STAT3
Coexpression	M9539	Genes down-regulated in bone marrow-derived mast cells treated with IL3 [GeneID=3562]: control versus IL33 [GeneID=90865].	MSigDB C7: Immunologic Signatures (v6.0)	1.233e-09	4.163e-06	3.469e-08	3.019e-07	10	200	USP18,NAMPT,CLEC2D,IRF1,IRF7,IL1RN,IFIT2,MX1,MX2,PML
Coexpression	M6256	Genes up-regulated in T cells from CLL (chronic lymphocytic leukemia) patients: CD4 [GeneID=920] versus CD8.	MSigDB C7: Immunologic Signatures (v6.0)	1.233e-09	4.163e-06	3.469e-08	3.019e-07	10	200	USP18,GBP6,SAMD9L,RNF213,DAXX,IRF7,GNB4,IFIT2,RTP4,MX2
Coexpression	M8661	Genes down-regulated in bone marrow-derived macrophages: untreated versus stimulated by interferon alpha.	MSigDB C7: Immunologic Signatures (v6.0)	3.869e-09	1.306e-05	1.08e-07	9.395e-07	9	164	TNFRSF12A,USP18,SLCO3A1,SOCS1,IRF1,DAXX,ATF3,IL1RN,TAP1
Coexpression	M7632	Genes down-regulated in CD8 T cells: naÔve versus 2' memory.	MSigDB C7: Immunologic Signatures (v6.0)	5.037e-09	1.701e-05	1.394e-07	1.213e-06	9	169	ZBP1,SAMD9L,RNF213,IRF7,ATF3,IFIT2,STAT2,MX1,MX2
Coexpression	M5655	Genes up-regulated in comparison of peripheral blood mononuclear cells (PBMC) from patients with acute influenza infection versus PBMC from patients with acute S. aureus infection.	MSigDB C7: Immunologic Signatures (v6.0)	5.585e-09	1.885e-05	1.52e-07	1.323e-06	9	171	ZBP1,OAS2,IRF7,ADAR,EIF2AK2,STAT1,MX1,MX2,PML
Coexpression	M8666	Genes down-regulated in monocytes (6h): untreated versus muramyl dipeptide [PubChem=11620162].	MSigDB C7: Immunologic Signatures (v6.0)	5.585e-09	1.885e-05	1.52e-07	1.323e-06	9	171	USP18,ASB13,SAMD9L,GBP5,OAS2,DAXX,STAT1,STAT3,PML
Coexpression	M6150	Genes down-regulated in monocyte-derived macrophages: untreated versus stimulated by interferon alpha.	MSigDB C7: Immunologic Signatures (v6.0)	1.605e-08	5.418e-05	4.334e-07	3.772e-06	9	193	SAMD9L,GBP5,IRF1,IRF7,TNF,TAP1,RTP4,STAT1,STAT2
Coexpression	M4703	Genes down-regulated in comparison of unstimulated dendritic cells (DC) at 0 h versus DCs stimulated with LPS (TLR4 agonist) and R848 for 2 h.	MSigDB C7: Immunologic Signatures (v6.0)	1.835e-08	6.194e-05	4.916e-07	4.277e-06	9	196	NAMPT,CD274,IRF1,IRF7,ATF3,CXCL1,IFIT2,RTP4,PML
Coexpression	M9308	Genes down-regulated in CD4: FOXP3+ [GeneID=50943] T reg versus FOXP3 [GeneID=50943] knockout T reg precursor.	MSigDB C7: Immunologic Signatures (v6.0)	1.917e-08	6.473e-05	5.097e-07	4.435e-06	9	197	NAMPT,GBP5,OAS2,TNF,IL2RA,IFIT2,STAT1,STAT2,STAT3
Coexpression	M9489	Genes up-regulated in CD8 T cells during chronic infection with LCMV-Clone 13: effectors at day 6 versus exhausted at day 30.	MSigDB C7: Immunologic Signatures (v6.0)	2.093e-08	7.065e-05	5.159e-07	4.49e-06	9	199	ZBP1,GPR18,DDX58,OAS2,SOCS1,IRF1,IRF7,DTX3L,STAT1
Coexpression	M9455	Genes up-regulated in CD8 T cells: naÔve versus effectors at day 6.	MSigDB C7: Immunologic Signatures (v6.0)	2.185e-08	7.378e-05	5.159e-07	4.49e-06	9	200	ZBP1,GBP6,SAMD9L,RNF213,DTX3L,CCL19,IFIT2,TAP2,PML
Coexpression	M9480	Genes up-regulated in CD8 T cells at day 30: memory cells after acute infection with LCMV-Armstrong versus exhausted cells during chronic infection with LCMV-Clone 13.	MSigDB C7: Immunologic Signatures (v6.0)	2.185e-08	7.378e-05	5.159e-07	4.49e-06	9	200	JUN,GPR18,SOCS1,IRF1,DAXX,ADAR,IFIT2,HMGN3,STAT2
Coexpression	M6837	Genes down-regulated in CD4 [GeneID=920] T cells from lymph nodes: naÔve versus day 7 after immunization.	MSigDB C7: Immunologic Signatures (v6.0)	2.185e-08	7.378e-05	5.159e-07	4.49e-06	9	200	OAS2,SOCS1,IRF7,ADAR,IFIT2,TAP1,MX1,MX2,PML
Coexpression	M7864	Genes up-regulated in CD4 [GeneID=920] T cells: IL1B, IL6 [GeneID=3553;3569] and IL-23 versus IL1B, IL6 and TGFB1 [GeneID=3553;3569;7040].	MSigDB C7: Immunologic Signatures (v6.0)	2.185e-08	7.378e-05	5.159e-07	4.49e-06	9	200	CXCR5,ZBP1,DHX58,OAS2,SOCS1,ATF3,IFIT2,IL33,MX2
Coexpression	M6558	Genes up-regulated in monocyte-derived dendritic cells: untreated versus rosiglitazone and AM580 [PubChem=77999;2126].	MSigDB C7: Immunologic Signatures (v6.0)	2.185e-08	7.378e-05	5.159e-07	4.49e-06	9	200	USP18,NAMPT,CPXM1,DAXX,IRF7,TAP1,NOTCH1,STAT3,MX2
Coexpression	M4632	Genes down-regulated in comparison of CD25- T cells treated with IL4 [GeneID=3565] at day 3 versus untreated CD25- T cells at day 3.	MSigDB C7: Immunologic Signatures (v6.0)	2.185e-08	7.378e-05	5.159e-07	4.49e-06	9	200	DHX58,CCL2,IRF1,IRF7,CCL7,CXCL1,TAP1,STAT1,MX2
Coexpression	M8657	Genes up-regulated in bone marrow-derived macrophages: untreated versus stimulated by IFNG [GeneID=3458].	MSigDB C7: Immunologic Signatures (v6.0)	2.185e-08	7.378e-05	5.159e-07	4.49e-06	9	200	GBP6,IRF7,IL1RN,IL2,ADAR,SLC7A11,RTP4,STAT1,PML
Coexpression	M9837	Genes down-regulated in at day 0 B cell IRF4-KO versus CD40L and IL-2 IL-4 IL-5 stimulated at day 3 B cell IRF4intermediate.	MSigDB C7: Immunologic Signatures (v6.0)	2.185e-08	7.378e-05	5.159e-07	4.49e-06	9	200	ZBP1,JUN,GBP6,SAMD9L,GPR18,RNF213,IL2RA,RTP4,STAT2
Coexpression	M7332	Genes down-regulated in HMC-1 (mast leukemia) cells: Cl-IB-MECA [PubChem=3035850] versus incubated with the ALL1 peptide followed by treatment with Cl-IB-MECA [PubChem=3035850].	MSigDB C7: Immunologic Signatures (v6.0)	2.185e-08	7.378e-05	5.159e-07	4.49e-06	9	200	USP18,GBP6,DHX58,DDX58,RNF213,IRF7,STAT1,STAT2,MX2
Coexpression	M9785	Genes down-regulated in resting CD8 T cells: wildtype versus MIR155 [GeneID=406947] knockout.	MSigDB C7: Immunologic Signatures (v6.0)	2.185e-08	7.378e-05	5.159e-07	4.49e-06	9	200	USP18,GBP6,OAS2,IRF7,IL1RN,IL2RA,TAP2,STAT3,VDR
Coexpression	M4227	Genes down-regulated in comparison of CD4 [GeneID=920] T cells treated with IL4 [GeneID=3565] and anti-IL12 at 24 h versus the untreated cells at 24 h.	MSigDB C7: Immunologic Signatures (v6.0)	2.185e-08	7.378e-05	5.159e-07	4.49e-06	9	200	USP18,SAMD9L,DHX58,GBP5,OAS2,ATF3,IFIT2,MX1,MX2
Coexpression	M8253	Genes down-regulated in B lymphocytes stimulated by anti-IgM for 3h: wildtype versus NFATC1 [GeneID=4772] knockout.	MSigDB C7: Immunologic Signatures (v6.0)	2.185e-08	7.378e-05	5.159e-07	4.49e-06	9	200	ASB13,GBP6,SMPDL3B,SLCO3A1,IRF1,GNB4,TAP1,TAP2,VDR
Coexpression	M4705	Genes down-regulated in comparison of unstimulated dendritic cells (DC) at 0 h versus DCs stimulated with LPS (TLR4 agonist) and R848 for 8 h.	MSigDB C7: Immunologic Signatures (v6.0)	2.185e-08	7.378e-05	5.159e-07	4.49e-06	9	200	USP18,NAMPT,DDX58,CD274,OAS2,IRF1,IRF7,EIF2AK2,AMIGO2
Coexpression	M7232	Genes down-regulated in T cells treated with IL21 [GeneID=59067]: 1h versus 6h.	MSigDB C7: Immunologic Signatures (v6.0)	2.185e-08	7.378e-05	5.159e-07	4.49e-06	9	200	ASB13,PKIB,IRF7,CCL7,TAP1,HMGN3,STAT3,PML,VDR
Coexpression	M3405	Genes down-regulated in comparison of control microglia cells versus those 6 h after stimulation with IFNG [GeneID=3458].	MSigDB C7: Immunologic Signatures (v6.0)	2.185e-08	7.378e-05	5.159e-07	4.49e-06	9	200	DDX58,SOCS1,IRF1,IRF7,ADAR,TAP1,STAT1,STAT3,MX1
Coexpression	M5653	Genes up-regulated in comparison of peripheral blood mononuclear cells (PBMC) from patients with acute influenza infection versus PBMC from patients with acute E. coli infection.	MSigDB C7: Immunologic Signatures (v6.0)	6.782e-08	0.000229	1.59e-06	1.384e-05	8	162	ZBP1,USP18,OAS2,IRF7,ADAR,EIF2AK2,MX1,MX2
Coexpression	M6852	Genes down-regulated in spleens from mice immunized with ova peptides alone versus those immunized with LPS as adjuvant.	MSigDB C7: Immunologic Signatures (v6.0)	8.192e-08	0.0002765	1.907e-06	1.66e-05	8	166	SAMD9L,GBP5,CLEC2D,CD274,IRF1,CCL7,CXCL1,MX2
Coexpression	M9724	Genes down-regulated in CD4 [GeneID=920] SMARTA cells: naÔve versus during acute infection of LCMV.	MSigDB C7: Immunologic Signatures (v6.0)	1.887e-07	0.0006369	4.363e-06	3.796e-05	8	185	DDX58,GBP5,CD274,RNF213,TNF,TAP2,RTP4,MX1
Coexpression	M384	Genes down-regulated in dendritic cell NIK NFkB2-KO versus dendritic cell NIK NFkB2-KO LPS and anti-CD40 stimulated.	MSigDB C7: Immunologic Signatures (v6.0)	2.134e-07	0.0007205	4.901e-06	4.265e-05	8	188	JUN,FOSL2,RNF213,ATF3,TNF,IL2RA,STAT2,STAT3
Coexpression	M6167	Genes up-regulated in D10.G4.1 T cell line (3h): control versus treated with NMU [GeneID=10874].	MSigDB C7: Immunologic Signatures (v6.0)	2.822e-07	0.0009526	6.437e-06	5.601e-05	8	195	SAMD9L,DDX58,GBP5,TNF,TAP1,RTP4,STAT1,STAT2
Coexpression	M5189	Genes up-regulated in comparison of dendritic cells (DC) exposed to M. tuberculosis versus macrophages exposed to L. major.	MSigDB C7: Immunologic Signatures (v6.0)	2.934e-07	0.0009905	6.602e-06	5.745e-05	8	196	DDAH1,OAS2,CCL2,IRF1,IL1RN,HMGN3,STAT2,MX1
Coexpression	M6143	Genes up-regulated in CD8 alphabeta HY thymocyte RTOC culture versus CD8 alphaalpha HY thymocyte RTOC culture.	MSigDB C7: Immunologic Signatures (v6.0)	2.934e-07	0.0009905	6.602e-06	5.745e-05	8	196	SAMD9L,GBP5,IRF1,TNF,TAP2,RTP4,STAT1,STAT2
Coexpression	M4715	Genes down-regulated in comparison of dendritic cells (DC) stimulated with R848 at 2 h versus DCs stimulated with LPS (TLR4 agonist) and R848 for 2 h.	MSigDB C7: Immunologic Signatures (v6.0)	3.05e-07	0.00103	6.602e-06	5.745e-05	8	197	NAMPT,DHX58,DDX58,GBP5,TNF,IFIT2,TAP1,STAT2
Coexpression	M7249	Genes down-regulated in medullary thymocytes versus thymus whole medulla.	MSigDB C7: Immunologic Signatures (v6.0)	3.05e-07	0.00103	6.602e-06	5.745e-05	8	197	DHX58,DDX58,CLEC2D,CD274,CCL19,ADAR,RTP4,STAT2
Coexpression	M7121	Genes down-regulated in peripheral blood monocytes (PMBC):healthy versus Gram positive sepsis.	MSigDB C7: Immunologic Signatures (v6.0)	3.05e-07	0.00103	6.602e-06	5.745e-05	8	197	SAMD9L,CLEC2D,CD274,OAS2,IRF7,IFIT2,STAT1,STAT2
Coexpression	M4733	Genes down-regulated in comparison of dendritic cells (DC) stimulated with LPS (TLR4 agonist) at 2 h versus DCs stimulated with LPS (TLR4 agonist) at 8 h.	MSigDB C7: Immunologic Signatures (v6.0)	3.05e-07	0.00103	6.602e-06	5.745e-05	8	197	DHX58,CLEC2D,DTX3L,IL2RA,EIF2AK2,TAP1,TAP2,STAT2
Coexpression	M9233	Genes up-regulated in CD8 T cells with STAT1 [GeneID=6772]: untreated versus interferon alpha.	MSigDB C7: Immunologic Signatures (v6.0)	3.17e-07	0.00107	6.602e-06	5.745e-05	8	198	DHX58,RNF213,IRF7,DTX3L,ADAR,STAT1,STAT2,MX1
Coexpression	M7655	Genes up-regulated in skin gamma delta T cells: healthy versus obesity.	MSigDB C7: Immunologic Signatures (v6.0)	3.294e-07	0.001112	6.602e-06	5.745e-05	8	199	OAS2,SOCS1,IRF1,TAP1,TAP2,STAT2,MX1,PML
Coexpression	M7649	Genes up-regulated in arthritic (KRN model) CD4 [GeneID=920] T cells: germ free versus specific pathogen free conditions.	MSigDB C7: Immunologic Signatures (v6.0)	3.294e-07	0.001112	6.602e-06	5.745e-05	8	199	OAS2,IRF1,IRF7,CXCL1,IFIT2,MX1,MX2,PML
Coexpression	M4696	Genes down-regulated in comparison of unstimulated dendritic cells (DC) at 0 h versus DCs stimulated with LPS (TLR4 agonist) for 2 h.	MSigDB C7: Immunologic Signatures (v6.0)	3.294e-07	0.001112	6.602e-06	5.745e-05	8	199	NAMPT,CD274,IRF1,IRF7,ATF3,CXCL1,TAP1,PML
Coexpression	M9641	Genes down-regulated in CD4 [GeneID=920] T helper cells (4h): Th0 versus TGFB1 and IL6 [GeneID=7040;3569].	MSigDB C7: Immunologic Signatures (v6.0)	3.294e-07	0.001112	6.602e-06	5.745e-05	8	199	USP18,GJA4,DAXX,IRF7,IFIT2,TAP1,MX1,MX2
Coexpression	M3350	Genes down-regulated in comparison of dendritic cells (DC) before and 16 h after LPS (TLR4 agonist) stimulation.	MSigDB C7: Immunologic Signatures (v6.0)	3.422e-07	0.001155	6.602e-06	5.745e-05	8	200	NAMPT,DHX58,CLEC2D,CD274,IRF7,DTX3L,ADAR,PML
Coexpression	M5206	Genes down-regulated in comparison of dendritic cells (DC) exposed to L. donovani versus DCs exposed to M. tuberculosis.	MSigDB C7: Immunologic Signatures (v6.0)	3.422e-07	0.001155	6.602e-06	5.745e-05	8	200	OAS2,CCL2,IRF7,CCL7,IFIT2,STAT2,MX1,MX2
Coexpression	M5377	Genes down-regulated in comparison of untreated dendritic cells (DC) versus DCs treated with LPS (TLR4 agonist) at 48 h.	MSigDB C7: Immunologic Signatures (v6.0)	3.422e-07	0.001155	6.602e-06	5.745e-05	8	200	SLCO3A1,IRF7,ATF3,CCL19,IL2RA,STAT2,MX1,MX2
Coexpression	M6474	Genes down-regulated in NKT cells versus CD8A [GeneID=925] T cells.	MSigDB C7: Immunologic Signatures (v6.0)	3.422e-07	0.001155	6.602e-06	5.745e-05	8	200	ZBP1,PARP3,IRF1,TAP1,TAP2,STAT1,STAT2,PML
Coexpression	M7646	Genes down-regulated in CD4 [GeneID=920] T cells under germ free conditions: healthy versus arthritis (KRN model).	MSigDB C7: Immunologic Signatures (v6.0)	3.422e-07	0.001155	6.602e-06	5.745e-05	8	200	OAS2,IRF1,CCL7,TNF,CXCL1,IFIT2,SLC7A11,MX1
Coexpression	M9341	Genes down-regulated in follicular B cells versus day 7 germinal center B cells.	MSigDB C7: Immunologic Signatures (v6.0)	3.422e-07	0.001155	6.602e-06	5.745e-05	8	200	DHX58,RNF213,DAXX,DTX3L,NOTCH1,STAT1,MX2,PML
Coexpression	M5139	Genes down-regulated in comparison of peripheral blood mononuclear cells (PBMC) from healthy donors versus PBMCs from infanct with acute influenza infection.	MSigDB C7: Immunologic Signatures (v6.0)	3.422e-07	0.001155	6.602e-06	5.745e-05	8	200	ZBP1,USP18,DHX58,OAS2,IRF7,EIF2AK2,MX1,MX2
Coexpression	M5030	Genes down-regulated in comparison of SP1 thymocytes versus SP4 thymocytes.	MSigDB C7: Immunologic Signatures (v6.0)	3.422e-07	0.001155	6.602e-06	5.745e-05	8	200	SAMD9L,RNF213,OAS2,IRF7,DTX3L,TAP1,STAT3,AMIGO2
Coexpression	M9839	Genes down-regulated in CD40L and IL-2 IL-4 IL-5 stimulated at day 1 B cell IRF4high versus CD40L and IL-2 IL-4 IL-5 stimulated at day 3 B cell IRF4high.	MSigDB C7: Immunologic Signatures (v6.0)	3.422e-07	0.001155	6.602e-06	5.745e-05	8	200	ASB13,DDX58,CD274,ATF3,TNF,DTX3L,STAT2,PML
Coexpression	M6096	Genes up-regulated in CD4 [GeneID=920] T cells activated by anti-CD3 and anti-CD28: TGFB1 and IL4 [GeneID=7040;3565] (6h) versus IL-12 (6h).	MSigDB C7: Immunologic Signatures (v6.0)	3.422e-07	0.001155	6.602e-06	5.745e-05	8	200	ZBP1,USP18,SAMD9L,FOSL2,RNF213,SOCS1,ATF3,RTP4
Coexpression	M8733	Genes up-regulated in STAT5 double knock-in T cells: control versus IL2 [GeneID=3558] stimulation for 2h.	MSigDB C7: Immunologic Signatures (v6.0)	3.422e-07	0.001155	6.602e-06	5.745e-05	8	200	CD274,CCL2,CCL7,TNF,CCL19,CXCL1,SLC7A11,VDR
Coexpression	M9338	Genes up-regulated in follicular B cells versus day 7 memory B cells.	MSigDB C7: Immunologic Signatures (v6.0)	3.422e-07	0.001155	6.602e-06	5.745e-05	8	200	SAMD9L,DHX58,DDX58,RNF213,IRF7,TPPP3,MX2,PML
Coexpression	M3975	Genes down-regulated in comparison of dendritic cells (DC) stimulated with Pam3Csk4 (TLR1/2 agonist) at 12 h versus DC cells stimulated with Gardiquimod (TLR7 agonist) at 12 h.	MSigDB C7: Immunologic Signatures (v6.0)	3.422e-07	0.001155	6.602e-06	5.745e-05	8	200	GBP6,NAMPT,DHX58,CD274,SLCO3A1,SOCS1,GNB4,PML
Coexpression	M8073	Genes up-regulated in thymic implants from fetal versus those from adult bone marrow.	MSigDB C7: Immunologic Signatures (v6.0)	3.422e-07	0.001155	6.602e-06	5.745e-05	8	200	ZBP1,SAMD9L,OAS2,IRF7,ATF3,IFIT2,RTP4,MX2
Coexpression	M7289	Genes down-regulated in lymphocytes treated with medium for 24h: T conv versus T reg cells.	MSigDB C7: Immunologic Signatures (v6.0)	3.422e-07	0.001155	6.602e-06	5.745e-05	8	200	DHX58,RNF213,IRF7,ELOVL6,IFIT2,STAT1,MX1,MX2
Coexpression	M7667	Genes down-regulated in ex vivo follicular dendritic cells: peripheral lymph node versus Peyers patch.	MSigDB C7: Immunologic Signatures (v6.0)	3.422e-07	0.001155	6.602e-06	5.745e-05	8	200	CCL2,CCL7,CXCL1,IFIT2,TAP1,TAP2,MX1,MX2
Coexpression	M2979	Genes down-regulated in peripheral blood mononclear cells (PBMC) from multiple sclerosis (MS) patient: untreated versus IFNB1 [GeneID=3456].	MSigDB C7: Immunologic Signatures (v6.0)	6.577e-07	0.00222	1.262e-05	0.0001098	7	149	NAMPT,DDX58,CCL2,IRF7,EIF2AK2,RTP4,STAT3
Coexpression	M6846	Genes down-regulated in macrophages: untreated versus LPS.	MSigDB C7: Immunologic Signatures (v6.0)	1.415e-06	0.004778	2.699e-05	0.0002349	7	167	GPR18,GBP5,SOCS1,IRF1,ATF3,CXCL1,MX2
Coexpression	M6720	Genes down-regulated in endothelial cells: IFNG [GeneID=3459] versus IFNG [GeneID=3459] and B. burgdoferi.	MSigDB C7: Immunologic Signatures (v6.0)	1.723e-06	0.005818	3.269e-05	0.0002844	7	172	ZBP1,USP18,CD274,ADAR,IFIT2,MX1,MX2
Coexpression	M2993	Genes up-regulated in B lymphocytes: control versus stimulated by anti-IgM for 2h.	MSigDB C7: Immunologic Signatures (v6.0)	2.332e-06	0.007874	4.399e-05	0.0003828	7	180	ZBP1,USP18,DHX58,RNF213,EIF2AK2,STAT1,MX1
Coexpression	M4259	Genes down-regulated in comparison of control conventional dendritic cells (cDC) at 0 h versus cDCs infected with Newcastle disease virus (NDV) at 2 h.	MSigDB C7: Immunologic Signatures (v6.0)	3.112e-06	0.01051	5.836e-05	0.0005079	7	188	NAMPT,INSL3,IRF1,IRF7,TNF,IFIT2,MX1
Coexpression	M6156	Genes up-regulated in monocyte-derived macrophages: no priming versus primed by IFNG [GeneID=3458].	MSigDB C7: Immunologic Signatures (v6.0)	3.83e-06	0.01293	7.143e-05	0.0006216	7	194	GBP5,IRF1,TNF,TAP1,TAP2,STAT1,STAT2
Coexpression	M7130	Genes up-regulated in peripheral blood monocytes (PMBC): Gram negative sepsis versus mixed infection sepsis.	MSigDB C7: Immunologic Signatures (v6.0)	4.098e-06	0.01383	7.248e-05	0.0006307	7	196	USP18,SAMD9L,OAS2,IFIT2,STAT1,STAT2,MX1
Coexpression	M6075	Genes down-regulated in CD4 [GeneID=920] T cells activated by anti-CD3 and anti-CD28: TGFB1 and IL4 [GeneID=7040;3565] (2h) versus IL-12 (2h).	MSigDB C7: Immunologic Signatures (v6.0)	4.237e-06	0.01431	7.248e-05	0.0006307	7	197	JUN,NAMPT,SOCS1,ATF3,IFIT2,SLC7A11,STAT3
Coexpression	M7776	Genes up-regulated in macrophages after M. bovis BCG infection: 24h versus 48h.	MSigDB C7: Immunologic Signatures (v6.0)	4.381e-06	0.01479	7.248e-05	0.0006307	7	198	ZBP1,GBP6,DDX58,DTX3L,LXN,IFIT2,STAT1
Coexpression	M4231	Genes down-regulated in comparison of CD4 [GeneID=920] T cells treated with IL4 [GeneID=3565] and anti-IL12 at 48 h versus the untreated cells at 48 h.	MSigDB C7: Immunologic Signatures (v6.0)	4.381e-06	0.01479	7.248e-05	0.0006307	7	198	GBP5,IRF7,ATF3,IL2,IL2RA,STAT1,MX1
Coexpression	M9599	Genes down-regulated in T conv: peripheral lymph nodes versus thymic CD24 high [GeneID=100133941].	MSigDB C7: Immunologic Signatures (v6.0)	4.529e-06	0.01529	7.248e-05	0.0006307	7	199	USP18,DDX58,OAS2,IRF7,ELOVL6,MX1,MX2
Coexpression	M9872	Genes down-regulated in CD40L and IL-2 IL-4 IL-5 stimulated at day 1 B cell wildtype versus CD40L and IL-2 IL-4 IL-5 stimulated at day 3 B cell wildtype.	MSigDB C7: Immunologic Signatures (v6.0)	4.529e-06	0.01529	7.248e-05	0.0006307	7	199	RNF213,SOCS1,DTX3L,IL2RA,STAT1,STAT3,VDR
Coexpression	M9184	Genes down-regulated in CD4 T conv over-expressing: FOXP3 [GeneID=50943] versus PBX1 and FOXP3 [GeneID=5087;50943].	MSigDB C7: Immunologic Signatures (v6.0)	4.681e-06	0.0158	7.248e-05	0.0006307	7	200	USP18,DHX58,FOSL2,RNF213,HMGN3,MX1,AMIGO2
Coexpression	M4048	Genes up-regulated in comparison of dendritic cells (DC) stimulated with LPS (TLR4 agonist) at 4 h versus DC cells stimulated with Gardiquimod (TLR7 agonist) at 4 h.	MSigDB C7: Immunologic Signatures (v6.0)	4.681e-06	0.0158	7.248e-05	0.0006307	7	200	USP18,SLCO3A1,IRF7,CCL7,ADAR,RTP4,HMGN3
Coexpression	M5228	Genes down-regulated in comparison of dendritic cells (DC) exposed to 50 worms/well B. malayi versus DC exposed to M. tuberculosis	MSigDB C7: Immunologic Signatures (v6.0)	4.681e-06	0.0158	7.248e-05	0.0006307	7	200	OAS2,CCL2,CCL7,IL1RN,IL2RA,IFIT2,MX2
Coexpression	M9782	Genes up-regulated in activated CD8 T cells: wildtype versus MIR155 [GeneID=406947] knockout.	MSigDB C7: Immunologic Signatures (v6.0)	4.681e-06	0.0158	7.248e-05	0.0006307	7	200	DHX58,SOCS1,IRF1,IL1RN,TAP1,TAP2,STAT2
Coexpression	M4063	Genes up-regulated in comparison of dendritic cells (DC) stimulated with LPS (TLR4 agonist) at 24 h versus DC cells stimulated with Gardiquimod (TLR7 agonist) at 24 h.	MSigDB C7: Immunologic Signatures (v6.0)	4.681e-06	0.0158	7.248e-05	0.0006307	7	200	ZBP1,ASB13,PARP3,IL1RN,IL2RA,MX1,MX2
Coexpression	M9352	Genes down-regulated in follicular B lymphocytes versus marginal zone B cells.	MSigDB C7: Immunologic Signatures (v6.0)	4.681e-06	0.0158	7.248e-05	0.0006307	7	200	CXCR5,SAMD9L,DDX58,CABP4,RTP4,IL33,STAT2
Coexpression	M9968	Genes down-regulated in CD8A [GeneID=925] dendritic cells: control versus primary acute viral infection.	MSigDB C7: Immunologic Signatures (v6.0)	4.681e-06	0.0158	7.248e-05	0.0006307	7	200	FOSL2,CLEC2D,DAXX,IRF7,IL2RA,SLC7A11,NOTCH1
Coexpression	M3502	Genes down-regulated in comparison of unstimulated macrophage cells versus macrophage cells stimulated with LPS (TLR4 agonist) for 80 min.	MSigDB C7: Immunologic Signatures (v6.0)	4.681e-06	0.0158	7.248e-05	0.0006307	7	200	USP18,NAMPT,FOSL2,IRF1,ATF3,IL1RN,CXCL1
Coexpression	M2936	Genes down-regulated in CD8 T cells: naÔve versus undergoing deletional tolerance.	MSigDB C7: Immunologic Signatures (v6.0)	4.681e-06	0.0158	7.248e-05	0.0006307	7	200	DDX58,RNF213,IFIT2,RTP4,MX2,AMIGO2,VDR
Coexpression	M9790	Genes up-regulated in B lymphocytes: naÔve versus B1.	MSigDB C7: Immunologic Signatures (v6.0)	4.681e-06	0.0158	7.248e-05	0.0006307	7	200	ASB13,IRF1,TNF,TAP2,STAT2,STAT3,PML
Coexpression	M9629	Genes up-regulated in CD4 [GeneID=920] T helper cells (42h): Th0 versus TGFB1 and IL6 [GeneID=7040;3569].	MSigDB C7: Immunologic Signatures (v6.0)	4.681e-06	0.0158	7.248e-05	0.0006307	7	200	IRF1,DAXX,IRF7,ADAR,TAP1,MX1,MX2
Coexpression	M9652	Genes up-regulated in CD4 [GeneID=920] T helper cells (52h): Th0 versus Th17 treated with TGFB1, IL6 [GeneID=7040;3569] and IL-23.	MSigDB C7: Immunologic Signatures (v6.0)	4.681e-06	0.0158	7.248e-05	0.0006307	7	200	CXCR5,CPXM1,DAXX,IRF7,ADAR,IFIT2,EIF2AK2
Coexpression	M6197	Genes up-regulated in polymorphonuclear leukocytes (12h): control versus infection by A. phagocytophilum.	MSigDB C7: Immunologic Signatures (v6.0)	4.681e-06	0.0158	7.248e-05	0.0006307	7	200	GPR18,DDX58,PARP3,IRF7,TAP1,STAT1,PML
Coexpression	M6563	Genes down-regulated in monocyte-derived dendritic cells: rosiglitazone [PubChem=77999] versus AM580 [PubChem=2126].	MSigDB C7: Immunologic Signatures (v6.0)	4.681e-06	0.0158	7.248e-05	0.0006307	7	200	USP18,SAMD9L,DDX58,RNF213,DAXX,IRF7,RTP4
Coexpression	M3714	Genes down-regulated in comparison of control dendritic cells (DC) at 4 h versus those stimulated with poly(I:C) (TLR3 agonist) at 4 h.	MSigDB C7: Immunologic Signatures (v6.0)	4.681e-06	0.0158	7.248e-05	0.0006307	7	200	NAMPT,DHX58,PARP3,CCL2,ATF3,IL1RN,TAP1
Coexpression	M3662	Genes down-regulated in comparison of stimulated memory CD8 T cells from pmel-1 mice versus stimulated naive CD8 T cells from pmel-1 mice.	MSigDB C7: Immunologic Signatures (v6.0)	4.681e-06	0.0158	7.248e-05	0.0006307	7	200	ZBP1,GBP6,RNF213,IRF1,IRF7,COL22A1,STAT1
Coexpression	M3504	Genes down-regulated in comparison of unstimulated macrophage cells versus macrophage cells stimulated with LPS (TLR4 agonist) for 120 min.	MSigDB C7: Immunologic Signatures (v6.0)	4.681e-06	0.0158	7.248e-05	0.0006307	7	200	TNFRSF12A,NAMPT,CD274,IRF1,ATF3,IL1RN,SLC7A11
Coexpression	M3868	Genes down-regulated in comparison of dendritic cells (DC) stimulated with Pam3Csk4 (TLR1/2 agonist) at 12 h versus DC cells stimulated with CpG DNA (TLR9 agonist) at 12 h.	MSigDB C7: Immunologic Signatures (v6.0)	4.681e-06	0.0158	7.248e-05	0.0006307	7	200	CD274,SLCO3A1,OAS2,IRF1,TNF,MX1,PML
Coexpression	M4777	Genes down-regulated in comparison of lineage negative versus CD8 T cells.	MSigDB C7: Immunologic Signatures (v6.0)	4.681e-06	0.0158	7.248e-05	0.0006307	7	200	ASB13,SAMD9L,DDX58,PARP3,IRF7,RTP4,STAT1
Coexpression	M3497	Genes down-regulated in comparison of unstimulated macrophage cells versus macrophage cells stimulated with LPS (TLR4 agonist) for 40 min.	MSigDB C7: Immunologic Signatures (v6.0)	4.681e-06	0.0158	7.248e-05	0.0006307	7	200	USP18,JUN,CCL2,IRF1,CCL7,ATF3,TNF
Coexpression	M5368	Genes down-regulated in comparison of untreated macrophages versus macrophages treated with LPS (TLR4 agonist) at 4 h.	MSigDB C7: Immunologic Signatures (v6.0)	4.681e-06	0.0158	7.248e-05	0.0006307	7	200	USP18,IRF1,IL1RN,ADAR,IFIT2,STAT1,STAT2
Coexpression	M8721	Genes down-regulated in bone marrow-derived macrophages: heterozygous versus homozygous knockout of MLL4 [GeneID=9757].	MSigDB C7: Immunologic Signatures (v6.0)	4.681e-06	0.0158	7.248e-05	0.0006307	7	200	CD274,SOCS1,CCL19,IL2RA,CXCL1,STAT3,AMIGO2
Coexpression	M4233	Genes down-regulated in comparison of CD4 [GeneID=920] T cells treated with IL4 [GeneID=3565] and anti-IL12 at 72 h versus the untreated cells at 72 h.	MSigDB C7: Immunologic Signatures (v6.0)	4.681e-06	0.0158	7.248e-05	0.0006307	7	200	SAMD9L,GBP5,CD274,DTX3L,IL2RA,TAP1,STAT1
Coexpression	M3913	Genes up-regulated in comparison of dendritic cells (DC) stimulated with LPS (TLR4 agonist) at 2 h versus DC cells stimulated with Pam3Csk4 (TLR1/2 agonist) at 2 h.	MSigDB C7: Immunologic Signatures (v6.0)	4.681e-06	0.0158	7.248e-05	0.0006307	7	200	JUN,CD274,CCL2,DAXX,CCL7,TNF,MX1
Coexpression	M6630	Genes down-regulated in bone marrow-derived macrophages with IL10 [GeneID=3486] knockout and 45 min of stimulation by: LPS versus LPS and IL10 [GeneID=3486].	MSigDB C7: Immunologic Signatures (v6.0)	4.681e-06	0.0158	7.248e-05	0.0006307	7	200	ZBP1,SAMD9L,GPR18,DHX58,CD274,IFIT2,SLC7A11
Coexpression	M7820	Genes up-regulated in dendritic cells: amplified common progenitors versus plasmacytoid.	MSigDB C7: Immunologic Signatures (v6.0)	4.681e-06	0.0158	7.248e-05	0.0006307	7	200	CXCR5,SPO11,IL2RA,TAP1,RTP4,STAT1,MX2
Coexpression	M4579	Genes up-regulated in comparison of adult DN2 thymocytes versus fetal DN2 thymocytes.	MSigDB C7: Immunologic Signatures (v6.0)	4.681e-06	0.0158	7.248e-05	0.0006307	7	200	GBP6,DHX58,SLCO3A1,IRF1,IFIT2,RTP4,HMGN3
Coexpression	M3273	Genes down-regulated in comparison of unstimulated peripheral blood mononuclear cells (PBMC) cultured for 12 h versus PBMC cultured for 12 h with YF17D vaccine.	MSigDB C7: Immunologic Signatures (v6.0)	4.681e-06	0.0158	7.248e-05	0.0006307	7	200	DHX58,IRF1,ATF3,HAS2,IL1RN,IL2RA,TAP2
Coexpression	M7293	Genes down-regulated in lymphocytes treated with medium for 2h: T conv versus T reg cells.	MSigDB C7: Immunologic Signatures (v6.0)	4.681e-06	0.0158	7.248e-05	0.0006307	7	200	ZBP1,NAMPT,GPR18,DDX58,IRF1,DTX3L,TAP1
Coexpression	M9970	Genes down-regulated in CD8A [GeneID=925] dendritic cells with IFNAR1 [GeneID=3454] knockout: control versus primary acute viral infection.	MSigDB C7: Immunologic Signatures (v6.0)	4.681e-06	0.0158	7.248e-05	0.0006307	7	200	SLCO3A1,IRF7,TNF,ADAR,TAP1,STAT1,VDR
Coexpression	M9180	Genes down-regulated in CD4 T conv over-expressing FOXP3 [GeneID=50943] versus GATA1 and FOXP3 [GeneID=2623;50943].	MSigDB C7: Immunologic Signatures (v6.0)	4.681e-06	0.0158	7.248e-05	0.0006307	7	200	DHX58,FOSL2,RNF213,IRF7,HMGN3,MX2,AMIGO2
Coexpression Atlas	GSM538309_500	NK cells, NK.MCMV1.Sp, CD3-,NK1.1+, Spleen, avg-3	Immgen.org, GSE15907	1.573e-10	5.883e-08	1.961e-08	1.275e-07	13	367	ZBP1,USP18,GBP6,SAMD9L,GPR18,GBP5,RNF213,IRF7,IL2RA,EIF2AK2,RTP4,MX2,PML
Coexpression Atlas	GSM538300_500	NK cells, NK.H+.MCMV1.Sp, NK1.1+ TCRb- Ly49H+, Spleen, avg-3	Immgen.org, GSE15907	2.301e-09	8.605e-07	1.434e-07	9.327e-07	12	370	ZBP1,USP18,GBP6,GPR18,GBP5,RNF213,SOCS1,IRF7,IL2RA,EIF2AK2,MX2,PML

## Sheet: B4
Category	ID	Name	Source	p-value	q-value Bonferroni	q-value FDR B&H	q-value FDR B&Y	Hits	Target	Genes	Category	Count
Pathway	1269310	Cytokine Signaling in Immune system	BioSystems: REACTOME	3.124e-06	0.001072	0.001072	0.006875	13	763	IL13RA1,TNFRSF25,RASGRP4,NOD1,PDGFA,DUSP6,IRF8,PSMB9,GBP2,TNFRSF1B,IL2RB,IFIT3,STAT1	Immunity	13
Pathway	1269592	Gastrin-CREB signalling pathway via PKC and MAPK	BioSystems: REACTOME	3.635e-05	0.01247	0.006234	0.04	9	446	RASGRP4,GPR65,PDGFA,P2RY6,FFAR2,DUSP6,PSMB9,XCL1,IL2RB	Proliferation	0
Pathway	1269486	Neurophilin interactions with VEGF and VEGFR	BioSystems: REACTOME	8.329e-05	0.02857	0.009523	0.0611	2	4	FLT1,NRP1	Metabolism	0
											Migration	11
Coexpression	M6769	Genes down-regulated in cells from Flt3L Melanom injected mice: splenic DEC205+ dendritic cells versus CD8 T cells.	MSigDB C7: Immunologic Signatures (v6.0)	7.157e-15	2.247e-11	2.247e-11	1.939e-10	12	167	SLAMF8,NOD1,SGCB,PRF1,PHF11,PSMB9,GBP2,RNF213,NKG7,IFIT3,STAT1,PLAC8	Others	0
Coexpression	M6197	Genes up-regulated in polymorphonuclear leukocytes (12h): control versus infection by A. phagocytophilum.	MSigDB C7: Immunologic Signatures (v6.0)	6.283e-14	1.973e-10	9.864e-11	8.512e-10	12	200	NOD1,GPR65,GADD45G,PRF1,PARP3,NKG7,TNFRSF1B,XCL1,IL2RB,IFIT3,CTSW,STAT1
Coexpression	M9263	Genes down-regulated in CXCR5- BCL6- CD4+ [GeneID=643;604;920] T cells versus CXCR5+ BCL6- [GeneID=643;604] follicular helper T cells.	MSigDB C7: Immunologic Signatures (v6.0)	5.638e-11	1.77e-07	4.426e-08	3.819e-07	10	200	GPC1,NOD1,POGK,GAB3,SLAMF7,IL2RB,SNAI3,KLRD1,CTSW,PLAC8
Coexpression	M7320	Genes up-regulated in HMC-1 (mast leukemia) cells: incubated with the peptide ALL1 and then treated with Cl-IB-MECA [PubChem=3035850] versus stimulation by T cell membranes.	MSigDB C7: Immunologic Signatures (v6.0)	5.638e-11	1.77e-07	4.426e-08	3.819e-07	10	200	SLAMF8,PARP3,IRF8,PSMB9,AIF1,GBP2,RNF213,SLAMF7,IFIT3,STAT1
Coexpression	M6818	Genes down-regulated in dendritic cells: untreated versus anti-FcgRIIB.	MSigDB C7: Immunologic Signatures (v6.0)	3.534e-10	1.11e-06	2.219e-07	1.915e-06	9	171	IL13RA1,NOD1,PRF1,PARP3,PSMB9,SLAMF7,IL2RB,KLRD1,CTSW
Coexpression	M9885	Genes down-regulated in CD4 [GeneID=920] T cells with NRAS [GeneID=4893] knockout: unstimulated versus activated.	MSigDB C7: Immunologic Signatures (v6.0)	1.295e-09	4.065e-06	4.441e-07	3.832e-06	9	198	GPR65,PDGFA,PRF1,NKG7,SLAMF7,XCL1,IL2RB,KLRD1,CTSW
Coexpression	M9489	Genes up-regulated in CD8 T cells during chronic infection with LCMV-Clone 13: effectors at day 6 versus exhausted at day 30.	MSigDB C7: Immunologic Signatures (v6.0)	1.353e-09	4.249e-06	4.441e-07	3.832e-06	9	199	NOD1,SGCB,PSMB9,GBP2,NKG7,ENPP4,IL2RB,STAT1,PLAC8
Coexpression	M6474	Genes down-regulated in NKT cells versus CD8A [GeneID=925] T cells.	MSigDB C7: Immunologic Signatures (v6.0)	1.414e-09	4.441e-06	4.441e-07	3.832e-06	9	200	PRF1,PARP3,GBP2,NKG7,SLAMF7,IL2RB,KLRD1,CTSW,STAT1
Coexpression	M7341	Genes down-regulated in HMC-1 (mast leukemia) cells incubated with: the peptide ALL1 versus Cl-IB-MECA [PubChem=3035850].	MSigDB C7: Immunologic Signatures (v6.0)	1.414e-09	4.441e-06	4.441e-07	3.832e-06	9	200	SLAMF8,TREX1,CYP27A1,IRF8,GAB3,GBP2,RNF213,IFIT3,PLAC8
Coexpression	M9284	Genes up-regulated in CD8 T cells 6 days after immunization: control versus IL2 [GeneID=3558] treatment.	MSigDB C7: Immunologic Signatures (v6.0)	1.414e-09	4.441e-06	4.441e-07	3.832e-06	9	200	GPC1,NOD1,GAB3,NKG7,SLAMF7,IL2RB,KLRD1,CTSW,PLAC8
Coexpression	M4635	Genes down-regulated in comparison of CD25- T cells treated with IL4 [GeneID=3565] at day 5 versus untreated CD25- T cells at day 5.	MSigDB C7: Immunologic Signatures (v6.0)	2.996e-08	9.408e-05	4.658e-06	4.019e-05	8	199	TREX1,TNFRSF25,PARP3,PHF11,PSMB9,GBP2,SLAMF7,IFIT3
Coexpression	M7324	Genes up-regulated in HMC-1 (mast leukemia) cells: incubated with the peptide ALL1 versus stimulated with T cell membranes.	MSigDB C7: Immunologic Signatures (v6.0)	2.996e-08	9.408e-05	4.658e-06	4.019e-05	8	199	PSMB9,GBP2,RNF213,NKG7,AGRN,IFIT3,KLRD1,STAT1
Coexpression	M4327	Genes up-regulated in comparison of TconvLP versus DEC-Pept CD25- (see Table S1 in the paper for details).	MSigDB C7: Immunologic Signatures (v6.0)	3.115e-08	9.781e-05	4.658e-06	4.019e-05	8	200	GPR65,FFAR2,GBP2,ASB2,SLAMF7,XCL1,STAT1,PLAC8
Coexpression	M7322	Genes up-regulated in HMC-1 (mast leukemia) cells incubated the peptide ALL1 versus those followed by treatment with Cl-IB-MECA [PubChem=3035850].	MSigDB C7: Immunologic Signatures (v6.0)	3.115e-08	9.781e-05	4.658e-06	4.019e-05	8	200	SLAMF8,NOD1,PSMB9,GBP2,RNF213,NKG7,IFIT3,STAT1
Coexpression	M7161	Genes down-regulated in CD4 [GeneID=920] T cells: control versus treated with HDAC inhibitors for 2h.	MSigDB C7: Immunologic Signatures (v6.0)	3.115e-08	9.781e-05	4.658e-06	4.019e-05	8	200	PRF1,GAB3,SLA2,NKG7,SNAI3,KLRD1,CTSW,PLAC8
Coexpression	M9576	Genes down-regulated in T reg: peripheral lymph nodes versus thymic CD24 int [GeneID=100133941].	MSigDB C7: Immunologic Signatures (v6.0)	3.115e-08	9.781e-05	4.658e-06	4.019e-05	8	200	PARP3,PHF11,IRF8,PSMB9,GBP2,TNFRSF1B,IFIT3,STAT1
Coexpression	M8564	Genes up-regulated in T helper cells 5 days post polarization: Th1 versus Th17.	MSigDB C7: Immunologic Signatures (v6.0)	3.115e-08	9.781e-05	4.658e-06	4.019e-05	8	200	GPR65,SGCB,GBP2,RNF213,AGRN,IFIT3,STAT1,PLAC8
Coexpression	M4632	Genes down-regulated in comparison of CD25- T cells treated with IL4 [GeneID=3565] at day 3 versus untreated CD25- T cells at day 3.	MSigDB C7: Immunologic Signatures (v6.0)	3.115e-08	9.781e-05	4.658e-06	4.019e-05	8	200	GPR65,P2RY6,DUSP6,PSMB9,GBP2,SLAMF7,IFIT3,STAT1
Coexpression	M8554	Genes up-regulated in CD8 T cells: KLRB1 int [GeneID=3820] versus KLRB1- [GeneID=3820].	MSigDB C7: Immunologic Signatures (v6.0)	3.115e-08	9.781e-05	4.658e-06	4.019e-05	8	200	GPR65,SGCB,GBP2,RNF213,AGRN,IFIT3,STAT1,PLAC8
Coexpression	M8690	Genes up-regulated in monocytes (6h): muramyl dipeptide [PubChem=11620162] versus M. tuberculosis 19 kDa lipopeptide.	MSigDB C7: Immunologic Signatures (v6.0)	3.115e-08	9.781e-05	4.658e-06	4.019e-05	8	200	IL13RA1,GADD45G,PSMB9,GBP2,TNFRSF1B,AGRN,IFIT3,STAT1
Coexpression	M3279	Genes down-regulated in comparison of unstimulated peripheral blood mononuclear cells (PBMC) versus PBMC stimulated with YF17D vaccine.	MSigDB C7: Immunologic Signatures (v6.0)	3.115e-08	9.781e-05	4.658e-06	4.019e-05	8	200	TREX1,FFAR2,PHF11,PSMB9,SLAMF7,AGRN,IFIT3,STAT1
Coexpression	M6772	Genes down-regulated in splenic dendritic cells: DEC205+ versus B lymphocytes.	MSigDB C7: Immunologic Signatures (v6.0)	1.829e-07	0.0005743	2.61e-05	0.0002253	7	168	SLAMF8,NOD1,PHF11,PSMB9,AIF1,GBP2,PLAC8
Coexpression	M6690	Genes up-regulated in fibroblasts: interferon alpha versus IFNG [GeneID=3458].	MSigDB C7: Immunologic Signatures (v6.0)	2.414e-07	0.000758	3.283e-05	0.0002833	7	175	NOD1,POGK,NKG7,ASB2,SLAMF7,XCL1,KLRD1
Coexpression	M9004	Genes down-regulated in T conv from lymph node of elderly (retired breeder) mice: wildtype versus PPARG [GeneID=5468] knockout.	MSigDB C7: Immunologic Signatures (v6.0)	2.509e-07	0.0007879	3.283e-05	0.0002833	7	176	NOD1,GPR65,PRF1,PHF11,PSMB9,XCL1,NRP1
Coexpression	M8505	Genes up-regulated in B16 melanoma (day 7): untreated versus adoptive transfer therapy.	MSigDB C7: Immunologic Signatures (v6.0)	5.954e-07	0.001869	4.674e-05	0.0004033	7	200	GPC1,PRF1,IRF8,TNFRSF1B,KLRD1,CTSW,PLAC8
Coexpression	M8971	Genes down-regulated in CD4 [GeneID=920] T cells treated with pioglitazone [PubChem=4829] and over-expressing: FOXP3 [GeneID=50943] and PPARg1 isoform of PPARG [GeneID=5468] versus FOXP3 [GeneID=50943] and PPARg2 form of PPARG [GeneID=5468].	MSigDB C7: Immunologic Signatures (v6.0)	5.954e-07	0.001869	4.674e-05	0.0004033	7	200	SGCB,PHF11,IRF8,PSMB9,GBP2,IFIT3,STAT1
Coexpression	M8849	Genes down-regulated in multipotent progenitors versus granulocyte-monocyte progenitors.	MSigDB C7: Immunologic Signatures (v6.0)	5.954e-07	0.001869	4.674e-05	0.0004033	7	200	IL13RA1,GADD45G,IRF8,PSMB9,GBP2,IFIT3,STAT1
Coexpression	M4379	Genes up-regulated in comparison of lung tissue from wild type mice subjected to ozone for 0 h versus that from TLR4 [GeneID=7099] deficient mice subjected to ozone for 48 h.	MSigDB C7: Immunologic Signatures (v6.0)	5.954e-07	0.001869	4.674e-05	0.0004033	7	200	TSPAN17,PDGFA,CYP27A1,IRF8,NKG7,AGRN,KLRD1
Coexpression	M8778	Genes up-regulated in dendritic cells: control versus LPS.	MSigDB C7: Immunologic Signatures (v6.0)	5.954e-07	0.001869	4.674e-05	0.0004033	7	200	SLAMF8,NOD1,GADD45G,SGCB,PARP3,PSMB9,STAT1
Coexpression	M3039	Genes down-regulated in comparison of naive CD8 T cells versus memory CD8 T cells.	MSigDB C7: Immunologic Signatures (v6.0)	5.954e-07	0.001869	4.674e-05	0.0004033	7	200	GPC1,PRF1,IRF8,AIF1,TNFRSF1B,CTSW,NRP1
Coexpression	M4659	Genes down-regulated in comparison of naive CD8 T cells versus PD-1 low CD8 T cells.	MSigDB C7: Immunologic Signatures (v6.0)	5.954e-07	0.001869	4.674e-05	0.0004033	7	200	PRF1,GAB3,NKG7,TNFRSF1B,SLAMF7,IL2RB,KLRD1
Coexpression	M9290	Genes down-regulated in Lung dendritic cell from untreated wildtype mice versus Lung dendritic cell from untreated IL-1R mice.	MSigDB C7: Immunologic Signatures (v6.0)	5.954e-07	0.001869	4.674e-05	0.0004033	7	200	GAB3,NKG7,SLAMF7,IL2RB,KLRD1,CTSW,PLAC8
Coexpression	M3440	Genes down-regulated in comparison of intrathymic T progenitor cells (ITTP) versus CD4 [GeneID=920] thymocytes.	MSigDB C7: Immunologic Signatures (v6.0)	5.954e-07	0.001869	4.674e-05	0.0004033	7	200	TNFRSF25,GPR65,PDGFA,GBP2,TNFRSF1B,IL2RB,STAT1
Coexpression	M7802	Genes up-regulated in monocyte-derived dendritic cells infected by: SIV versus HIV and SIV.	MSigDB C7: Immunologic Signatures (v6.0)	5.954e-07	0.001869	4.674e-05	0.0004033	7	200	NOD1,PSMB9,ENPP4,IFIT3,KLRD1,CTSW,STAT1
Coexpression	M9887	Genes down-regulated in CD4 [GeneID=920] T cells: unstimulated versus activated.	MSigDB C7: Immunologic Signatures (v6.0)	5.954e-07	0.001869	4.674e-05	0.0004033	7	200	PRF1,NKG7,SLAMF7,XCL1,IL2RB,KLRD1,CTSW
Coexpression	M4620	Genes down-regulated in comparison of untreated CD25+ T effector cells at day 5 versus untreated CD25- T cells at day 5.	MSigDB C7: Immunologic Signatures (v6.0)	5.954e-07	0.001869	4.674e-05	0.0004033	7	200	TREX1,PARP3,PHF11,GBP2,CCDC92,IFIT3,PLAC8
Coexpression	M9286	Genes up-regulated in Lung dendritic cell from Ad5 infection wildtype mice versus Lung dendritic cell from Ad5 inf IL-1R mice.	MSigDB C7: Immunologic Signatures (v6.0)	5.954e-07	0.001869	4.674e-05	0.0004033	7	200	GPC1,NKG7,SLAMF7,IL2RB,SNAI3,KLRD1,CTSW
Coexpression	M3454	Genes down-regulated in comparison of CD4 [GeneID=920] CD8 thymocytes versus T cells from cord blood.	MSigDB C7: Immunologic Signatures (v6.0)	5.954e-07	0.001869	4.674e-05	0.0004033	7	200	TNFRSF25,GPR65,PDGFA,GBP2,IL2RB,STAT1,PLAC8
Coexpression	M5720	Genes up-regulated in comparison of NK cells versus total splenocytes.	MSigDB C7: Immunologic Signatures (v6.0)	5.954e-07	0.001869	4.674e-05	0.0004033	7	200	NOD1,TULP4,PRF1,GAB3,NKG7,ATP1B1,KLRD1
Coexpression	M9572	Genes up-regulated in cells from peripheral lymph nodes: T reg versus T conv.	MSigDB C7: Immunologic Signatures (v6.0)	5.954e-07	0.001869	4.674e-05	0.0004033	7	200	NOD1,PHF11,IRF8,PSMB9,GBP2,IFIT3,STAT1
Coexpression Atlas	GSM605868_500	Myeloid Cells, Mo.6C+II+.Bl, CD115+ B220- CD43+ Ly6C+ MHCIIint, Blood, avg-4	Immgen.org, GSE15907	5.476e-13	2.366e-10	1.075e-11	7.147e-11	14	408	SLAMF8,LST1,IL13RA1,RASGRP4,FLT1,NOD1,P2RY6,DUSP6,CYP27A1,AIF1,TNFRSF1B,PLAC8,TNS3,NRP1
Coexpression Atlas	GSM605878_500	Myeloid Cells, Mo.6C-II+.Bl, CD115+ B220- CD43+ Ly6C- MHCIIhi, Blood, avg-2	Immgen.org, GSE15907	1.213e-11	5.241e-09	1.807e-10	1.201e-09	13	413	SLAMF8,LST1,TREX1,IL13RA1,RASGRP4,P2RY6,DUSP6,CYP27A1,AIF1,TNFRSF1B,SLAMF7,KLRD1,PLAC8
Coexpression Atlas	GSM605883_500	Myeloid Cells, Mo.6C-II-.Bl, CD115+ B220- CD43- Ly6C- MHCII-, Blood, avg-3	Immgen.org, GSE15907	2.394e-09	1.034e-06	1.591e-08	1.058e-07	11	402	LST1,IL13RA1,RASGRP4,FLT1,NOD1,P2RY6,DUSP6,CYP27A1,SCNN1A,TNFRSF1B,PLAC8
Coexpression Atlas	GSM605886_500	Myeloid Cells, Mo.6C-IIint.Bl, CD115+ B220- CD43- Ly6C- MHCIIint, Blood, avg-5	Immgen.org, GSE15907	3.232e-08	1.396e-05	1.44e-07	9.568e-07	10	400	LST1,IL13RA1,RASGRP4,FLT1,NOD1,P2RY6,DUSP6,CYP27A1,TNFRSF1B,PLAC8
Coexpression Atlas	GSM605872_500	Myeloid Cells, Mo.6C+II-.Bl, Cd115+ B220- CD43+ Ly6C+ MHCII-, Blood, avg-3	Immgen.org, GSE15907	5.556e-06	0.0024	1.464e-05	9.729e-05	8	411	IL13RA1,RASGRP4,P2RY6,DUSP6,CYP27A1,TNFRSF1B,PLAC8,NRP1

## Sheet: S6
Category	ID	Name	Source	p-value	q-value Bonferroni	q-value FDR B&H	q-value FDR B&Y	Hits	Target	Genes	Category	Count
Pathway	1470923	Interleukin-4 and 13 signaling	BioSystems: REACTOME	1.782e-07	8.553e-05	4.905e-05	0.0003312	11	114	IL10,VIM,BATF,SOCS3,GATA3,JAK3,TIMP1,CCL2,SOCS1,MMP3,IL4	Immunity	97
Pathway	1457780	Neutrophil degranulation	BioSystems: REACTOME	2.044e-07	9.809e-05	4.905e-05	0.0003312	22	492	HK3,ANPEP,ANXA2,FPR2,APAF1,KCNAB2,TCIRG1,NPC2,ITGAL,PGAM1,LGALS3,BST2,PYCARD,CSTB,PLAU,ALDOA,CTSD,MVP,MNDA,RAB27A,CTSZ,VAT1	Proliferation	0
Pathway	1269310	Cytokine Signaling in Immune system	BioSystems: REACTOME	8.247e-07	0.0003959	0.000132	0.000891	27	763	IL10,MYD88,VIM,IL12RB1,BATF,SOCS3,GATA3,GBP1,IRF7,SAMHD1,IL18RAP,IFIT2,IFNG,JAK3,PTPN1,GBP5,TIMP1,IL1R2,BST2,IFI30,CCL2,SOCS1,CCL4,MMP3,IL1RN,IL4,IL27	Metabolism	0
Pathway	1470924	Interleukin-10 signaling	BioSystems: REACTOME	2.341e-06	0.001124	0.0002809	0.001897	7	49	IL10,TIMP1,IL1R2,CCL2,CCL4,IL1RN,IL4	Migration	0
Pathway	1269315	Regulation of IFNG signaling	BioSystems: REACTOME	2.153e-05	0.01033	0.001635	0.01104	4	14	SOCS3,IFNG,PTPN1,SOCS1	Others	0
Pathway	1269314	Interferon gamma signaling	BioSystems: REACTOME	2.27e-05	0.0109	0.001635	0.01104	8	94	SOCS3,GBP1,IRF7,IFNG,PTPN1,GBP5,IFI30,SOCS1
Pathway	1269312	Interferon alpha/beta signaling	BioSystems: REACTOME	2.385e-05	0.01145	0.001635	0.01104	7	69	SOCS3,IRF7,SAMHD1,IFIT2,PTPN1,BST2,SOCS1
Pathway	1269311	Interferon Signaling	BioSystems: REACTOME	4.676e-05	0.02244	0.002805	0.01894	11	202	SOCS3,GBP1,IRF7,SAMHD1,IFIT2,IFNG,PTPN1,GBP5,BST2,IFI30,SOCS1
Coexpression	M6892	Genes down-regulated in CD4 [GeneID=920] T cells with in vivo expansion: IL6 [GeneID=3569] versus IFNG [GeneID=3458].	MSigDB C7: Immunologic Signatures (v6.0)	1.272e-22	5.752e-19	5.752e-19	5.173e-18	25	200	IL10,IL12RB1,SOCS3,SLCO3A1,IRF7,BATF2,CFB,IFNG,KCNE4,TIMP1,SYTL3,BST2,GLIPR2,CCL2,SOCS1,CCL4,GNB4,UPP1,CCL7,ATF3,MAPK6,IL1RN,MVP,TAP1,PDCD1LG2
Coexpression	M7237	Genes down-regulated in thymus cortical regions: subcapsular versus central cortical.	MSigDB C7: Immunologic Signatures (v6.0)	4.781e-20	2.161e-16	1.081e-16	9.72e-16	23	200	SLAMF8,MAN2A1,BATF,FPR2,SOCS3,CXCL16,IRF7,IFIT2,JAK3,TUBB6,KCNE4,TIMP1,RRP12,ASS1,SNX10,CSTB,SOCS1,GNB4,UPP1,MAPK6,MVP,TAP1,TAP2
Coexpression	M8253	Genes down-regulated in B lymphocytes stimulated by anti-IgM for 3h: wildtype versus NFATC1 [GeneID=4772] knockout.	MSigDB C7: Immunologic Signatures (v6.0)	1.447e-17	6.542e-14	2.181e-14	1.961e-13	21	200	SLAMF8,HK3,UBD,FPR2,SLCO3A1,PANX1,CST7,SAMHD1,FAS,BATF2,IL18RAP,SMPDL3B,PIK3R6,ASS1,IFI30,GNB4,UPP1,PRDX5,TAP1,TAP2,PDCD1LG2
Coexpression	M6887	Genes down-regulated in monocytes after HCMV infection: BAY 11-7082 [PubChem=5353431] versus Ly294002 [PubChem=3973].	MSigDB C7: Immunologic Signatures (v6.0)	2.31e-16	1.045e-12	2.089e-13	1.879e-12	20	200	IL10,FPR2,IRF7,BATF2,IFIT2,IFNG,TUBB6,KCNE4,ZBTB32,TIMP1,GLIPR2,CCL2,SOCS1,CCL4,UPP1,CCL7,MMP3,MAPK6,IL1RN,PLSCR1
Coexpression	M7320	Genes up-regulated in HMC-1 (mast leukemia) cells: incubated with the peptide ALL1 and then treated with Cl-IB-MECA [PubChem=3035850] versus stimulation by T cell membranes.	MSigDB C7: Immunologic Signatures (v6.0)	2.31e-16	1.045e-12	2.089e-13	1.879e-12	20	200	SLAMF8,IL10,HK3,UBD,TCIRG1,NPC2,IRF7,SAMHD1,GIMAP7,BATF2,IFIT2,TUBB6,NAMPT,TIMP1,BST2,SNX10,CCL2,GNB4,TAP1,PRKX
Coexpression	M7232	Genes down-regulated in T cells treated with IL21 [GeneID=59067]: 1h versus 6h.	MSigDB C7: Immunologic Signatures (v6.0)	3.475e-15	1.571e-11	2.618e-12	2.355e-11	19	200	IL10,MYD88,TTC39B,FPR2,ENC1,SOCS3,IRF7,CST7,HMGN3,CFB,JAK3,TUBB6,KCNE4,TIMP1,CCL4,CCL7,TAP1,PRKX,PLSCR1
Coexpression	M6810	Genes down-regulated in B lymphocytes: expressing IgM BCR [GeneID=613] fusion and untreated versus expressing IgMG BCR [GeneID=613] fusion and treated by anti-HEL.	MSigDB C7: Immunologic Signatures (v6.0)	2.993e-14	1.353e-10	1.87e-11	1.682e-10	17	166	UBD,CST7,ITGAL,IL18RAP,ZAP70,RGS16,CLEC4E,ZBTB32,ICOS,THY1,CXCR6,SYTL3,CSTB,SOCS1,ATF3,IL1RN,PDCD1LG2
Coexpression	M6769	Genes down-regulated in cells from Flt3L Melanom injected mice: splenic DEC205+ dendritic cells versus CD8 T cells.	MSigDB C7: Immunologic Signatures (v6.0)	3.309e-14	1.496e-10	1.87e-11	1.682e-10	17	167	SLAMF8,MYD88,IL12RB1,ADAP1,SLCO3A1,IRF7,SAMHD1,ATP10A,LGALS3,TMCO4,NAMPT,ZBTB32,CLCN7,GBP5,CSTB,CCL4,CTSZ
Coexpression	M6808	Genes down-regulated in B lymphocytes treated by anti-HEL and expressing BCR [GeneID=613] fusions with: IgM versus IgMG.	MSigDB C7: Immunologic Signatures (v6.0)	4.453e-14	2.013e-10	2.237e-11	2.012e-10	17	170	IL12RB1,BATF2,IL18RAP,IFIT2,ZAP70,RGS16,NAMPT,ZBTB32,ICOS,GBP5,CXCR6,SYTL3,BST2,SNX10,SOCS1,UPP1,PDCD1LG2
Coexpression	M4640	Genes down-regulated in comparison of CD25- T cells treated with IL4 [GeneID=3565] at day 10 versus untreated CD25- T cells at day 10.	MSigDB C7: Immunologic Signatures (v6.0)	5.99e-13	2.708e-09	2.099e-10	1.888e-09	17	199	MYD88,CEBPB,HK3,IMPA2,BAK1,TCIRG1,GBP1,IRF7,CFB,TUBB6,SLC2A6,SNX10,TSEN34,UPP1,IL1RN,TAP2,MNDA
Coexpression	M8982	Genes down-regulated in CD4 [GeneID=920] T cells over-expressing FOXP3 [GeneID=50943] and PPARg1 form of PPARG [GeneID=5468]: untreated versus pioglitazone [PubChem=4829].	MSigDB C7: Immunologic Signatures (v6.0)	6.501e-13	2.939e-09	2.099e-10	1.888e-09	17	200	MYD88,PODNL1,GBP1,BCAT1,IRF7,IFIT2,ATP10A,BST2,IFI30,CCL2,SOCS1,CCL7,ATF3,TAP1,TAP2,PLSCR1,PDCD1LG2
Coexpression	M4115	Genes up-regulated in comparison of dendritic cells (DC) stimulated with Pam3Csk4 (TLR1/2 agonist) at all time points versus those stimulated with Pam3Csk4 (TLR1/2 agonist) at 24 h only.	MSigDB C7: Immunologic Signatures (v6.0)	6.501e-13	2.939e-09	2.099e-10	1.888e-09	17	200	SLAMF8,MYD88,VIM,CEBPB,ANPEP,ANXA2,IFIT2,F10,LGALS3,TUBB6,SNX6,PTRH1,MAPK6,IL1RN,FKBP1A,UAP1L1,VAT1
Coexpression	M7290	Genes up-regulated in lymphocytes treated with medium for 24h: T conv versus T reg cells.	MSigDB C7: Immunologic Signatures (v6.0)	6.501e-13	2.939e-09	2.099e-10	1.888e-09	17	200	VIM,ANXA2,ITSN1,KCNAB2,GRB7,DOK2,GIMAP7,LGALS1,LGALS3,TUBB6,ZBTB32,ASS1,GLIPR2,TAGLN2,PRKX,PLSCR1,PDCD1LG2
Coexpression	M9572	Genes up-regulated in cells from peripheral lymph nodes: T reg versus T conv.	MSigDB C7: Immunologic Signatures (v6.0)	6.501e-13	2.939e-09	2.099e-10	1.888e-09	17	200	MYD88,GBP1,PANX1,IRF7,SAMHD1,FAS,IFIT2,CFB,BST2,IFI30,CCL2,SOCS1,ATF3,TAP1,TAP2,PLSCR1,RAB27A
Coexpression	M7625	Genes up-regulated in memory CD8 T cells: 1' versus 4'.	MSigDB C7: Immunologic Signatures (v6.0)	9.452e-13	4.273e-09	2.849e-10	2.562e-09	16	174	RILPL2,ANPEP,GAS7,IRF7,SAMHD1,IFIT2,LGALS3,CLEC4E,OXCT1,EGR2,MYO1F,CSTB,CCL2,ATF3,IL1RN,VAT1
Coexpression	M7336	Genes down-regulated in HMC-1 (mast leukemia) cells: untreated versus incubated with the peptide ALL1 followed by stimulation with T cell membranes.	MSigDB C7: Immunologic Signatures (v6.0)	8.042e-12	3.636e-08	1.731e-09	1.557e-08	16	200	SLAMF8,IL12RB1,FPR2,NPC2,IRF7,SAMHD1,ITGAL,BATF2,IFIT2,RGS16,TUBB6,BST2,SNX10,CCL2,GNB4,PRKX
Coexpression	M4962	Genes down-regulated in comparison of B cells from influenza vaccinee at day 7 post-vaccination versus myeloid dendritic cells (mDC) at day 7 post-vaccination.	MSigDB C7: Immunologic Signatures (v6.0)	8.042e-12	3.636e-08	1.731e-09	1.557e-08	16	200	MYD88,VIM,IMPA2,APAF1,CST7,SAMHD1,CREB5,LGALS1,TGFBI,TIMP1,IL1R2,ATF3,ALDOA,IL1RN,RAB32,FKBP1A
Coexpression	M4952	Genes down-regulated in comparison of plasmacytoid dendritic cells (DC) versus myeloid DCs.	MSigDB C7: Immunologic Signatures (v6.0)	8.042e-12	3.636e-08	1.731e-09	1.557e-08	16	200	ANXA2,APAF1,SLCO3A1,GBP1,GAS7,CREB5,LGALS1,LGALS3,ITPK1,NAMPT,TIMP1,CSTB,IFI30,IL1RN,RAB32,MNDA
Coexpression	M4955	Genes down-regulated in comparison of B cells from influenza vaccinee at day 7 versus monocytes from influenza vaccinee at day 7.	MSigDB C7: Immunologic Signatures (v6.0)	8.042e-12	3.636e-08	1.731e-09	1.557e-08	16	200	VIM,SLC36A1,IMPA2,SLCO3A1,GAS7,CREB5,NAMPT,MYO1F,UPP1,ATF3,ALDOA,IL1RN,CTSD,RAB32,FKBP1A,RAB27A
Coexpression	M9081	Genes down-regulated in the bone marrow CD34+ [GeneID=947] cells: MME- SELL+[GeneID=4311;6402] versus MME+ [GeneID=4311].	MSigDB C7: Immunologic Signatures (v6.0)	8.042e-12	3.636e-08	1.731e-09	1.557e-08	16	200	MYD88,ITSN1,APAF1,IFIT2,TGFBI,JAK3,PTPN1,NAMPT,TIMP1,SNX6,CCL2,SOCS1,CCL4,CCL7,TAP1,PLSCR1
Coexpression	M4612	Genes down-regulated in comparison of CD25+ regulatory T cell (Treg) treated with IL4 [GeneID=3565] at day 10 versus CD25- T cells treated with IL4 [GeneID=3565] at 10 h.	MSigDB C7: Immunologic Signatures (v6.0)	8.042e-12	3.636e-08	1.731e-09	1.557e-08	16	200	SLAMF8,CEBPB,HK3,ANPEP,ITSN1,ACOT7,NPC2,TUBB6,SLC2A6,IFI30,PLAU,PDGFC,MNDA,RAB13,CTSZ,VAT1
Coexpression	M2941	Genes up-regulated in CD8 T cells: undergoing deletional tolerance versus activated.	MSigDB C7: Immunologic Signatures (v6.0)	2.064e-11	9.332e-08	4.242e-09	3.815e-08	15	180	VIM,HIP1,RILPL2,ACOT7,GIMAP7,ITGAL,IL18RAP,ZBTB32,SMPDL3B,CXCR6,PYCARD,MYO1F,SNX10,CTSD,TUBE1
Coexpression	M9235	Genes up-regulated in CD8 T cells at day 8 after LCMV infection: untreated versus interferon alpha.	MSigDB C7: Immunologic Signatures (v6.0)	6.017e-11	2.72e-07	1.074e-08	9.661e-08	15	194	TRERF1,VIM,BATF,ANXA2,ACTA2,BCAT1,ITGAL,FAS,LGALS1,PTPN1,ZBTB32,MYO1F,TAGLN2,MVP,TAP1
Coexpression	M6578	Genes down-regulated in ITGAM+ [GeneID=3684] cells (incubated for 24h in complete medium) from spleen: healthy versus tumor bearing mice.	MSigDB C7: Immunologic Signatures (v6.0)	8.632e-11	3.903e-07	1.074e-08	9.661e-08	15	199	TTC39B,IL12RB1,BATF,MAPKAPK2,GATA3,ACOT7,FAS,HMGN3,GRHL1,ICOS,IL21,CTLA4,FHL2,PLSCR1,PDCD1LG2
Coexpression	M9568	Genes up-regulated in KLRG1 low [GeneID=10219] CD8 T effector cells during infection: ID2 [GeneID=10219] knockout versus BCL2L11 [GeneID=10018] knockout.	MSigDB C7: Immunologic Signatures (v6.0)	8.632e-11	3.903e-07	1.074e-08	9.661e-08	15	199	MYD88,CEBPB,GBP1,PANX1,IRF7,FAS,VILL,BST2,IFI30,CCL2,SOCS1,TAP1,TAP2,PLSCR1,RAB27A
Coexpression	M5644	Genes down-regulated in comparison of peripheral blood mononuclear cells (PBMC) from healthy donors versus PBMC from patients with acute S. aureus infection.	MSigDB C7: Immunologic Signatures (v6.0)	9.099e-11	4.114e-07	1.074e-08	9.661e-08	14	167	VIM,CEBPB,IMPA2,ANPEP,SOCS3,SLCO3A1,GAS7,NPC2,CREB5,LGALS3,TIMP1,IFI30,IL1RN,CTSD
Coexpression	M9064	Genes up-regulated in T reg cells: wildtype versus GATA3 [GeneID=2625] knockout.	MSigDB C7: Immunologic Signatures (v6.0)	9.267e-11	4.189e-07	1.074e-08	9.661e-08	15	200	MYD88,APAF1,SAMHD1,IFIT2,CFB,JAK3,NAMPT,CLCN7,TIMP1,EGR2,CCL2,SOCS1,CCL7,TAP1,PLSCR1
Coexpression	M8517	Genes up-regulated in CD8 T cells: over-expressing ID3 [GeneID=3399] versus ID3 [GeneID=3399] knockout.	MSigDB C7: Immunologic Signatures (v6.0)	9.267e-11	4.189e-07	1.074e-08	9.661e-08	15	200	GALNT2,BATF,ANXA2,SOCS3,KCNAB2,SLCO3A1,NPC2,IRF7,CST7,FAS,ZAP70,JAK3,THY1,CTLA4,CTSD
Coexpression	M4659	Genes down-regulated in comparison of naive CD8 T cells versus PD-1 low CD8 T cells.	MSigDB C7: Immunologic Signatures (v6.0)	9.267e-11	4.189e-07	1.074e-08	9.661e-08	15	200	ADAP1,ANXA2,TCIRG1,SLCO3A1,CST7,DOK2,ITGAL,FAS,LGALS1,GBP5,SYTL3,LPP,CCL4,RAB27A,SP140
Coexpression	M9062	Genes down-regulated in monocytes treated by rosiglitazone [PubChem=77999]: Ly6C high versus Ly6C low.	MSigDB C7: Immunologic Signatures (v6.0)	9.267e-11	4.189e-07	1.074e-08	9.661e-08	15	200	ANPEP,RGS16,CKB,JAK3,PTPN1,CLCN7,TIMP1,IFI30,CPXM1,CCL2,SOCS1,CCL4,CCL7,MAPK6,PLSCR1
Coexpression	M5832	Genes down-regulated in comparison of naive CD8 T cells versus memory CD8 T cells.	MSigDB C7: Immunologic Signatures (v6.0)	9.267e-11	4.189e-07	1.074e-08	9.661e-08	15	200	ANXA2,GATA3,ACOT7,SLCO3A1,CST7,IL18RAP,PGAM1,LGALS1,IFNG,MYO1F,SNX10,CCL4,CTLA4,CTSD,PLSCR1
Coexpression	M3022	Genes down-regulated in comparison of naive versus effector CD8 T cells at contraction (day 15 after LCMV-Armstrong infection).	MSigDB C7: Immunologic Signatures (v6.0)	9.267e-11	4.189e-07	1.074e-08	9.661e-08	15	200	ANXA2,GATA3,ACOT7,SLCO3A1,CST7,IL18RAP,PGAM1,LGALS1,IFNG,MYO1F,SNX10,CCL4,CTLA4,CTSD,PLSCR1
Coexpression	M9586	Genes down-regulated in thymic T reg: CD24 high [GeneID=100133941] versus CD24 int [GeneID=100133941].	MSigDB C7: Immunologic Signatures (v6.0)	9.267e-11	4.189e-07	1.074e-08	9.661e-08	15	200	MYD88,ADAP1,TCIRG1,GBP1,IRF7,SAMHD1,FAS,IFIT2,CFB,BST2,CNDP2,IFI30,TAP1,TAP2,PLSCR1
Coexpression	M9570	Genes down-regulated in T reg from: peripheral lymph nodes versus thymic precursors.	MSigDB C7: Immunologic Signatures (v6.0)	9.267e-11	4.189e-07	1.074e-08	9.661e-08	15	200	MYD88,GATA3,TCIRG1,GBP1,IRF7,SAMHD1,FAS,IFIT2,CFB,BST2,IFI30,SOCS1,TAP1,TAP2,PLSCR1
Coexpression	M3091	Genes down-regulated in comparison of systemic lupus erythematosus B cells versus systemic lupus erythromatosus myeloid cells.	MSigDB C7: Immunologic Signatures (v6.0)	9.267e-11	4.189e-07	1.074e-08	9.661e-08	15	200	SLC36A1,CEBPB,HK3,ANPEP,SLCO3A1,DOK2,LGALS3,TGFBI,TIMP1,MYO1F,TSEN34,UPP1,IL1RN,CTSD,RAB32
Coexpression	M8521	Genes down-regulated CD8 T cells: mock transduced versus wildtype.	MSigDB C7: Immunologic Signatures (v6.0)	9.267e-11	4.189e-07	1.074e-08	9.661e-08	15	200	GALNT2,KCNAB2,SLCO3A1,NPC2,IRF7,CST7,FAS,ZAP70,JAK3,THY1,MYO1F,GNB4,CTSD,TAP1,IL4
Coexpression	M9854	Genes down-regulated in CD40L and IL-2 IL-4 IL-5 stimulated at day 3 B cell IRF4high versus CD40L and IL-2 IL-4 IL-5 stimulated at day 3 B cell wildtype.	MSigDB C7: Immunologic Signatures (v6.0)	9.267e-11	4.189e-07	1.074e-08	9.661e-08	15	200	MYD88,HK3,FPR2,KCNAB2,CST7,MUC13,CFB,BST2,ASS1,PRDX5,TNNT1,ALDOA,TAP1,TAP2,PDCD1LG2
Coexpression	M3279	Genes down-regulated in comparison of unstimulated peripheral blood mononuclear cells (PBMC) versus PBMC stimulated with YF17D vaccine.	MSigDB C7: Immunologic Signatures (v6.0)	9.267e-11	4.189e-07	1.074e-08	9.661e-08	15	200	BATF,SOCS3,GBP1,IRF7,IFIT2,BST2,SLC2A6,SOCS1,CCL4,ATF3,IL1RN,TAP1,TAP2,PLSCR1,SP140
Coexpression	M7271	Genes down-regulated in double positive thymocytes: TCF12 [GeneID=6939] knockout versus TCF3 and TCF12 [GeneID=6929;6938] knockout.	MSigDB C7: Immunologic Signatures (v6.0)	9.267e-11	4.189e-07	1.074e-08	9.661e-08	15	200	IL10,TTC39B,IL12RB1,GATA3,BCAT1,ZAP70,PTPN1,EGR2,CCL4,CCL7,ATF3,MAPK6,FHL2,FKBP1A,IL4
Coexpression	M6816	Genes down-regulated in immature dendritic cells: untreated versus interferon alpha.	MSigDB C7: Immunologic Signatures (v6.0)	1.067e-10	4.825e-07	1.206e-08	1.085e-07	14	169	UBD,ENC1,CST7,DOK2,ITGAL,BATF2,IFIT2,ICOS,THY1,CXCR6,SLC2A6,SOCS1,GNB4,UPP1
Coexpression	M2925	Genes down-regulated in skin: wildtype (BALB/c) versus IFNAR1 [GeneID=3454] knockout.	MSigDB C7: Immunologic Signatures (v6.0)	1.834e-10	8.294e-07	2.023e-08	1.819e-07	14	176	VIM,HIP1,ADAP1,GATA3,ACOT7,LGALS1,RGS16,LGALS3,ICOS,CXCR6,IL1R2,MYO1F,PLSCR1,RAB27A
Coexpression	M2943	Genes up-regulated in gamma delta intraepithelial lymphocytes from colon: control versus colitis induced by dextran sulfate sodium (DSS).	MSigDB C7: Immunologic Signatures (v6.0)	2.132e-10	9.638e-07	2.242e-08	2.016e-07	14	178	TTC39B,HIP1,RILPL2,ACOT7,CST7,GIMAP7,IL18RAP,SMPDL3B,CXCR6,MYO1F,SNX10,CCL4,PRKX,PLSCR1
Coexpression	M7008	Genes up-regulated in megakaryo-erythrocyte progenitors versus granulo-monocyte progenitors.	MSigDB C7: Immunologic Signatures (v6.0)	2.132e-10	9.638e-07	2.242e-08	2.016e-07	14	178	TTC39B,RILPL2,ACOT7,GIMAP7,ITGAL,IL18RAP,IFNG,SMPDL3B,CXCR6,MYO1F,SNX10,CCL4,UAP1L1,PLSCR1
Coexpression	M7006	Genes down-regulated in hematopoietic stem cells versus lymphoid primed multipotent progenitors.	MSigDB C7: Immunologic Signatures (v6.0)	2.662e-10	1.203e-06	2.735e-08	2.46e-07	14	181	VIM,HIP1,ACOT7,GIMAP7,ITGAL,IL18RAP,CEP55,SMPDL3B,CXCR6,PYCARD,MYO1F,SNX10,CCL4,CTSD
Coexpression	M2946	Genes down-regulated in induced T reg: wildtype versus non-functional FOXP3 [GeneID=50943].	MSigDB C7: Immunologic Signatures (v6.0)	2.863e-10	1.294e-06	2.877e-08	2.587e-07	14	182	TTC39B,RILPL2,ACOT7,CST7,GIMAP7,ITGAL,IL18RAP,ICOS,SMPDL3B,CXCR6,SYTL3,SNX10,CCL4,PRKX
Coexpression	M6329	Genes up-regulated in untreated spleen: DUSP1 [GeneID=1843] knockout versus wildtype.	MSigDB C7: Immunologic Signatures (v6.0)	7.499e-10	3.39e-06	7.37e-08	6.628e-07	13	162	VIM,TTC39B,HIP1,ITGAL,IL18RAP,LGALS3,IFNG,SMPDL3B,CXCR6,MYO1F,SNX10,CCL4,CTSD
Coexpression	M4231	Genes down-regulated in comparison of CD4 [GeneID=920] T cells treated with IL4 [GeneID=3565] and anti-IL12 at 48 h versus the untreated cells at 48 h.	MSigDB C7: Immunologic Signatures (v6.0)	8.686e-10	3.927e-06	7.591e-08	6.828e-07	14	198	ANXA2,GBP1,IRF7,GIMAP7,FAS,IL18RAP,IFNG,ZBTB32,ICOS,GBP5,BST2,IFI30,ATF3,SP140
Coexpression	M3017	Genes down-regulated in comparison of naive versus memory CD8 T cells (day 40+ after LCMV-Armstrong infection).	MSigDB C7: Immunologic Signatures (v6.0)	9.907e-10	4.479e-06	7.591e-08	6.828e-07	14	200	MAN2A1,ANXA2,ACOT7,ITGAL,IL18RAP,LGALS1,LGALS3,IFNG,MYO1F,SNX10,CCL4,CTLA4,CTSD,PLSCR1
Coexpression	M5985	Genes up-regulated in macrophages: untreated versus IL6 [GeneID=3569] for 100min.	MSigDB C7: Immunologic Signatures (v6.0)	9.907e-10	4.479e-06	7.591e-08	6.828e-07	14	200	TTC39B,ADAP1,CEBPB,BATF,ANXA2,FAS,LGALS1,GSTT2,VILL,PYCARD,GLIPR2,SLC39A6,ATF3,TNNT1
Coexpression	M3039	Genes down-regulated in comparison of naive CD8 T cells versus memory CD8 T cells.	MSigDB C7: Immunologic Signatures (v6.0)	9.907e-10	4.479e-06	7.591e-08	6.828e-07	14	200	ANXA2,GATA3,ACOT7,CST7,SAMHD1,IL18RAP,PGAM1,LGALS1,LGALS3,IFNG,MYO1F,SNX10,CCL4,PLSCR1
Coexpression	M7322	Genes up-regulated in HMC-1 (mast leukemia) cells incubated the peptide ALL1 versus those followed by treatment with Cl-IB-MECA [PubChem=3035850].	MSigDB C7: Immunologic Signatures (v6.0)	9.907e-10	4.479e-06	7.591e-08	6.828e-07	14	200	SLAMF8,IL10,FPR2,NPC2,IRF7,SAMHD1,BATF2,IFIT2,SYTL3,SNX10,GNB4,UPP1,CCL7,TAP1
Coexpression	M9079	Genes down-regulated in the bone marrow CD34+ [GeneID=947] cells: CD38- [GeneID=952] versus MME+ [GeneID=4311].	MSigDB C7: Immunologic Signatures (v6.0)	9.907e-10	4.479e-06	7.591e-08	6.828e-07	14	200	MYD88,APAF1,IFIT2,TGFBI,PTPN1,NAMPT,OXCT1,TIMP1,CCL2,SOCS1,CCL4,CCL7,TAP1,PLSCR1
Coexpression	M9576	Genes down-regulated in T reg: peripheral lymph nodes versus thymic CD24 int [GeneID=100133941].	MSigDB C7: Immunologic Signatures (v6.0)	9.907e-10	4.479e-06	7.591e-08	6.828e-07	14	200	MYD88,ADAP1,TCIRG1,GBP1,PANX1,SAMHD1,FAS,CFB,NAMPT,BST2,IFI30,TAP1,TAP2,PLSCR1
Coexpression	M7276	Genes down-regulated in double positve thymocyte: TCF3 [GeneID=6929] knockout versus TCF3 and TCF12 [GeneID=6929;6938] knockout.	MSigDB C7: Immunologic Signatures (v6.0)	9.907e-10	4.479e-06	7.591e-08	6.828e-07	14	200	IL10,ANXA2,KCNAB2,IRF7,DUSP19,LGALS3,EGR2,CNDP2,CCL4,CCL7,MAPK6,FHL2,ALDOA,IL4
Coexpression	M5820	Genes down-regulated in comparison of naive CD8 T cells versus effector CD8 T cells.	MSigDB C7: Immunologic Signatures (v6.0)	9.907e-10	4.479e-06	7.591e-08	6.828e-07	14	200	BATF,ANXA2,ACOT7,ITGAL,IL18RAP,LGALS1,LGALS3,IFNG,MYO1F,SNX10,CSTB,CTLA4,CTSD,PLSCR1
Coexpression	M4971	Genes down-regulated in comparison of plasmacytoid dendritic cells (DC) from influenza vaccinee at day 7 post-vaccination versus myeloid DCs at day 7 post-vaccination.	MSigDB C7: Immunologic Signatures (v6.0)	9.907e-10	4.479e-06	7.591e-08	6.828e-07	14	200	CEBPB,ANXA2,APAF1,GAS7,CST7,DOK2,LGALS1,LGALS3,TIMP1,IL1R2,IFI30,IL1RN,RAB32,MNDA
Coexpression	M3636	Genes up-regulated in comparison of unstimulated CD8 T cells at 48 h versus CD8 T cells at 48 h after treatment with trichostatin A (TSA) [PubChem=5562].	MSigDB C7: Immunologic Signatures (v6.0)	9.907e-10	4.479e-06	7.591e-08	6.828e-07	14	200	MYD88,BATF,ANXA2,PGAM1,LGALS3,IFNG,JAK3,MT3,THY1,MYO1F,CSTB,CNDP2,TAGLN2,CTSD
Coexpression	M6573	Genes up-regulated in dendritic cells: bone marrow-derived versus follicular.	MSigDB C7: Immunologic Signatures (v6.0)	9.907e-10	4.479e-06	7.591e-08	6.828e-07	14	200	TTC39B,IL12RB1,ADAP1,BATF,BAK1,ACOT7,FAS,PGAM1,PTPN1,GRHL1,IL21,UAP1L1,PLSCR1,PDCD1LG2
Coexpression	M5478	Genes up-regulated in comparison of dendritic cells (DC) versus NK cells.	MSigDB C7: Immunologic Signatures (v6.0)	9.907e-10	4.479e-06	7.591e-08	6.828e-07	14	200	ANPEP,SPINT1,ITSN1,ENC1,BCAT1,CREB5,LGALS3,CSTB,SOCS1,ATF3,FHL2,PDGFC,IL1RN,CTSZ
Coexpression	M6326	Genes up-regulated in spleen from wildtype mice: control versus LPS.	MSigDB C7: Immunologic Signatures (v6.0)	1.569e-09	7.092e-06	1.182e-07	1.063e-06	13	172	TTC39B,HIP1,ANXA2,SLCO3A1,ITGAL,IL18RAP,LGALS3,IFNG,SMPDL3B,CXCR6,MYO1F,SNX10,CTSD
Coexpression	M6317	Genes down-regulated in macrophages: control versus Sendai virus infection.	MSigDB C7: Immunologic Signatures (v6.0)	1.684e-09	7.614e-06	1.248e-07	1.123e-06	13	173	VIM,TTC39B,ANXA2,CST7,ITGAL,IL18RAP,LGALS1,IFNG,SMPDL3B,CXCR6,MYO1F,SNX10,CTSD
Coexpression	M2939	Genes down-regulated in CD8 T cells: undergoing deletional tolerance versus activated.	MSigDB C7: Immunologic Signatures (v6.0)	1.939e-09	8.766e-06	1.414e-07	1.272e-06	13	175	VIM,TTC39B,ITSN1,ACOT7,GRB7,PANX1,PGAM1,ZBTB32,SYTL3,IL1R2,PYCARD,SNX10,CTLA4
Coexpression	M6323	Genes up-regulated in spleen from DUSP1 [GeneID=1843] knockout: control versus LPS.	MSigDB C7: Immunologic Signatures (v6.0)	2.079e-09	9.398e-06	1.492e-07	1.342e-06	13	176	VIM,HIP1,ANXA2,ITGAL,IL18RAP,LGALS1,LGALS3,IFNG,SMPDL3B,CXCR6,MYO1F,SNX10,CTSD
Coexpression	M7631	Genes up-regulated in CD8 T cells: naÔve versus 2' memory.	MSigDB C7: Immunologic Signatures (v6.0)	2.735e-09	1.237e-05	1.932e-07	1.738e-06	13	180	MYD88,CEBPB,GALNT2,SLCO3A1,FAS,PGAM1,TGFBI,PTPN1,PIK3R6,CLCN7,LPP,IL1RN,DNMT3L
Coexpression	M8663	Genes up-regulated in bone marrow-derived macrophages: interferon alpha versus IFNG [GeneID=3458].	MSigDB C7: Immunologic Signatures (v6.0)	6.432e-09	2.908e-05	4.474e-07	4.024e-06	12	158	BATF,SLCO3A1,IRF7,IFIT2,CFB,GBP5,SNX10,SOCS1,ATF3,IL1RN,TAP1,IL27
Coexpression	M4267	Genes down-regulated in comparison of control conventional dendritic cells (cDC) at 0 h versus cDCs infected with Newcastle disease virus (NDV) at 8 h.	MSigDB C7: Immunologic Signatures (v6.0)	8.673e-09	3.921e-05	4.476e-07	4.026e-06	13	198	MYD88,SLCO3A1,GBP1,IRF7,BATF2,IFIT2,CFB,GRHL1,NAMPT,GBP5,TAP1,PLSCR1,SP140
Coexpression	M8676	Genes up-regulated in monocytes (24h): M. tuberculosis 19 kDa lipopeptide versus M. tuberculosis 19 kDa lipopeptide and muramyl dipeptide [PubChem=11620162].	MSigDB C7: Immunologic Signatures (v6.0)	8.673e-09	3.921e-05	4.476e-07	4.026e-06	13	198	ANPEP,FPR2,BCAT1,CXCL16,LGALS3,TGFBI,CLEC4E,TIMP1,IFI30,PLAU,GNB4,CTSD,CTSZ
Coexpression	M8672	Genes up-regulated in monocytes (6h): untreated versus M. tuberculosis 19 kDa lipopeptide.	MSigDB C7: Immunologic Signatures (v6.0)	9.215e-09	4.166e-05	4.476e-07	4.026e-06	13	199	ANPEP,FPR2,BCAT1,CXCL16,NPC2,LGALS1,LGALS3,TGFBI,IFI30,PLAU,GNB4,MNDA,CTSZ
Coexpression	M9797	Genes up-regulated in B lymphocytes: naÔve versus plasmablasts.	MSigDB C7: Immunologic Signatures (v6.0)	9.215e-09	4.166e-05	4.476e-07	4.026e-06	13	199	MYD88,GBP1,IRF7,BATF2,IFIT2,CFB,GBP5,BST2,MVP,TAP1,TAP2,PLSCR1,SP140
Coexpression	M3338	Genes down-regulated in comparison of polysome bound (translated) mRNA before and 4 h after LPS (TLR4 agonist) stimulation.	MSigDB C7: Immunologic Signatures (v6.0)	9.215e-09	4.166e-05	4.476e-07	4.026e-06	13	199	MYD88,TTC39B,SOCS3,GBP1,IRF7,BATF2,IFIT2,ATP10A,GRHL1,NAMPT,GBP5,CCL4,ATF3
Coexpression	M8531	Genes down-regulated in macrophages: resting differentiated versus MYC [GeneID=4609] inhibited.	MSigDB C7: Immunologic Signatures (v6.0)	9.787e-09	4.425e-05	4.476e-07	4.026e-06	13	200	MYD88,BATF,GATA3,NPC2,DOK2,FAS,IL18RAP,IFIT2,CKB,CNDP2,CTLA4,ALDOA,CTSD
Coexpression	M5228	Genes down-regulated in comparison of dendritic cells (DC) exposed to 50 worms/well B. malayi versus DC exposed to M. tuberculosis	MSigDB C7: Immunologic Signatures (v6.0)	9.787e-09	4.425e-05	4.476e-07	4.026e-06	13	200	GBP1,BCAT1,CST7,IFIT2,IFNG,MT3,TIMP1,BST2,CCL2,CCL4,CCL7,IL1RN,PLSCR1
Coexpression	M6474	Genes down-regulated in NKT cells versus CD8A [GeneID=925] T cells.	MSigDB C7: Immunologic Signatures (v6.0)	9.787e-09	4.425e-05	4.476e-07	4.026e-06	13	200	IL12RB1,CST7,GIMAP7,BATF2,RGS16,IFNG,ZBTB32,THY1,VILL,CXCR6,CTLA4,TAP1,TAP2
Coexpression	M8635	Genes down-regulated in bone marrow-derived dendritic cells treated with 1,3-beta-D-oligoglucan [PubChem=11375554]: low dose versus high dose.	MSigDB C7: Immunologic Signatures (v6.0)	9.787e-09	4.425e-05	4.476e-07	4.026e-06	13	200	SLAMF8,ADAP1,FPR2,GAS7,CXCL16,FAS,IFIT2,GRHL1,SMPDL3B,SLC2A6,CCL2,CCL4,IL1RN
Coexpression	M8505	Genes up-regulated in B16 melanoma (day 7): untreated versus adoptive transfer therapy.	MSigDB C7: Immunologic Signatures (v6.0)	9.787e-09	4.425e-05	4.476e-07	4.026e-06	13	200	IL12RB1,MAPKAPK2,ACOT7,DOK2,IL18RAP,ZAP70,CKB,IFNG,THY1,MYO1F,ALDOA,CTSD,IL4
Coexpression	M4944	Genes down-regulated in comparison of B cells versus myeloid dendritic cells (mDC).	MSigDB C7: Immunologic Signatures (v6.0)	9.787e-09	4.425e-05	4.476e-07	4.026e-06	13	200	VIM,IMPA2,ANXA2,APAF1,LGALS1,ITPK1,TGFBI,TIMP1,PYCARD,CSTB,IFI30,RAB32,FKBP1A
Coexpression	M8971	Genes down-regulated in CD4 [GeneID=920] T cells treated with pioglitazone [PubChem=4829] and over-expressing: FOXP3 [GeneID=50943] and PPARg1 isoform of PPARG [GeneID=5468] versus FOXP3 [GeneID=50943] and PPARg2 form of PPARG [GeneID=5468].	MSigDB C7: Immunologic Signatures (v6.0)	9.787e-09	4.425e-05	4.476e-07	4.026e-06	13	200	MYD88,SOCS3,BAK1,GBP1,SAMHD1,IFIT2,IFI30,SOCS1,ATF3,TAP1,TAP2,PLSCR1,RAB27A
Coexpression	M3013	Genes down-regulated in comparison of naive versus effector CD8 T cells at the peak expansion phase (day8 after LCMV-Armstrong infection).	MSigDB C7: Immunologic Signatures (v6.0)	9.787e-09	4.425e-05	4.476e-07	4.026e-06	13	200	BATF,ANXA2,BAK1,ACOT7,CST7,IL18RAP,LGALS1,LGALS3,IFNG,MYO1F,SNX10,CTLA4,PLSCR1
Coexpression	M3095	Genes down-regulated in comparison of healthy B cells versus systemic lupus erythematosus B cells.	MSigDB C7: Immunologic Signatures (v6.0)	9.787e-09	4.425e-05	4.476e-07	4.026e-06	13	200	AICDA,GBP1,IRF7,FAS,PGAM1,HMGN3,LGALS3,CEP55,BLMH,NAMPT,TAP1,PLSCR1,RAB27A
Coexpression	M9593	Genes down-regulated in thymic T conv: CD24 high [GeneID=100133941] versus CD24 int [GeneID=100133941].	MSigDB C7: Immunologic Signatures (v6.0)	9.787e-09	4.425e-05	4.476e-07	4.026e-06	13	200	CEBPB,GBP1,FAS,ATP10A,CFB,EGR2,IFI30,CCL2,SOCS1,ATF3,TAP1,PLSCR1,RAB27A
Coexpression	M8984	Genes down-regulated in CD4 [GeneID=920] T ceels over-expressing FOXP3 [GeneID=920] and PPARg1 isoform of PPARG [GeneID=5468]: untreated versus rosiglitazone [PubChem=77999].	MSigDB C7: Immunologic Signatures (v6.0)	9.787e-09	4.425e-05	4.476e-07	4.026e-06	13	200	BAK1,GBP1,IFIT2,ATP10A,NAMPT,BST2,SOCS1,CCL7,ATF3,TAP1,TAP2,PLSCR1,RAB27A
Coexpression	M4387	Genes up-regulated in comparison of dendritic cells (DC) treated with immunosuppressive DNA versus the untreated cells.	MSigDB C7: Immunologic Signatures (v6.0)	9.787e-09	4.425e-05	4.476e-07	4.026e-06	13	200	ANPEP,FPR2,SOCS3,SLCO3A1,HMGA1,HMGN3,CREB5,RGS16,CFB,CLEC4E,NAMPT,UPP1,ATF3
Coexpression	M8682	Genes down-regulated in monocytes (24h): untreated versus muramyl dipeptide [PubChem=11620162].	MSigDB C7: Immunologic Signatures (v6.0)	9.787e-09	4.425e-05	4.476e-07	4.026e-06	13	200	ANPEP,FPR2,BCAT1,CXCL16,NPC2,PANX1,LGALS1,LGALS3,TGFBI,IFI30,PLAU,GNB4,MNDA
Coexpression	M8089	Genes down-regulated in myeloid-derived suppressor cells from bone marrow: wildtype versus HDC [GeneID=3067] knockout.	MSigDB C7: Immunologic Signatures (v6.0)	9.787e-09	4.425e-05	4.476e-07	4.026e-06	13	200	VIM,RILPL2,ANXA2,GAS7,HMGN3,PTPN1,CLEC4E,IL1R2,SNX10,CTLA4,IL1RN,CTSZ,PDCD1LG2
Coexpression	M5700	Genes up-regulated in comparsion of sfActCD4 versus ActCD4 (see Fig. 1 in the paper for details).	MSigDB C7: Immunologic Signatures (v6.0)	9.787e-09	4.425e-05	4.476e-07	4.026e-06	13	200	IL10,IL12RB1,CEBPB,HK3,CST7,DOK2,LGALS1,LGALS3,MTFMT,ICOS,SMPDL3B,IL1R2,IL4
Coexpression	M6835	Genes down-regulated in response to anti-FcgRIIB: dendritic cells versus monocytes.	MSigDB C7: Immunologic Signatures (v6.0)	9.787e-09	4.425e-05	4.476e-07	4.026e-06	13	200	FPR2,BAK1,IRF7,FAS,IFIT2,IGF2BP3,NAMPT,BST2,CCL2,SOCS1,CCL7,ATF3,PLSCR1
Coexpression	M9588	Genes down-regulated in thymic T reg: CD24 high [GeneID=100133941] versus CD24 low [GeneID=100133941].	MSigDB C7: Immunologic Signatures (v6.0)	9.787e-09	4.425e-05	4.476e-07	4.026e-06	13	200	MYD88,SFRP1,GATA3,PANX1,IRF7,IFIT2,ATP10A,CFB,CKB,BST2,SOCS1,ATF3,PLSCR1
Coexpression	M7022	Genes up-regulated in IKZF1 [GeneID=10320] knockout: hematopoietic stem cells versus granulo-monocyte progenitors.	MSigDB C7: Immunologic Signatures (v6.0)	9.787e-09	4.425e-05	4.476e-07	4.026e-06	13	200	IL10,MYD88,TTC39B,BATF,SLCO3A1,LGALS1,GRHL1,EGR2,CXCR6,LPP,GLIPR2,IFI30,SOCS1
Coexpression	M9284	Genes up-regulated in CD8 T cells 6 days after immunization: control versus IL2 [GeneID=3558] treatment.	MSigDB C7: Immunologic Signatures (v6.0)	9.787e-09	4.425e-05	4.476e-07	4.026e-06	13	200	VIM,ITSN1,GATA3,SLCO3A1,GAS7,SAMHD1,LGALS1,LGALS3,SMPDL3B,CXCR6,BST2,MYO1F,FHL2
Coexpression	M3088	Genes down-regulated in comparison of systemic lupus erythematosus CD4 [GeneID=920] T cells versus systemic lupus erythematosus myeloid cells.	MSigDB C7: Immunologic Signatures (v6.0)	9.787e-09	4.425e-05	4.476e-07	4.026e-06	13	200	SLC36A1,CEBPB,HK3,ANPEP,GAS7,LGALS3,TGFBI,SLC2A6,SNX10,IFI30,IL1RN,CTSD,RAB32
Coexpression	M3036	Genes down-regulated in comparison of naÔve CD8 T cells versus effector CD8 T cells.	MSigDB C7: Immunologic Signatures (v6.0)	9.787e-09	4.425e-05	4.476e-07	4.026e-06	13	200	ANXA2,ACOT7,PGAM1,LGALS1,LGALS3,IFNG,MYO1F,SNX10,IFI30,CCL4,MAPK6,FHL2,PLSCR1
Coexpression	M3408	Genes down-regulated in comparison of control microglia cells versus those 24 h after stimulation with IFNG [GeneID=3458].	MSigDB C7: Immunologic Signatures (v6.0)	9.787e-09	4.425e-05	4.476e-07	4.026e-06	13	200	MYD88,GBP1,PANX1,IRF7,CST7,FAS,CFB,SNX10,SOCS1,MVP,TAP1,TAP2,SP140
Coexpression	M3676	Genes down-regulated in comparison of T effector cells from uninfected mice versus T effector cells from mice infected with S. mansoni.	MSigDB C7: Immunologic Signatures (v6.0)	9.787e-09	4.425e-05	4.476e-07	4.026e-06	13	200	TTC39B,IL12RB1,RILPL2,SOCS3,GATA3,CST7,IL18RAP,LGALS3,IFNG,GSTT2,CXCR6,CTLA4,IL4
Coexpression	M7233	Genes up-regulated in T cells: control (0h) versus IL21 [GeneID=59067] for 24h.	MSigDB C7: Immunologic Signatures (v6.0)	9.787e-09	4.425e-05	4.476e-07	4.026e-06	13	200	IL10,TTC39B,UBD,ENC1,BATF2,IFNG,TIMP1,CCL4,UPP1,CCL7,ATF3,MMP3,IL1RN
Coexpression	M9356	Genes down-regulated in heterozygous knockout of BCL6 [GeneID=604]: follicular versus marginal zone source.	MSigDB C7: Immunologic Signatures (v6.0)	9.787e-09	4.425e-05	4.476e-07	4.026e-06	13	200	CEBPB,RILPL2,UBD,SPO11,IRF7,SAMHD1,BATF2,F7,ZBTB32,SMPDL3B,GNB4,TAP1,PDCD1LG2
Coexpression	M9001	Genes up-regulated in CD4 [GeneID=920] T cells over-expressing FOXP3 [GeneID=50943] and Pparg1 isoform of PPARG [GeneID=5468]: untreated versus pioglitazone [PubChem=4829].	MSigDB C7: Immunologic Signatures (v6.0)	9.787e-09	4.425e-05	4.476e-07	4.026e-06	13	200	SLAMF8,VIM,CEBPB,FPR2,BCAT1,HMGA1,TUBB6,IL1R2,CSTB,CCL4,UPP1,IL1RN,RAB13
Coexpression	M9861	Genes down-regulated in at day 0 B cell IRF4-KO versus at day 0 B cell wildtype.	MSigDB C7: Immunologic Signatures (v6.0)	9.787e-09	4.425e-05	4.476e-07	4.026e-06	13	200	SLAMF8,RILPL2,SOCS3,IRF7,FAS,CFB,SMPDL3B,PIK3R6,ASS1,SNX10,CCL4,TNNT1,RAB32
Coexpression	M4963	Genes up-regulated in comparison of monocytes from influenza vaccinee at day 7 post-vaccination versus plasmacytoid dendritic cells (mDC) at day 7 post-vaccination.	MSigDB C7: Immunologic Signatures (v6.0)	9.787e-09	4.425e-05	4.476e-07	4.026e-06	13	200	SLC36A1,CEBPB,SLCO3A1,GAS7,NAMPT,TIMP1,MYO1F,IFI30,UPP1,ALDOA,IL1RN,RAB32,RAB27A
Coexpression	M8661	Genes down-regulated in bone marrow-derived macrophages: untreated versus stimulated by interferon alpha.	MSigDB C7: Immunologic Signatures (v6.0)	9.802e-09	4.431e-05	4.476e-07	4.026e-06	12	164	SLCO3A1,SAMHD1,FAS,BATF2,ATP10A,TIMP1,SNX10,SOCS1,ATF3,IL1RN,TAP1,IL27
Coexpression	M2954	Genes up-regulated in induced T reg cultured with IL2 [GeneID=3558]: wildtype versus non-functional FOXP3 [GeneID=50943].	MSigDB C7: Immunologic Signatures (v6.0)	1.286e-08	5.812e-05	5.812e-07	5.227e-06	12	168	TTC39B,RILPL2,GRB7,PANX1,GIMAP7,IL18RAP,RGS16,ICOS,CXCR6,SNX10,CCL4,PLSCR1
Coexpression	M6818	Genes down-regulated in dendritic cells: untreated versus anti-FcgRIIB.	MSigDB C7: Immunologic Signatures (v6.0)	1.568e-08	7.089e-05	7.019e-07	6.312e-06	12	171	CST7,ITGAL,BATF2,IL18RAP,IFIT2,RGS16,IFNG,NAMPT,ICOS,GBP5,SOCS1,GNB4
Coexpression	M7637	Genes down-regulated in memory CD8 T cells: 3' versus 4'.	MSigDB C7: Immunologic Signatures (v6.0)	2.164e-08	9.785e-05	9.5e-07	8.544e-06	12	176	CEBPB,RILPL2,ANPEP,MAPKAPK2,SLCO3A1,CST7,FAS,F10,PIK3R6,CXCR6,LPP,UPP1
Coexpression	M7624	Genes up-regulated in memory CD8 T cells: 2' versus 4'.	MSigDB C7: Immunologic Signatures (v6.0)	2.164e-08	9.785e-05	9.5e-07	8.544e-06	12	176	IL10,SOCS3,TCIRG1,SLCO3A1,FAS,CLEC4E,SMPDL3B,GLIPR2,CCL2,CCL4,CCL7,IL1RN
Coexpression	M7010	Genes down-regulated in IKZF1 [GeneID=10320] knockout: lymphoid-primed multipotent progenitors versus megakaryo-erythrocyte progenitors.	MSigDB C7: Immunologic Signatures (v6.0)	2.305e-08	0.0001042	1.002e-06	9.014e-06	12	177	RILPL2,ACOT7,GIMAP7,IL18RAP,LGALS1,IFNG,SMPDL3B,MYO1F,SNX10,CCL4,PRKX,PLSCR1
Coexpression	M8886	Genes down-regulated in hematopoietic stem cells versus NK cells with RAG2 [GeneID=5897] knockout.	MSigDB C7: Immunologic Signatures (v6.0)	2.78e-08	0.0001257	1.197e-06	1.077e-05	12	180	IL10,CEBPB,RILPL2,GATA3,IL18RAP,ATP10A,IFNG,ZBTB32,CXCR6,MYO1F,ATF3,PRKX
Coexpression	M8003	Genes down-regulated in bone marrow-derived macrophages treated with IL4 [GeneID=3565] and rosiglitazone [PubChem=77999]: wildtype versus STAT6 [GeneID=6778] knockout.	MSigDB C7: Immunologic Signatures (v6.0)	7.964e-08	0.00036	2.772e-06	2.493e-05	12	198	TRERF1,BATF,ACTA2,KCNAB2,GBP1,IFNG,OXCT1,ICOS,IL1R2,CCL4,MAPK6,RAB27A
Coexpression	M8686	Genes down-regulated in monocytes (6h): muramyl dipeptide [PubChem=11620162] versus M. tuberculosis 19 kDa lipopeptide.	MSigDB C7: Immunologic Signatures (v6.0)	8.415e-08	0.0003805	2.772e-06	2.493e-05	12	199	ANPEP,FPR2,BCAT1,CXCL16,LGALS3,TGFBI,TIMP1,IFI30,PLAU,GNB4,CTSD,CTSZ
Coexpression	M5221	Genes down-regulated in comparison of dendritic cells (DC) exposed to T. gondii versus DCs exposed to M. tuberculosis.	MSigDB C7: Immunologic Signatures (v6.0)	8.415e-08	0.0003805	2.772e-06	2.493e-05	12	199	MYD88,GBP1,VILL,BST2,CCL2,CCL4,CCL7,ATF3,MAPK6,FKBP1A,TAP1,MNDA
Coexpression	M7543	Genes up-regulated in untreated double positive thymocytes: wildtype versus ELK4 [GeneID=2005] knockout.	MSigDB C7: Immunologic Signatures (v6.0)	8.415e-08	0.0003805	2.772e-06	2.493e-05	12	199	TRERF1,MYD88,GBP1,IRF7,SAMHD1,BATF2,IFIT2,BST2,GNB4,TAP1,TAP2,PLSCR1
Coexpression	M9913	Genes down-regulated in B lymphocytes: untreated versus anti-IgM for 1h.	MSigDB C7: Immunologic Signatures (v6.0)	8.415e-08	0.0003805	2.772e-06	2.493e-05	12	199	MYD88,KCNAB2,NPC2,IFIT2,ITPK1,TGFBI,IL1R2,MYO1F,CNDP2,MVP,TAP1,MNDA
Coexpression	M4696	Genes down-regulated in comparison of unstimulated dendritic cells (DC) at 0 h versus DCs stimulated with LPS (TLR4 agonist) for 2 h.	MSigDB C7: Immunologic Signatures (v6.0)	8.415e-08	0.0003805	2.772e-06	2.493e-05	12	199	IL10,RILPL2,BATF,SOCS3,GBP1,IRF7,IL18RAP,PTPN1,NAMPT,SLC2A6,ATF3,TAP1
Coexpression	M3119	Genes down-regulated in comparison of naive T cells versus memory T cells.	MSigDB C7: Immunologic Signatures (v6.0)	8.415e-08	0.0003805	2.772e-06	2.493e-05	12	199	RILPL2,ANXA2,GATA3,FAS,LGALS1,LGALS3,TIMP1,LPP,MYO1F,SNX10,TAGLN2,RAB27A
Coexpression	M9204	Genes down-regulated in CD8 T cells: naÔve versus day 8 after LCMV infection.	MSigDB C7: Immunologic Signatures (v6.0)	8.89e-08	0.0004019	2.772e-06	2.493e-05	12	200	MYD88,SOCS3,SLCO3A1,LGALS1,GRHL1,ICOS,CXCR6,MYO1F,SLC39A6,FHL2,RAB32,PLSCR1
Coexpression	M8967	Genes down-regulated in CD4 [GeneID=920] over-expressing: FOXP3 [GeneID=50943] and PPARg1 form of PPARG [GeneID=5468] versus FOXP3 [GeneID=50943].	MSigDB C7: Immunologic Signatures (v6.0)	8.89e-08	0.0004019	2.772e-06	2.493e-05	12	200	MYD88,BAK1,GBP1,IRF7,SAMHD1,IFIT2,BST2,IFI30,SOCS1,TAP1,TAP2,PLSCR1
Coexpression	M6461	Genes down-regulated in T cells: CD4 [GeneID=920] versus CD8A CD8B [GeneID=925;926].	MSigDB C7: Immunologic Signatures (v6.0)	8.89e-08	0.0004019	2.772e-06	2.493e-05	12	200	ANPEP,DUSP19,CKB,SMPDL3B,THY1,IL1R2,PYCARD,CCL4,GNB4,UPP1,TAGLN2,CTSD
Coexpression	M3678	Genes down-regulated in comparison of regulatory T cell (Treg) from uninfected mice versus regulatory T cell (Treg) from mice infected with S. mansoni.	MSigDB C7: Immunologic Signatures (v6.0)	8.89e-08	0.0004019	2.772e-06	2.493e-05	12	200	IL10,IMPA2,UBD,BATF,GRB7,GIMAP7,LGALS1,IFNG,SMPDL3B,IL21,SLC39A6,IL4
Coexpression	M9619	Genes down-regulated in T conv from: peripheral lymph nodes versus thymic precursors.	MSigDB C7: Immunologic Signatures (v6.0)	8.89e-08	0.0004019	2.772e-06	2.493e-05	12	200	IL10,MYD88,KDELR3,CEBPB,SOCS3,APAF1,CLEC4E,SNX10,GLIPR2,SOCS1,CCL7,IL1RN
Coexpression	M7646	Genes down-regulated in CD4 [GeneID=920] T cells under germ free conditions: healthy versus arthritis (KRN model).	MSigDB C7: Immunologic Signatures (v6.0)	8.89e-08	0.0004019	2.772e-06	2.493e-05	12	200	BATF,BCAT1,HMGA1,IFIT2,LGALS1,RGS16,TGFBI,TIMP1,CCL4,UPP1,CCL7,CTSZ
Coexpression	M8641	Genes down-regulated in bone marrow-derived dendritic cells: unstimulated versus CSF2 [GeneID=1437].	MSigDB C7: Immunologic Signatures (v6.0)	8.89e-08	0.0004019	2.772e-06	2.493e-05	12	200	SLAMF8,MYD88,KDELR3,IRF7,LGALS7,IFNG,GRHL1,SOCS1,LSS,GNB4,UPP1,IL1RN
Coexpression	M7644	Genes down-regulated in healthy CD4 [GeneID=920] T cells: germ free versus specific pathogen free.	MSigDB C7: Immunologic Signatures (v6.0)	8.89e-08	0.0004019	2.772e-06	2.493e-05	12	200	SLC36A1,ANPEP,MAPKAPK2,ANXA2,HMGA1,IFIT2,LGALS3,BLMH,TGFBI,TIMP1,CCL4,CCL7
Coexpression	M7958	Genes down-regulated in bone marrow-derived macrophages treated with IL4 [GeneID=3565]: wildtype versus PPARG [GeneID=5468] knockout.	MSigDB C7: Immunologic Signatures (v6.0)	8.89e-08	0.0004019	2.772e-06	2.493e-05	12	200	TTC39B,RILPL2,ANXA2,IL18RAP,LGALS1,LGALS7,EGR2,IL1R2,IL21,CTLA4,FHL2,PLSCR1
Coexpression	M9480	Genes up-regulated in CD8 T cells at day 30: memory cells after acute infection with LCMV-Armstrong versus exhausted cells during chronic infection with LCMV-Clone 13.	MSigDB C7: Immunologic Signatures (v6.0)	8.89e-08	0.0004019	2.772e-06	2.493e-05	12	200	IL12RB1,BCAT1,SAMHD1,ITGAL,BATF2,IL18RAP,IFIT2,ATP10A,HMGN3,IFNG,CXCR6,SOCS1
Coexpression	M3082	Genes down-regulated in comparison of healthy B cells versus healthy myeloid cells.	MSigDB C7: Immunologic Signatures (v6.0)	8.89e-08	0.0004019	2.772e-06	2.493e-05	12	200	MYD88,CEBPB,HK3,IMPA2,GAS7,PGAM1,LGALS3,TGFBI,MYO1F,IL1RN,RAB32,RAB27A
Coexpression	M3670	Genes up-regulated in comparison of regulatory T cell (Treg) from uninfected mice versus T effector cells from uninfected mice.	MSigDB C7: Immunologic Signatures (v6.0)	8.89e-08	0.0004019	2.772e-06	2.493e-05	12	200	TTC39B,IL12RB1,RILPL2,SOCS3,BCAT1,RGS16,ICOS,VILL,IL1R2,CCDC25,UPP1,PDCD1LG2
Coexpression	M7822	Genes down-regulated in amplified: multipotent progenitors versus common dendritic cell progenitors.	MSigDB C7: Immunologic Signatures (v6.0)	8.89e-08	0.0004019	2.772e-06	2.493e-05	12	200	SLAMF8,NPC2,IRF7,HMGN3,CLEC4E,SMPDL3B,CLCN7,CXCR6,BST2,SOCS1,ATF3,TAP2
Coexpression	M3093	Genes down-regulated in comparison of healthy CD4 [GeneID=920] T cells versus systemic lupus erythematosus CD4 [GeneID=920] T cells.	MSigDB C7: Immunologic Signatures (v6.0)	8.89e-08	0.0004019	2.772e-06	2.493e-05	12	200	MYD88,GBP1,SPO11,IRF7,FAS,IFNG,IFI30,SOCS1,FHL2,TAP1,UAP1L1,PLSCR1
Coexpression	M3097	Genes down-regulated in comparison of healthy myeloid cells versus systemic lupus erythematosus myeloid cells.	MSigDB C7: Immunologic Signatures (v6.0)	8.89e-08	0.0004019	2.772e-06	2.493e-05	12	200	GBP1,PANX1,IRF7,IFIT2,ATP10A,CCL2,UPP1,MAPK6,IL1RN,CTSD,TAP1,PLSCR1
Coexpression	M8654	Genes down-regulated in P14 CD8+ T cells: ST2 [GeneID=6761] knockout versus wildtype.	MSigDB C7: Immunologic Signatures (v6.0)	8.89e-08	0.0004019	2.772e-06	2.493e-05	12	200	TTC39B,CEBPB,FPR2,GAS7,FAS,IFIT2,SMPDL3B,EGR2,SLC2A6,PLAU,ATF3,TAGLN2
Coexpression	M9263	Genes down-regulated in CXCR5- BCL6- CD4+ [GeneID=643;604;920] T cells versus CXCR5+ BCL6- [GeneID=643;604] follicular helper T cells.	MSigDB C7: Immunologic Signatures (v6.0)	8.89e-08	0.0004019	2.772e-06	2.493e-05	12	200	VIM,ANXA2,ACOT7,CST7,IL18RAP,LGALS1,LGALS3,CXCR6,SYTL3,LSS,FHL2,PLSCR1
Coexpression	M4632	Genes down-regulated in comparison of CD25- T cells treated with IL4 [GeneID=3565] at day 3 versus untreated CD25- T cells at day 3.	MSigDB C7: Immunologic Signatures (v6.0)	8.89e-08	0.0004019	2.772e-06	2.493e-05	12	200	MYD88,GBP1,IRF7,SAMHD1,ZAP70,CLEC4E,SNX10,CCL2,CCL7,MVP,TAP1,SP140
Coexpression	M7269	Genes down-regulated in double positive thymocytes: wildtype versus TCF3 and TCF12 [GeneID=6929;6938] knockout.	MSigDB C7: Immunologic Signatures (v6.0)	8.89e-08	0.0004019	2.772e-06	2.493e-05	12	200	IL10,SOCS3,PGAM1,NAMPT,EGR2,CCL4,CCL7,ATF3,CTLA4,MAPK6,IL4,TAF1D
Coexpression	M4656	Genes down-regulated in comparison of naive CD8 T cells versus PD-1 high CD8 T cells.	MSigDB C7: Immunologic Signatures (v6.0)	8.89e-08	0.0004019	2.772e-06	2.493e-05	12	200	ANXA2,TCIRG1,SLCO3A1,CST7,DOK2,ITGAL,FAS,GBP5,SYTL3,LPP,RAB27A,SP140
Coexpression	M4486	Genes down-regulated in comparison of naive B cells versus day 0 monocytes.	MSigDB C7: Immunologic Signatures (v6.0)	8.89e-08	0.0004019	2.772e-06	2.493e-05	12	200	VIM,ADAP1,CEBPB,ANXA2,ITGAL,LGALS1,LGALS3,MYO1F,IFI30,ALDOA,CTSD,MNDA
Coexpression	M9275	Genes down-regulated in CD8 T cells 3 days after immunization: control versus IL2 [GeneID=3558] treatment.	MSigDB C7: Immunologic Signatures (v6.0)	8.89e-08	0.0004019	2.772e-06	2.493e-05	12	200	IL10,ADAP1,BCAT1,HMGN3,LGALS1,BLMH,ZBTB32,IL1R2,PYCARD,GNB4,FHL2,TUBE1
Coexpression	M6000	Genes down-regulated in macrophages with SOCS3 [GeneID=9021]: untreated versus IL6 [GeneID=3569] for 100min.	MSigDB C7: Immunologic Signatures (v6.0)	8.89e-08	0.0004019	2.772e-06	2.493e-05	12	200	AICDA,ANXA2,ENC1,GRB7,FAS,LGALS1,CKB,GSTT2,BST2,GLIPR2,ATF3,VAT1
Coexpression	M7206	Genes up-regulated in B lymphocytes: naÔve versus transitional CR2 [GeneID=1380] low.	MSigDB C7: Immunologic Signatures (v6.0)	8.89e-08	0.0004019	2.772e-06	2.493e-05	12	200	CEBPB,BATF,SOCS3,JAK3,PTPN1,TIMP1,SYTL3,SNX10,CTLA4,IL4,RAB27A,CTSZ
Coexpression	M7652	Genes up-regulated in healthy CD4 [GeneID=920] T cells: germ free versus specific pathogen free.	MSigDB C7: Immunologic Signatures (v6.0)	8.89e-08	0.0004019	2.772e-06	2.493e-05	12	200	BATF,SOCS3,GBP1,IRF7,IFIT2,SOCS1,CCL7,MVP,TAP1,TAP2,RAB27A,CTSZ
Coexpression	M3237	Genes down-regulated in comparison of memory CD4 [GeneID=920] T cells treated with retinoic acid (tretinoin) [PubChem=444795] versus untreated memory CD4 [GeneID=920] T cells.	MSigDB C7: Immunologic Signatures (v6.0)	8.89e-08	0.0004019	2.772e-06	2.493e-05	12	200	IL10,VIM,ANXA2,ENC1,GATA3,FZD7,IL21,SNX10,ATF3,GPT2,PRKX,IL4
Coexpression	M5101	Genes down-regulated in comparison of untreated CD8+ dendritic cells (DC) at 16 h versus those treated with IFNG [GeneID=31658] at 16 h.	MSigDB C7: Immunologic Signatures (v6.0)	8.89e-08	0.0004019	2.772e-06	2.493e-05	12	200	IL12RB1,UBD,SLCO3A1,SAMHD1,NAMPT,OXCT1,GLIPR2,CCL2,SOCS1,UPP1,TAP1,TAP2
Coexpression	M9595	Genes down-regulated in thymic T conv: CD24 high [GeneID=100133941] versus CD24 low [GeneID=100133941].	MSigDB C7: Immunologic Signatures (v6.0)	8.89e-08	0.0004019	2.772e-06	2.493e-05	12	200	ADAP1,GBP1,SAMHD1,FAS,IFIT2,CFB,NAMPT,BST2,IFI30,SOCS1,TAP1,TAP2
Coexpression	M7293	Genes down-regulated in lymphocytes treated with medium for 2h: T conv versus T reg cells.	MSigDB C7: Immunologic Signatures (v6.0)	8.89e-08	0.0004019	2.772e-06	2.493e-05	12	200	IL10,VIM,MAN2A1,SOCS3,ITPK1,IFNG,PTPN1,NAMPT,SYTL3,LPP,TUBE1,TAP1
Coexpression	M8690	Genes up-regulated in monocytes (6h): muramyl dipeptide [PubChem=11620162] versus M. tuberculosis 19 kDa lipopeptide.	MSigDB C7: Immunologic Signatures (v6.0)	8.89e-08	0.0004019	2.772e-06	2.493e-05	12	200	MYD88,TCIRG1,NPC2,IRF7,SAMHD1,IFIT2,F7,NAMPT,SOCS1,GNB4,TAP1,TAP2
Coexpression	M3610	Genes down-regulated in comparison of CD8 T cells at 0 h versus those at 72 h after stimulation with IL12.	MSigDB C7: Immunologic Signatures (v6.0)	8.89e-08	0.0004019	2.772e-06	2.493e-05	12	200	MAPKAPK2,ANXA2,ACOT7,PGAM1,ENOPH1,LGALS1,LGALS3,CKB,IFNG,BLMH,IFI30,CTLA4
Coexpression	M3405	Genes down-regulated in comparison of control microglia cells versus those 6 h after stimulation with IFNG [GeneID=3458].	MSigDB C7: Immunologic Signatures (v6.0)	8.89e-08	0.0004019	2.772e-06	2.493e-05	12	200	SLAMF8,GBP1,IRF7,CFB,CNDP2,SOCS1,MVP,TAP1,PLSCR1,RAB27A,PDCD1LG2,SP140
Coexpression	M9950	Genes down-regulated in B lymphocytes treated by anti IgM for 3h: wildtype versus MAP3K7 [GeneID=6885] knockout.	MSigDB C7: Immunologic Signatures (v6.0)	8.89e-08	0.0004019	2.772e-06	2.493e-05	12	200	HIP1,CEBPB,BATF,ANXA2,BCAT1,CSTB,UPP1,CCL7,MAPK6,IL1RN,CTSD,RAB13
Coexpression	M6846	Genes down-regulated in macrophages: untreated versus LPS.	MSigDB C7: Immunologic Signatures (v6.0)	1.209e-07	0.0005466	3.744e-06	3.367e-05	11	167	MAPKAPK2,SOCS3,FAS,PIK3R6,GBP5,SLC2A6,SOCS1,CCL4,ATF3,PLSCR1,IL27
Coexpression	M9004	Genes down-regulated in T conv from lymph node of elderly (retired breeder) mice: wildtype versus PPARG [GeneID=5468] knockout.	MSigDB C7: Immunologic Signatures (v6.0)	2.058e-07	0.0009306	6.288e-06	5.655e-05	11	176	VIM,ANXA2,ITGAL,LGALS1,LGALS3,IFNG,SMPDL3B,IFI30,CTSD,TAP2,PLSCR1
Coexpression	M2950	Genes down-regulated in activated T lymphocytes: T conv versus natural T reg.	MSigDB C7: Immunologic Signatures (v6.0)	2.058e-07	0.0009306	6.288e-06	5.655e-05	11	176	TTC39B,ACOT7,F10,ICOS,SMPDL3B,GBP5,CXCR6,BST2,MYO1F,SNX10,PRKX
Coexpression	M9111	Genes up-regulated in CD4 T conv: control versus over-expression of IRF4 and FOXP3 [GeneID=3662;50943].	MSigDB C7: Immunologic Signatures (v6.0)	5.568e-07	0.002517	1.686e-05	0.0001517	10	155	IL10,BATF,STEAP2,FAS,CEP55,GRHL1,CXCR6,SYTL3,MYO1F,PLSCR1
Coexpression	M4703	Genes down-regulated in comparison of unstimulated dendritic cells (DC) at 0 h versus DCs stimulated with LPS (TLR4 agonist) and R848 for 2 h.	MSigDB C7: Immunologic Signatures (v6.0)	6.046e-07	0.002733	1.686e-05	0.0001517	11	196	RILPL2,BATF,SOCS3,GBP1,IRF7,BATF2,IL18RAP,IFIT2,CFB,NAMPT,ATF3
Coexpression	M4436	Genes down-regulated in comparison of naive B cells versus memory IgM B cells.	MSigDB C7: Immunologic Signatures (v6.0)	6.359e-07	0.002875	1.686e-05	0.0001517	11	197	VIM,ANXA2,SOCS3,LGALS1,ZBTB32,PYCARD,IFI30,ALDOA,MVP,MNDA,SP140
Coexpression	M7977	Genes up-regulated in bone marrow-derived macrophages with PPARG [GeneID=5468] knockout: control versus rosiglitazone [PubChem=77999].	MSigDB C7: Immunologic Signatures (v6.0)	6.359e-07	0.002875	1.686e-05	0.0001517	11	197	RILPL2,PGAM1,CLEC4E,NAMPT,CSTB,GLIPR2,UPP1,CCL7,TAGLN2,IL1RN,RAB27A
Coexpression	M4292	Genes down-regulated in comparison of control conventional dendritic cells (cDC) at 6 h versus cDCs infected with Newcastle disease virus (NDV) at 6 h.	MSigDB C7: Immunologic Signatures (v6.0)	6.686e-07	0.003023	1.686e-05	0.0001517	11	198	MYD88,IL12RB1,GBP1,IRF7,BATF2,IFIT2,ATP10A,GBP5,SOCS1,TAP1,PLSCR1
Coexpression	M9181	Genes up-regulated in CD4 T conv over-expressing: FOXP3 [GeneID=50943] versus PBX1 and FOXP3 [GeneID=5087;50943].	MSigDB C7: Immunologic Signatures (v6.0)	7.028e-07	0.003177	1.686e-05	0.0001517	11	199	IL10,MAN2A1,ITSN1,GIMAP7,ENOPH1,LGALS1,LGALS3,GRHL1,ICOS,MYO1F,PLEKHA8
Coexpression	M8428	Genes up-regulated in CD8 T cells: effector memory versus naÔve.	MSigDB C7: Immunologic Signatures (v6.0)	7.028e-07	0.003177	1.686e-05	0.0001517	11	199	GALNT2,SOCS3,IL18RAP,F7,RGS16,FZD7,CLCN7,CXCR6,SOCS1,EPHA1,VAT1
Coexpression	M7848	Genes up-regulated in T conv cells treated with IL35 versus resting T reg cells.	MSigDB C7: Immunologic Signatures (v6.0)	7.028e-07	0.003177	1.686e-05	0.0001517	11	199	SFRP1,GATA3,GAS7,MUC13,ICOS,CSTB,CPXM1,MMP3,PRKX,CTSZ,DNMT3L
Coexpression	M6895	Genes up-regulated in macrophages with IL10 [GeneID=3586] knockout in response to 10 min treatment by: LPS versus LPS and IL10 [GeneID=3586].	MSigDB C7: Immunologic Signatures (v6.0)	7.028e-07	0.003177	1.686e-05	0.0001517	11	199	IL10,SOCS3,CKB,TUBB6,PTPN1,CCL2,CCL4,CCL7,FHL2,PDGFC,PLSCR1
Coexpression	M4727	Genes up-regulated in comparison of dendritic cells (DC) stimulated with LPS (TLR4 agonist) at 8 h versus DCs stimulated with LPS (TLR4 agonist) and R848 for 8 h.	MSigDB C7: Immunologic Signatures (v6.0)	7.028e-07	0.003177	1.686e-05	0.0001517	11	199	ZDHHC21,MYD88,ACTA2,SAMHD1,BATF2,IFIT2,EGR2,MYO1F,GLIPR2,GNB4,CTLA4
Coexpression	M8227	Genes down-regulated in polarizing CD4 [GeneID=920] Th17 cells: untreated versus digoxin [PubChem=2724385].	MSigDB C7: Immunologic Signatures (v6.0)	7.028e-07	0.003177	1.686e-05	0.0001517	11	199	VIM,ANPEP,GBP1,IRF7,GIMAP7,TGFBI,JAK3,RRP12,MYO1F,SLC39A6,RAB13
Coexpression	M8545	Genes down-regulated in CD8 T cells: KLRB1 high [GeneID=3820] versus KLRB1 int [GeneID=3820].	MSigDB C7: Immunologic Signatures (v6.0)	7.028e-07	0.003177	1.686e-05	0.0001517	11	199	IMPA2,GALNT2,ANXA2,NPC2,CST7,LGALS1,MYO1F,CNDP2,CTLA4,CTSD,FKBP1A
Coexpression	M3347	Genes down-regulated in comparison of dendritic cells (DC) before and 4 h after LPS (TLR4 agonist) stimulation.	MSigDB C7: Immunologic Signatures (v6.0)	7.028e-07	0.003177	1.686e-05	0.0001517	11	199	MYD88,TTC39B,GBP1,IRF7,BATF2,IFIT2,NAMPT,GBP5,BST2,CCL4,ATF3
Coexpression	M3302	Genes down-regulated in comparison of unstimulated peripheral blood mononuclear cells (PBMC) 3 days after stimulation with YF17D vaccine versus PBMC 7 days after the stimulation.	MSigDB C7: Immunologic Signatures (v6.0)	7.028e-07	0.003177	1.686e-05	0.0001517	11	199	FPR2,GBP1,IRF7,IFIT2,ATP10A,CCL2,CCL4,FHL2,IL1RN,TAP1,PLSCR1
Coexpression	M8848	Genes up-regulated in multipotent progenitors versus granulocyte-monocyte progenitors.	MSigDB C7: Immunologic Signatures (v6.0)	7.385e-07	0.003339	1.686e-05	0.0001517	11	200	MYD88,ANPEP,ANXA2,TCIRG1,SAMHD1,IFIT2,PTPN1,NAMPT,SNX10,MVP,PLSCR1
Coexpression	M7208	Genes down-regulated in tumors established by injecting MC38 cells (colon cancer): control versus CpG oligodeoxynucleotide 1826.	MSigDB C7: Immunologic Signatures (v6.0)	7.385e-07	0.003339	1.686e-05	0.0001517	11	200	TTC39B,GALNT2,ANXA2,ACOT7,PGAM1,LGALS1,LGALS3,ICOS,IL21,CTLA4,IL4
Coexpression	M5206	Genes down-regulated in comparison of dendritic cells (DC) exposed to L. donovani versus DCs exposed to M. tuberculosis.	MSigDB C7: Immunologic Signatures (v6.0)	7.385e-07	0.003339	1.686e-05	0.0001517	11	200	MYD88,ANXA2,IRF7,SAMHD1,ITGAL,PGAM1,IFIT2,CCL2,CCL4,CCL7,MNDA
Coexpression	M9020	Genes down-regulated in lymphoid primed multipotent progenitors: wildtype versus LYL1 [GeneID=4066] knockout.	MSigDB C7: Immunologic Signatures (v6.0)	7.385e-07	0.003339	1.686e-05	0.0001517	11	200	MYD88,BATF,SOCS3,IRF7,SAMHD1,FAS,IFIT2,IFNG,NAMPT,SOCS1,TAP1
Coexpression	M9533	Genes down-regulated in lesional skin biopsies after S. aureus infection: wildtype versus IL1R1 [GeneID=3554].	MSigDB C7: Immunologic Signatures (v6.0)	7.385e-07	0.003339	1.686e-05	0.0001517	11	200	BATF,SOCS3,CKB,PTPN1,IGF2BP3,ICOS,SLC2A6,SNX10,TAP1,PLSCR1,PDCD1LG2
Coexpression	M6464	Genes down-regulated in CD4 [GeneID=920] T cells versus B2 B lymphocytes.	MSigDB C7: Immunologic Signatures (v6.0)	7.385e-07	0.003339	1.686e-05	0.0001517	11	200	ANPEP,DUSP19,LGALS1,LGALS3,SMPDL3B,LPP,ASS1,CCL4,CCL7,ALDOA,CTSD
Coexpression	M9580	Genes down-regulated in T reg: peripheral lymph nodes versus thymic CD24 low [GeneID=100133941].	MSigDB C7: Immunologic Signatures (v6.0)	7.385e-07	0.003339	1.686e-05	0.0001517	11	200	MYD88,GBP1,IRF7,SAMHD1,CFB,BST2,IFI30,IL1RN,TAP1,TAP2,PLSCR1
Coexpression	M6837	Genes down-regulated in CD4 [GeneID=920] T cells from lymph nodes: naÔve versus day 7 after immunization.	MSigDB C7: Immunologic Signatures (v6.0)	7.385e-07	0.003339	1.686e-05	0.0001517	11	200	BAK1,GBP1,IRF7,FAS,IFIT2,BST2,SOCS1,MVP,TAP1,MNDA,PLSCR1
Coexpression	M8068	Genes up-regulated in myeloid dendritic cells: hypoxia versus normoxia.	MSigDB C7: Immunologic Signatures (v6.0)	7.385e-07	0.003339	1.686e-05	0.0001517	11	200	MYD88,FPR2,CXCL16,ENOPH1,CLEC4E,SMPDL3B,SLC2A6,PRDX5,IL1RN,MVP,CTSZ
Coexpression	M3631	Genes down-regulated in comparison of unstimulated CD8 T cells at 48 h versus CD8 T cells at 48 h after stimulation with IL12.	MSigDB C7: Immunologic Signatures (v6.0)	7.385e-07	0.003339	1.686e-05	0.0001517	11	200	MYD88,BATF,SOCS3,SLCO3A1,PGAM1,LGALS3,IFNG,MT3,LPP,LSS,TAF1D
Coexpression	M8649	Genes up-regulated in bone marrow-derived macrophages with NFAT5 [GeneID=10725] knockout: control versus stimulated with LPS.	MSigDB C7: Immunologic Signatures (v6.0)	7.385e-07	0.003339	1.686e-05	0.0001517	11	200	SPINT1,GAS7,FAS,F10,SH3PXD2B,ICOS,EGR2,SOCS1,LSS,PLAU,GNB4
Coexpression	M9277	Genes down-regulated in CD8 T cells after immunization: day 3 versus day 6.	MSigDB C7: Immunologic Signatures (v6.0)	7.385e-07	0.003339	1.686e-05	0.0001517	11	200	LGALS1,LGALS3,CEP55,BLMH,ZBTB32,EGR2,IL1R2,IL21,CTLA4,IL4,PDCD1LG2
Coexpression	M4534	Genes up-regulated in comparison of Jurkat T cells stimulated in the presence of PD-1 versus controls.	MSigDB C7: Immunologic Signatures (v6.0)	7.385e-07	0.003339	1.686e-05	0.0001517	11	200	SLAMF8,VIM,ANXA2,GBP1,CST7,DOK2,LGALS1,TIMP1,BST2,TAP1,RAB27A
Coexpression	M8533	Genes down-regulated in KLRB1 high [GeneID=3820] T cells: CD8A [GeneID=925] versus CD8A CD8B [GeneID=925;926].	MSigDB C7: Immunologic Signatures (v6.0)	7.385e-07	0.003339	1.686e-05	0.0001517	11	200	MAPKAPK2,DOK2,FAS,IL18RAP,IFIT2,CKB,THY1,CNDP2,GLIPR2,CTSD,TAP1
Coexpression	M4148	Genes up-regulated in comparison of dendritic cells (DC) stimulated with Gardiquimod (TLR7 agonist) at 12 h versus those stimulated with Gardiquimod (TLR7 agonist) at 24 h.	MSigDB C7: Immunologic Signatures (v6.0)	7.385e-07	0.003339	1.686e-05	0.0001517	11	200	SLAMF8,ANPEP,IRF7,SAMHD1,BATF2,PTPN1,IGF2BP3,THY1,MYO1F,CCL4,PRKX
Coexpression	M3635	Genes down-regulated in comparison of unstimulated CD8 T cells at 48 h versus CD8 T cells at 48 h after stimulation with antigen-B7-1.	MSigDB C7: Immunologic Signatures (v6.0)	7.385e-07	0.003339	1.686e-05	0.0001517	11	200	IL12RB1,CEBPB,SLCO3A1,IRF7,SAMHD1,IFIT2,IFNG,NAMPT,LSS,TAP1,TAF1D
Coexpression	M7642	Genes down-regulated in memory CD8 T cells: 1' versus 3'.	MSigDB C7: Immunologic Signatures (v6.0)	7.385e-07	0.003339	1.686e-05	0.0001517	11	200	BATF,SOCS3,GBP1,IRF7,FZD7,SOCS1,CCL7,RAB32,TAP1,TAP2,CTSZ
Coexpression	M6944	Genes up-regulated in plasmacytoit dendritic cells (1h): untreated versus CpG oligodeoxynucleotide 1826.	MSigDB C7: Immunologic Signatures (v6.0)	7.385e-07	0.003339	1.686e-05	0.0001517	11	200	ZDHHC21,MYD88,IL12RB1,GATA3,SLCO3A1,ITGAL,ZAP70,OXCT1,FHL2,IL4,RAB27A
Coexpression	M5099	Genes down-regulated in comparison of untreated CD8+ dendritic cells (DC) at 4 h versus those treated with IFNG [GeneID=3458] at 4 h.	MSigDB C7: Immunologic Signatures (v6.0)	7.385e-07	0.003339	1.686e-05	0.0001517	11	200	UBD,ANXA2,IL18RAP,IFIT2,NAMPT,ICOS,GLIPR2,SOCS1,GNB4,UPP1,TAP1
Coexpression	M9598	Genes up-regulated in T conv: peripheral lymph nodes versus thymic CD24 high [GeneID=100133941].	MSigDB C7: Immunologic Signatures (v6.0)	7.385e-07	0.003339	1.686e-05	0.0001517	11	200	ADAP1,GBP1,ITGAL,NAMPT,IL1R2,IFI30,SOCS1,ATF3,TAP1,TAP2,RAB27A
Coexpression	M8087	Genes up-regulated in myeloid-derived suppressor cells: bone marrow versus colon tumor.	MSigDB C7: Immunologic Signatures (v6.0)	7.385e-07	0.003339	1.686e-05	0.0001517	11	200	IL10,VIM,BATF,GAS7,NPC2,LGALS1,ZBTB32,EGR2,CTLA4,TAGLN2,MAPK6
Coexpression	M3497	Genes down-regulated in comparison of unstimulated macrophage cells versus macrophage cells stimulated with LPS (TLR4 agonist) for 40 min.	MSigDB C7: Immunologic Signatures (v6.0)	7.385e-07	0.003339	1.686e-05	0.0001517	11	200	IL10,CEBPB,SOCS3,CLEC4E,EGR2,SLC2A6,CCL2,CCL4,CCL7,ATF3,PLSCR1
Coexpression	M6256	Genes up-regulated in T cells from CLL (chronic lymphocytic leukemia) patients: CD4 [GeneID=920] versus CD8.	MSigDB C7: Immunologic Signatures (v6.0)	7.385e-07	0.003339	1.686e-05	0.0001517	11	200	TTC39B,FPR2,IRF7,SAMHD1,IFIT2,ATP10A,CFB,LGALS3,IFNG,GNB4,UPP1
Coexpression	M2933	Genes up-regulated in skin after injection of Trypanosoma cruzi (strain Y): wildtype (BALB/c) versus IFNAR1 [GeneID=3454] knockout.	MSigDB C7: Immunologic Signatures (v6.0)	7.385e-07	0.003339	1.686e-05	0.0001517	11	200	IL10,TMPRSS13,ANXA2,SAMHD1,HMGN3,GRHL1,ICOS,IL1R2,GLIPR2,CTLA4,PDCD1LG2
Coexpression	M5787	Genes up-regulated in comparison of peripheral blood mononuclear cells (PBMC) from patients with type 1 diabetes at the time of the diagnosis versus those at 4 months later.	MSigDB C7: Immunologic Signatures (v6.0)	7.385e-07	0.003339	1.686e-05	0.0001517	11	200	FPR2,SOCS3,TCIRG1,NAMPT,RRP12,SOCS1,UPP1,MAPK6,ALDOA,CTSD,CTSZ
Coexpression	M4945	Genes up-regulated in comparison of monocytes versus plasmacytoid dendritic cells (pDC).	MSigDB C7: Immunologic Signatures (v6.0)	7.385e-07	0.003339	1.686e-05	0.0001517	11	200	SLCO3A1,GAS7,CREB5,LGALS3,ITPK1,NAMPT,TIMP1,MYO1F,UPP1,IL1RN,RAB32
Coexpression	M7665	Genes up-regulated in the in vitro follicular dendritic cells from peripheral lymph nodes: non-stimulated versus tretinoin [PubChem=444795] and Pam2CSK4 (96h).	MSigDB C7: Immunologic Signatures (v6.0)	7.385e-07	0.003339	1.686e-05	0.0001517	11	200	HK3,BATF,DOK2,CREB5,LGALS1,LGALS3,VILL,IL1R2,CSTB,PRKX,VAT1
Coexpression	M9286	Genes up-regulated in Lung dendritic cell from Ad5 infection wildtype mice versus Lung dendritic cell from Ad5 inf IL-1R mice.	MSigDB C7: Immunologic Signatures (v6.0)	7.385e-07	0.003339	1.686e-05	0.0001517	11	200	VIM,ITSN1,SLCO3A1,GAS7,SAMHD1,LGALS1,LGALS3,CXCR6,MYO1F,FHL2,PRKX
Coexpression	M6565	Genes up-regulated in monocyte-derived dendritic cells: rosiglitazone [PubChem=77999] versus rosiglitazone and AM580 [PubChem=77999;2126].	MSigDB C7: Immunologic Signatures (v6.0)	7.385e-07	0.003339	1.686e-05	0.0001517	11	200	IL12RB1,ADAP1,BATF,ACOT7,PGAM1,GRHL1,IL21,GPT2,FKBP1A,UAP1L1,PDCD1LG2
Coexpression	M5676	Genes down-regulated in comparison of TconvThy versus TregThy (see Fig. 1 in the paper for details).	MSigDB C7: Immunologic Signatures (v6.0)	7.385e-07	0.003339	1.686e-05	0.0001517	11	200	CEBPB,ACOT7,RGS16,LGALS3,ICOS,CXCR6,IL1R2,SNX10,CNDP2,CTLA4,PLSCR1
Coexpression	M8647	Genes down-regulated in bone marrow-derived macrophages: wildtype versus NFAT5 [GeneID=10725] knockout.	MSigDB C7: Immunologic Signatures (v6.0)	7.385e-07	0.003339	1.686e-05	0.0001517	11	200	SLAMF8,IL10,BATF,SOCS3,IRF7,FAS,TUBB6,PTPN1,GRHL1,NAMPT,CLCN7
Coexpression	M9807	Genes up-regulated in at day 0 B cell IRF4-KO versus CD40L and IL-2 IL-4 IL-5 stimulated at day 1 B cell IRF4-KO.	MSigDB C7: Immunologic Signatures (v6.0)	7.385e-07	0.003339	1.686e-05	0.0001517	11	200	SLAMF8,HK3,BATF2,GBP5,EGR2,BST2,PYCARD,RRP12,CCL2,IL1RN,FKBP1A
Coexpression	M6478	Genes down-regulated in monocyte-derived dendritic cells: untreated versus LPS like antigen from O. planktothrix (3h).	MSigDB C7: Immunologic Signatures (v6.0)	7.385e-07	0.003339	1.686e-05	0.0001517	11	200	CXCL16,LGALS1,CFB,IFNG,TUBB6,SH3PXD2B,NAMPT,THY1,CCL2,CCL4,ATF3
Coexpression	M9173	Genes down-regulated in CD4 [GeneID=920] T conv: over-expressing IKZF4 and LEF1 [GeneID=64375;52276] versus control.	MSigDB C7: Immunologic Signatures (v6.0)	7.385e-07	0.003339	1.686e-05	0.0001517	11	200	SLC36A1,CST7,ZAP70,LGALS1,ICOS,SYTL3,RRP12,IL21,FHL2,RAB32,PLEKHA8
Coexpression	M5072	Genes up-regulated in comparison of memory CD8 T cells versus naive CD8 T cells.	MSigDB C7: Immunologic Signatures (v6.0)	7.385e-07	0.003339	1.686e-05	0.0001517	11	200	ADAP1,CEBPB,TMPRSS13,ANXA2,ACOT7,SAMHD1,GIMAP7,LGALS1,IFNG,ATF3,CTLA4
Coexpression	M4600	Genes down-regulated in comparison of CD25+ regulatory T cell (Treg) treated with IL4 [GeneID=3565] at day 3 versus CD25- T cells incubated with IL4 [GeneID=3565] at day 3.	MSigDB C7: Immunologic Signatures (v6.0)	7.385e-07	0.003339	1.686e-05	0.0001517	11	200	IL10,ANXA2,TCIRG1,GBP1,LGALS1,LGALS3,TIMP1,SNX6,CCL2,MNDA,CTSZ
Coexpression	M8590	Genes up-regulated in macrophages versus dendritic cells.	MSigDB C7: Immunologic Signatures (v6.0)	8.357e-07	0.003778	1.889e-05	0.0001699	10	162	MAPKAPK2,ACOT7,SLCO3A1,F10,GBP5,SNX10,ATF3,RAB32,TAP2,IL27
Coexpression	M6859	Genes down-regulated in spleens from mice immunized with ova peptides alone versus those immunized with monophosphoryl lipid A as adjuvant.	MSigDB C7: Immunologic Signatures (v6.0)	8.357e-07	0.003778	1.889e-05	0.0001699	10	162	MYD88,MAPKAPK2,SAMHD1,FAS,ATP10A,CFB,NAMPT,SMPDL3B,PIK3R6,UPP1
Coexpression	M6772	Genes down-regulated in splenic dendritic cells: DEC205+ versus B lymphocytes.	MSigDB C7: Immunologic Signatures (v6.0)	1.165e-06	0.005267	2.621e-05	0.0002357	10	168	SLAMF8,IRF7,IFIT2,CFB,LGALS3,TMCO4,TGFBI,ZBTB32,GBP5,IFI30
Coexpression	M5660	Genes down-regulated in comparison of peripheral blood mononuclear cells (PBMC) from patients with acute E. coli infection versus PBMC from patients with acute S. aureus infection.	MSigDB C7: Immunologic Signatures (v6.0)	1.443e-06	0.006524	3.23e-05	0.0002905	10	172	HIP1,SLC36A1,IMPA2,ANPEP,GAS7,LGALS3,IL1R2,MYO1F,CTSD,RAB27A
Coexpression	M333	Genes up-regulated in Sez-2 cells (T cell lymphoma): IL2 [GeneID=3558] versus IL21 [GeneID=59067].	MSigDB C7: Immunologic Signatures (v6.0)	1.521e-06	0.006876	3.371e-05	0.0003032	10	173	ZDHHC21,TTC39B,HIP1,BATF,CST7,GIMAP7,HMGN3,GLIPR2,FHL2,RAB27A
Coexpression	M7003	Genes down-regulated in B lymphocytes: wildtype versus ZFX [GeneID=7543].	MSigDB C7: Immunologic Signatures (v6.0)	1.521e-06	0.006876	3.371e-05	0.0003032	10	173	VIM,RILPL2,BATF,ACOT7,GIMAP7,HMGN3,SMPDL3B,SYTL3,SNX10,CTLA4
Coexpression	M6735	Genes up-regulated in B lymphocytes versus CD8 T cells.	MSigDB C7: Immunologic Signatures (v6.0)	4.255e-06	0.01924	9.002e-05	0.0008096	10	194	ADAP1,GALNT2,KCNAB2,ITGAL,CREB5,FZD7,CCL2,PLAU,MAPK6,PRDX5
Coexpression	M9306	Genes up-regulated in CD4: FOXP3+ [GeneID=50943] T reg versus FOXP3 [GeneID=50943] knockout T reg precursor.	MSigDB C7: Immunologic Signatures (v6.0)	4.454e-06	0.02014	9.002e-05	0.0008096	10	195	HK3,PANX1,BATF2,IFIT2,NAMPT,GBP5,SNX10,SOCS1,TAP1,MNDA
Coexpression	M9237	Genes up-regulated in CD8 T cells with STAT4 [GeneID=6775]: untreated versus interferon alpha.	MSigDB C7: Immunologic Signatures (v6.0)	4.661e-06	0.02107	9.002e-05	0.0008096	10	196	TRERF1,BAK1,TCIRG1,SLCO3A1,ITPK1,PTPN1,ZBTB32,MYO1F,TAGLN2,TAP1
Coexpression	M6522	Genes up-regulated in epithelial cells (24h): untreated versus IFNG [GeneID=3458].	MSigDB C7: Immunologic Signatures (v6.0)	4.661e-06	0.02107	9.002e-05	0.0008096	10	196	IL12RB1,BATF,MAPKAPK2,ANXA2,TCIRG1,SLCO3A1,FAS,IL18RAP,SYTL3,MYO1F
Coexpression	M9308	Genes down-regulated in CD4: FOXP3+ [GeneID=50943] T reg versus FOXP3 [GeneID=50943] knockout T reg precursor.	MSigDB C7: Immunologic Signatures (v6.0)	4.877e-06	0.02205	9.002e-05	0.0008096	10	197	IL12RB1,BATF,FPR2,SOCS3,IFIT2,JAK3,NAMPT,GBP5,SNX10,PDCD1LG2
Coexpression	M5790	Genes up-regulated in comparison of peripheral blood mononuclear cells (PBMC) from patients with type 1 diabetes at 1 month after the diagnosis versus those at 4 months later.	MSigDB C7: Immunologic Signatures (v6.0)	5.101e-06	0.02306	9.002e-05	0.0008096	10	198	HK3,ENC1,TCIRG1,NPC2,NAMPT,IL1R2,IFI30,UPP1,CTSZ,PDCD1LG2
Coexpression	M4433	Genes down-regulated in comparison of naive B cells versus memory IgG IgA B cells.	MSigDB C7: Immunologic Signatures (v6.0)	5.101e-06	0.02306	9.002e-05	0.0008096	10	198	VIM,ANXA2,LGALS1,ZBTB32,PYCARD,MYO1F,IFI30,MVP,MNDA,SP140
Coexpression	M4005	Genes up-regulated in comparison of dendritic cells (DC) stimulated with LPS (TLR4 agonist) at 12 h versus DC cells stimulated with CpG DNA (TLR9 agonist) at 12 h.	MSigDB C7: Immunologic Signatures (v6.0)	5.333e-06	0.02411	9.002e-05	0.0008096	10	199	MAN2A1,SLCO3A1,SAMHD1,BATF2,IFIT2,HMGN3,TIMP1,SNX10,UPP1,IL1RN
Coexpression	M3750	Genes down-regulated in comparison of control dendritic cells (DC) at 12 h versus those stimulated with Pam3Csk4 (TLR1/2 agonist) at 12 h.	MSigDB C7: Immunologic Signatures (v6.0)	5.333e-06	0.02411	9.002e-05	0.0008096	10	199	SFRP1,BAK1,CLEC4E,NAMPT,RRP12,ATF3,TAGLN2,IL1RN,RAB32,FKBP1A
Coexpression	M9281	Genes up-regulated in CD8 T cells after immunization: day 3 versus day 6 and IL2 [GeneID=3558] treatment.	MSigDB C7: Immunologic Signatures (v6.0)	5.333e-06	0.02411	9.002e-05	0.0008096	10	199	LGALS1,LGALS3,BLMH,IL1R2,PYCARD,LPP,CTLA4,FHL2,TAP1,CTSZ
Coexpression	M7947	Genes down-regulated in bone marrow-derived macrophages with STAT6 [GeneID=6778] knockout treated with IL4 [GeneID=3565]: control versus rosiglitazone [PubChem=77999].	MSigDB C7: Immunologic Signatures (v6.0)	5.333e-06	0.02411	9.002e-05	0.0008096	10	199	CXCL16,BATF2,LGALS1,CFB,SNX10,SOCS1,TAP2,PLSCR1,RAB13,SP140
Coexpression	M6425	Genes down-regulated in monocytes in response to M. tuberculosis 19 kDa lipopeptide: 3h versus 24h.	MSigDB C7: Immunologic Signatures (v6.0)	5.333e-06	0.02411	9.002e-05	0.0008096	10	199	SPINT1,FPR2,HMGA1,LGALS1,LGALS3,SH3PXD2B,PYCARD,PLAU,UPP1,PRDX5
Coexpression	M5836	Genes up-regulated in comparison of effector CD8 T cells versus memory CD8 T cells.	MSigDB C7: Immunologic Signatures (v6.0)	5.333e-06	0.02411	9.002e-05	0.0008096	10	199	BATF,ANXA2,ACOT7,IL18RAP,LGALS1,LGALS3,SNX10,FHL2,IL1RN,CTSD
Coexpression	M8960	Genes down-regulated in lymph node from aged PPARG [GeneID=5468] knockout mice: T reg versus T conv.	MSigDB C7: Immunologic Signatures (v6.0)	5.333e-06	0.02411	9.002e-05	0.0008096	10	199	MYD88,JAK3,NAMPT,EGR2,RRP12,IFI30,CCL4,TAP1,PLSCR1,TAF1D
Coexpression	M7324	Genes up-regulated in HMC-1 (mast leukemia) cells: incubated with the peptide ALL1 versus stimulated with T cell membranes.	MSigDB C7: Immunologic Signatures (v6.0)	5.333e-06	0.02411	9.002e-05	0.0008096	10	199	UBD,SAMHD1,BATF2,IFIT2,IFNG,SYTL3,IL1R2,MVP,TAP1,PRKX
Coexpression	M7950	Genes down-regulated in bone marrow-derived macrophages with STAT6 [GeneID=6778] knockout treated with rosiglitazone [PubChem=77999]: control versus IL4 [GeneID=3565].	MSigDB C7: Immunologic Signatures (v6.0)	5.333e-06	0.02411	9.002e-05	0.0008096	10	199	RILPL2,CXCL16,CFB,CLEC4E,IL1RN,TAP1,TAP2,PRKX,RAB13,SP140
Coexpression	M6945	Genes down-regulated in plasmacytoit dendritic cells (1h): untreated versus CpG oligodeoxynucleotide 1826.	MSigDB C7: Immunologic Signatures (v6.0)	5.333e-06	0.02411	9.002e-05	0.0008096	10	199	MAPKAPK2,FZD7,PTPN1,CNDP2,SOCS1,ATF3,CTLA4,TUBE1,FKBP1A,PLEKHA8
Coexpression	M4264	Genes down-regulated in comparison of control conventional dendritic cells (cDC) at 0 h versus cDCs infected with Newcastle disease virus (NDV) at 6 h.	MSigDB C7: Immunologic Signatures (v6.0)	5.333e-06	0.02411	9.002e-05	0.0008096	10	199	MYD88,GBP1,IRF7,BATF2,IFIT2,GRHL1,NAMPT,GBP5,TAP1,PLSCR1
Coexpression	M6240	Genes down-regulated in single positive cells: immature CD4 [GeneID=920] versus CD8 thymocytes.	MSigDB C7: Immunologic Signatures (v6.0)	5.575e-06	0.0252	9.002e-05	0.0008096	10	200	MYD88,CEBPB,MAPKAPK2,IRF7,FAS,PTPN1,SOCS1,MAPK6,PLSCR1,RAB27A
Coexpression	M9649	Genes up-regulated in CD4 [GeneID=920] T helper cells (30h): Th0 versus TGFB1 and IL6 [GeneID=7040;3569].	MSigDB C7: Immunologic Signatures (v6.0)	5.575e-06	0.0252	9.002e-05	0.0008096	10	200	MYD88,SFRP1,BATF,SOCS3,PTPN1,CCL2,SOCS1,CCL4,CCL7,PLSCR1
Coexpression	M4773	Genes down-regulated in comparison of lineage negative versus CD4 [GeneID=920] T cells.	MSigDB C7: Immunologic Signatures (v6.0)	5.575e-06	0.0252	9.002e-05	0.0008096	10	200	SOCS3,KCNAB2,SPO11,IRF7,DOK2,ITGAL,LGALS1,MTFMT,CNDP2,TAP1
Coexpression	M5463	Genes up-regulated in comparison of dendritic cells (DC) versus B cells.	MSigDB C7: Immunologic Signatures (v6.0)	5.575e-06	0.0252	9.002e-05	0.0008096	10	200	CEBPB,HK3,ENC1,ACOT7,SAMHD1,TUBB6,GSTT2,PLAU,ATF3,PDGFC
Coexpression	M9124	Genes down-regulated in T reg: XBP1 [GeneID=7494] knockout versus wildtype.	MSigDB C7: Immunologic Signatures (v6.0)	5.575e-06	0.0252	9.002e-05	0.0008096	10	200	AICDA,ANXA2,GIMAP7,FAS,HMGN3,PTPN1,PIK3R6,MYO1F,TAF1D,VAT1
Coexpression	M6456	Genes up-regulated in T cells: CD4 [GeneID=920] versus CD8A [GeneID=925].	MSigDB C7: Immunologic Signatures (v6.0)	5.575e-06	0.0252	9.002e-05	0.0008096	10	200	VIM,CEBPB,ANPEP,MAPKAPK2,BAK1,F7,F10,ITPK1,OXCT1,CTSZ
Coexpression	M7426	Genes down-regulated in the mature neuron cell line: control versus infected with western equine encephalitis virus.	MSigDB C7: Immunologic Signatures (v6.0)	5.575e-06	0.0252	9.002e-05	0.0008096	10	200	ADAP1,BATF,ANXA2,SAMHD1,LGALS1,LGALS3,JAK3,ZBTB32,ICOS,PLSCR1
Coexpression	M5725	Genes up-regulated in comparison of NK cells treated with IL15 [GeneID=3567] versus total splenocytes.	MSigDB C7: Immunologic Signatures (v6.0)	5.575e-06	0.0252	9.002e-05	0.0008096	10	200	GAS7,HMGA1,RGS16,ICOS,EGR2,ALDOA,UAP1L1,PLEKHA8,PRODH,VAT1
Coexpression	M9542	Genes up-regulated in macrophages: resting versus stimulated by IL4 [GeneID=3565].	MSigDB C7: Immunologic Signatures (v6.0)	5.575e-06	0.0252	9.002e-05	0.0008096	10	200	SLAMF8,GATA3,BAK1,IL18RAP,LPP,MYO1F,CSTB,CNDP2,LSS,ATF3
Coexpression	M4938	Genes down-regulated in comparison of B cells versus monocytes.	MSigDB C7: Immunologic Signatures (v6.0)	5.575e-06	0.0252	9.002e-05	0.0008096	10	200	MYD88,VIM,SLCO3A1,CREB5,TIMP1,PYCARD,MYO1F,IFI30,RAB32,FKBP1A
Coexpression	M3499	Genes down-regulated in comparison of unstimulated macrophage cells versus macrophage cells stimulated with LPS (TLR4 agonist) for 60 min.	MSigDB C7: Immunologic Signatures (v6.0)	5.575e-06	0.0252	9.002e-05	0.0008096	10	200	IL10,VIM,CEBPB,MAPKAPK2,CLEC4E,EGR2,CCL4,CCL7,ATF3,PLSCR1
Coexpression	M3286	Genes down-regulated in comparison of unstimulated peripheral blood mononuclear cells (PBMC) versus PBMC 3 days after stimulation with YF17D vaccine.	MSigDB C7: Immunologic Signatures (v6.0)	5.575e-06	0.0252	9.002e-05	0.0008096	10	200	PHF19,GBP1,IRF7,SAMHD1,BATF2,IFIT2,BST2,CNDP2,TAP1,PLSCR1
Coexpression	M5703	Genes up-regulated in comparsion of sfActCD4TGF versus ActCD4TGF (see Fig. 1 in the paper for details).	MSigDB C7: Immunologic Signatures (v6.0)	5.575e-06	0.0252	9.002e-05	0.0008096	10	200	IL10,CEBPB,BCAT1,DUSP19,GIMAP7,LGALS3,IFNG,ATF3,FHL2,IL4
Coexpression	M5484	Genes up-regulated in comparison of dendritic cells (DC) versus Th2 cells.	MSigDB C7: Immunologic Signatures (v6.0)	5.575e-06	0.0252	9.002e-05	0.0008096	10	200	SLAMF8,HK3,ANPEP,ENC1,SLCO3A1,CREB5,TGFBI,CLCN7,CTSZ,PRM1
Coexpression	M5750	Genes down-regulated in comparison of thymus conventional T cells versus fat tissue conventional T cells.	MSigDB C7: Immunologic Signatures (v6.0)	5.575e-06	0.0252	9.002e-05	0.0008096	10	200	IL10,HIP1,ANXA2,GAS7,CST7,LGALS1,CKB,MYO1F,ATF3,TAGLN2
Coexpression	M5273	Genes up-regulated in comparison of type 2 myeloid (T2M) cells treated with IL25 [GeneID=64806] versus macrophages treated with IL25 [GeneID=64806].	MSigDB C7: Immunologic Signatures (v6.0)	5.575e-06	0.0252	9.002e-05	0.0008096	10	200	IL10,RILPL2,SOCS3,F7,CLEC4E,EGR2,IL1R2,SOCS1,FHL2,IL1RN
Coexpression	M6476	Genes up-regulated in T cells: CD8A [GeneID=925] versus CD8A CD8B [GeneID=925;926].	MSigDB C7: Immunologic Signatures (v6.0)	5.575e-06	0.0252	9.002e-05	0.0008096	10	200	SOCS3,HMGA1,CREB5,LGALS3,SH3PXD2B,CCL4,PLAU,UPP1,ALDOA,TAP2
Coexpression	M5687	Genes up-regulated in comparsion of ActCD8 versus ActCD4 (see Fig. 1 in the paper for details).	MSigDB C7: Immunologic Signatures (v6.0)	5.575e-06	0.0252	9.002e-05	0.0008096	10	200	RILPL2,CST7,ITGAL,LGALS3,IFNG,SMPDL3B,CXCR6,MYO1F,CTLA4,FHL2
Coexpression	M4570	Genes up-regulated in comparison of thymic progenitors versus fetal DN3 thymocytes.	MSigDB C7: Immunologic Signatures (v6.0)	5.575e-06	0.0252	9.002e-05	0.0008096	10	200	VIM,TTC39B,CEBPB,SLCO3A1,CST7,DOK2,GIMAP7,CLEC4E,UAP1L1,PLSCR1
Coexpression	M8849	Genes down-regulated in multipotent progenitors versus granulocyte-monocyte progenitors.	MSigDB C7: Immunologic Signatures (v6.0)	5.575e-06	0.0252	9.002e-05	0.0008096	10	200	MYD88,IRF7,SAMHD1,IFIT2,TUBB6,NAMPT,OXCT1,SNX10,CCL7,TAP1
Coexpression	M8854	Genes down-regulated in lymphoid primed multipotent progenitors versus common lymphoid progenitors.	MSigDB C7: Immunologic Signatures (v6.0)	5.575e-06	0.0252	9.002e-05	0.0008096	10	200	MYD88,ANPEP,ENC1,TCIRG1,SAMHD1,HMGA1,CCL2,CCL7,IL1RN,PLSCR1
Coexpression	M6549	Genes up-regulated in CD8 T cells: control versus over-expressing TERT [GeneID=7015].	MSigDB C7: Immunologic Signatures (v6.0)	5.575e-06	0.0252	9.002e-05	0.0008096	10	200	ZDHHC21,VIM,TTC39B,ACOT7,CST7,RGS16,GRHL1,MYO1F,CSTB,PLSCR1
Coexpression	M5748	Genes down-regulated in comparison of lymph node conventional T cells versus fat tissue conventional T cells.	MSigDB C7: Immunologic Signatures (v6.0)	5.575e-06	0.0252	9.002e-05	0.0008096	10	200	IL10,HIP1,ANXA2,ITSN1,GAS7,LGALS1,IFNG,MYO1F,ATF3,TAGLN2
Coexpression	M3619	Genes down-regulated in comparison of CD8 T cells at 0 h versus those at 72 h after treatment with trichostatin A (TSA) [PubChem=5562].	MSigDB C7: Immunologic Signatures (v6.0)	5.575e-06	0.0252	9.002e-05	0.0008096	10	200	MAPKAPK2,ANXA2,ACOT7,PGAM1,ENOPH1,LGALS3,CKB,IFNG,BLMH,IFI30
Coexpression	M8528	Genes up-regulated in macrophages: alternatively activated M2 versus MYC [GeneID=4609] inhibited.	MSigDB C7: Immunologic Signatures (v6.0)	5.575e-06	0.0252	9.002e-05	0.0008096	10	200	MYD88,MAPKAPK2,DOK2,IL18RAP,CKB,IFNG,IL1R2,CTSD,TAP1,IL4
Coexpression	M6558	Genes up-regulated in monocyte-derived dendritic cells: untreated versus rosiglitazone and AM580 [PubChem=77999;2126].	MSigDB C7: Immunologic Signatures (v6.0)	5.575e-06	0.0252	9.002e-05	0.0008096	10	200	UBD,FPR2,IRF7,CLEC4E,NAMPT,SNX6,LPP,SNX10,CPXM1,TAP1
Coexpression	M7656	Genes up-regulated in ex vivo follicular dendritic cells from peripheral lymph nodes: naÔve versus immunized mice.	MSigDB C7: Immunologic Signatures (v6.0)	5.575e-06	0.0252	9.002e-05	0.0008096	10	200	ANPEP,MAPKAPK2,BCAT1,HMGA1,LGALS1,TGFBI,CCL4,UPP1,CCL7,ATF3
Coexpression	M7230	Genes down-regulated in T cells treated with IL21 [GeneID=59067]: 1h versus 24h.	MSigDB C7: Immunologic Signatures (v6.0)	5.575e-06	0.0252	9.002e-05	0.0008096	10	200	TRERF1,HK3,LPCAT4,ITGAL,FAS,HMGN3,TUBB6,VILL,EGR2,SLC2A6
Coexpression	M9030	Genes up-regulated in KLRG1- SELL low [GeneID=10219;6402] T reg: CD69- [GeneID=969] versus CD69+ [GeneID=969].	MSigDB C7: Immunologic Signatures (v6.0)	5.575e-06	0.0252	9.002e-05	0.0008096	10	200	MYD88,TTC39B,SOCS3,IRF7,SAMHD1,IFIT2,NAMPT,SOCS1,FHL2,TAP1
Coexpression	M9767	Genes up-regulated in CD4 [GeneID=920] SMARTA effector T cells during acute infection of LCMV: Th1 versus Ly6c low CXCR5- [GeneID=643].	MSigDB C7: Immunologic Signatures (v6.0)	5.575e-06	0.0252	9.002e-05	0.0008096	10	200	ANXA2,CST7,ITGAL,ITPK1,IFNG,BLMH,ICOS,ALDOA,FKBP1A,PDCD1LG2
Coexpression	M6197	Genes up-regulated in polymorphonuclear leukocytes (12h): control versus infection by A. phagocytophilum.	MSigDB C7: Immunologic Signatures (v6.0)	5.575e-06	0.0252	9.002e-05	0.0008096	10	200	MYD88,ENC1,IRF7,CST7,GIMAP7,JAK3,EGR2,IL21,GLIPR2,TAP1
Coexpression	M9037	Genes down-regulated in macrophages with knockout of HDAC3 [GeneID=8841]: untreated versus LPS.	MSigDB C7: Immunologic Signatures (v6.0)	5.575e-06	0.0252	9.002e-05	0.0008096	10	200	ACOT7,IL18RAP,LGALS1,BLMH,ZBTB32,ICOS,CXCR6,PYCARD,SNX10,CTSD
Coexpression	M4663	Genes up-regulated in comparison of untreated CD4 [GeneID=920] T cells versus CD4 [GeneID=920] T cells treated with leukocyte costimulatory blockade antibodies.	MSigDB C7: Immunologic Signatures (v6.0)	5.575e-06	0.0252	9.002e-05	0.0008096	10	200	FPR2,IRF7,CST7,ENOPH1,OXCT1,ICOS,UPP1,CTLA4,TAP1,TAP2
Coexpression	M6068	Genes down-regulated in CD4 [GeneID=920] T cells activated by anti-CD3 and anti-CD28: TGFB1 [GeneID=7040] and IL-12 (6h) versus untreated (6h).	MSigDB C7: Immunologic Signatures (v6.0)	5.575e-06	0.0252	9.002e-05	0.0008096	10	200	MYD88,BATF,BAK1,IL18RAP,IFNG,PTPN1,ZBTB32,ICOS,SOCS1,PRKX
Coexpression	M4616	Genes down-regulated in comparison of CD25+ T effector cells treated with IL4 [GeneID=3565] at day 3 versus untreated CD25- T cells at day 3.	MSigDB C7: Immunologic Signatures (v6.0)	5.575e-06	0.0252	9.002e-05	0.0008096	10	200	SLAMF8,CEBPB,IMPA2,SAMHD1,CLEC4E,IFI30,CCL2,CCL4,PDGFC,MNDA
Coexpression	M3714	Genes down-regulated in comparison of control dendritic cells (DC) at 4 h versus those stimulated with poly(I:C) (TLR3 agonist) at 4 h.	MSigDB C7: Immunologic Signatures (v6.0)	5.575e-06	0.0252	9.002e-05	0.0008096	10	200	SLAMF8,MAPKAPK2,IL18RAP,ATP10A,NAMPT,CCL2,UPP1,ATF3,IL1RN,TAP1
Coexpression	M4459	Genes down-regulated in comparison of monocytes cultured for 0 days versus those cultured for 1 day.	MSigDB C7: Immunologic Signatures (v6.0)	5.575e-06	0.0252	9.002e-05	0.0008096	10	200	BCAT1,TUBB6,NAMPT,CSTB,CCL2,CCL4,UPP1,MAPK6,IL1RN,RAB13
Coexpression	M9539	Genes down-regulated in bone marrow-derived mast cells treated with IL3 [GeneID=3562]: control versus IL33 [GeneID=90865].	MSigDB C7: Immunologic Signatures (v6.0)	5.575e-06	0.0252	9.002e-05	0.0008096	10	200	BAK1,IRF7,IFIT2,IFNG,NAMPT,MT3,ICOS,SNX10,TAGLN2,IL1RN
Coexpression	M10027	Genes down-regulated in NK cells versus ITGAM+ [GeneID=3684] dendritic cells.	MSigDB C7: Immunologic Signatures (v6.0)	5.575e-06	0.0252	9.002e-05	0.0008096	10	200	CEBPB,FPR2,ENC1,TUBB6,CLEC4E,TIMP1,MYO1F,CCL4,IL1RN,PLSCR1
Coexpression	M8279	Genes up-regulated in B lymphocytes with NFATC1 [GeneID=4772] knockout: control versus stimulated by anti-IgM for 3h.	MSigDB C7: Immunologic Signatures (v6.0)	5.575e-06	0.0252	9.002e-05	0.0008096	10	200	ACOT7,GRB7,GIMAP7,LGALS3,ITPK1,LGALS7,WISP2,CXCR6,GLIPR2,TNNT1
Coexpression	M7333	Genes up-regulated in HMC-1 (mast leukemia) cells: Cl-IB-MECA [PubChem=3035850] versus T cell membranes.	MSigDB C7: Immunologic Signatures (v6.0)	5.575e-06	0.0252	9.002e-05	0.0008096	10	200	HIP1,HK3,UBD,BAK1,SMPDL3B,TIMP1,MYO1F,SNX10,CPXM1,CTSZ
Coexpression	M5476	Genes up-regulated in comparison of dendritic cells (DC) versus central memory CD4 [GeneID=920] T cells.	MSigDB C7: Immunologic Signatures (v6.0)	5.575e-06	0.0252	9.002e-05	0.0008096	10	200	SLAMF8,HK3,ANPEP,ENC1,ACOT7,LGALS1,TGFBI,PDGFC,CTSD,CTSZ
Coexpression	M9738	Genes down-regulated in CD4 [GeneID=920] SMARTA T cells: naÔve versus memory follicular helper (Tfh).	MSigDB C7: Immunologic Signatures (v6.0)	5.575e-06	0.0252	9.002e-05	0.0008096	10	200	BATF,CST7,HMGA1,GRHL1,EGR2,SYTL3,SLC39A6,ATF3,PDGFC,PDCD1LG2
Coexpression	M7274	Genes up-regulated in double positive thymocytes: TCF3 [GeneID=6929] knockout versus TCF12 [GeneID=6938] knockout.	MSigDB C7: Immunologic Signatures (v6.0)	5.575e-06	0.0252	9.002e-05	0.0008096	10	200	IL10,TTC39B,F7,ZAP70,NAMPT,ASS1,CCL7,MAPK6,FHL2,IL4
Coexpression	M3107	Genes down-regulated in comparison of naive T cells versus central memory T cells.	MSigDB C7: Immunologic Signatures (v6.0)	5.575e-06	0.0252	9.002e-05	0.0008096	10	200	RILPL2,BATF,FAS,LGALS1,LGALS3,ITPK1,LPP,MYO1F,TAGLN2,RAB27A
Coexpression	M7962	Genes up-regulated in wildtype bone marrow-derived macrophages treated with IL4 [GeneID=3565]: control versus rosiglitazone [PubChem=77999].	MSigDB C7: Immunologic Signatures (v6.0)	5.575e-06	0.0252	9.002e-05	0.0008096	10	200	ADAP1,RILPL2,CST7,LGALS1,LGALS3,IL1R2,IL21,MYO1F,PLSCR1,PLEKHA8
Coexpression	M5427	Genes down-regulated in comparison of mast cells versus dendritic cells (DC).	MSigDB C7: Immunologic Signatures (v6.0)	5.575e-06	0.0252	9.002e-05	0.0008096	10	200	SLAMF8,HK3,ANPEP,ACOT7,TCIRG1,SAMHD1,TUBB6,IL1R2,ATF3,IL1RN
Coexpression	M8969	Genes down-regulated in CD4 [GeneID=920] over-expressing: FOXP3 [GeneID=50943] and PPARg2 form of PPARG [GeneID=5468] versus FOXP3 [GeneID=50943].	MSigDB C7: Immunologic Signatures (v6.0)	5.575e-06	0.0252	9.002e-05	0.0008096	10	200	MYD88,BAK1,GBP1,IRF7,SAMHD1,IFIT2,IFI30,TAP1,TAP2,PLSCR1
Coexpression	M5528	Genes up-regulated in comparison of neutrophils versus central memory CD4 [GeneID=920] T cells.	MSigDB C7: Immunologic Signatures (v6.0)	5.575e-06	0.0252	9.002e-05	0.0008096	10	200	HK3,IMPA2,ANPEP,SPINT1,APAF1,SLCO3A1,GBP1,CREB5,CLEC4E,ALDOA
Coexpression	M8955	Genes up-regulated in visceral adipose tissue from aged PPARG [GeneID=5468] knockout mice: T reg versus T conv.	MSigDB C7: Immunologic Signatures (v6.0)	5.575e-06	0.0252	9.002e-05	0.0008096	10	200	GALNT2,BATF,BAK1,HMGA1,FAS,LGALS3,SYTL3,PTRH1,MYO1F,CTSZ
Coexpression	M3288	Genes down-regulated in comparison of unstimulated peripheral blood mononuclear cells (PBMC) versus PBMC 7 days after stimulation with YF17D vaccine.	MSigDB C7: Immunologic Signatures (v6.0)	5.575e-06	0.0252	9.002e-05	0.0008096	10	200	MYD88,GBP1,IRF7,BATF2,IFIT2,ATP10A,BST2,IL1RN,TAP1,PLSCR1
Coexpression	M4425	Genes up-regulated in comparison of naive CD4 [GeneID=920] CD8 T cells versus naive B cells.	MSigDB C7: Immunologic Signatures (v6.0)	5.575e-06	0.0252	9.002e-05	0.0008096	10	200	GATA3,KCNAB2,GBP1,SAMHD1,ITGAL,ZAP70,TIMP1,UPP1,CTSD,MVP
Coexpression	M4348	Genes down-regulated in comparison of TregLP versus TconvLP (see Table 1S in the paper for details).	MSigDB C7: Immunologic Signatures (v6.0)	5.575e-06	0.0252	9.002e-05	0.0008096	10	200	ENC1,SLCO3A1,BATF2,ATP10A,ZAP70,IFNG,IL21,CCL7,IL4,PLSCR1
Coexpression	M7653	Genes down-regulated in skin gamma delta T cells: healthy versus obesity.	MSigDB C7: Immunologic Signatures (v6.0)	5.575e-06	0.0252	9.002e-05	0.0008096	10	200	ANPEP,MAPKAPK2,ENC1,HMGA1,LGALS1,TGFBI,CCL4,UPP1,CCL7,ATF3
Coexpression	M4603	Genes down-regulated in comparison of CD25+ T cells treated with IL4 [GeneID=3565] versus CD25- T cells treated with IL4 [GeneID=3565] at day 5.	MSigDB C7: Immunologic Signatures (v6.0)	5.575e-06	0.0252	9.002e-05	0.0008096	10	200	NPC2,LGALS3,TGFBI,IL1R2,SLC2A6,IFI30,CCL2,PDGFC,RAB13,CTSZ
Coexpression Atlas	GSM538300_500	NK cells, NK.H+.MCMV1.Sp, NK1.1+ TCRb- Ly49H+, Spleen, avg-3	Immgen.org, GSE15907	3.168e-24	1.546e-21	1.546e-21	1.046e-20	32	370	IL10,MYD88,TTC39B,IL12RB1,ADAP1,ANXA2,LPCAT4,GATA3,ACOT7,GAS7,IRF7,CST7,DOK2,GIMAP7,ITGAL,IL18RAP,ZAP70,LGALS1,ITPK1,IFNG,ZBTB32,THY1,GBP5,SYTL3,MYO1F,SOCS1,CCL4,TAGLN2,MAPK6,FHL2,CTSD,PLSCR1
Coexpression Atlas	GSM538389_500	alpha beta T cells, T.8Eff.Sp.OT1.d6.VSVOva, CD8+ CD45.1+, Spleen, avg-3	Immgen.org, GSE15907	1.646e-18	8.033e-16	4.016e-16	2.719e-15	27	374	TTC39B,IL12RB1,ANXA2,LPCAT4,GATA3,KCNAB2,SLCO3A1,CST7,GIMAP7,ITGAL,IL18RAP,ZAP70,LGALS1,LGALS3,IFNG,ZBTB32,ICOS,SMPDL3B,THY1,CXCR6,SYTL3,PYCARD,MYO1F,GLIPR2,CTLA4,FHL2,CTSD
Coexpression Atlas	GSM538309_500	NK cells, NK.MCMV1.Sp, CD3-,NK1.1+, Spleen, avg-3	Immgen.org, GSE15907	1.391e-15	6.789e-13	9.698e-14	6.564e-13	24	367	IL10,TTC39B,IL12RB1,ANXA2,GATA3,GAS7,IRF7,CST7,DOK2,GIMAP7,ITGAL,IL18RAP,ZAP70,LGALS1,ITPK1,IFNG,CLEC4E,ZBTB32,THY1,GBP5,SYTL3,CCL4,MAPK6,PLSCR1
Coexpression Atlas	GSM605898_500	alpha beta T cells, T.8Eff.Sp.OT1.d6.LisOva, CD8+ CD45.1+, Spleen, avg-3	Immgen.org, GSE15907	1.053e-14	5.137e-12	4.175e-13	2.826e-12	24	402	TTC39B,ANXA2,GATA3,KCNAB2,CST7,GIMAP7,ITGAL,IL18RAP,ZAP70,LGALS1,LGALS3,CEP55,IFNG,ZBTB32,ICOS,SMPDL3B,THY1,CXCR6,SYTL3,PYCARD,MYO1F,GLIPR2,FHL2,CTSD
Coexpression Atlas	GSM538297_500	NK cells, NK.DAP12-.Sp, NK1.1+ CD3-, Spleen, avg-3	Immgen.org, GSE15907	1.053e-14	5.137e-12	4.175e-13	2.826e-12	24	402	TTC39B,IL12RB1,ANXA2,ENC1,LPCAT4,GATA3,KCNAB2,GAS7,SPO11,CST7,DOK2,GIMAP7,ITGAL,IL18RAP,ZAP70,LGALS1,IFNG,THY1,SYTL3,MYO1F,CCL4,FHL2,CTSD,PRKX
Coexpression Atlas	GSM605814_500	NK cells, NK.49H+.Sp, NK1.1+ Ly49H+, Spleen, avg-3	Immgen.org, GSE15907	1.112e-14	5.427e-12	4.175e-13	2.826e-12	24	403	TTC39B,IL12RB1,ANXA2,ENC1,LPCAT4,GATA3,KCNAB2,GAS7,CST7,DOK2,GIMAP7,ITGAL,IL18RAP,ZAP70,LGALS1,IFNG,THY1,SYTL3,MYO1F,CCL4,FHL2,CTSD,PRKX,PLSCR1
Coexpression Atlas	GSM538387_500	alpha beta T cells, T.8Eff.Sp.OT1.d5.VSVOva, CD8+ CD45.1+, Spleen, avg-3	Immgen.org, GSE15907	1.625e-14	7.93e-12	4.956e-13	3.355e-12	24	410	TTC39B,ADAP1,ANXA2,GATA3,KCNAB2,CST7,GIMAP7,IL18RAP,ATP10A,ZAP70,LGALS1,LGALS3,CEP55,ZBTB32,ICOS,SMPDL3B,THY1,CXCR6,SYTL3,PYCARD,MYO1F,GLIPR2,CTLA4,FHL2
Coexpression Atlas	GSM538312_500	NK cells, NK.MCMV7.Sp, CD3-,NK1.1+, Spleen, avg-3	Immgen.org, GSE15907	1.809e-14	8.826e-12	5.167e-13	3.497e-12	24	412	TTC39B,HIP1,ANXA2,GATA3,KCNAB2,GAS7,CST7,DOK2,GIMAP7,ITGAL,IL18RAP,ZAP70,LGALS1,IFNG,SMPDL3B,THY1,SYTL3,PYCARD,MYO1F,GLIPR2,CCL4,FHL2,CTSD,PRKX
Coexpression Atlas	GSM605817_500	NK cells, NK.49H-.Sp, NK1.1+, Spleen, avg-3	Immgen.org, GSE15907	1.908e-14	9.309e-12	5.167e-13	3.497e-12	24	413	TTC39B,IL12RB1,ANXA2,ENC1,LPCAT4,GATA3,KCNAB2,GAS7,CST7,DOK2,GIMAP7,ITGAL,IL18RAP,ZAP70,LGALS1,IFNG,THY1,CXCR6,SYTL3,MYO1F,CCL4,FHL2,CTSD,PRKX
Coexpression Atlas	GSM538303_500	NK cells, NK.H+.MCMV7.Sp, NK1.1+ TCRb- Ly49H+, Spleen, avg-3	Immgen.org, GSE15907	2.012e-14	9.817e-12	5.167e-13	3.497e-12	24	414	TTC39B,IL12RB1,HIP1,ANXA2,LPCAT4,GATA3,KCNAB2,GAS7,CST7,DOK2,GIMAP7,ITGAL,IL18RAP,ZAP70,LGALS1,IFNG,JAK3,SMPDL3B,THY1,SYTL3,MYO1F,CCL4,FHL2,CTSD
Coexpression Atlas	GSM605901_500	alpha beta T cells, T.8Eff.Sp.OT1.d8.LisOva, CD8+ CD45.1+, Spleen, avg-3	Immgen.org, GSE15907	2.937e-14	1.433e-11	6.825e-13	4.62e-12	23	380	TTC39B,GATA3,KCNAB2,SLCO3A1,CST7,GIMAP7,ITGAL,IL18RAP,ZAP70,LGALS1,LGALS3,IFNG,ICOS,SMPDL3B,THY1,CXCR6,SYTL3,PYCARD,MYO1F,SNX10,GLIPR2,FHL2,CTSD
Coexpression Atlas	GSM538322_500	alpha beta T cells, NKT.4+.Sp, TCRb aGalCer-loaded CD1d tetramer CD4, Spleen, avg-1	Immgen.org, GSE15907	4.305e-14	2.101e-11	9.168e-13	6.205e-12	22	347	PODNL1,IL12RB1,LPCAT4,GATA3,ACOT7,GBP1,CST7,DOK2,GIMAP7,ITGAL,FAS,IL18RAP,ZAP70,LGALS1,CKB,IFNG,ICOS,THY1,CXCR6,SYTL3,CTLA4,IL4
Coexpression Atlas	GSM538392_500	alpha beta T cells, T.8Eff.Sp.OT1.d8.VSVOva, CD8+ CD45.1+, Spleen, avg-3	Immgen.org, GSE15907	4.321e-14	2.109e-11	9.168e-13	6.205e-12	23	387	TTC39B,IL12RB1,MAN2A1,LPCAT4,GATA3,KCNAB2,SLCO3A1,CST7,GIMAP7,ITGAL,IL18RAP,ZAP70,LGALS1,ZBTB32,ICOS,SMPDL3B,THY1,CXCR6,SYTL3,PYCARD,MYO1F,GLIPR2,CTSD
Coexpression Atlas	GSM605904_500	alpha beta T cells, T.8Mem.Sp.OT1.d100.LisOva, CD8+ CD45.1+, Spleen, avg-3	Immgen.org, GSE15907	1.203e-13	5.869e-11	2.257e-12	1.528e-11	22	365	TTC39B,PODNL1,IL12RB1,LPCAT4,GATA3,KCNAB2,SLCO3A1,CST7,GIMAP7,ITGAL,IL18RAP,ZAP70,LGALS1,IFNG,ICOS,SMPDL3B,THY1,CXCR6,SYTL3,MYO1F,GLIPR2,CTSD
Coexpression Atlas	GSM538285_500	NK cells, NK.49CI+.Sp, NK1.1+ CD3- Ly49C/I+, Spleen, avg-3	Immgen.org, GSE15907	3.524e-13	1.72e-10	5.93e-12	4.014e-11	22	385	TTC39B,HIP1,ANXA2,LPCAT4,GATA3,KCNAB2,GAS7,SPO11,CST7,DOK2,GIMAP7,ITGAL,IL18RAP,ZAP70,LGALS1,IFNG,THY1,SYTL3,MYO1F,CCL4,CTSD,PRKX
Coexpression Atlas	GSM605761_500	alpha beta T cells, T.4.Sp.B16, 4+ 8- TCR+ 45+, B16 Melanoma Spleen, avg-2	Immgen.org, GSE15907	9.606e-13	4.688e-10	1.563e-11	1.058e-10	20	322	IL10,TTC39B,PODNL1,IL12RB1,HIP1,ADAP1,GATA3,CST7,GIMAP7,IL18RAP,ZAP70,LGALS1,RGS16,JAK3,ICOS,THY1,CXCR6,IL1R2,CTLA4,ALDOA
Coexpression Atlas	GSM538329_500	alpha beta T cells, NKT.4-.Sp, TCRbeta+ aGalCer tet+ CD4-, Spleen, avg-3	Immgen.org, GSE15907	1.687e-12	8.235e-10	2.573e-11	1.742e-10	20	332	TTC39B,PODNL1,IL12RB1,LPCAT4,GATA3,CST7,DOK2,GIMAP7,ITGAL,IL18RAP,ZAP70,CKB,IFNG,ICOS,THY1,CXCR6,SYTL3,MYO1F,IL4,RAB27A
Coexpression Atlas	GSM538323_500	alpha beta T cells, NKT.4+.Sp, TCRb aGalCer-loaded CD1d-tetramer CD4, Spleen, avg-2	Immgen.org, GSE15907	1.783e-12	8.703e-10	2.637e-11	1.785e-10	20	333	PODNL1,IL12RB1,CEBPB,LPCAT4,GATA3,ACOT7,CST7,DOK2,GIMAP7,ITGAL,IL18RAP,ZAP70,CKB,IFNG,ICOS,THY1,CXCR6,SYTL3,CTSD,IL4
Coexpression Atlas	GSM538403_500	alpha beta T cells, T.8Mem.Sp.OT1.d45.VSVOva, CD8+ CD45.1+, Spleen, avg-3	Immgen.org, GSE15907	2.755e-12	1.344e-09	3.735e-11	2.528e-10	21	383	TTC39B,PODNL1,IL12RB1,GATA3,SLCO3A1,CST7,GIMAP7,ITGAL,IL18RAP,ZAP70,LGALS1,IFNG,ZBTB32,ICOS,SMPDL3B,THY1,CXCR6,SYTL3,MYO1F,GLIPR2,CTSD
Coexpression Atlas	GSM538371_500	alpha beta T cells, T.4Mem44h62l.Sp, CD4 TCRb CD44hi CD62Llo, Spleen, avg-3	Immgen.org, GSE15907	7.039e-12	3.435e-09	7.807e-11	5.284e-10	20	359	TTC39B,PODNL1,IL12RB1,LPCAT4,GATA3,CST7,GIMAP7,ITGAL,FAS,IL18RAP,ZAP70,CKB,IFNG,ICOS,THY1,CXCR6,SYTL3,IL21,CTLA4,IL4
Coexpression Atlas	GSM538385_500	alpha beta T cells, T.8Eff.Sp.OT1.d15.VSVOva, CD8+ CD45.1+, Spleen, avg-2	Immgen.org, GSE15907	7.785e-12	3.799e-09	8.443e-11	5.714e-10	20	361	TTC39B,PODNL1,GATA3,SLCO3A1,CST7,GIMAP7,ITGAL,IL18RAP,ZAP70,LGALS1,IFNG,ZBTB32,ICOS,SMPDL3B,THY1,CXCR6,SYTL3,MYO1F,GLIPR2,CTSD
Coexpression Atlas	GSM538323_100	alpha beta T cells, NKT.4+.Sp, TCRb aGalCer-loaded CD1d-tetramer CD4, Spleen, avg-2	Immgen.org, GSE15907	1.965e-11	9.591e-09	1.918e-10	1.298e-09	11	77	PODNL1,IL12RB1,GATA3,GIMAP7,IL18RAP,ZAP70,CKB,IFNG,ICOS,THY1,CXCR6
Coexpression Atlas	GSM538294_500	NK cells, NK.DAP10-.Sp, NK1.1+ TCRb-, Spleen, avg-3	Immgen.org, GSE15907	2.815e-11	1.374e-08	2.694e-10	1.823e-09	19	344	TTC39B,ANXA2,GATA3,GAS7,SPO11,CST7,DOK2,GIMAP7,ITGAL,IL18RAP,ZAP70,LGALS1,IFNG,THY1,SYTL3,PYCARD,MYO1F,CCL4,CTSD
Coexpression Atlas	GSM538291_500	NK cells, NK.b2m-.Sp, NK1.1+ TCRb-, Spleen, avg-3	Immgen.org, GSE15907	3.132e-11	1.529e-08	2.94e-10	1.99e-09	20	390	TTC39B,ANXA2,LPCAT4,GATA3,KCNAB2,GAS7,SPO11,CST7,DOK2,GIMAP7,ITGAL,IL18RAP,ZAP70,LGALS1,IFNG,THY1,SYTL3,MYO1F,CTSD,PRKX
Coexpression Atlas	GSM476678_500	gamma delta T cells, Tgd.vg2+.act.Sp, TCRd+ Vg2+ CD44+, Spleen, avg-3	Immgen.org, GSE15907	3.934e-11	1.92e-08	3.596e-10	2.434e-09	20	395	TTC39B,PODNL1,IL12RB1,SOCS3,LPCAT4,GATA3,SLCO3A1,GAS7,CST7,GIMAP7,ITGAL,IL18RAP,ZAP70,IFNG,ICOS,THY1,CXCR6,SYTL3,MYO1F,GLIPR2
Coexpression Atlas	GSM538315_500	NK cells, NK.Sp, NK1.1+, Spleen, avg-3	Immgen.org, GSE15907	7.312e-11	3.568e-08	6.372e-10	4.313e-09	20	409	TTC39B,IL12RB1,ANXA2,LPCAT4,GATA3,KCNAB2,GAS7,CST7,DOK2,GIMAP7,ITGAL,IL18RAP,ZAP70,LGALS1,IFNG,THY1,SYTL3,MYO1F,CTSD,PRKX
Coexpression Atlas	GSM605891_500	alpha beta T cells, T.8Eff.Sp.OT1.d10.LisOva, CD8+ CD45.1+, Spleen, avg-3	Immgen.org, GSE15907	9.35e-11	4.563e-08	7.734e-10	5.235e-09	19	369	TTC39B,GATA3,KCNAB2,SLCO3A1,CST7,GIMAP7,ITGAL,IL18RAP,ZAP70,LGALS1,IFNG,ICOS,SMPDL3B,THY1,CXCR6,SYTL3,MYO1F,GLIPR2,CTSD
Coexpression Atlas	GSM605894_500	alpha beta T cells, T.8Eff.Sp.OT1.d15.LisOva, CD8+ CD45.1+, Spleen, avg-3	Immgen.org, GSE15907	1.286e-10	6.278e-08	9.809e-10	6.639e-09	19	376	TTC39B,PODNL1,GATA3,SLCO3A1,CST7,GIMAP7,ITGAL,IL18RAP,ZAP70,LGALS1,IFNG,ICOS,SMPDL3B,THY1,CXCR6,SYTL3,MYO1F,GLIPR2,CTSD
Coexpression Atlas	GSM476681_500	gamma delta T cells, Tgd.vg2-.act.Sp, TCRd+ Vg2- CD44+, Spleen, avg-3	Immgen.org, GSE15907	1.346e-10	6.567e-08	1.01e-09	6.838e-09	19	377	TTC39B,PODNL1,IL12RB1,LPCAT4,GATA3,SLCO3A1,CST7,DOK2,GIMAP7,ITGAL,IL18RAP,ZAP70,IFNG,JAK3,ICOS,THY1,CXCR6,SYTL3,MYO1F
Coexpression Atlas	GSM605907_500	alpha beta T cells, T.8Mem.Sp.OT1.d45.LisOva, CD8+ CD45.1+, Spleen, avg-2	Immgen.org, GSE15907	1.758e-10	8.578e-08	1.3e-09	8.797e-09	19	383	TTC39B,GATA3,SLCO3A1,CST7,GIMAP7,ITGAL,IL18RAP,ZAP70,LGALS1,IFNG,ICOS,SMPDL3B,THY1,CXCR6,SYTL3,MYO1F,GLIPR2,CCL4,CTSD
Coexpression Atlas	GSM538401_100	alpha beta T cells, T.8Mem.Sp.OT1.d106.VSVOva, CD8+ CD45.1+, Spleen, avg-2	Immgen.org, GSE15907	4.367e-10	2.131e-07	2.96e-09	2.003e-08	10	77	GATA3,CST7,GIMAP7,IL18RAP,ZAP70,IFNG,SMPDL3B,THY1,CXCR6,SYTL3
Coexpression Atlas	GSM538329_100	alpha beta T cells, NKT.4-.Sp, TCRbeta+ aGalCer tet+ CD4-, Spleen, avg-3	Immgen.org, GSE15907	4.975e-10	2.428e-07	3.326e-09	2.251e-08	10	78	PODNL1,GATA3,GIMAP7,IL18RAP,ZAP70,IFNG,ICOS,THY1,CXCR6,SYTL3
Coexpression Atlas	GSM538401_500	alpha beta T cells, T.8Mem.Sp.OT1.d106.VSVOva, CD8+ CD45.1+, Spleen, avg-2	Immgen.org, GSE15907	6.526e-10	3.185e-07	4.136e-09	2.799e-08	18	367	TTC39B,PODNL1,GATA3,SLCO3A1,CST7,GIMAP7,ITGAL,IL18RAP,ZAP70,IFNG,ICOS,SMPDL3B,THY1,CXCR6,SYTL3,MYO1F,GLIPR2,CTLA4
Coexpression Atlas	GSM538288_500	NK cells, NK.49CI-.Sp, NK1.1+ CD3- Ly49C/I-, Spleen, avg-3	Immgen.org, GSE15907	8.098e-10	3.952e-07	5.002e-09	3.386e-08	18	372	TTC39B,ANXA2,GATA3,GAS7,CST7,DOK2,GIMAP7,ITGAL,IL18RAP,ZAP70,LGALS1,IFNG,THY1,SYTL3,MYO1F,CCL4,CTSD,PRKX
Coexpression Atlas	GSM538365_500	alpha beta T cells, T.4Mem.Sp, 4+ 8- 25- 44hi 122lo, Spleen, avg-3	Immgen.org, GSE15907	1.232e-08	6.014e-06	6.014e-08	4.071e-07	16	343	TTC39B,PODNL1,IL12RB1,GATA3,CST7,GIMAP7,ITGAL,FAS,IL18RAP,ZAP70,ZBTB32,ICOS,THY1,CXCR6,IL21,CTLA4
Coexpression Atlas	GSM399365_500	alpha beta T cells, T.4FP3+25+.Sp, 4+ 8- GFP+ 25+, Spleen, avg-3	Immgen.org, GSE15907	1.284e-08	6.265e-06	6.203e-08	4.199e-07	16	344	IL10,IL12RB1,BATF,SOCS3,GATA3,CST7,SAMHD1,GIMAP7,FAS,ZAP70,JAK3,ICOS,THY1,EGR2,IL1R2,CTLA4
Coexpression Atlas	GSM605796_500	gamma delta T cells, Tgd.vg2-.Sp.TCRbko, TCRd+ Vg2- CD44-, Spleen, avg-3	Immgen.org, GSE15907	6.963e-07	0.0003398	2.594e-06	1.756e-05	15	405	IL12RB1,SOCS3,LPCAT4,GATA3,KCNAB2,CST7,GIMAP7,ITGAL,IL18RAP,ZAP70,ICOS,THY1,EGR2,CXCR6,SYTL3
Coexpression Atlas	GSM538258_500	Myeloid Cells, DC.8+.Sp, CD11b CD4 CD45 CD11c CD8a, Spleen, avg-2	Immgen.org, GSE15907	7.406e-07	0.0003614	2.738e-06	1.853e-05	15	407	SLAMF8,HK3,ANPEP,SPINT1,GPR33,SLCO3A1,CXCL16,HMGN3,LGALS3,CKB,TGFBI,TUBB6,SH3PXD2B,IFI30,RAB32
Coexpression Atlas	GSM538260_500	Myeloid Cells, DC.8+.Sp, CD11b CD11c CD45 CD8a CD4, Spleen, avg-2	Immgen.org, GSE15907	8.628e-07	0.000421	3.142e-06	2.127e-05	15	412	SLAMF8,HK3,ANPEP,SPINT1,GPR33,CXCL16,LGALS3,CKB,TGFBI,TUBB6,SH3PXD2B,NAMPT,IFI30,ATF3,RAB32
Coexpression Atlas	GSM605839_500	Myeloid Cells, DC.8-4-11b-.Sp, CD11b-FITC CD4-PE CD11c-eFluor780 CD8a-eFluor450 C, Spleen, avg-1	Immgen.org, GSE15907	8.628e-07	0.000421	3.142e-06	2.127e-05	15	412	SLAMF8,ADAP1,ANPEP,SPINT1,CXCL16,HMGN3,LGALS3,CKB,TGFBI,PIK3R6,MYO1F,IFI30,ATF3,RAB32,CTSZ
Coexpression Atlas	GSM605790_500	gamma delta T cells, Tgd.vg2+.Sp.TCRbko, TCRd+ Vg2+ CD44-, Spleen, avg-3	Immgen.org, GSE15907	2.315e-06	0.00113	7.845e-06	5.31e-05	14	389	IL12RB1,SOCS3,LPCAT4,GATA3,KCNAB2,CST7,GIMAP7,ITGAL,IL18RAP,ZAP70,THY1,EGR2,CXCR6,SYTL3

## Sheet: B6
Category	ID	Name	Source	p-value	q-value Bonferroni	q-value FDR B&H	q-value FDR B&Y	Hits	Target	Genes	Category	Count
Pathway	1269825	Mitotic Anaphase	BioSystems: REACTOME	1.494e-06	0.001002	0.0003699	0.002622	13	181	CENPA,PSMB1,PSMB8,PSME2,BANF1,NDC80,BUB1B,PLK1,KIF2C,BIRC5,CDCA8,TMPO,AURKB	Immunity	61
Pathway	1269823	Mitotic Metaphase and Anaphase	BioSystems: REACTOME	1.589e-06	0.001066	0.0003699	0.002622	13	182	CENPA,PSMB1,PSMB8,PSME2,BANF1,NDC80,BUB1B,PLK1,KIF2C,BIRC5,CDCA8,TMPO,AURKB	Proliferation	110
Pathway	1269810	M Phase	BioSystems: REACTOME	1.654e-06	0.00111	0.0003699	0.002622	17	311	CENPA,PSMB1,PSMB8,PSME2,BANF1,LPIN1,NDC80,NUP210,BUB1B,NCAPD2,PLK1,KIF2C,BIRC5,NCAPH,CDCA8,TMPO,AURKB	Metabolism	0
Pathway	1269763	Cell Cycle, Mitotic	BioSystems: REACTOME	3.106e-06	0.002084	0.0004497	0.003187	22	517	CENPA,PSMB1,PSMB8,MCM3,PSME2,RRM2,BANF1,AURKA,LPIN1,NDC80,NUP210,BUB1B,NCAPD2,PLK1,KIF2C,BIRC5,NCAPH,CDCA8,TMPO,RPA3,TOP2A,AURKB	Migration	0
Pathway	1269820	Mitotic Prometaphase	BioSystems: REACTOME	3.351e-06	0.002248	0.0004497	0.003187	10	111	CENPA,NDC80,BUB1B,NCAPD2,PLK1,KIF2C,BIRC5,NCAPH,CDCA8,AURKB	Others	0
Pathway	1269519	RHO GTPases Activate Formins	BioSystems: REACTOME	5.396e-06	0.003621	0.0005701	0.00404	10	117	CENPA,PFN1,PFN2,NDC80,BUB1B,PLK1,KIF2C,BIRC5,CDCA8,AURKB
Pathway	1269741	Cell Cycle	BioSystems: REACTOME	6.112e-06	0.004101	0.0005701	0.00404	24	624	CENPA,PSMB1,PSMB8,MCM3,PSME2,RRM2,BANF1,AURKA,LPIN1,NDC80,NUP210,BUB1B,NCAPD2,PLK1,PCBP4,KIF2C,RBBP7,BIRC5,NCAPH,CDCA8,TMPO,RPA3,TOP2A,AURKB
Pathway	1269057	HIV Infection	BioSystems: REACTOME	6.797e-06	0.004561	0.0005701	0.00404	14	240	PSMB1,PSMB8,RCC1,PSME2,BANF1,NUP210,CCR5,LCK,CCNT2,GTF2F1,CD247,TAF9B,CD28,FYN
Pathway	1269091	Host Interactions of HIV factors	BioSystems: REACTOME	2.047e-05	0.01374	0.001526	0.01082	10	136	PSMB1,PSMB8,RCC1,PSME2,BANF1,NUP210,LCK,CD247,CD28,FYN
Pathway	1269826	Separation of Sister Chromatids	BioSystems: REACTOME	2.619e-05	0.01757	0.001757	0.01245	11	170	CENPA,PSMB1,PSMB8,PSME2,NDC80,BUB1B,PLK1,KIF2C,BIRC5,CDCA8,AURKB
Pathway	1269171	Adaptive Immune System	BioSystems: REACTOME	2.952e-05	0.01981	0.001801	0.01276	27	826	PIK3AP1,FBXL8,PSMB1,PSMB8,PSME2,ICOS,SEC24B,KLRD1,DYNC1LI2,KIF11,KIF22,KIF2C,RCHY1,ICAM1,LAG3,LCK,ZAP70,CD160,KLRK1,TRIM69,CD3G,CD247,CD28,ASB2,SLAMF7,FYN,KLRG1
Coexpression	M3013	Genes down-regulated in comparison of naive versus effector CD8 T cells at the peak expansion phase (day8 after LCMV-Armstrong infection).	MSigDB C7: Immunologic Signatures (v6.0)	5.246e-38	2.445e-34	2.445e-34	2.207e-33	38	200	HMGB2,PFKP,RRM2,F2R,IL18RAP,IL18R1,S100A6,GLRX,CCL5,CCR5,KIF11,KIF22,KIF2C,GNPDA1,TCF19,F2RL3,BATF,CASP4,ID2,CASP7,BIRC5,CST7,PRC1,NCAPH,LGALS1,CD160,IFNG,KLRK1,DNAJC15,PRF1,FRG1,GZMK,ERRFI1,MYO1F,ROM1,EMP1,KLRG1,TOP2A
Coexpression	M6323	Genes up-regulated in spleen from DUSP1 [GeneID=1843] knockout: control versus LPS.	MSigDB C7: Immunologic Signatures (v6.0)	2.003e-31	9.334e-28	4.667e-28	4.212e-27	32	176	PIK3AP1,EPSTI1,PFKP,IL18RAP,IL18R1,S100A6,LPIN1,ATXN1,CCL5,GNA15,NKG7,SEMA4A,MINK1,TBX21,ID2,ESM1,RGS1,LGALS1,IFNG,KLRK1,HAVCR2,ARL4C,ARSB,OSBPL3,PRF1,GZMK,GZMM,ERRFI1,MYO1F,SLAMF7,CTSW,CX3CR1
Coexpression	M5832	Genes down-regulated in comparison of naive CD8 T cells versus memory CD8 T cells.	MSigDB C7: Immunologic Signatures (v6.0)	3.185e-28	1.485e-24	3.712e-25	3.35e-24	31	200	GATA3,HMGB2,PFKP,F2R,IL18RAP,IL18R1,S100A6,LPIN1,TULP4,GLRX,CCL5,CCR5,GPC1,CASP4,ID2,CST7,LGALS1,CD160,IFNG,KLRK1,IGF2R,CD7,PPP3CC,PRF1,GZMK,GZMM,ERRFI1,MYO1F,EMP1,KLRG1,CTSW
Coexpression	M3036	Genes down-regulated in comparison of naÔve CD8 T cells versus effector CD8 T cells.	MSigDB C7: Immunologic Signatures (v6.0)	3.185e-28	1.485e-24	3.712e-25	3.35e-24	31	200	CENPA,S100A6,AURKA,LPIN1,GLRX,CCR5,KIF11,KIF22,KIF2C,GNPDA1,TCF19,F2RL3,LAG3,BIRC5,PRC1,NCAPH,CDCA8,LGALS1,IFNG,KLRK1,ASF1B,PRF1,GZMK,GZMM,ERRFI1,MYO1F,ROM1,EMP1,KLRG1,TOP2A,AURKB
Coexpression	M6317	Genes down-regulated in macrophages: control versus Sendai virus infection.	MSigDB C7: Immunologic Signatures (v6.0)	1.796e-27	8.373e-24	1.675e-24	1.511e-23	29	173	EPSTI1,HMGB2,PFKP,IL18RAP,IL18R1,GRAMD1B,S100A6,LPIN1,ATXN1,PPIL2,CCL5,NKG7,TBX21,CASP4,ID2,CST7,RGS1,LGALS1,IFNG,KLRK1,ARL4C,PPP3CC,OSBPL3,PRF1,GZMK,GZMM,MYO1F,SLAMF7,CTSW
Coexpression	M7010	Genes down-regulated in IKZF1 [GeneID=10320] knockout: lymphoid-primed multipotent progenitors versus megakaryo-erythrocyte progenitors.	MSigDB C7: Immunologic Signatures (v6.0)	3.579e-27	1.668e-23	2.78e-24	2.509e-23	29	177	PIK3AP1,GIMAP7,IL18RAP,IL18R1,S100A6,ATXN1,AIF1,CCL5,NKG7,FAM129A,TBX21,CASP4,ID2,ESM1,SLA,RGS1,LGALS1,IFNG,KLRK1,ARSB,OSBPL3,PRF1,GZMK,ERRFI1,MYO1F,MPHOSPH6,SLAMF7,KLRG1,DDX28
Coexpression	M3039	Genes down-regulated in comparison of naive CD8 T cells versus memory CD8 T cells.	MSigDB C7: Immunologic Signatures (v6.0)	6.754e-27	3.148e-23	3.935e-24	3.551e-23	30	200	GATA3,F2R,IL18RAP,IL18R1,S100A6,LPIN1,GLRX,AIF1,CCL5,CCR5,PLCD1,SEMA4A,GPC1,MED10,CASP4,ID2,CST7,LGALS1,CD160,IFNG,KLRK1,PPP3CC,PRF1,GZMK,GZMM,ERRFI1,MYO1F,EMP1,KLRG1,CTSW
Coexpression	M5820	Genes down-regulated in comparison of naive CD8 T cells versus effector CD8 T cells.	MSigDB C7: Immunologic Signatures (v6.0)	6.754e-27	3.148e-23	3.935e-24	3.551e-23	30	200	HMGB2,IL18RAP,IL18R1,S100A6,LPIN1,GLRX,CCL5,CCR5,HSD11B1,RAC2,KIF22,GNPDA1,TCF19,BATF,CASP4,ID2,CASP7,BIRC5,LGALS1,CD160,IFNG,KLRK1,PRF1,FRG1,GZMK,ERRFI1,MYO1F,KLRG1,CX3CR1,AURKB
Coexpression	M9137	Genes up-regulated in CD4 T conv: control versus over-expression of IKZF4 [GeneID=64375].	MSigDB C7: Immunologic Signatures (v6.0)	3.499e-26	1.631e-22	1.812e-23	1.635e-22	28	172	F2R,IL18RAP,NRARP,ARL6IP4,CDCA2,HIST1H2AK,NDC80,KIF11,KIF22,TCF19,GPX8,TBX21,CASP7,ESM1,BIRC5,PRC1,NCAPH,CDCA8,IFNG,HAVCR2,ARSB,ASF1B,GZMK,KLRG1,FIGNL1,TOP2A,CX3CR1,AURKB
Coexpression	M6810	Genes down-regulated in B lymphocytes: expressing IgM BCR [GeneID=613] fusion and untreated versus expressing IgMG BCR [GeneID=613] fusion and treated by anti-HEL.	MSigDB C7: Immunologic Signatures (v6.0)	2.876e-25	1.34e-21	1.34e-22	1.21e-21	27	166	EPSTI1,TNFRSF18,IL18RAP,S100A6,HIST1H2AK,ICOS,GADD45G,RAC2,TBX21,CASP4,CASP7,CST7,LCK,RGS1,ZAP70,RGS16,HAVCR2,CD6,THY1,SYTL3,PRF1,GZMK,KCNK5,TMSB10,SLAMF7,IL2RB,KLRG1
Coexpression	M8531	Genes down-regulated in macrophages: resting differentiated versus MYC [GeneID=4609] inhibited.	MSigDB C7: Immunologic Signatures (v6.0)	2.661e-24	1.24e-20	9.539e-22	8.609e-21	28	200	CXCL10,PSMB8,GATA3,TNFRSF18,PFKP,F2R,IL18RAP,IL18R1,S100A6,GLRX,CCL5,CCR5,KLRD1,RAC2,GPC1,MED10,BATF,ICAM1,ID2,H2AFY,LCK,CD3G,CD247,CD6,DNAJC15,PRF1,FYN,KLRG1
Coexpression	M3022	Genes down-regulated in comparison of naive versus effector CD8 T cells at contraction (day 15 after LCMV-Armstrong infection).	MSigDB C7: Immunologic Signatures (v6.0)	2.661e-24	1.24e-20	9.539e-22	8.609e-21	28	200	GATA3,HMGB2,PFKP,F2R,IL18RAP,IL18R1,S100A6,GLRX,CCL5,CCR5,CASP4,ID2,CST7,LGALS1,CD160,IFNG,KLRK1,IGF2R,CD7,PPP3CC,PRF1,GZMK,GZMM,ERRFI1,MYO1F,EMP1,KLRG1,CTSW
Coexpression	M9284	Genes up-regulated in CD8 T cells 6 days after immunization: control versus IL2 [GeneID=3558] treatment.	MSigDB C7: Immunologic Signatures (v6.0)	2.661e-24	1.24e-20	9.539e-22	8.609e-21	28	200	PIK3AP1,EPSTI1,GATA3,F2R,IL18R1,NRARP,S100A6,LPIN1,CCL5,CCR5,NKG7,HSD11B1,KLRD1,KIF11,GPC1,TPST2,LGALS1,KLRK1,CD7,DNAJC15,GZMM,MYO1F,KCNK5,ROM1,SLAMF7,IL2RB,KLRG1,CTSW
Coexpression	M8548	Genes down-regulated in KLRB1 high [GeneID=3820] T cells: CD8A [GeneID=925] versus CD8A CD8B [GeneID=925;926].	MSigDB C7: Immunologic Signatures (v6.0)	4.303e-23	2.006e-19	1.433e-20	1.293e-19	27	199	CDC42SE1,TNFRSF18,PFKP,GFI1,CCL5,STK39,KLRD1,LAG3,ID2,BIRC5,CST7,LCK,PRC1,LCP1,NCAPH,ZAP70,CD160,KLRK1,ARL4C,CD3G,IGF2R,THY1,ASF1B,CD28,MYO1F,ROM1,TOP2A
Coexpression	M6474	Genes down-regulated in NKT cells versus CD8A [GeneID=925] T cells.	MSigDB C7: Immunologic Signatures (v6.0)	4.933e-23	2.299e-19	1.437e-20	1.297e-19	27	200	EPSTI1,TNFRSF18,GIMAP7,CCL5,NKG7,KLRD1,SEMA4D,DUSP2,TBX21,LAG3,CST7,LCK,RGS16,IFNG,CD3G,CD247,CD6,CD7,THY1,CD28,PRF1,GZMK,PRKCH,SLAMF7,FYN,IL2RB,CTSW
Coexpression	M9263	Genes down-regulated in CXCR5- BCL6- CD4+ [GeneID=643;604;920] T cells versus CXCR5+ BCL6- [GeneID=643;604] follicular helper T cells.	MSigDB C7: Immunologic Signatures (v6.0)	4.933e-23	2.299e-19	1.437e-20	1.297e-19	27	200	RAB19,EPSTI1,TNFRSF18,IL18RAP,IL18R1,CEMIP2,NRARP,CCR5,HSD11B1,KLRD1,GPC1,TPST2,FAM129A,POGK,ID2,CST7,LGALS1,PPP3CC,SYTL3,DNAJC15,GZMM,ERRFI1,KCNK5,ROM1,SLAMF7,IL2RB,CTSW
Coexpression	M6329	Genes up-regulated in untreated spleen: DUSP1 [GeneID=1843] knockout versus wildtype.	MSigDB C7: Immunologic Signatures (v6.0)	1.452e-21	6.766e-18	3.98e-19	3.592e-18	24	162	PFKP,IL18RAP,IL18R1,LPIN1,ATXN1,CCL5,GNA15,NKG7,TBX21,ID2,ESM1,RGS1,IFNG,KLRK1,HAVCR2,ARL4C,ARSB,OSBPL3,PRF1,GZMK,MYO1F,EMP1,CX3CR1,CYTH4
Coexpression	M6326	Genes up-regulated in spleen from wildtype mice: control versus LPS.	MSigDB C7: Immunologic Signatures (v6.0)	6.266e-21	2.92e-17	1.622e-18	1.464e-17	24	172	PIK3AP1,PFKP,IL18RAP,IL18R1,S100A6,LPIN1,ATXN1,CCL5,GNA15,NKG7,TBX21,ID2,ESM1,RGS1,IFNG,KLRK1,HAVCR2,OSBPL3,PRF1,GZMK,GZMM,MYO1F,EMP1,CX3CR1
Coexpression	M8517	Genes up-regulated in CD8 T cells: over-expressing ID3 [GeneID=3399] versus ID3 [GeneID=3399] knockout.	MSigDB C7: Immunologic Signatures (v6.0)	1.471e-20	6.856e-17	3.428e-18	3.094e-17	25	200	NAB2,PFKP,IL18R1,TNFRSF4,S100A6,LPIN1,CCL5,SEMA4A,KLRD1,RAC2,BATF,ID2,CST7,ZAP70,CD160,ARL4C,CD3G,CD247,IGF2R,CD6,THY1,ABCB9,CD28,FYN,CTSW
Coexpression	M3017	Genes down-regulated in comparison of naive versus memory CD8 T cells (day 40+ after LCMV-Armstrong infection).	MSigDB C7: Immunologic Signatures (v6.0)	1.471e-20	6.856e-17	3.428e-18	3.094e-17	25	200	HMGB2,F2R,IL18RAP,IL18R1,S100A6,LPIN1,GLRX,CCL5,CCR5,KLRD1,CASP4,ID2,CASP7,SLA,LGALS1,CD160,IFNG,KLRK1,PRF1,GZMK,GZMM,ERRFI1,MYO1F,EMP1,KLRG1
Coexpression	M2993	Genes up-regulated in B lymphocytes: control versus stimulated by anti-IgM for 2h.	MSigDB C7: Immunologic Signatures (v6.0)	1.886e-20	8.789e-17	4.185e-18	3.777e-17	24	180	CENPA,CXCL10,MCM3,TNFRSF18,RRM2,NCAPD2,PLK1,KIF11,KIF22,KIF2C,SEMA4D,FAM129A,LAG3,CASP4,PRC1,CDCA8,HAVCR2,ARSB,CD7,GZMK,ROM1,FIGNL1,TOP2A,AURKB
Coexpression	M6818	Genes down-regulated in dendritic cells: untreated versus anti-FcgRIIB.	MSigDB C7: Immunologic Signatures (v6.0)	9.916e-20	4.622e-16	2.101e-17	1.896e-16	23	171	EPSTI1,PSMB8,PSME2,IL18RAP,IL18R1,ICOS,CCL5,KLRD1,ICAM1,CASP4,ID2,CASP7,CST7,RGS1,RGS16,IFNG,CD3G,PRF1,PRKCH,SLAMF7,IL2RB,KLRG1,CTSW
Coexpression	M7003	Genes down-regulated in B lymphocytes: wildtype versus ZFX [GeneID=7543].	MSigDB C7: Immunologic Signatures (v6.0)	1.298e-19	6.05e-16	2.63e-17	2.374e-16	23	173	CXCL10,GIMAP7,GLRX,AIF1,NKG7,KIF11,FAM129A,BATF,ID2,ESM1,NCAPH,CDCA8,RGS1,KLRK1,HAVCR2,ARSB,SYTL3,OSBPL3,ROM1,MPHOSPH6,EMP1,SLAMF7,FIGNL1
Coexpression	M3027	Genes up-regulated in comparison of naive versus memory CD8 T cells (day 40+ following LCMV-Armstrong infection).	MSigDB C7: Immunologic Signatures (v6.0)	2.094e-19	9.76e-16	4.067e-17	3.67e-16	24	199	CENPA,HMGB2,RRM2,GLRX,UGCG,LYPLA1,KIF11,KIF22,KIF2C,GNPDA1,TCF19,F2RL3,BATF,CASP7,BIRC5,PRC1,NCAPH,LGALS1,ASF1B,FRG1,GZMK,EMP1,KLRG1,TOP2A
Coexpression	M3041	Genes up-regulated in comparison of effector CD8 T cells versus memory CD8 T cells.	MSigDB C7: Immunologic Signatures (v6.0)	2.359e-19	1.1e-15	4.23e-17	3.817e-16	24	200	CENPA,RRM2,AURKA,KIF11,KIF22,KIF2C,TCF19,F2RL3,DUSP2,LAG3,BIRC5,PRC1,NCAPH,CDCA8,LGALS1,IFNG,ASF1B,GZMK,TMPO,ROM1,EMP1,KLRG1,TOP2A,AURKB
Coexpression	M3076	Genes up-regulated in comparison of healthy CD4 [GeneID=920] T cells versus healthy CD19 [GeneID=920] B cells.	MSigDB C7: Immunologic Signatures (v6.0)	2.359e-19	1.1e-15	4.23e-17	3.817e-16	24	200	FBXL8,GATA3,VPS26C,SLC9A3R1,ICOS,CCL5,CCR5,SEMA4D,ID2,LCK,ATP10A,ZAP70,ARL4C,CD3G,CD247,IGF2R,CD6,CD28,PRF1,GZMK,PRKCH,FYN,IL2RB,KLRG1
Coexpression	M8505	Genes up-regulated in B16 melanoma (day 7): untreated versus adoptive transfer therapy.	MSigDB C7: Immunologic Signatures (v6.0)	3.595e-18	1.676e-14	5.779e-16	5.215e-15	23	200	PRPF31,PSMB8,TNFRSF18,F2R,IL18RAP,CCL5,CCR5,KLRD1,RAC2,GPC1,ICAM1,ID2,CASP7,ZAP70,CD160,IFNG,KLRK1,PPP3CC,THY1,PRF1,FRG1,MYO1F,CTSW
Coexpression	M9887	Genes down-regulated in CD4 [GeneID=920] T cells: unstimulated versus activated.	MSigDB C7: Immunologic Signatures (v6.0)	3.595e-18	1.676e-14	5.779e-16	5.215e-15	23	200	PRPF31,F2R,CCL5,NKG7,KLRD1,TPST2,RBBP7,DUSP2,TBX21,LAG3,ID2,CST7,CD160,IFNG,KLRK1,PRF1,GZMK,SLAMF7,GGA1,IL2RB,KLRG1,CTSW,CX3CR1
Coexpression	M8542	Genes down-regulated in CD8 T cells: KLRB1 high [GeneID=3820] versus KLRB1- [GeneID=3820].	MSigDB C7: Immunologic Signatures (v6.0)	3.595e-18	1.676e-14	5.779e-16	5.215e-15	23	200	GATA3,PSME2,PFKP,F2R,GFI1,LPIN1,CNGA1,KIF22,LAG3,BIRC5,CST7,LCK,PRC1,CDCA8,ZAP70,ARL4C,CD3G,THY1,CD28,SH3PXD2A,ROM1,FYN,TOP2A
Coexpression	M7008	Genes up-regulated in megakaryo-erythrocyte progenitors versus granulo-monocyte progenitors.	MSigDB C7: Immunologic Signatures (v6.0)	4.135e-18	1.928e-14	6.425e-16	5.798e-15	22	178	PIK3AP1,GIMAP7,PFKP,F2R,IL18RAP,IL18R1,AIF1,CCL5,GNA15,NKG7,FAM129A,TBX21,ID2,SLA,RGS1,IFNG,PRF1,MYO1F,MPHOSPH6,SLAMF7,DDX28,CX3CR1
Coexpression	M2981	Genes up-regulated in B lymphocytes stimulated by anti-IgM: 2h versus 12h.	MSigDB C7: Immunologic Signatures (v6.0)	3.163e-17	1.474e-13	4.755e-15	4.291e-14	21	172	NAB1,PBK,HMGB2,RRM2,NDC80,BUB1B,CHST2,KIF11,KIF22,TCF19,GPX8,LAG3,CASP4,BIRC5,PRC1,NCAPH,CDCA8,RGS16,HAVCR2,GZMK,TOP2A
Coexpression	M8545	Genes down-regulated in CD8 T cells: KLRB1 high [GeneID=3820] versus KLRB1 int [GeneID=3820].	MSigDB C7: Immunologic Signatures (v6.0)	4.665e-17	2.174e-13	6.211e-15	5.605e-14	22	199	TNFRSF18,PSME2,PFKP,GFI1,CCL5,STK39,KLRD1,ID2,CST7,LCK,NCAPH,LGALS1,KLRK1,ARL4C,CD3G,IGF2R,CD7,ABCB9,ASF1B,MYO1F,PRKCH,TOP2A
Coexpression	M9004	Genes down-regulated in T conv from lymph node of elderly (retired breeder) mice: wildtype versus PPARG [GeneID=5468] knockout.	MSigDB C7: Immunologic Signatures (v6.0)	5.105e-17	2.379e-13	6.211e-15	5.605e-14	21	176	TPM4,PIK3AP1,HMGB2,CDCA2,S100A6,LPIN1,HIST1H2AK,LIME1,GLRX,BUB1B,CCL5,KIF11,SEMA4D,ID2,BIRC5,PRC1,LGALS1,IFNG,ARSB,ASF1B,PRF1
Coexpression	M9272	Genes down-regulated in spleen B lymphocytes versus bone marrow plasma cells.	MSigDB C7: Immunologic Signatures (v6.0)	5.197e-17	2.422e-13	6.211e-15	5.605e-14	22	200	EPSTI1,PFN2,IL18RAP,IL18R1,CEMIP2,NRARP,GRAMD1B,S100A6,ICOS,CCL5,NKG7,TPST2,TBX21,ID2,CST7,IFNG,PPP3CC,OSBPL3,GZMK,MYO1F,IL2RB,CTSW
Coexpression	M4622	Genes up-regulated in comparison of untreated CD25+ T effector cells at day 7 versus untreated CD25- T cells at day 7.	MSigDB C7: Immunologic Signatures (v6.0)	5.197e-17	2.422e-13	6.211e-15	5.605e-14	22	200	TPM4,CENPA,GATA3,HMGB2,RRM2,TNFRSF4,GRAMD1B,AURKA,SLC9A3R1,ICOS,NDC80,STK39,PLK1,KIF11,KIF22,KIF2C,LAG3,PRC1,NCAPH,CDCA8,DEF6,IL2RB
Coexpression	M8533	Genes down-regulated in KLRB1 high [GeneID=3820] T cells: CD8A [GeneID=925] versus CD8A CD8B [GeneID=925;926].	MSigDB C7: Immunologic Signatures (v6.0)	5.197e-17	2.422e-13	6.211e-15	5.605e-14	22	200	PRPF31,CXCL10,PSMB8,TNFRSF18,PFKP,F2R,IL18RAP,CCL5,CNGA1,KLRD1,RAC2,GPC1,MED10,LCK,CD3G,CD247,THY1,CD28,PRF1,ROM1,FYN,KLRG1
Coexpression	M8521	Genes down-regulated CD8 T cells: mock transduced versus wildtype.	MSigDB C7: Immunologic Signatures (v6.0)	5.197e-17	2.422e-13	6.211e-15	5.605e-14	22	200	NAB2,IL18R1,TNFRSF4,LPIN1,CCL5,KLRD1,RAC2,DUSP2,ID2,CST7,LCK,ZAP70,ARL4C,CD3G,CD247,CD6,THY1,CD28,MYO1F,ROM1,FYN,CTSW
Coexpression	M3023	Genes up-regulated in comparison of effector CD8 T cells at the peak expansion phase (day8) versus those at contraction (day 15) after LCMV-Armstrong infection.	MSigDB C7: Immunologic Signatures (v6.0)	5.197e-17	2.422e-13	6.211e-15	5.605e-14	22	200	HMGB2,RRM2,BANF1,GLRX,KIF11,RAC2,KIF22,GNPDA1,TCF19,F2RL3,BATF,PUF60,CASP7,BIRC5,PRC1,NCAPH,LGALS1,ASF1B,FRG1,GZMK,ROM1,TOP2A
Coexpression	M3577	Genes up-regulated in comparison of wild type CD8 effector T cells at day 6 versus those at day 10.	MSigDB C7: Immunologic Signatures (v6.0)	5.197e-17	2.422e-13	6.211e-15	5.605e-14	22	200	CENPA,PBK,RRM2,AURKA,NDC80,GLRX,BUB1B,PLK1,KIF11,KIF22,KIF2C,TCF19,BIRC5,PRC1,NCAPH,CDCA8,ASF1B,SLAMF7,RPA3,FIGNL1,TOP2A,AURKB
Coexpression	M2941	Genes up-regulated in CD8 T cells: undergoing deletional tolerance versus activated.	MSigDB C7: Immunologic Signatures (v6.0)	8.14e-17	3.794e-13	9.254e-15	8.351e-14	21	180	PIK3AP1,PBK,GIMAP7,PFKP,F2R,IL18RAP,IL18R1,GLRX,FAM129A,GPX8,TBX21,ID2,CASP7,SLA,ASF1B,OSBPL3,MYO1F,MPHOSPH6,EMP1,DDX28,CX3CR1
Coexpression	M2961	Genes down-regulated in natural T reg versus T conv.	MSigDB C7: Immunologic Signatures (v6.0)	8.14e-17	3.794e-13	9.254e-15	8.351e-14	21	180	ABR,PBK,HMGB2,MCM3,RRM2,AURKA,NDC80,BUB1B,NCAPD2,PLK1,KIF11,BIRC5,PRC1,NCAPH,CDCA8,IGF2BP3,ASF1B,OSBPL3,GZMK,ROM1,TOP2A
Coexpression	M5836	Genes up-regulated in comparison of effector CD8 T cells versus memory CD8 T cells.	MSigDB C7: Immunologic Signatures (v6.0)	6.421e-16	2.993e-12	7.125e-14	6.43e-13	21	199	HMGB2,IL18RAP,ARL6IP4,AURKA,GLRX,CCL5,KIF22,GNPDA1,BATF,CASP7,BIRC5,PRC1,NCAPH,CDCA8,LGALS1,FRG1,GZMK,KLRG1,TOP2A,CX3CR1,AURKB
Coexpression	M6197	Genes up-regulated in polymorphonuclear leukocytes (12h): control versus infection by A. phagocytophilum.	MSigDB C7: Immunologic Signatures (v6.0)	7.113e-16	3.315e-12	7.535e-14	6.8e-13	21	200	NAB2,PSME2,GIMAP7,TNFRSF4,GADD45G,NKG7,SEMA4A,PCBP4,ARL6IP5,ID2,CST7,RGS1,COTL1,IGF2R,CD7,PRF1,PRKCH,IL2RB,CTSW,CYTH4,S1PR4
Coexpression	M3676	Genes down-regulated in comparison of T effector cells from uninfected mice versus T effector cells from mice infected with S. mansoni.	MSigDB C7: Immunologic Signatures (v6.0)	7.113e-16	3.315e-12	7.535e-14	6.8e-13	21	200	GATA3,F2R,IL18RAP,GFI1,GADD45G,GLRX,CCR5,CHST2,KIF22,ICAM1,TBX21,CASP4,ID2,CST7,PRC1,RGS1,IFNG,PPP3CC,GZMK,KLRG1,CTSW
Coexpression	M2943	Genes up-regulated in gamma delta intraepithelial lymphocytes from colon: control versus colitis induced by dextran sulfate sodium (DSS).	MSigDB C7: Immunologic Signatures (v6.0)	9.516e-16	4.436e-12	9.643e-14	8.702e-13	20	178	GIMAP7,F2R,IL18RAP,IL18R1,AIF1,GNA15,NKG7,FAM129A,TBX21,CST7,RGS1,CD28,PRF1,GZMM,MYO1F,CHCHD2,MPHOSPH6,EMP1,DDX28,CX3CR1
Coexpression	M2959	Genes up-regulated in induced T reg versus T conv.	MSigDB C7: Immunologic Signatures (v6.0)	9.516e-16	4.436e-12	9.643e-14	8.702e-13	20	178	PBK,RCC1,RRM2,AURKA,HIST1H2AK,PLK1,KIF22,TROAP,RBBP7,BIRC5,CDCA8,LGALS1,HAVCR2,ARSB,ASF1B,GZMK,ROM1,RPA3,FIGNL1,AURKB
Coexpression	M7006	Genes down-regulated in hematopoietic stem cells versus lymphoid primed multipotent progenitors.	MSigDB C7: Immunologic Signatures (v6.0)	1.321e-15	6.156e-12	1.31e-13	1.182e-12	20	181	PIK3AP1,MCM3,GIMAP7,IL18RAP,IL18R1,AURKA,AIF1,KIF11,FAM129A,TBX21,ESM1,NCAPH,CDCA8,KLRK1,ARSB,ASF1B,OSBPL3,MYO1F,SLAMF7,CX3CR1
Coexpression	M2984	Genes up-regulated in B lymphocytes: control versus stimulated by anti-IgM for 12h.	MSigDB C7: Immunologic Signatures (v6.0)	1.471e-15	6.857e-12	1.428e-13	1.289e-12	20	182	PBK,HMGB2,MCM3,RRM2,AURKA,NDC80,BUB1B,NCAPD2,PLK1,KIF11,TCF19,BIRC5,PRC1,NCAPH,CDCA8,ASF1B,ROM1,FIGNL1,TOP2A,AURKB
Coexpression	M2954	Genes up-regulated in induced T reg cultured with IL2 [GeneID=3558]: wildtype versus non-functional FOXP3 [GeneID=50943].	MSigDB C7: Immunologic Signatures (v6.0)	4.513e-15	2.103e-11	4.293e-13	3.874e-12	19	168	CXCL10,NAB1,GIMAP7,F2R,IL18RAP,NRARP,ICOS,AIF1,NKG7,FAM129A,GPX8,LAG3,ID2,RGS1,RGS16,PRF1,MPHOSPH6,DDX28,CX3CR1
Coexpression	M6953	Genes up-regulated in plasmacytoit dendritic cells (4h): untreated versus CpG oligodeoxynucleotide 1826.	MSigDB C7: Immunologic Signatures (v6.0)	8.351e-15	3.892e-11	7.785e-13	7.025e-12	20	199	HMGB2,PFKP,GFI1,DHX9,ADSS,UGCG,CASP4,ID2,PRC1,LCP1,NCAPH,PIAS2,COTL1,ZAP70,KLRK1,IGF2R,GZMK,MYO1F,PRKCH,CTSW
Coexpression	M4494	Genes up-regulated in comparison of naive CD8 T cells versus day 0 monocytes.	MSigDB C7: Immunologic Signatures (v6.0)	9.2e-15	4.288e-11	7.941e-13	7.166e-12	20	200	ETS1,GATA3,IL18RAP,IL18R1,LPIN1,LIME1,NKG7,LCK,ZAP70,CD160,KLRK1,CD3G,CD247,CD6,CD7,CD28,PRF1,GZMK,IL2RB,KLRG1
Coexpression	M8515	Genes up-regulated in CD8 T cells: ID3 [GeneID=3399] knockout versus wildtype.	MSigDB C7: Immunologic Signatures (v6.0)	9.2e-15	4.288e-11	7.941e-13	7.166e-12	20	200	PRPF31,HMGB2,TNFRSF18,AURKA,CCL5,KLRD1,KIF11,TCF19,BIRC5,CST7,NCAPH,CDCA8,CD160,KLRK1,CD7,ASF1B,MYO1F,ROM1,TOP2A,CTSW
Coexpression	M9286	Genes up-regulated in Lung dendritic cell from Ad5 infection wildtype mice versus Lung dendritic cell from Ad5 inf IL-1R mice.	MSigDB C7: Immunologic Signatures (v6.0)	9.2e-15	4.288e-11	7.941e-13	7.166e-12	20	200	PIK3AP1,RRM2,F2R,S100A6,LPIN1,CCL5,CCR5,NKG7,KLRD1,GPC1,ID2,LGALS1,KLRK1,CD7,GZMM,MYO1F,SLAMF7,IL2RB,KLRG1,CTSW
Coexpression	M9302	Genes down-regulated in Lung dendritic cell from untreated wildtype mice versus Lung dendritic cell from Ad5 T424A hexon infection wildtype mice.	MSigDB C7: Immunologic Signatures (v6.0)	9.2e-15	4.288e-11	7.941e-13	7.166e-12	20	200	PIK3AP1,TMPRSS13,CENPA,HMGB2,MCM3,GIMAP7,S100A6,NDC80,GLRX,CCL5,HSD11B1,KLRD1,F2RL3,POGK,TBX21,ARL4C,OSBPL3,DNAJC15,ERRFI1,CYTH4
Coexpression	M2952	Genes down-regulated in T reg: induced versus failed induced.	MSigDB C7: Immunologic Signatures (v6.0)	1.191e-14	5.55e-11	1.009e-12	9.106e-12	19	177	CENPA,CXCL10,NAB1,PSMB8,PFKP,F2R,LIME1,ICOS,NCAPD2,AIF1,SEMA4D,LAG3,CST7,SLA,RGS1,CD7,PRF1,MYO1F,DDX28
Coexpression	M2982	Genes down-regulated in B lymphocytes stimulated by anti-IgM: 2h versus 12h.	MSigDB C7: Immunologic Signatures (v6.0)	1.8e-14	8.39e-11	1.498e-12	1.352e-11	19	181	PBK,RCC1,RRM2,AURKA,HIST1H2AK,PLK1,KIF22,TROAP,RBBP7,BIRC5,CDCA8,LGALS1,HAVCR2,ARSB,ASF1B,GZMK,ROM1,FIGNL1,AURKB
Coexpression	M6816	Genes down-regulated in immature dendritic cells: untreated versus interferon alpha.	MSigDB C7: Immunologic Signatures (v6.0)	6.974e-14	3.251e-10	5.703e-12	5.146e-11	18	169	EPSTI1,CXCL10,PSMB8,IL18R1,ICOS,CXCL9,SEMA4D,ICAM1,CASP4,CST7,LCK,KLRK1,THY1,GZMK,PRKCH,SLAMF7,FYN,KLRG1
Coexpression	M2996	Genes down-regulated in B lymphocytes stimulated by anti-IgM: ZFX [GeneID=7543] knockout (2h) versus wildtype (12h).	MSigDB C7: Immunologic Signatures (v6.0)	7.733e-14	3.604e-10	6.109e-12	5.513e-11	18	170	RRM2,IL18R1,BANF1,ARL6IP4,ADSS,GLRX,CXCL9,KIF11,ESM1,BIRC5,LGALS1,IFNG,KLRK1,IGF2BP3,DNAJC15,TMPO,ROM1,AURKB
Coexpression	M6808	Genes down-regulated in B lymphocytes treated by anti-HEL and expressing BCR [GeneID=613] fusions with: IgM versus IgMG.	MSigDB C7: Immunologic Signatures (v6.0)	7.733e-14	3.604e-10	6.109e-12	5.513e-11	18	170	RAB19,EPSTI1,CXCL10,TNFRSF18,IL18RAP,IL18R1,ICOS,CCL5,ICAM1,TBX21,CASP7,LCK,ZAP70,RGS16,HAVCR2,SYTL3,CD28,KCNK5
Coexpression	M3678	Genes down-regulated in comparison of regulatory T cell (Treg) from uninfected mice versus regulatory T cell (Treg) from mice infected with S. mansoni.	MSigDB C7: Immunologic Signatures (v6.0)	1.122e-13	5.229e-10	8.045e-12	7.26e-11	19	200	NAB1,PSME2,GIMAP7,F2R,CEMIP2,S100A6,GLRX,CCR5,NKG7,STK39,BATF,TBX21,CASP4,ID2,LGALS1,IFNG,DNAJC15,RPA3,KLRG1
Coexpression	M9274	Genes down-regulated in germinal celter B lymphocytes: MYC- [GeneID=4609] versus MYC+ [GeneID=4609].	MSigDB C7: Immunologic Signatures (v6.0)	1.122e-13	5.229e-10	8.045e-12	7.26e-11	19	200	ABR,CEMIP2,NRARP,LIME1,ICOS,GNA15,HSD11B1,TPST2,FAM129A,POGK,ID2,IFNG,PPP3CC,SYTL3,DNAJC15,EMP1,SLAMF7,IL2RB,CTSW
Coexpression	M4659	Genes down-regulated in comparison of naive CD8 T cells versus PD-1 low CD8 T cells.	MSigDB C7: Immunologic Signatures (v6.0)	1.122e-13	5.229e-10	8.045e-12	7.26e-11	19	200	PIK3AP1,CHN2,ATXN1,BTD,CCL5,CCR5,NKG7,KLRD1,FAM129A,TBX21,LAG3,CST7,LGALS1,SYTL3,PRF1,SLAMF7,FYN,IL2RB,KLRG1
Coexpression	M4656	Genes down-regulated in comparison of naive CD8 T cells versus PD-1 high CD8 T cells.	MSigDB C7: Immunologic Signatures (v6.0)	1.122e-13	5.229e-10	8.045e-12	7.26e-11	19	200	TPM4,GFI1,ATXN1,CCL5,CCR5,NKG7,KLRD1,PIF1,FAM129A,TBX21,LAG3,CST7,SYTL3,OSBPL3,PRF1,GZMK,SLAMF7,FYN,KLRG1
Coexpression	M4427	Genes up-regulated in comparison of naive CD8 T cells versus naive B cells.	MSigDB C7: Immunologic Signatures (v6.0)	1.122e-13	5.229e-10	8.045e-12	7.26e-11	19	200	LPIN1,LIME1,SLC9A3R1,CCL5,NKG7,STK39,TPST2,FAM129A,CST7,ZAP70,LGALS1,CD3G,CD247,CD7,PRF1,TRABD,GZMM,IL2RB,S1PR4
Coexpression	M6205	Genes down-regulated in polymorphonuclear leukocytes (9h): S. aureus infection versus control.	MSigDB C7: Immunologic Signatures (v6.0)	1.122e-13	5.229e-10	8.045e-12	7.26e-11	19	200	CENPA,PBK,RRM2,ACYP1,GFI1,CDCA2,AURKA,NDC80,BUB1B,KIF2C,BIRC5,PRC1,NCAPH,CDCA8,SYTL3,ASF1B,RPA3,FIGNL1,TOP2A
Coexpression	M2969	Genes down-regulated in T reg: induced versus natural.	MSigDB C7: Immunologic Signatures (v6.0)	1.725e-13	8.042e-10	1.218e-11	1.1e-10	18	178	TPM4,EPSTI1,CENPA,PBK,MCM3,IL1RL2,ARL6IP4,BUB1B,PLK1,KIF11,KIF22,KIF2C,BIRC5,CDCA8,IGF2BP3,ASF1B,KLRG1,TOP2A
Coexpression	M384	Genes down-regulated in dendritic cell NIK NFkB2-KO versus dendritic cell NIK NFkB2-KO LPS and anti-CD40 stimulated.	MSigDB C7: Immunologic Signatures (v6.0)	4.447e-13	2.073e-09	3.094e-11	2.792e-10	18	188	PIK3AP1,ABR,CXCL10,F2R,GFI1,CEMIP2,ICOS,GLRX,UGCG,DUSP2,ICAM1,LAG3,H2AFY,RGS1,RGS16,ARSB,PPP3CC,PRKCH
Coexpression	M9885	Genes down-regulated in CD4 [GeneID=920] T cells with NRAS [GeneID=4893] knockout: unstimulated versus activated.	MSigDB C7: Immunologic Signatures (v6.0)	1.084e-12	5.052e-09	7.321e-11	6.607e-10	18	198	F2R,GFI1,CCL5,NKG7,SEMA4A,KLRD1,TBX21,LAG3,ID2,CST7,CD160,KLRK1,PRF1,GZMK,SLAMF7,FYN,IL2RB,CTSW
Coexpression	M3105	Genes down-regulated in comparison of naive T cells versus effector memory T cells.	MSigDB C7: Immunologic Signatures (v6.0)	1.084e-12	5.052e-09	7.321e-11	6.607e-10	18	198	TPM4,TRADD,FBXL8,TNFRSF4,SLC9A3R1,ATXN1,CCL5,FAM129A,TBX21,NCAPH,COTL1,LGALS1,IFNG,CD28,OSBPL3,GZMK,MYO1F,ASB2
Coexpression	M5041	Genes up-regulated in comparison of splenic primary CD8 effector T cells at day 8 post-acute infection versus splenic secondary CD8 effector T cells at day 8 post-acute infection.	MSigDB C7: Immunologic Signatures (v6.0)	1.181e-12	5.507e-09	7.867e-11	7.099e-10	18	199	CENPA,HMGB2,MCM3,RRM2,ICOS,NDC80,BUB1B,NCAPD2,PIF1,KIF22,BIRC5,NCAPH,ZAP70,ASF1B,TMPO,FIGNL1,TOP2A,AURKB
Coexpression	M8881	Genes up-regulated in hematopoietic stem cells versus CD4 [GeneID=920] T cells.	MSigDB C7: Immunologic Signatures (v6.0)	1.206e-12	5.622e-09	7.919e-11	7.146e-10	17	172	PIK3AP1,CXCL10,IL18RAP,S100A6,HIST1H2AK,NUP210,CXCL9,CCL5,PLK1,KIF11,TBX21,CASP4,PRC1,OSBPL3,KLRG1,FIGNL1,TOP2A
Coexpression	M5687	Genes up-regulated in comparsion of ActCD8 versus ActCD4 (see Fig. 1 in the paper for details).	MSigDB C7: Immunologic Signatures (v6.0)	1.287e-12	6e-09	8e-11	7.219e-10	18	200	EPSTI1,PSME2,GFI1,S100A6,ATXN1,CCL5,CCR5,NKG7,ICAM1,TBX21,CST7,IFNG,KLRK1,GZMK,MYO1F,SLAMF7,CTSW,INVS
Coexpression	M9037	Genes down-regulated in macrophages with knockout of HDAC3 [GeneID=8841]: untreated versus LPS.	MSigDB C7: Immunologic Signatures (v6.0)	1.287e-12	6e-09	8e-11	7.219e-10	18	200	PBK,MCM3,IL18RAP,ICOS,BUB1B,NCAPD2,GNA15,STK39,PLK1,KIF11,TCF19,LAG3,ESM1,LGALS1,PRF1,TOP2A,CX3CR1,AURKB
Coexpression	M4560	Genes down-regulated in comparison of adult thymic progenitors versus adult DN2 thymocytes.	MSigDB C7: Immunologic Signatures (v6.0)	1.287e-12	6e-09	8e-11	7.219e-10	18	200	CENPA,PBK,RRM2,AXIN2,AURKA,HSD11B1,SEMA4A,PLK1,ESM1,LCK,LGALS1,CD3G,CD247,THY1,SYTL3,ASF1B,PKP3,TMPO
Coexpression	M4430	Genes up-regulated in comparison of naive CD4 [GeneID=920] T cells versus naive B cells.	MSigDB C7: Immunologic Signatures (v6.0)	1.287e-12	6e-09	8e-11	7.219e-10	18	200	GATA3,ARL6IP4,AIF1,CCL5,KIF22,SEMA4D,BATF,DUSP2,ID2,ZAP70,CD3G,CD247,CD6,CD7,CD28,GZMM,PRKCH,DDX28
Coexpression	M2939	Genes down-regulated in CD8 T cells: undergoing deletional tolerance versus activated.	MSigDB C7: Immunologic Signatures (v6.0)	1.6e-12	7.459e-09	9.815e-11	8.857e-10	17	175	CXCL10,PBK,AURKA,GLRX,AIF1,KIF22,TROAP,RBBP7,LAG3,ID2,RGS1,SYTL3,ASF1B,PRF1,MPHOSPH6,EMP1,FIGNL1
Coexpression	M6756	Genes up-regulated in splenic CD 33D1+ dendritic cells versus CD4 [GeneID=920] T cells.	MSigDB C7: Immunologic Signatures (v6.0)	2.771e-12	1.292e-08	1.677e-10	1.514e-09	17	181	PSMB1,PSMB8,HIST1H2AK,NUP210,KLRD1,KIF11,RBBP7,FFAR2,BIRC5,H2AFY,LGALS1,KLRK1,ARSB,OSBPL3,TRABD,TMSB10,TOP2A
Coexpression	M3119	Genes down-regulated in comparison of naive T cells versus memory T cells.	MSigDB C7: Immunologic Signatures (v6.0)	1.279e-11	5.96e-08	7.423e-10	6.699e-09	17	199	TPM4,TRADD,FBXL8,GATA3,HMGB2,PFKP,TNFRSF4,SLC9A3R1,ATXN1,FAM129A,PRC1,COTL1,LGALS1,OSBPL3,GZMK,MYO1F,IL2RB
Coexpression	M9419	Genes up-regulated after poly(IC) injection: CD8A [GeneID=925] dendritic cells versus NK cells.	MSigDB C7: Immunologic Signatures (v6.0)	1.386e-11	6.458e-08	7.423e-10	6.699e-09	17	200	CENPA,NAB1,RRM2,AURKA,NDC80,BUB1B,KIF11,KIF22,KIF2C,TROAP,ID2,LCP1,NCAPH,TMPO,MPHOSPH6,TOP2A,CTSW
Coexpression	M3580	Genes up-regulated in comparison of wild type CD8 effector T cells at day 6 versus those from mice defficient for TRAF6 [GeneID=7189] at day 10.	MSigDB C7: Immunologic Signatures (v6.0)	1.386e-11	6.458e-08	7.423e-10	6.699e-09	17	200	CENPA,PBK,HMGB2,MCM3,RRM2,CDCA2,AURKA,BUB1B,PLK1,PIF1,KIF22,TCF19,BIRC5,NCAPH,ROM1,TOP2A,AURKB
Coexpression	M8524	Genes down-regulated in macrophages: resting differentiated versus alternatively activated M2.	MSigDB C7: Immunologic Signatures (v6.0)	1.386e-11	6.458e-08	7.423e-10	6.699e-09	17	200	ETS1,GATA3,TNFRSF18,F2R,IL18RAP,IL18R1,TULP4,CCR5,GPC1,ICAM1,ID2,CASP7,IFNG,KLRK1,CD28,PRF1,KLRG1
Coexpression	M4604	Genes up-regulated in comparison of CD25+ regulatory T cell (Treg) treated with IL4 [GeneID=3565] at day 7 versus CD25- T cells treated with IL4 [GeneID=3565] at day 7.	MSigDB C7: Immunologic Signatures (v6.0)	1.386e-11	6.458e-08	7.423e-10	6.699e-09	17	200	CENPA,GATA3,RCC1,RRM2,IL18R1,AURKA,PPIL2,KIF11,RAC2,KIF22,KIF2C,BIRC5,PRC1,CDCA8,RPA3,IL2RB,AURKB
Coexpression	M9290	Genes down-regulated in Lung dendritic cell from untreated wildtype mice versus Lung dendritic cell from untreated IL-1R mice.	MSigDB C7: Immunologic Signatures (v6.0)	1.386e-11	6.458e-08	7.423e-10	6.699e-09	17	200	F2R,IL18RAP,IL18R1,CCL5,NKG7,HSD11B1,KLRD1,CST7,LGALS1,KLRK1,CD7,DNAJC15,MYO1F,KCNK5,SLAMF7,IL2RB,CTSW
Coexpression	M6417	Genes down-regulated in monocytes (6h): untreated versus M. tuberculosis 19 kDa lipopeptide.	MSigDB C7: Immunologic Signatures (v6.0)	1.386e-11	6.458e-08	7.423e-10	6.699e-09	17	200	CXCL10,NAB1,MCM3,IL18R1,CEMIP2,GLRX,GNA15,CCR5,PLCD1,GNPDA1,TBX21,PRC1,CD160,IFNG,CD6,RPA3,KLRG1
Coexpression	M4549	Genes down-regulated in comparison of thymic progenitors versus DN2 thymocytes.	MSigDB C7: Immunologic Signatures (v6.0)	1.386e-11	6.458e-08	7.423e-10	6.699e-09	17	200	PSMB8,GFI1,AXIN2,SEC24B,HSD11B1,SEMA4A,CNGA1,ESM1,LCK,NCAPH,CD3G,CD247,THY1,SYTL3,ASF1B,CD28,AKAP2
Coexpression	M3636	Genes up-regulated in comparison of unstimulated CD8 T cells at 48 h versus CD8 T cells at 48 h after treatment with trichostatin A (TSA) [PubChem=5562].	MSigDB C7: Immunologic Signatures (v6.0)	1.386e-11	6.458e-08	7.423e-10	6.699e-09	17	200	BCL3,IL18R1,S100A6,AURKA,GADD45G,TULP4,CCR5,KLRD1,RAC2,GNPDA1,BATF,IFNG,ARL4C,PPP3CC,THY1,MYO1F,EMP1
Coexpression	M2933	Genes up-regulated in skin after injection of Trypanosoma cruzi (strain Y): wildtype (BALB/c) versus IFNAR1 [GeneID=3454] knockout.	MSigDB C7: Immunologic Signatures (v6.0)	1.386e-11	6.458e-08	7.423e-10	6.699e-09	17	200	TMPRSS13,TNFRSF18,RRM2,GFI1,TNFRSF4,ICOS,FAM129A,LAG3,CASP7,PELI2,RGS1,IGF2R,OSBPL3,KCNK5,PRKCH,EMP1,IL2RB
Coexpression	M2994	Genes up-regulated in B lymphocytes stimulated by anti-IgM for 2h: wildtype versus ZFX [GeneID=7543] knockout.	MSigDB C7: Immunologic Signatures (v6.0)	1.865e-11	8.694e-08	9.879e-10	8.916e-09	16	175	MCM3,RRM2,IL18R1,BANF1,ARL6IP4,ADSS,ESM1,BIRC5,KLRK1,GTF2F1,IGF2BP3,THY1,DNAJC15,TMPO,RPA3,FIGNL1
Coexpression	M2946	Genes down-regulated in induced T reg: wildtype versus non-functional FOXP3 [GeneID=50943].	MSigDB C7: Immunologic Signatures (v6.0)	3.383e-11	1.577e-07	1.772e-09	1.599e-08	16	182	PIK3AP1,PSMB1,GIMAP7,F2R,IL18RAP,ICOS,NKG7,FAM129A,ID2,CST7,RGS1,TAF9B,SYTL3,CD28,PRF1,GZMM
Coexpression	M2965	Genes down-regulated in T conv versus induced T reg with non-functional FOXP3 [GeneID=50943].	MSigDB C7: Immunologic Signatures (v6.0)	3.675e-11	1.713e-07	1.903e-09	1.718e-08	16	183	EPSTI1,CENPA,PBK,MCM3,RRM2,ARL6IP4,HIST1H2AK,BUB1B,NCAPD2,PLK1,KIF11,BIRC5,PRC1,CDCA8,IGF2BP3,FIGNL1
Coexpression	M6701	Genes down-regulated in endothelial cells: interferon alpha versus interferon beta.	MSigDB C7: Immunologic Signatures (v6.0)	8.055e-11	3.755e-07	4.126e-09	3.723e-08	15	164	PIK3AP1,TNFRSF18,IL18RAP,GRAMD1B,GLRX,NKG7,FAM129A,LAG3,KLRK1,IGF2BP3,GZMK,SLAMF7,FYN,KLRG1,CX3CR1
Coexpression	M8794	Genes down-regulated in splenocytes from Foxp3-Fusion-GFP B6 mice: T reg (FOXP3+ [GeneID=50943]) versus T conv (FOXP3- [GeneID=50943]) cells.	MSigDB C7: Immunologic Signatures (v6.0)	1.043e-10	4.861e-07	5.284e-09	4.769e-08	15	167	PSMB8,PFN2,GLRX,SEMA4A,FAM129A,MED10,TBX21,IFNG,IGF2R,CD6,THY1,OSBPL3,FRG1,CTSW,CACNA2D3
Coexpression	M3072	Genes down-regulated in comparison of naive vs effector CD8 T cells (4-5 days postinfection).	MSigDB C7: Immunologic Signatures (v6.0)	1.295e-10	6.035e-07	6.376e-09	5.754e-08	16	199	PBK,HMGB2,RCC1,GIMAP7,BUB1B,PLK1,DYNC1LI2,KIF22,GNPDA1,CASP7,PRC1,CDCA8,LGALS1,IFNG,FIGNL1,AURKB
Coexpression	M7208	Genes down-regulated in tumors established by injecting MC38 cells (colon cancer): control versus CpG oligodeoxynucleotide 1826.	MSigDB C7: Immunologic Signatures (v6.0)	1.395e-10	6.504e-07	6.376e-09	5.754e-08	16	200	CENPA,HMGB2,RRM2,PFN2,S100A6,AURKA,ICOS,NKG7,CASP4,ID2,PRC1,LGALS1,CD160,PPP3CC,ASF1B,TOP2A
Coexpression	M9259	Genes up-regulated in CXCR5+ BCL6+ [GeneID=643;604] follicular helper T cells versus CXCR5+ BCL6- CD4+ [GeneID=643;604;920] T cells.	MSigDB C7: Immunologic Signatures (v6.0)	1.395e-10	6.504e-07	6.376e-09	5.754e-08	16	200	PIK3AP1,VPS26C,IL18R1,LIME1,BUB1B,NCAPD2,LYPLA1,CCR5,PIF1,FAM129A,PRC1,ATP8B2,PPP3CC,ABCB9,ASF1B,GZMK
Coexpression	M8540	Genes down-regulated in CD8 T cells: KLRB1 high [GeneID=3820] versus KLRB1 int [GeneID=3820].	MSigDB C7: Immunologic Signatures (v6.0)	1.395e-10	6.504e-07	6.376e-09	5.754e-08	16	200	PFKP,F2R,GFI1,S100A6,CNGA1,KIF22,CST7,NCAPH,ZAP70,ARL4C,CD3G,IGF2R,THY1,CD28,SH3PXD2A,TOP2A
Coexpression	M8277	Genes up-regulated in B lymphocytes stimulated by anti-IgM for 8h: wildtype versus NFATC1 [GeneID=4772] knockout.	MSigDB C7: Immunologic Signatures (v6.0)	1.395e-10	6.504e-07	6.376e-09	5.754e-08	16	200	CDCA2,AURKA,NDC80,NUP210,BUB1B,PIF1,KIF11,KIF22,KIF2C,BIRC5,PRC1,NCAPH,ASF1B,KCNK5,TOP2A,AURKB
Coexpression	M3084	Genes up-regulated in comparison of systemic lupus erythematosus CD4 [GeneID=920] T cells versus systemic lupus erythematosus B cells.	MSigDB C7: Immunologic Signatures (v6.0)	1.395e-10	6.504e-07	6.376e-09	5.754e-08	16	200	TRADD,FBXL8,GATA3,TNFRSF4,ICOS,SEMA4D,LCK,ATP10A,ZAP70,ARL4C,CD3G,CD247,CD6,CD28,PRKCH,FYN
Coexpression	M7206	Genes up-regulated in B lymphocytes: naÔve versus transitional CR2 [GeneID=1380] low.	MSigDB C7: Immunologic Signatures (v6.0)	1.395e-10	6.504e-07	6.376e-09	5.754e-08	16	200	BCL3,GFI1,GADD45G,CHST2,SEMA4D,GNPDA1,BATF,ICAM1,ID2,PIAS2,CD6,SYTL3,CD28,PRKCH,EMP1,CACNA2D3
Coexpression	M8308	Genes up-regulated in naÔve T cells: CD4 [GeneID=920] versus Va24- NKT.	MSigDB C7: Immunologic Signatures (v6.0)	1.395e-10	6.504e-07	6.376e-09	5.754e-08	16	200	MCM3,RRM2,IL18RAP,TNFRSF4,AURKA,NDC80,BUB1B,NCAPD2,NKG7,KIF11,KIF2C,LAG3,CST7,NCAPH,RPA3,TOP2A
Coexpression	M5680	Genes up-regulated in comparsion of ActTreg versus ActTregTGF (see Fig. 1 in the paper for details).	MSigDB C7: Immunologic Signatures (v6.0)	1.395e-10	6.504e-07	6.376e-09	5.754e-08	16	200	NAB2,PBK,VPS26C,MCM3,IL18RAP,GRAMD1B,ICOS,STK39,PIF1,ID2,SLA,ATP10A,OSBPL3,TMPO,ROM1,FIGNL1
Coexpression	M4425	Genes up-regulated in comparison of naive CD4 [GeneID=920] CD8 T cells versus naive B cells.	MSigDB C7: Immunologic Signatures (v6.0)	1.395e-10	6.504e-07	6.376e-09	5.754e-08	16	200	GATA3,LIME1,KIF22,SEMA4D,ID2,LCK,ZAP70,ARL4C,CD3G,CD247,CD7,TRABD,DEF6,GZMM,PRKCH,DDX28
Coexpression	M8235	Genes up-regulated in polarizing CD4 [GeneID=920] Th17 cells: wildtype versus RORC [GeneID=6097] knockout.	MSigDB C7: Immunologic Signatures (v6.0)	6.829e-10	3.183e-06	3.09e-08	2.789e-07	14	161	CDCA2,BUB1B,NCAPD2,PLK1,PIF1,KIF11,KIF22,TROAP,PRC1,NCAPH,CDCA8,TMPO,FYN,TOP2A
Coexpression	M9181	Genes up-regulated in CD4 T conv over-expressing: FOXP3 [GeneID=50943] versus PBX1 and FOXP3 [GeneID=5087;50943].	MSigDB C7: Immunologic Signatures (v6.0)	1.223e-09	5.698e-06	5.22e-08	4.711e-07	15	199	GIMAP7,CEMIP2,S100A6,ICOS,GLRX,GNA15,CCR5,TBX21,LCP1,LGALS1,CD247,MYO1F,ASB2,KLRG1,S1PR4
Coexpression	M9281	Genes up-regulated in CD8 T cells after immunization: day 3 versus day 6 and IL2 [GeneID=3558] treatment.	MSigDB C7: Immunologic Signatures (v6.0)	1.223e-09	5.698e-06	5.22e-08	4.711e-07	15	199	PIK3AP1,RAB19,AURKA,NDC80,BUB1B,NCAPD2,CCR5,PLK1,PIF1,KIF11,PRC1,LGALS1,ASF1B,GZMK,DDX28
Coexpression	M4327	Genes up-regulated in comparison of TconvLP versus DEC-Pept CD25- (see Table S1 in the paper for details).	MSigDB C7: Immunologic Signatures (v6.0)	1.31e-09	6.107e-06	5.22e-08	4.711e-07	15	200	IL18RAP,NDC80,CCL5,CCR5,CNGA1,FFAR2,PRC1,RGS1,CD160,SYTL3,OSBPL3,GZMK,ASB2,SLAMF7,FIGNL1
Coexpression	M4944	Genes down-regulated in comparison of B cells versus myeloid dendritic cells (mDC).	MSigDB C7: Immunologic Signatures (v6.0)	1.31e-09	6.107e-06	5.22e-08	4.711e-07	15	200	PFN1,IL18R1,S100A6,GLRX,CCR5,SEMA4A,FAM129A,ID2,H2AFY,LCP1,RGS1,COTL1,LGALS1,ARL4C,TMSB10
Coexpression	M3049	Genes down-regulated in comparison of naive CD8 T cells versus memory CD8 T cells.	MSigDB C7: Immunologic Signatures (v6.0)	1.31e-09	6.107e-06	5.22e-08	4.711e-07	15	200	ZBTB8OS,IL18R1,ATXN1,CCR5,PLCD1,POGK,ID2,RGS1,IFNG,KLRK1,CD3G,THY1,DNAJC15,SLAMF7,CYTH4
Coexpression	M3631	Genes down-regulated in comparison of unstimulated CD8 T cells at 48 h versus CD8 T cells at 48 h after stimulation with IL12.	MSigDB C7: Immunologic Signatures (v6.0)	1.31e-09	6.107e-06	5.22e-08	4.711e-07	15	200	NAB1,BCL3,IL18R1,S100A6,GADD45G,TULP4,CCR5,GNPDA1,BATF,CASP4,IFNG,ABCB9,PRF1,EMP1,IL2RB
Coexpression	M5748	Genes down-regulated in comparison of lymph node conventional T cells versus fat tissue conventional T cells.	MSigDB C7: Immunologic Signatures (v6.0)	1.31e-09	6.107e-06	5.22e-08	4.711e-07	15	200	EPSTI1,HMGB2,TNFRSF18,CEMIP2,AXIN2,NKG7,FAM129A,GPX8,TBX21,ESM1,LGALS1,IFNG,MYO1F,KCNK5,KLRG1
Coexpression	M8528	Genes up-regulated in macrophages: alternatively activated M2 versus MYC [GeneID=4609] inhibited.	MSigDB C7: Immunologic Signatures (v6.0)	1.31e-09	6.107e-06	5.22e-08	4.711e-07	15	200	IL18RAP,TNFRSF4,CCL5,RAC2,GPC1,ICAM1,ID2,IFNG,KLRK1,CD6,CD28,PRF1,UBAC2,KLRG1,S1PR4
Coexpression	M8507	Genes down-regulated in CD8 T cells: control versus over-expressing ID3 [GeneID=3399].	MSigDB C7: Immunologic Signatures (v6.0)	1.31e-09	6.107e-06	5.22e-08	4.711e-07	15	200	RRM2,F2R,AURKA,KIF11,KIF22,BIRC5,PRC1,NCAPH,CDCA8,CD160,ASF1B,ROM1,TOP2A,CTSW,AURKB
Coexpression	M5046	Genes up-regulated in comparison of splenic primary CD8 effector T cells at day 8 post-acute infection versus splenic primary CD8 effector T cells at day 8 post-chronic infection.	MSigDB C7: Immunologic Signatures (v6.0)	1.31e-09	6.107e-06	5.22e-08	4.711e-07	15	200	IL18RAP,SLC9A3R1,GPX8,ARL6IP5,ICAM1,TBX21,ID2,ESM1,LCK,ARL4C,DNAJC15,GZMM,EMP1,KLRG1,CX3CR1
Coexpression	M3051	Genes down-regulated in comparison of naive CD8 T cells versus effector CD8 T cells KLRG1 Int [GeneID=10219].	MSigDB C7: Immunologic Signatures (v6.0)	1.31e-09	6.107e-06	5.22e-08	4.711e-07	15	200	PIK3AP1,PBK,BANF1,CCR5,PIF1,KIF11,KIF22,GNPDA1,CASP7,PRKRIP1,PRC1,LGALS1,GZMK,SLAMF7,AURKB
Coexpression	M4607	Genes up-regulated in comparison of CD25+ regulatory T cell (Treg) treated with IL4 [GeneID=3565] at day 10 versus CD25- T cells treated with IL4 [GeneID=3565] at 10 h.	MSigDB C7: Immunologic Signatures (v6.0)	1.31e-09	6.107e-06	5.22e-08	4.711e-07	15	200	TRADD,GATA3,HMGB2,IL18R1,GFI1,NDC80,BUB1B,STK39,KIF11,KIF22,KIF2C,FAM129A,BATF,PRC1,TMPO
Coexpression	M7143	Genes down-regulated in wildtype splenic dendritic cells: CD8A+ [GeneID=925] versus CD8A- [GeneID=925].	MSigDB C7: Immunologic Signatures (v6.0)	1.31e-09	6.107e-06	5.22e-08	4.711e-07	15	200	PBK,RRM2,ARL6IP4,BUB1B,NCAPD2,CCR5,PIF1,KIF11,KIF22,NCAPH,CDCA8,ATP10A,LGALS1,KLRK1,TOP2A
Coexpression	M5676	Genes down-regulated in comparison of TconvThy versus TregThy (see Fig. 1 in the paper for details).	MSigDB C7: Immunologic Signatures (v6.0)	1.31e-09	6.107e-06	5.22e-08	4.711e-07	15	200	IL18R1,TNFRSF4,S100A6,ICOS,GADD45G,ATXN1,CCL5,NKG7,FAM129A,CASP4,RGS1,RGS16,OSBPL3,IL2RB,KLRG1
Coexpression	M6882	Genes up-regulated in monocytes after HCMV infection: untreated versus Ly294002 [PubChem=3973].	MSigDB C7: Immunologic Signatures (v6.0)	1.894e-09	8.827e-06	7.481e-08	6.751e-07	14	174	EPSTI1,CDC42SE1,MCM3,GIMAP7,ARL6IP4,KIF2C,PUF60,BIRC5,LCP1,CDCA8,RGS16,GTF2F1,IGF2R,MYO1F
Coexpression	M8898	Genes down-regulated in CD4 [GeneID=920] versus granulocyte-monocyte progenitors.	MSigDB C7: Immunologic Signatures (v6.0)	2.547e-09	1.187e-05	9.975e-08	9.002e-07	14	178	F2R,IL18R1,GRAMD1B,CCL5,STK39,SEMA4A,CHST2,MINK1,PPP3CC,CD28,KCNK5,PRKCH,ASB2,IL2RB
Coexpression	M374	Genes up-regulated in B lymphocytes: naÔve versus memory.	MSigDB C7: Immunologic Signatures (v6.0)	3.399e-09	1.584e-05	1.32e-07	1.191e-06	14	182	PBK,RRM2,CDCA2,NDC80,GLRX,BUB1B,KIF22,H2AFY,PRC1,CDCA8,LGALS1,HAVCR2,FIGNL1,TOP2A
Coexpression	M6514	Genes up-regulated in epithelial cells (6h): untreated versus interferon alpha.	MSigDB C7: Immunologic Signatures (v6.0)	7.246e-09	3.377e-05	2.791e-07	2.519e-06	14	193	GATA3,F2R,IL18RAP,ATXN1,KLRD1,FAM129A,TBX21,CST7,COTL1,HAVCR2,GZMK,MYO1F,FYN,IL2RB
Coexpression	M7412	Genes down-regulated in mature neuron cell line: control versus interferon alpha (12h).	MSigDB C7: Immunologic Signatures (v6.0)	1.005e-08	4.687e-05	3.726e-07	3.363e-06	14	198	PBK,PSME2,ICOS,CXCL9,CNGA1,DYNC1LI2,KIF22,FAM129A,CST7,KLRK1,ASF1B,UBAC2,MPHOSPH6,DDX28
Coexpression	M8932	Genes up-regulated in CD4 [GeneID=920] T cells: naÔve versus Th17 negative.	MSigDB C7: Immunologic Signatures (v6.0)	1.084e-08	5.051e-05	3.726e-07	3.363e-06	13	167	TNFRSF18,TNFRSF4,CDCA2,S100A6,BUB1B,NCAPD2,NKG7,KIF11,FAM129A,TCF19,PRC1,IGF2BP3,ASF1B
Coexpression	M9204	Genes down-regulated in CD8 T cells: naÔve versus day 8 after LCMV infection.	MSigDB C7: Immunologic Signatures (v6.0)	1.143e-08	5.328e-05	3.726e-07	3.363e-06	14	200	RAB19,EPSTI1,ICOS,SEMA4A,KLRD1,ID2,PELI2,LGALS1,PRF1,PKP3,GZMK,MYO1F,CTSW,CX3CR1
Coexpression	M5294	Genes down-regulated in comparison of untreated CD4 [GeneID=920] memory T cells from young donors versus those treated with TSST at 72 h.	MSigDB C7: Immunologic Signatures (v6.0)	1.143e-08	5.328e-05	3.726e-07	3.363e-06	14	200	TPM4,CENPA,PBK,RRM2,AURKA,BUB1B,KIF11,KIF2C,BATF,BIRC5,NCAPH,CDCA8,RPA3,TOP2A
Coexpression	M7426	Genes down-regulated in the mature neuron cell line: control versus infected with western equine encephalitis virus.	MSigDB C7: Immunologic Signatures (v6.0)	1.143e-08	5.328e-05	3.726e-07	3.363e-06	14	200	TNFRSF18,GFI1,S100A6,ICOS,ADSS,GADD45G,CHST2,FAM129A,BATF,ICAM1,LGALS1,CD6,PRKCH,KLRG1
Coexpression	M6950	Genes up-regulated in plasmacytoid dendritic cells (1h): CpG oligodeoxynucleotide 1826 versus influenza virus infection.	MSigDB C7: Immunologic Signatures (v6.0)	1.143e-08	5.328e-05	3.726e-07	3.363e-06	14	200	NAB1,NAB2,ETS1,PFKP,IL18RAP,IL18R1,CCR5,SEMA4A,LCK,CD247,IGF2R,PRKCH,TOP2A,S1PR4
Coexpression	M9190	Genes up-regulated in CD4 T conv over-expressing: FOXP3 [GeneID=50943] versus IRF4 and FOXP3 [GeneID=3662;50943].	MSigDB C7: Immunologic Signatures (v6.0)	1.143e-08	5.328e-05	3.726e-07	3.363e-06	14	200	PSME2,IL18R1,CEMIP2,ATXN1,FAM129A,BATF,CASP4,ESM1,ARSB,TAF9B,PKP3,MPHOSPH6,KLRG1,S1PR4
Coexpression	M9187	Genes up-regulated in CD4 T conv over-expressing: FOXP3 [GeneID=50943] versus LEF1 and FOXP3 [GeneID=51176;50943].	MSigDB C7: Immunologic Signatures (v6.0)	1.143e-08	5.328e-05	3.726e-07	3.363e-06	14	200	NAB1,PSME2,F2R,S100A6,ATXN1,CCL5,CCR5,SEMA4D,BATF,CST7,TAF9B,ASS1,KLRG1,S1PR4
Coexpression	M3054	Genes down-regulated in comparison of naive CD8 T cells versus effector CD8 T cells KLRG1 high [GeneID=10219].	MSigDB C7: Immunologic Signatures (v6.0)	1.143e-08	5.328e-05	3.726e-07	3.363e-06	14	200	PIK3AP1,PBK,NCAPD2,CCR5,PIF1,KIF22,GNPDA1,CASP7,PRC1,CDCA8,OSBPL3,ASS1,SLAMF7,AURKB
Coexpression	M9033	Genes up-regulated in macrophages with knockout of HDAC3 [GeneID=8841]: untreated versus LPS.	MSigDB C7: Immunologic Signatures (v6.0)	1.143e-08	5.328e-05	3.726e-07	3.363e-06	14	200	CENPA,CXCL10,GIMAP7,NCAPD2,GNA15,PLK1,GPC1,GNPDA1,TBX21,IFNG,ASF1B,PRF1,TMPO,AURKB
Coexpression	M7155	Genes down-regulated in CD4 [GeneID=920] T cells versus follicular helper CD4 [GeneID=920] T cells.	MSigDB C7: Immunologic Signatures (v6.0)	1.143e-08	5.328e-05	3.726e-07	3.363e-06	14	200	TNFRSF18,IL18R1,LPIN1,LIME1,SLC9A3R1,ICOS,HSD11B1,PELI2,LCK,ZAP70,IGF2R,ABCB9,DEF6,DCUN1D3
Coexpression	M9742	Genes up-regulated in Th1 CD4 [GeneID=920] SMARTA T cells: effector during acute infection of LCMV versus memory.	MSigDB C7: Immunologic Signatures (v6.0)	1.143e-08	5.328e-05	3.726e-07	3.363e-06	14	200	NAB1,NAB2,PFKP,GFI1,TPST2,SEMA4D,RCHY1,CST7,LCK,RGS1,RGS16,IGF2R,CD28,OSBPL3
Coexpression	M6068	Genes down-regulated in CD4 [GeneID=920] T cells activated by anti-CD3 and anti-CD28: TGFB1 [GeneID=7040] and IL-12 (6h) versus untreated (6h).	MSigDB C7: Immunologic Signatures (v6.0)	1.143e-08	5.328e-05	3.726e-07	3.363e-06	14	200	TPM4,CXCL10,PSME2,IL18RAP,IL18R1,ICOS,GADD45G,CXCL9,BATF,TBX21,LAG3,IFNG,IGF2R,PRF1
Coexpression	M6944	Genes up-regulated in plasmacytoit dendritic cells (1h): untreated versus CpG oligodeoxynucleotide 1826.	MSigDB C7: Immunologic Signatures (v6.0)	1.143e-08	5.328e-05	3.726e-07	3.363e-06	14	200	RAB19,ABR,GATA3,HMGB2,PFN1,F2R,GRAMD1B,GLRX,SEMA4A,DUSP2,ID2,ATP8B2,ZAP70,ASB2
Coexpression	M6576	Genes down-regulated in ITGAM+ [GeneID=3684] cells from spleen: healthy versus tumor bearing mice.	MSigDB C7: Immunologic Signatures (v6.0)	1.143e-08	5.328e-05	3.726e-07	3.363e-06	14	200	TMPRSS13,ZC3H8,IL18RAP,CCR5,KLRD1,TBX21,ATP10A,KLRK1,ARL4C,DNAJC15,ROM1,EMP1,CTSW,S1PR4
Coexpression	M8979	Genes down-regulated in CD4 [GeneID=920] T cells over-expressing FOXP3 [GeneID=50943] and PPARg1 isoform of PPARG [GeneID=5468]: untreated versus GW1929 [PubChem=6518171].	MSigDB C7: Immunologic Signatures (v6.0)	1.143e-08	5.328e-05	3.726e-07	3.363e-06	14	200	CENPA,HMGB2,SEC24B,KIF11,KIF22,KIF2C,RBBP7,BIRC5,YTHDC2,NCAPH,CCNT2,IGF2R,TOP2A,AURKB
Coexpression	M6354	Genes down-regulated in gamma delta T cells stimulated by LPS: Vd1 versus Vd2.	MSigDB C7: Immunologic Signatures (v6.0)	1.143e-08	5.328e-05	3.726e-07	3.363e-06	14	200	CDC42SE1,ETS1,GATA3,LPIN1,NDC80,BTD,FAM129A,CASP7,ATP10A,LGALS1,PPP3CC,OSBPL3,GZMM,MYO1F
Coexpression	M7962	Genes up-regulated in wildtype bone marrow-derived macrophages treated with IL4 [GeneID=3565]: control versus rosiglitazone [PubChem=77999].	MSigDB C7: Immunologic Signatures (v6.0)	1.143e-08	5.328e-05	3.726e-07	3.363e-06	14	200	RAB19,TNFRSF4,S100A6,BUB1B,GNA15,ID2,CST7,LGALS1,OSBPL3,MYO1F,ROM1,ASB2,KLRG1,TOP2A
Coexpression	M8527	Genes up-regulated in macrophages: resting differentiated versus alternatively activated M2.	MSigDB C7: Immunologic Signatures (v6.0)	1.143e-08	5.328e-05	3.726e-07	3.363e-06	14	200	CENPA,PFN1,RRM2,NDC80,KIF22,LAG3,BIRC5,PRC1,NCAPH,CDCA8,SH3PXD2A,TOP2A,CACNA2D3,AURKB
Coexpression	M9175	Genes up-regulated in CD4 [GeneID=920] T conv over-expressing: GATA1 and SATB1 [GeneID=6304;2623] versus control.	MSigDB C7: Immunologic Signatures (v6.0)	1.143e-08	5.328e-05	3.726e-07	3.363e-06	14	200	PSME2,CEMIP2,S100A6,GNA15,CCR5,ICAM1,SLA,LGALS1,IFNG,ARSB,TAF9B,MYO1F,KLRG1,S1PR4
Coexpression	M6198	Genes up-regulated in polymorphonuclear leukocytes (9h): treated by heat killed HC60 cell (promyelocytic leukemia) lysate versus A. phagocytophilum infection.	MSigDB C7: Immunologic Signatures (v6.0)	1.143e-08	5.328e-05	3.726e-07	3.363e-06	14	200	PBK,HMGB2,RRM2,GFI1,AURKA,BUB1B,KIF11,KIF2C,PRC1,CDCA8,SYTL3,ASF1B,AKAP2,RPA3
Coexpression	M3667	Genes down-regulated in comparison of stimulated naive CD8 T cells from pmel-1 mice versus unstimulated naive CD8 T cells from pmel-1 mice.	MSigDB C7: Immunologic Signatures (v6.0)	1.143e-08	5.328e-05	3.726e-07	3.363e-06	14	200	ETS1,PFN2,F2R,SLC9A3R1,NUP210,NCAPD2,SEMA4A,TPST2,TCF19,F2RL3,ESM1,ATP8B2,ARL4C,CTSW
Coexpression	M6690	Genes up-regulated in fibroblasts: interferon alpha versus IFNG [GeneID=3458].	MSigDB C7: Immunologic Signatures (v6.0)	1.901e-08	8.861e-05	6.111e-07	5.515e-06	13	175	PIK3AP1,F2R,IL18RAP,NKG7,CHST2,KLRD1,POGK,ICAM1,ASB2,SLAMF7,DCUN1D3,FYN,CX3CR1
Coexpression	M383	Genes up-regulated in dendritic cell NIK NFkB2-KO versus dendritic cell NIK NFkB2-KO LPS and anti-CD40 stimulated.	MSigDB C7: Immunologic Signatures (v6.0)	1.901e-08	8.861e-05	6.111e-07	5.515e-06	13	175	TPM4,CDC42SE1,ETS1,IL18RAP,LPIN1,HSD11B1,ARL4C,CD247,CD7,DEF6,GZMM,KLRG1,CX3CR1
Coexpression	M2950	Genes down-regulated in activated T lymphocytes: T conv versus natural T reg.	MSigDB C7: Immunologic Signatures (v6.0)	2.035e-08	9.486e-05	6.497e-07	5.863e-06	13	176	CENPA,CXCL10,PBK,CDCA2,ICOS,GLRX,AIF1,FAM129A,ASF1B,PRF1,MYO1F,TMPO,DDX28
Coexpression	M8905	Genes up-regulated in CD4 [GeneID=920] T cells versus RAG2 [GeneID=5897] knockout NK cells.	MSigDB C7: Immunologic Signatures (v6.0)	2.369e-08	0.0001104	7.51e-07	6.778e-06	12	147	CXCL10,ZC3H8,ACYP1,IL18RAP,IL18R1,ICOS,CCL5,NKG7,STK39,PLCD1,ATP10A,GZMK
Coexpression	M8126	Genes up-regulated in IL10 [GeneID=3586] knockout macrophages stimulated by LPS versus those also stimulated by IL10 [GeneID=3586].	MSigDB C7: Immunologic Signatures (v6.0)	2.842e-08	0.0001325	8.952e-07	8.078e-06	13	181	CENPA,AURKA,BUB1B,NCAPD2,PLK1,KIF11,KIF2C,TROAP,CDCA8,CD160,IGF2BP3,ASF1B,FIGNL1
Coexpression	M6513	Genes down-regulated in epithelial cells (6h): untreated versus IFNG [GeneID=3458].	MSigDB C7: Immunologic Signatures (v6.0)	7.283e-08	0.0003395	2.263e-06	2.042e-05	13	196	PIK3AP1,ATXN1,CCL5,CCR5,NKG7,PLCD1,GNAO1,FAM129A,DUSP2,LCP1,MYO1F,FYN,KLRG1
Coexpression	M6522	Genes up-regulated in epithelial cells (24h): untreated versus IFNG [GeneID=3458].	MSigDB C7: Immunologic Signatures (v6.0)	7.283e-08	0.0003395	2.263e-06	2.042e-05	13	196	ABR,F2R,IL18RAP,ATXN1,KLRD1,BATF,DUSP2,TBX21,SYTL3,GZMK,MYO1F,FYN,IL2RB
Coexpression	M3000	Genes up-regulated in B lymphocytes with ZFX [GeneID=7543] knockout: control versus stimulated by anti-IgM for 2h.	MSigDB C7: Immunologic Signatures (v6.0)	7.475e-08	0.0003484	2.307e-06	2.082e-05	12	163	CENPA,HIST1H2AK,PLK1,KIF11,RAC2,KIF22,LAG3,BIRC5,PRC1,CDCA8,TOP2A,S1PR4
Coexpression	M6524	Genes up-regulated in epithelial cells (24h): untreated versus interferon alpha.	MSigDB C7: Immunologic Signatures (v6.0)	7.731e-08	0.0003603	2.325e-06	2.098e-05	13	197	ABR,GATA3,F2R,GFI1,ATXN1,NKG7,GNAO1,SEMA4A,DUSP2,SYTL3,GZMK,MYO1F,FYN
Coexpression	M6578	Genes down-regulated in ITGAM+ [GeneID=3684] cells (incubated for 24h in complete medium) from spleen: healthy versus tumor bearing mice.	MSigDB C7: Immunologic Signatures (v6.0)	8.702e-08	0.0004056	2.325e-06	2.098e-05	13	199	RAB19,GATA3,GRAMD1B,ICOS,NDC80,GLRX,NKG7,STK39,FAM129A,BATF,CASP4,SLA,MRPS6
Coexpression	M6575	Genes up-regulated in ITGAM+ [GeneID=3684] cells from spleen: healthy versus tumor bearing mice.	MSigDB C7: Immunologic Signatures (v6.0)	8.702e-08	0.0004056	2.325e-06	2.098e-05	13	199	CXCL10,ZC4H2,GFI1,STK39,CASP4,CST7,CD160,PPP3CC,ABCB9,UBAC2,AKAP2,FYN,DDX28
Coexpression	M5384	Genes up-regulated in comparison of memory CD4 [GeneID=920] T cells versus B cells.	MSigDB C7: Immunologic Signatures (v6.0)	8.702e-08	0.0004056	2.325e-06	2.098e-05	13	199	GATA3,ICOS,ATXN1,SEMA4D,LCK,ZAP70,CD3G,CD6,CD28,GZMK,GZMM,PRKCH,IL2RB
Coexpression	M3078	Genes up-regulated in comparison of healthy CD4 [GeneID=920] T cells versus healthy myeloid cells.	MSigDB C7: Immunologic Signatures (v6.0)	9.228e-08	0.0004301	2.325e-06	2.098e-05	13	200	TRADD,GATA3,ICOS,LCK,ZAP70,ARL4C,CD3G,CD247,CD6,CD28,GZMK,PRKCH,IL2RB
Coexpression	M5037	Genes down-regulated in comparison of SP3 thymocytes versus SP4 thymocytes.	MSigDB C7: Immunologic Signatures (v6.0)	9.228e-08	0.0004301	2.325e-06	2.098e-05	13	200	IL18RAP,IL18R1,CEMIP2,NKG7,KLRD1,FAM129A,TBX21,IFNG,KLRK1,IL2RB,CTSW,CYTH4,S1PR4
Coexpression	M3121	Genes down-regulated in comparison of peripheral mononuclear blood cells (PBMC) versus memory T cells.	MSigDB C7: Immunologic Signatures (v6.0)	9.228e-08	0.0004301	2.325e-06	2.098e-05	13	200	FBXL8,GATA3,LIME1,ICOS,PLCD1,KIF22,LCK,ATP8B2,CD6,PPP3CC,TAF9B,CD28,PRKCH
Coexpression	M5379	Genes down-regulated in comparison of memory CD4 [GeneID=920] T cells versus Th1 cells.	MSigDB C7: Immunologic Signatures (v6.0)	9.228e-08	0.0004301	2.325e-06	2.098e-05	13	200	PBK,RCC1,BCL3,RRM2,CEMIP2,NDC80,KIF11,LAG3,NCAPH,SLA,CDCA8,IFNG,EMP1
Coexpression	M4490	Genes up-regulated in comparison of naive CD8 T cells versus unstimulated dendritic cells (DC).	MSigDB C7: Immunologic Signatures (v6.0)	9.228e-08	0.0004301	2.325e-06	2.098e-05	13	200	ETS1,LIME1,ICOS,NKG7,ZAP70,CD160,CD6,CD7,CD28,PRF1,IL2RB,KLRG1,CX3CR1
Coexpression	M9161	Genes up-regulated in CD4 T conv over-expressing XBP1 [GeneID=7494] versus XBP1 and FOX3P [GeneID=7494;50943].	MSigDB C7: Immunologic Signatures (v6.0)	9.228e-08	0.0004301	2.325e-06	2.098e-05	13	200	VPS26C,EFR3A,GLRX,GNA15,SEMA4D,ICAM1,SLA,LGALS1,TAF9B,TRABD,MYO1F,SLAMF7,S1PR4
Coexpression	M7161	Genes down-regulated in CD4 [GeneID=920] T cells: control versus treated with HDAC inhibitors for 2h.	MSigDB C7: Immunologic Signatures (v6.0)	9.228e-08	0.0004301	2.325e-06	2.098e-05	13	200	RAB19,EPSTI1,F2R,NKG7,SEMA4A,KLRD1,CST7,THY1,SYTL3,DNAJC15,PRF1,GZMM,CTSW
Coexpression	M8757	Genes down-regulated in STAT5 double knock-in T cells: control versus IL2 [GeneID=3558] stimulation for 2h.	MSigDB C7: Immunologic Signatures (v6.0)	9.228e-08	0.0004301	2.325e-06	2.098e-05	13	200	ETS1,IL18RAP,NDC80,UGCG,CCL5,HIST1H2AG,PRC1,ZAP70,CD160,ARL4C,ASB2,SLAMF7,IL2RB
Coexpression	M4626	Genes up-regulated in comparison of untreated CD25+ T effector cells at day 10 versus untreated CD25- T cells at day 10.	MSigDB C7: Immunologic Signatures (v6.0)	9.228e-08	0.0004301	2.325e-06	2.098e-05	13	200	TPM4,TRADD,NAB1,PBK,HMGB2,TNFRSF4,AURKA,BUB1B,KIF22,LGALS1,TMPO,IL2RB,AURKB
Coexpression	M5735	Genes down-regulated in comparison of fat tissue regulatory T cells versus fat tissue conventional T cells.	MSigDB C7: Immunologic Signatures (v6.0)	9.228e-08	0.0004301	2.325e-06	2.098e-05	13	200	EPSTI1,NKG7,SEMA4A,CHST2,GPC1,TBX21,ESM1,ZAP70,ASF1B,DNAJC15,MYO1F,KCNK5,CTSW
Coexpression	M3607	Genes down-regulated in comparison of CD8 T cells at 0 h versus those at 72 h.	MSigDB C7: Immunologic Signatures (v6.0)	9.228e-08	0.0004301	2.325e-06	2.098e-05	13	200	CENPA,IL18R1,S100A6,AURKA,GLRX,CCR5,BIRC5,NCAPH,LGALS1,KLRK1,TMPO,RPA3,TOP2A
Coexpression	M5052	Genes down-regulated in comparison of splenic secondary CD8 effector T cells at day 8 post-acute infection versus splenic secondary CD8 effector T cells at day 8 post-chronic infection.	MSigDB C7: Immunologic Signatures (v6.0)	9.228e-08	0.0004301	2.325e-06	2.098e-05	13	200	PBK,RRM2,GFI1,GLRX,CHST2,KIF22,LAG3,BIRC5,PRC1,ZAP70,RGS16,CD160,TOP2A
Coexpression	M6057	Genes up-regulated in CD4 [GeneID=920] T cells: untreated (0h) versus activated by anti-CD3 and anti-CD28 and then stimulated by IL4 [GeneID=3565] (2h).	MSigDB C7: Immunologic Signatures (v6.0)	9.228e-08	0.0004301	2.325e-06	2.098e-05	13	200	CXCL10,PBK,TNFRSF4,CDCA2,AURKA,SEMA4D,MED10,TBX21,LAG3,LCP1,CDCA8,LGALS1,RPA3
Coexpression	M5099	Genes down-regulated in comparison of untreated CD8+ dendritic cells (DC) at 4 h versus those treated with IFNG [GeneID=3458] at 4 h.	MSigDB C7: Immunologic Signatures (v6.0)	9.228e-08	0.0004301	2.325e-06	2.098e-05	13	200	ABR,CXCL10,PSMB8,PFKP,IL18RAP,ICOS,GADD45G,LYPLA1,TCF19,CASP4,SLA,PRKCH,CX3CR1
Coexpression	M7320	Genes up-regulated in HMC-1 (mast leukemia) cells: incubated with the peptide ALL1 and then treated with Cl-IB-MECA [PubChem=3035850] versus stimulation by T cell membranes.	MSigDB C7: Immunologic Signatures (v6.0)	9.228e-08	0.0004301	2.325e-06	2.098e-05	13	200	PIK3AP1,EPSTI1,CXCL10,PSMB8,PSME2,GIMAP7,CXCL9,AIF1,CCL5,CCR5,CASP4,KLRK1,SLAMF7
Coexpression	M5700	Genes up-regulated in comparsion of sfActCD4 versus ActCD4 (see Fig. 1 in the paper for details).	MSigDB C7: Immunologic Signatures (v6.0)	9.228e-08	0.0004301	2.325e-06	2.098e-05	13	200	TNFRSF18,PSME2,F2R,TNFRSF4,ICOS,GLRX,GPX8,CASP4,ESM1,CST7,RGS1,LGALS1,ASB2
Coexpression	M9764	Genes up-regulated in CD4 [GeneID=920] SMARTA effector T cells during acute infection of LCMV: Th1 versus Ly6c int CXCR5+ [GeneID=643].	MSigDB C7: Immunologic Signatures (v6.0)	9.228e-08	0.0004301	2.325e-06	2.098e-05	13	200	RAB19,PSMB1,PFKP,CDCA2,CCL5,PDLIM2,GNPDA1,RBBP7,PPP3CC,ABCB9,GZMK,KCNK5,FIGNL1
Coexpression	M9653	Genes down-regulated in CD4 [GeneID=920] T helper cells (52h): Th0 versus Th17 treated with TGFB1, IL6 [GeneID=7040;3569] and IL-23.	MSigDB C7: Immunologic Signatures (v6.0)	9.228e-08	0.0004301	2.325e-06	2.098e-05	13	200	NAB2,ACYP1,SLC9A3R1,UGCG,RAC2,BATF,DUSP2,LAG3,CASP4,CASP7,LGALS1,EMP1,FYN
Coexpression	M5730	Genes up-regulated in comparison of thymus regulatory T cells versus thymus conventional T cells.	MSigDB C7: Immunologic Signatures (v6.0)	9.228e-08	0.0004301	2.325e-06	2.098e-05	13	200	IL18R1,TNFRSF4,S100A6,ICOS,GADD45G,ATXN1,CCL5,NKG7,FAM129A,CASP4,RGS1,OSBPL3,KLRG1
Coexpression	M9201	Genes down-regulated in T reg: induced versus total.	MSigDB C7: Immunologic Signatures (v6.0)	9.228e-08	0.0004301	2.325e-06	2.098e-05	13	200	EPSTI1,PSME2,BCL3,TPST2,CASP7,PELI2,LGALS1,CD7,THY1,PKP3,IL2RB,CTSW,S1PR4
Coexpression	M9261	Genes up-regulated in CXCR5- BCL6- CD4+ [GeneID=643;604;920] T cells versus CXCR5+ BCL6- [GeneID=643;604] follicular helper T cells.	MSigDB C7: Immunologic Signatures (v6.0)	9.228e-08	0.0004301	2.325e-06	2.098e-05	13	200	VPS26C,GIMAP7,GNA15,HSD11B1,TPST2,POGK,CASP7,RGS1,PPP3CC,DNAJC15,GZMK,ERRFI1,CTSW
Coexpression	M5720	Genes up-regulated in comparison of NK cells versus total splenocytes.	MSigDB C7: Immunologic Signatures (v6.0)	9.228e-08	0.0004301	2.325e-06	2.098e-05	13	200	RAB19,IL18RAP,IL18R1,LPIN1,TULP4,UGCG,NKG7,SEMA4A,KLRD1,ATP10A,ARSB,PRF1,KLRG1
Coexpression	M7293	Genes down-regulated in lymphocytes treated with medium for 2h: T conv versus T reg cells.	MSigDB C7: Immunologic Signatures (v6.0)	9.228e-08	0.0004301	2.325e-06	2.098e-05	13	200	ABR,PSMB8,PSME2,NRARP,TPST2,ICAM1,TBX21,ID2,ESM1,IFNG,ABCB9,SYTL3,DCUN1D3
Coexpression	M9496	Genes down-regulated in CD8 T cells: naÔve versus effectors at day 6 after acute infection with LCMV-Armstrong.	MSigDB C7: Immunologic Signatures (v6.0)	9.228e-08	0.0004301	2.325e-06	2.098e-05	13	200	F2R,IL18RAP,IL18R1,NKG7,SEMA4A,TPST2,TBX21,CD247,THY1,MYO1F,ASB2,IL2RB,KLRG1
Coexpression	M9217	Genes down-regulated in CD8 T cells treated by inteferon alpha: wildtype versus STAT4 [GeneID=6775] knockout.	MSigDB C7: Immunologic Signatures (v6.0)	9.228e-08	0.0004301	2.325e-06	2.098e-05	13	200	F2R,IL18R1,NKG7,SEMA4A,KLRD1,ID2,CST7,LGALS1,CD160,MRPS6,PRKCH,CTSW,CX3CR1
Coexpression	M5745	Genes up-regulated in comparison of lymph node conventional T cells versus thymus conventional T cells.	MSigDB C7: Immunologic Signatures (v6.0)	9.228e-08	0.0004301	2.325e-06	2.098e-05	13	200	IL18R1,S100A6,SLC9A3R1,ATXN1,CCL5,NKG7,STK39,KLRD1,GPC1,CASP4,CST7,RGS1,IFNG
Coexpression	M9333	Genes up-regulated in follicular B cells versus those stimulated with anti-IgM and CD40 [GeneID=958] for 6h.	MSigDB C7: Immunologic Signatures (v6.0)	9.228e-08	0.0004301	2.325e-06	2.098e-05	13	200	PBK,GATA3,PFN1,CEMIP2,NRARP,NDC80,TULP4,NCAPD2,NKG7,LGALS1,OSBPL3,EMP1,SLAMF7
Coexpression	M4504	Genes up-regulated in comparison of naive CD4 [GeneID=920] T cells versus day 0 monocytes.	MSigDB C7: Immunologic Signatures (v6.0)	9.228e-08	0.0004301	2.325e-06	2.098e-05	13	200	ETS1,LPIN1,LIME1,ICOS,LCK,ZAP70,CD3G,CD247,CD6,CD7,CD28,GZMM,PRKCH
Coexpression	M7273	Genes up-regulated in double positive thymocytes: wildtype versus TCF3 and TCF12 [GeneID=6929;6938] knockout.	MSigDB C7: Immunologic Signatures (v6.0)	9.228e-08	0.0004301	2.325e-06	2.098e-05	13	200	ACYP1,SLC9A3R1,AEBP2,TCF19,PRC1,NCAPH,PPP3CC,ASF1B,TMPO,RPA3,TOP2A,INVS,AURKB
Coexpression	M3610	Genes down-regulated in comparison of CD8 T cells at 0 h versus those at 72 h after stimulation with IL12.	MSigDB C7: Immunologic Signatures (v6.0)	9.228e-08	0.0004301	2.325e-06	2.098e-05	13	200	IL18R1,S100A6,GADD45G,GLRX,AEBP2,CCR5,STK39,BIRC5,LGALS1,CD160,IFNG,KLRK1,TOP2A
Coexpression	M6341	Genes down-regulated in Vd1 gamma delta T cells: untreated versus LPS.	MSigDB C7: Immunologic Signatures (v6.0)	1.69e-07	0.0007877	4.235e-06	3.822e-05	11	143	PIK3AP1,TMPRSS13,IL18RAP,IL18R1,LPIN1,LGALS1,HAVCR2,OSBPL3,SLAMF7,CX3CR1,CYTH4
Coexpression	M8886	Genes down-regulated in hematopoietic stem cells versus NK cells with RAG2 [GeneID=5897] knockout.	MSigDB C7: Immunologic Signatures (v6.0)	2.212e-07	0.001031	5.514e-06	4.976e-05	12	180	ETS1,GATA3,IL18RAP,IL18R1,CEMIP2,ATP10A,RGS1,IFNG,KLRK1,CD28,MYO1F,EMP1
Coexpression	M377	Genes up-regulated in dendritic cells: wildtype versus NFKB2 [GeneID=4791].	MSigDB C7: Immunologic Signatures (v6.0)	2.806e-07	0.001308	6.958e-06	6.279e-05	12	184	PIK3AP1,ABR,CXCL10,CEMIP2,GLRX,KIF11,FAM129A,DUSP2,RGS1,COTL1,HAVCR2,TOP2A
Coexpression	M9111	Genes up-regulated in CD4 T conv: control versus over-expression of IRF4 and FOXP3 [GeneID=3662;50943].	MSigDB C7: Immunologic Signatures (v6.0)	3.819e-07	0.00178	9.418e-06	8.499e-05	11	155	PRPF31,KREMEN2,ATXN1,CCL5,PLCD1,FAM129A,BATF,ID2,CD3G,SYTL3,MYO1F
Coexpression	M6511	Genes down-regulated in monocyte-derived dendritic cells: LPS versus vehicle.	MSigDB C7: Immunologic Signatures (v6.0)	4.69e-07	0.002186	1.151e-05	0.0001038	12	193	ATXN1,CCR5,STK39,GNAO1,PCBP4,FAM129A,BATF,PRC1,NCAPH,SLA,COTL1,FYN
Coexpression	M9114	Genes up-regulated in CD4 T conv: control versus over-expression of SATB1 and FOXP3 [GeneID=6304;50943].	MSigDB C7: Immunologic Signatures (v6.0)	5.943e-07	0.00277	1.36e-05	0.0001228	11	162	NAB1,CDCA2,NKG7,STK39,PCBP4,BATF,TPRKB,SYTL3,MYO1F,SLAMF7,FIGNL1
Coexpression	M8530	Genes down-regulated in macrophages: alternatively activated M2 versus MYC [GeneID=4609] inhibited.	MSigDB C7: Immunologic Signatures (v6.0)	6.503e-07	0.003031	1.36e-05	0.0001228	12	199	PFN1,AURKA,KIF11,LAG3,BIRC5,PRC1,NCAPH,CDCA8,CD7,ASF1B,ROM1,TOP2A
Coexpression	M9747	Genes down-regulated in follicular helper CD4 [GeneID=920] SMARTA T cells (Tfh): effector during acute infection of LCMV versus memory.	MSigDB C7: Immunologic Signatures (v6.0)	6.503e-07	0.003031	1.36e-05	0.0001228	12	199	AEBP2,AIF1,HSD11B1,BATF,TBX21,LAG3,CST7,ATP8B2,ARL4C,THY1,SYTL3,CACNA2D3
Coexpression	M3296	Genes down-regulated in comparison of unstimulated peripheral blood mononuclear cells (PBMC) 1 day after stimulation with YF17D vaccine versus PBMC 7 days after the stimulation.	MSigDB C7: Immunologic Signatures (v6.0)	6.503e-07	0.003031	1.36e-05	0.0001228	12	199	PIK3AP1,EPSTI1,CXCL10,PBK,PSME2,RRM2,EFR3A,AURKA,CCR5,CASP7,HAVCR2,TRIM69
Coexpression	M6947	Genes up-regulated in plasmacytoid dendritic cells (1h): untreated versus influenza virus infection.	MSigDB C7: Immunologic Signatures (v6.0)	6.503e-07	0.003031	1.36e-05	0.0001228	12	199	PSMB8,GATA3,F2R,GADD45G,KIF22,ID2,BIRC5,CDCA8,COTL1,ZAP70,ASB2,AURKB
Coexpression	M3087	Genes up-regulated in comparison of systemic lupus erythematosus CD4 [GeneID=920] T cells versus systemic lupus erythematosus myeloid cells.	MSigDB C7: Immunologic Signatures (v6.0)	6.859e-07	0.003197	1.36e-05	0.0001228	12	200	TRADD,GATA3,ICOS,LCK,ZAP70,CD3G,CD247,CD6,PPP3CC,CD28,PRKCH,IL2RB
Coexpression	M6249	Genes down-regulated in thymocytes: double positive versus CD8 single positive.	MSigDB C7: Immunologic Signatures (v6.0)	6.859e-07	0.003197	1.36e-05	0.0001228	12	200	CENPA,RCC1,CEMIP2,NCAPD2,KIF11,FAM129A,ICAM1,TBX21,CASP7,LGALS1,ASF1B,CD28
Coexpression	M9404	Genes down-regulated in peripheral blood monocytes (PBMC): healthy donors versus patients with HCV infection.	MSigDB C7: Immunologic Signatures (v6.0)	6.859e-07	0.003197	1.36e-05	0.0001228	12	200	F2R,IL18RAP,BANF1,S100A6,AEBP2,KLRD1,GPC1,MED10,IFNG,PPP3CC,DNAJC15,ASB2
Coexpression	M5833	Genes up-regulated in comparison of effector CD8 T cells versus exhausted CD8 T cells.	MSigDB C7: Immunologic Signatures (v6.0)	6.859e-07	0.003197	1.36e-05	0.0001228	12	200	ETS1,IL18RAP,HSD11B1,SEMA4A,KLRD1,GPC1,H2AFY,KLRK1,ARL4C,PKP3,PRKCH,KLRG1
Coexpression	M9135	Genes up-regulated in CD4 T conv: control versus over-expression of FOXP3 [GeneID=50943].	MSigDB C7: Immunologic Signatures (v6.0)	6.859e-07	0.003197	1.36e-05	0.0001228	12	200	CENPA,MCM3,PFN2,NDC80,BUB1B,TCF19,NCAPH,IGF2BP3,ASF1B,SLAMF7,TOP2A,AURKB
Coexpression	M6625	Genes up-regulated in bone marrow-derived macrophages with IL6 [GeneID=3469] knockout and 45 min of stimulation by AIL10 [GeneID=3486] and LPS versus IL6 [GeneID=3469] and LPS.	MSigDB C7: Immunologic Signatures (v6.0)	6.859e-07	0.003197	1.36e-05	0.0001228	12	200	PIK3AP1,RAB19,EPSTI1,CXCL10,GLRX,AIF1,CCL5,CCR5,NKG7,CASP4,CD160,PKP3
Coexpression	M9208	Genes up-regulated in CD8 T cells treated by interferon alpha: naÔve versus day 8 after LCMV infection.	MSigDB C7: Immunologic Signatures (v6.0)	6.859e-07	0.003197	1.36e-05	0.0001228	12	200	EPSTI1,F2R,S100A6,GNA15,NKG7,HSD11B1,KLRD1,FAM129A,F2RL3,TBX21,COTL1,THY1
Coexpression	M5292	Genes down-regulated in comparison of untreated CD4 [GeneID=920] memory T cells from young donors versus those treated with TSST at 40 h.	MSigDB C7: Immunologic Signatures (v6.0)	6.859e-07	0.003197	1.36e-05	0.0001228	12	200	CENPA,RRM2,KIF11,KIF2C,BATF,BIRC5,NCAPH,CDCA8,KCNK5,RPA3,TOP2A,AURKB
Coexpression	M388	Genes up-regulated in neutrophils from MIR223 [GeneID=407008] bone marrow versus the wildtype cells.	MSigDB C7: Immunologic Signatures (v6.0)	6.859e-07	0.003197	1.36e-05	0.0001228	12	200	CXCL10,NAB1,CEMIP2,TNFRSF4,S100A6,ADSS,AEBP2,TCF19,THY1,ASS1,FYN,TOP2A
Coexpression	M6048	Genes down-regulated in CD4 [GeneID=920] T cells: untreated (0h) versus activated by anti-CD3 and anti-CD28 and then stimulated by TGFB1 [GeneID=7040] and IL-12 (2h).	MSigDB C7: Immunologic Signatures (v6.0)	6.859e-07	0.003197	1.36e-05	0.0001228	12	200	CXCL10,PBK,TNFRSF4,CDCA2,SLC9A3R1,STK39,PDLIM2,KIF2C,BIRC5,PRC1,TMPO,TOP2A
Coexpression	M5045	Genes down-regulated in comparison of splenic primary CD8 effector T cells at day 8 post-chronic infection versus splenic secondary CD8 effector T cells at day 8 post-chronic infection.	MSigDB C7: Immunologic Signatures (v6.0)	6.859e-07	0.003197	1.36e-05	0.0001228	12	200	TMPRSS13,GFI1,GLRX,CCL5,CCR5,ID2,ZAP70,IGF2R,THY1,PKP3,GZMK,KLRG1
Coexpression	M8031	Genes down-regulated in bone marrow-derived macrophages: wildtype versus STAT6 [GeneID=6778] knockout.	MSigDB C7: Immunologic Signatures (v6.0)	6.859e-07	0.003197	1.36e-05	0.0001228	12	200	RRM2,AURKA,KIF11,KIF2C,TROAP,H2AFY,PRC1,NCAPH,ASF1B,TMPO,RPA3,TOP2A
Coexpression	M9277	Genes down-regulated in CD8 T cells after immunization: day 3 versus day 6.	MSigDB C7: Immunologic Signatures (v6.0)	6.859e-07	0.003197	1.36e-05	0.0001228	12	200	PBK,AURKA,PLK1,KIF11,KIF22,KIF2C,LAG3,ESM1,BIRC5,LGALS1,FIGNL1,TOP2A
Coexpression	M9767	Genes up-regulated in CD4 [GeneID=920] SMARTA effector T cells during acute infection of LCMV: Th1 versus Ly6c low CXCR5- [GeneID=643].	MSigDB C7: Immunologic Signatures (v6.0)	6.859e-07	0.003197	1.36e-05	0.0001228	12	200	RAB19,RRM2,ICOS,PLK1,KIF11,KIF22,LAG3,CST7,IFNG,ABCB9,ASF1B,TOP2A
Coexpression	M3674	Genes down-regulated in comparison of regulatory T cell (Treg) from mice infected with S. mansoni versus T effector cells from the infected mice.	MSigDB C7: Immunologic Signatures (v6.0)	6.859e-07	0.003197	1.36e-05	0.0001228	12	200	UGCG,CCL5,SEMA4A,RCHY1,ARL6IP5,TBX21,ID2,ARL4C,CD28,PRF1,GZMK,CTSW
Coexpression	M4330	Genes up-regulated in comparison of Homeo Convert versus Homeo Foxp3- (see Table 1S in the paper for details).	MSigDB C7: Immunologic Signatures (v6.0)	6.859e-07	0.003197	1.36e-05	0.0001228	12	200	EPSTI1,TNFRSF18,BCL3,TNFRSF4,S100A6,ADSS,BUB1B,FAM129A,F2RL3,RBBP7,LGALS7,IL2RB
Coexpression	M6971	Genes down-regulated in naÔve macrophages: untreated versus LPS.	MSigDB C7: Immunologic Signatures (v6.0)	6.859e-07	0.003197	1.36e-05	0.0001228	12	200	ZBTB8OS,EPSTI1,TNFRSF18,TNFRSF4,TULP4,NUP210,FAM129A,TBX21,CCNT2,PRKCH,KLRG1,CTSW
Coexpression	M5727	Genes up-regulated in comparison of lymph node regulatory T cells versus lymph node conventional T cells.	MSigDB C7: Immunologic Signatures (v6.0)	6.859e-07	0.003197	1.36e-05	0.0001228	12	200	TNFRSF18,F2R,CEMIP2,TNFRSF4,GLRX,CCR5,FAM129A,CASP4,CST7,RGS1,OSBPL3,KLRG1
Coexpression	M6351	Genes down-regulated in Vd2 gamma delta T cells: untreated versus phorbol myristate acetate and ionomycin [PubChem=4792;3733].	MSigDB C7: Immunologic Signatures (v6.0)	6.859e-07	0.003197	1.36e-05	0.0001228	12	200	GIMAP7,IL18RAP,NDC80,KLRD1,FAM129A,BIRC5,H2AFY,LGALS1,ARL4C,PPP3CC,OSBPL3,DDX28
Coexpression	M6256	Genes up-regulated in T cells from CLL (chronic lymphocytic leukemia) patients: CD4 [GeneID=920] versus CD8.	MSigDB C7: Immunologic Signatures (v6.0)	6.859e-07	0.003197	1.36e-05	0.0001228	12	200	CXCL10,TNFRSF18,IL18R1,CXCL9,CCL5,SEMA4A,KLRD1,ATP10A,IFNG,KLRK1,CD3G,OSBPL3
Coexpression	M5486	Genes down-regulated in comparison of dendritic cells (DC) versus Th2 cells.	MSigDB C7: Immunologic Signatures (v6.0)	6.859e-07	0.003197	1.36e-05	0.0001228	12	200	NAB1,GATA3,IL18R1,HNRNPF,ICOS,CHST2,KIF2C,TROAP,BIRC5,LCK,ASF1B,RPA3
Coexpression	M9179	Genes down-regulated in CD4 T conv over-expressing: FOXP3 [GeneID=50943] versus IRF4 and FOXP3 [GeneID=3662;50943].	MSigDB C7: Immunologic Signatures (v6.0)	6.859e-07	0.003197	1.36e-05	0.0001228	12	200	CEMIP2,S100A6,GLRX,HSD11B1,TBX21,CST7,LCP1,ARSB,TAF9B,KLRG1,CYTH4,S1PR4
Coexpression	M9254	Genes up-regulated in dendritic cells: untreated versus 2,4-dinitrofluorobenzene (DNFB) [PubChem=6264].	MSigDB C7: Immunologic Signatures (v6.0)	6.859e-07	0.003197	1.36e-05	0.0001228	12	200	ABR,PFN1,GNA15,HSD11B1,TCF19,POGK,ESM1,ATP8B2,ARSB,ABCB9,DEF6,CX3CR1
Coexpression	M6573	Genes up-regulated in dendritic cells: bone marrow-derived versus follicular.	MSigDB C7: Immunologic Signatures (v6.0)	6.859e-07	0.003197	1.36e-05	0.0001228	12	200	RAB19,CXCL10,BCL3,GRAMD1B,STK39,CHST2,BATF,CASP4,CD160,PKP3,MRPS6,FYN
Coexpression	M6199	Genes down-regulated in polymorphonuclear leukocytes (9h): treated by heat killed HC60 cell (promyelocytic leukemia) lysate versus A. phagocytophilum infection.	MSigDB C7: Immunologic Signatures (v6.0)	6.859e-07	0.003197	1.36e-05	0.0001228	12	200	ACYP1,ZC4H2,LIME1,LCK,PIAS2,ZAP70,CD160,CD247,ABCB9,PRF1,PRKCH,CTSW
Coexpression	M9321	Genes down-regulated in marginal zone B cells versus day 7 germinal center B cells.	MSigDB C7: Immunologic Signatures (v6.0)	6.859e-07	0.003197	1.36e-05	0.0001228	12	200	PBK,GATA3,GFI1,LPIN1,PPIL2,CCR5,CASP7,SLA,KLRK1,CD7,OSBPL3,ASB2
Coexpression	M9292	Genes down-regulated in CD11c+ monocytes: control versus HAdv5 infection.	MSigDB C7: Immunologic Signatures (v6.0)	6.859e-07	0.003197	1.36e-05	0.0001228	12	200	PIK3AP1,GLRX,HSD11B1,KLRD1,GPC1,TBX21,ID2,ARL4C,THY1,OSBPL3,DNAJC15,ERRFI1
Coexpression	M9050	Genes down-regulated in T reg: untreated versus ZM 241385 [PubChem=176407].	MSigDB C7: Immunologic Signatures (v6.0)	6.859e-07	0.003197	1.36e-05	0.0001228	12	200	CDC42SE1,NAB1,TNFRSF18,CEMIP2,LPIN1,GADD45G,CCR5,PRC1,IFNG,ARL4C,ERRFI1,SLAMF7
Coexpression	M5769	Genes up-regulated in IL7R [GeneID=3575] low effector CD8 T cells versus IL7R [GeneID=3575] high effector CD8 T cells.	MSigDB C7: Immunologic Signatures (v6.0)	6.859e-07	0.003197	1.36e-05	0.0001228	12	200	IL18RAP,NRARP,LPIN1,GPX8,F2RL3,CASP7,ESM1,SYTL3,OSBPL3,PRF1,KLRG1,CX3CR1
Coexpression	M7233	Genes up-regulated in T cells: control (0h) versus IL21 [GeneID=59067] for 24h.	MSigDB C7: Immunologic Signatures (v6.0)	6.859e-07	0.003197	1.36e-05	0.0001228	12	200	PRPF31,CEMIP2,TNFRSF4,GADD45G,CXCL9,F2RL3,ICAM1,RGS1,IFNG,GTF2F1,ERRFI1,EMP1
Coexpression	M6804	Genes down-regulated in T reg: wildtype versus FOXP3 [GeneID=50943] knockout.	MSigDB C7: Immunologic Signatures (v6.0)	6.859e-07	0.003197	1.36e-05	0.0001228	12	200	EPSTI1,TRPM2,PBK,NCAPD2,AIF1,KLRD1,BIRC5,ZAP70,KCNK5,FIGNL1,TOP2A,AURKB
Coexpression	M5598	Genes down-regulated in comparison of NK cells versus Th2 cells.	MSigDB C7: Immunologic Signatures (v6.0)	6.859e-07	0.003197	1.36e-05	0.0001228	12	200	CENPA,RRM2,GRAMD1B,AURKA,ICOS,NCAPD2,KIF11,KIF2C,ICAM1,BIRC5,H2AFY,FRG1
Coexpression	M3568	Genes up-regulated in comparison of CD4 [GeneID=920] T cells from bone marrow versus those from spleen.	MSigDB C7: Immunologic Signatures (v6.0)	6.859e-07	0.003197	1.36e-05	0.0001228	12	200	PIK3AP1,BUB1B,NKG7,KLRD1,PIF1,ICAM1,IFNG,IGF2BP3,ARSB,ASF1B,KLRG1,CTSW
Coexpression	M6942	Genes up-regulated in B lymphocytes: PL2-3 (Chromatin IC) versus anti IgM and CpG oligodeoxynucleotide 1826.	MSigDB C7: Immunologic Signatures (v6.0)	6.859e-07	0.003197	1.36e-05	0.0001228	12	200	RAB19,PFN1,RRM2,AXIN2,GRAMD1B,SEMA4A,ID2,CASP7,SLA,ATP8B2,ZAP70,ASB2
Coexpression	M5841	Genes down-regulated in comparison of exhausted CD8 T cells versus memory CD8 T cells.	MSigDB C7: Immunologic Signatures (v6.0)	6.859e-07	0.003197	1.36e-05	0.0001228	12	200	ETS1,PFKP,IL18RAP,IL18R1,SLC9A3R1,SEMA4A,KLRD1,GPC1,ARL6IP5,KLRK1,ARL4C,ASS1
Coexpression	M5683	Genes up-regulated in comparsion of ActCD8 versus ActTreg (see Fig. 1 in the paper for details).	MSigDB C7: Immunologic Signatures (v6.0)	6.859e-07	0.003197	1.36e-05	0.0001228	12	200	EPSTI1,ATXN1,PPIL2,CNGA1,ARL6IP5,ID2,ZAP70,KLRK1,SYTL3,GZMK,MYO1F,CTSW
Coexpression	M4348	Genes down-regulated in comparison of TregLP versus TconvLP (see Table 1S in the paper for details).	MSigDB C7: Immunologic Signatures (v6.0)	6.859e-07	0.003197	1.36e-05	0.0001228	12	200	IL1RL2,IL18R1,AXIN2,CNGA1,TBX21,CASP4,ATP10A,ZAP70,IFNG,KCNK5,EMP1,SLAMF7
Coexpression	M4366	Genes up-regulated in comparison of lung tissue from wild type mice subjected to ozone for 0 h versus that from wild type mice subjected to ozone for 24 h.	MSigDB C7: Immunologic Signatures (v6.0)	6.859e-07	0.003197	1.36e-05	0.0001228	12	200	TRADD,ETS1,HMGB2,NUP210,CCL5,RAC2,SEMA4D,CD3G,CD6,CD7,MYO1F,RPA3
Coexpression	M6892	Genes down-regulated in CD4 [GeneID=920] T cells with in vivo expansion: IL6 [GeneID=3569] versus IFNG [GeneID=3458].	MSigDB C7: Immunologic Signatures (v6.0)	6.859e-07	0.003197	1.36e-05	0.0001228	12	200	PRPF31,CXCL10,PSME2,CEMIP2,TNFRSF4,GADD45G,CXCL9,AEBP2,CCL5,ICAM1,IFNG,SYTL3
Coexpression	M4901	Genes down-regulated in comparison of primary splenic B cells from Xid mice versus those from BTK [GeneID=695] knockout mice.	MSigDB C7: Immunologic Signatures (v6.0)	6.859e-07	0.003197	1.36e-05	0.0001228	12	200	HMGB2,PFKP,RRM2,GLRX,UGCG,AIF1,CASP7,CD160,CD3G,CD247,TOP2A,INVS
Coexpression	M6346	Genes up-regulated in Vd2 gamma delta T cells: LPS versus phorbol myristate acetate and ionomycin [PubChem=4792;3733].	MSigDB C7: Immunologic Signatures (v6.0)	7.154e-07	0.003335	1.413e-05	0.0001275	10	132	TMPRSS13,IL18RAP,HNRNPH1,LPIN1,ESM1,KLRK1,HAVCR2,THY1,TAF9B,OSBPL3
Coexpression	M9107	Genes up-regulated in CD4 T conv: control versus over-expression of GATA1 and FOXP3 [GeneID=2623;50943].	MSigDB C7: Immunologic Signatures (v6.0)	1.008e-06	0.004696	1.982e-05	0.0001788	10	137	EPSTI1,IL18R1,S100A6,CCL5,HSD11B1,CHST2,CNGA1,TBX21,CST7,CD7
Coexpression	M8186	Genes up-regulated in B lymphocytes after immunization with: monophosphoryl lipid A versus imiquimod [PubChem=13982876].	MSigDB C7: Immunologic Signatures (v6.0)	1.016e-06	0.004738	1.991e-05	0.0001796	11	171	ABR,NAB1,TRPM2,TNFRSF18,GRAMD1B,ATXN1,PDLIM2,FFAR2,ID2,KCNK5,ASB2
Coexpression	M8127	Genes up-regulated in AGS cells (gastric adenocarcinoma): control versus H. pylori LPS.	MSigDB C7: Immunologic Signatures (v6.0)	1.277e-06	0.005951	2.49e-05	0.0002247	11	175	TMPRSS13,RRM2,HNRNPH1,NCAPD2,SEMA4A,PLK1,PIF1,DYNC1LI2,CASP4,NCAPH,THY1
Coexpression	M8889	Genes down-regulated in multipotent progenitors (MPP) versus lymphoid primed MPP cells.	MSigDB C7: Immunologic Signatures (v6.0)	1.594e-06	0.007429	3.095e-05	0.0002793	11	179	GATA3,TNFRSF18,IL18RAP,GFI1,CCL5,STK39,ID2,SLA,KCNK5,ASB2,KLRG1
Coexpression	M2955	Genes up-regulated in T reg: induced versus failed induced.	MSigDB C7: Immunologic Signatures (v6.0)	2.086e-06	0.009723	4.034e-05	0.0003641	11	184	PBK,RRM2,BANF1,AURKA,BATF,RBBP7,BIRC5,ASF1B,ROM1,RPA3,AURKB
Coexpression	M8883	Genes up-regulated in hematopoietic stem cells versus granulocyte-monocyte progenitors.	MSigDB C7: Immunologic Signatures (v6.0)	3.093e-06	0.01442	5.958e-05	0.0005376	10	155	GFI1,TNFRSF4,GRAMD1B,HIST1H2AK,ID2,ATP10A,RGS16,CD6,IL2RB,TOP2A
Coexpression	M7972	Genes down-regulated in bone marrow-derived macrophages with PPARG [GeneID=5468] knockout treated with IL4 [GeneID=3565]: control versus rosiglitazone [PubChem=77999].	MSigDB C7: Immunologic Signatures (v6.0)	4.039e-06	0.01883	7.066e-05	0.0006377	11	197	PIK3AP1,TRPM2,TNFRSF18,TNFRSF4,AIF1,CCL5,RAC2,SEMA4D,ERRFI1,MRPS6,EMP1
Coexpression	M7463	Genes down-regulated in CD4 [GeneID=920] T cells with STAT3 [GeneID=6774] knockout: medium versus TGF beta.	MSigDB C7: Immunologic Signatures (v6.0)	4.039e-06	0.01883	7.066e-05	0.0006377	11	197	RAB19,ETS1,GFI1,ATXN1,SEMA4D,GNPDA1,BATF,RGS1,RGS16,SYTL3,FYN
Coexpression	M6595	Genes up-regulated in macrophages: classical (M1) versus alternative (M2).	MSigDB C7: Immunologic Signatures (v6.0)	4.24e-06	0.01976	7.066e-05	0.0006377	11	198	EPSTI1,PSME2,S100A6,LPIN1,YTHDC2,ATP10A,RGS1,COTL1,ATP8B2,RGS16,TRIM69
Coexpression	M8580	Genes up-regulated in T helper cells 15 days post polarization and stimulated with anti-CD3 and anti-CD28: Th1 versus Th17.	MSigDB C7: Immunologic Signatures (v6.0)	4.24e-06	0.01976	7.066e-05	0.0006377	11	198	HMGB2,GIMAP7,RRM2,PLK1,SEMA4D,TCF19,FFAR2,BIRC5,PRC1,CDCA8,ASF1B
Coexpression	M2995	Genes up-regulated in B lymphocytes stimulated by anti-IgM: ZFX [GeneID=7543] knockout (2h) versus wildtype (12h).	MSigDB C7: Immunologic Signatures (v6.0)	4.347e-06	0.02026	7.066e-05	0.0006377	10	161	CCL5,NKG7,OC90,FAM129A,CASP4,CST7,CD3G,CD7,FYN,CX3CR1
Coexpression	M8415	Genes down-regulated in spleen CD8+ dendritic cells versus bone marrow monocytes.	MSigDB C7: Immunologic Signatures (v6.0)	4.45e-06	0.02074	7.066e-05	0.0006377	11	199	BCL3,RRM2,IL18R1,GRAMD1B,PLCD1,ARL6IP5,LAG3,CST7,CD28,ASS1,FYN
Coexpression	M7922	Genes up-regulated in wildtype bone marrow-derived macrophages: control versus treated with IL4 [GeneID=3565].	MSigDB C7: Immunologic Signatures (v6.0)	4.45e-06	0.02074	7.066e-05	0.0006377	11	199	S100A6,BTD,GLRX,PCBP4,MED10,GNPDA1,CD160,CD247,IGF2R,PRKCH,FYN
Coexpression	M9530	Genes down-regulated in skin: wildtype versus IL1R1 [GeneID=3554] knockout.	MSigDB C7: Immunologic Signatures (v6.0)	4.45e-06	0.02074	7.066e-05	0.0006377	11	199	NAB1,PFKP,S100A6,HIST1H2AI,ADSS,GNA15,CCR5,CST7,LCP1,COTL1,EMP1
Coexpression	M9323	Genes down-regulated in marginal zone B cells versus day 7 plasma cells.	MSigDB C7: Immunologic Signatures (v6.0)	4.45e-06	0.02074	7.066e-05	0.0006377	11	199	IL18R1,TULP4,TPST2,LGALS1,CD247,DEF6,ERRFI1,UBAC2,EMP1,IL2RB,KLRG1
Coexpression	M5553	Genes down-regulated in comparison of B cells versus Th1 cells.	MSigDB C7: Immunologic Signatures (v6.0)	4.45e-06	0.02074	7.066e-05	0.0006377	11	199	RRM2,IL18RAP,BUB1B,PLK1,KIF2C,CST7,PRC1,CD247,ASF1B,CD28,GZMM
Coexpression	M8584	Genes down-regulated in CD4 [GeneID=920] T cells: healthy versus systemic lupus erythematosus (SLE).	MSigDB C7: Immunologic Signatures (v6.0)	4.45e-06	0.02074	7.066e-05	0.0006377	11	199	MCM3,GIMAP7,RRM2,AIF1,PLK1,TCF19,BIRC5,PRC1,CDCA8,ASF1B,DEF6
Coexpression	M9527	Genes up-regulated in activated CD4 [GeneID=920] T cells expressing: wildtype versus mutant form of FOXP3 [GeneID=50943].	MSigDB C7: Immunologic Signatures (v6.0)	4.45e-06	0.02074	7.066e-05	0.0006377	11	199	NAB1,BCL3,TNFRSF4,CCR5,CHST2,FAM129A,DUSP2,CST7,LCP1,SLAMF7,FYN
Coexpression	M8121	Genes down-regulated in IL10 [GeneID=3586] knockout macrophages stimulated by IL10 [GeneID=3586] versus NFKB1 [GeneID=4790] knockout macrophages stimulated by IL10 [GeneID=3586] and LPS.	MSigDB C7: Immunologic Signatures (v6.0)	4.594e-06	0.02141	7.066e-05	0.0006377	10	162	MCM3,IL18RAP,CEMIP2,HIST1H2AK,CHST2,KIF2C,POGK,PRC1,TOP2A,CX3CR1
Coexpression	M6983	Genes down-regulated in macrophages in response to LPS: naÔve versus tolerant.	MSigDB C7: Immunologic Signatures (v6.0)	4.669e-06	0.02176	7.066e-05	0.0006377	11	200	EPSTI1,ETS1,VPS26C,SLC9A3R1,ICOS,TULP4,TCF19,LCK,LCP1,PPP3CC,MYO1F
Coexpression	M4636	Genes up-regulated in comparison of CD25- T cells treated with IL4 [GeneID=3565] at day 7 versus untreated CD25- T cells at day 7.	MSigDB C7: Immunologic Signatures (v6.0)	4.669e-06	0.02176	7.066e-05	0.0006377	11	200	HMGB2,RRM2,BUB1B,STK39,KIF11,KIF2C,SEMA4D,BIRC5,CDCA8,COTL1,AURKB
Coexpression	M7033	Genes down-regulated in IKZF1 [GeneID=10320] knockout: megakaryo-erythrocyte progenitors versus granulo-monocyte progenitors.	MSigDB C7: Immunologic Signatures (v6.0)	4.669e-06	0.02176	7.066e-05	0.0006377	11	200	AURKA,LIME1,SLC9A3R1,AEBP2,CCR5,SEMA4D,GNPDA1,PIAS2,CD6,ASF1B,IL2RB
Coexpression	M7275	Genes up-regulated in double positve thymocyte: TCF3 [GeneID=6929] knockout versus TCF3 and TCF12 [GeneID=6929;6938] knockout.	MSigDB C7: Immunologic Signatures (v6.0)	4.669e-06	0.02176	7.066e-05	0.0006377	11	200	ABR,CENPA,RRM2,GLRX,PLK1,KIF11,PRC1,CDCA8,ASF1B,ERRFI1,AURKB
Coexpression	M5746	Genes down-regulated in comparison of lymph node conventional T cells versus thymus conventional T cells.	MSigDB C7: Immunologic Signatures (v6.0)	4.669e-06	0.02176	7.066e-05	0.0006377	11	200	CENPA,PBK,PFKP,PLK1,KIF2C,PRC1,NCAPH,IGF2BP3,ASF1B,FIGNL1,TOP2A
Coexpression	M9327	Genes down-regulated in marginal zone B cells versus day 40 memory B cells.	MSigDB C7: Immunologic Signatures (v6.0)	4.669e-06	0.02176	7.066e-05	0.0006377	11	200	ETS1,NRARP,UGCG,TPST2,GPX8,LGALS1,CD247,IGF2R,CD28,OSBPL3,CTSW
Coexpression	M4865	Genes up-regulated in comparison of NKT cells versus erythroblasts.	MSigDB C7: Immunologic Signatures (v6.0)	4.669e-06	0.02176	7.066e-05	0.0006377	11	200	ACYP1,HNRNPH1,DHX9,AEBP2,LYPLA1,STK39,RGS1,ASS1,UBAC2,AKAP2,DDX28
Coexpression	M8643	Genes down-regulated in bone marrow-derived macrophages with NFAT5 [GeneID=10725] knockout: control versus stimulated with LPS.	MSigDB C7: Immunologic Signatures (v6.0)	4.669e-06	0.02176	7.066e-05	0.0006377	11	200	CXCL10,NAB1,BCL3,CXCL9,AEBP2,DUSP2,ICAM1,CASP4,ERRFI1,SLAMF7,CX3CR1
Coexpression	M7016	Genes down-regulated in lymphoid-primed multipotent progenitors versus pro-B lymphocytes.	MSigDB C7: Immunologic Signatures (v6.0)	4.669e-06	0.02176	7.066e-05	0.0006377	11	200	PRPF31,PSMB8,VPS26C,MCM3,BCL3,ADSS,BATF,PUF60,CASP4,ARL4C,IL2RB
Coexpression	M10032	Genes up-regulated in macrophages: control versus colorectal adenocarcinoma conditioned.	MSigDB C7: Immunologic Signatures (v6.0)	4.669e-06	0.02176	7.066e-05	0.0006377	11	200	PSME2,NKG7,SEMA4A,KIF11,DUSP2,CST7,COTL1,THY1,DEF6,CTSW,CYTH4
Coexpression	M6420	Genes up-regulated in monocytes (24h): untreated versus M. tuberculosis 19 kDa lipopeptide.	MSigDB C7: Immunologic Signatures (v6.0)	4.669e-06	0.02176	7.066e-05	0.0006377	11	200	PIK3AP1,RAB19,PSME2,LPIN1,RBBP7,POGK,RGS1,CCNT2,CD7,CD28,CTSW
Coexpression	M4478	Genes up-regulated in comparison of naive CD4 [GeneID=920] CD8 T cells versus monocytes cultured for 0 days.	MSigDB C7: Immunologic Signatures (v6.0)	4.669e-06	0.02176	7.066e-05	0.0006377	11	200	LPIN1,LIME1,LCK,ZAP70,CD3G,CD247,CD6,CD7,CD28,GZMM,PRKCH
Coexpression	M2936	Genes down-regulated in CD8 T cells: naÔve versus undergoing deletional tolerance.	MSigDB C7: Immunologic Signatures (v6.0)	4.669e-06	0.02176	7.066e-05	0.0006377	11	200	IL1RL2,IL18R1,SEMA4A,CNGA1,KLRD1,LAG3,ID2,H2AFY,ARL4C,IGF2R,EMP1
Coexpression	M9294	Genes up-regulated in Lung dendritic cell from Ad5 T424A hexon infection wildtype mice versus Lung dendritic cell from Ad5 T424A hexon inf IL-1R mice.	MSigDB C7: Immunologic Signatures (v6.0)	4.669e-06	0.02176	7.066e-05	0.0006377	11	200	ZC3H8,RRM2,BANF1,GNA15,TBX21,ID2,LGALS1,OSBPL3,DNAJC15,MYO1F,KLRG1
Coexpression	M3097	Genes down-regulated in comparison of healthy myeloid cells versus systemic lupus erythematosus myeloid cells.	MSigDB C7: Immunologic Signatures (v6.0)	4.669e-06	0.02176	7.066e-05	0.0006377	11	200	CXCL10,PSME2,CEMIP2,SEMA4D,FAM129A,GNPDA1,FFAR2,CASP7,ATP10A,IGF2R,TMSB10
Coexpression	M9062	Genes down-regulated in monocytes treated by rosiglitazone [PubChem=77999]: Ly6C high versus Ly6C low.	MSigDB C7: Immunologic Signatures (v6.0)	4.669e-06	0.02176	7.066e-05	0.0006377	11	200	CXCL10,NAB1,BCL3,GADD45G,UGCG,CASP4,RGS16,GZMK,ERRFI1,PRKCH,EMP1
Coexpression	M4613	Genes up-regulated in comparison of CD25+ T effector cells treated with IL4 [GeneID=3565] at day 3 versus untreated CD25- T cells at day 3.	MSigDB C7: Immunologic Signatures (v6.0)	4.669e-06	0.02176	7.066e-05	0.0006377	11	200	CENPA,PBK,BUB1B,STK39,PRC1,NCAPH,RGS16,IFNG,OSBPL3,RPA3,TOP2A
Coexpression	M4962	Genes down-regulated in comparison of B cells from influenza vaccinee at day 7 post-vaccination versus myeloid dendritic cells (mDC) at day 7 post-vaccination.	MSigDB C7: Immunologic Signatures (v6.0)	4.669e-06	0.02176	7.066e-05	0.0006377	11	200	AIF1,GNA15,SEMA4A,FAM129A,ICAM1,ID2,CST7,H2AFY,COTL1,LGALS1,CACNA2D3
Coexpression	M8030	Genes up-regulated in macrophages (12h): rosiglitazone [PubChem=77999] and IL4 [GeneID=3565] versus IFNG and TNF [GeneID=3458;7124].	MSigDB C7: Immunologic Signatures (v6.0)	4.669e-06	0.02176	7.066e-05	0.0006377	11	200	TRADD,NAB2,CEMIP2,SEC24B,TPST2,SEMA4D,ID2,SLA,CCNT2,FYN,IL2RB
Coexpression	M7447	Genes down-regulated in CD4 [GeneID=920] T cells with STAT3 [GeneID=6774] knockout: TGF beta versus TGF beta and IL6 [GeneID=3569].	MSigDB C7: Immunologic Signatures (v6.0)	4.669e-06	0.02176	7.066e-05	0.0006377	11	200	PRPF31,PFN1,NDC80,CCR5,MED10,RCHY1,DUSP2,LAG3,OSBPL3,TMPO,IL2RB
Coexpression	M6238	Genes up-regulated in single positive cells: immature CD4 [GeneID=920] versus CD8 thymocytes.	MSigDB C7: Immunologic Signatures (v6.0)	4.669e-06	0.02176	7.066e-05	0.0006377	11	200	RAB19,NAB2,GATA3,GIMAP7,GFI1,GLRX,UGCG,DUSP2,SLA,MRPS6,CYTH4
Coexpression	M4486	Genes down-regulated in comparison of naive B cells versus day 0 monocytes.	MSigDB C7: Immunologic Signatures (v6.0)	4.669e-06	0.02176	7.066e-05	0.0006377	11	200	ABR,BCL3,ATXN1,GLRX,SEMA4A,SEMA4D,ID2,H2AFY,LGALS1,IGF2R,MYO1F
Coexpression	M9363	Genes up-regulated in day 7 germinal center B cells versus day 40 memory B cells.	MSigDB C7: Immunologic Signatures (v6.0)	4.669e-06	0.02176	7.066e-05	0.0006377	11	200	VPS26C,NRARP,NUP210,GNA15,LAG3,ATP8B2,KLRK1,IGF2R,ERRFI1,MRPS6,KLRG1
Coexpression	M4314	Genes down-regulated in comparison of TregLP versus Homeo Convert (see Table 1S in the paper for details).	MSigDB C7: Immunologic Signatures (v6.0)	4.669e-06	0.02176	7.066e-05	0.0006377	11	200	EPSTI1,PBK,HMGB2,CDCA2,GADD45G,PLCD1,KIF22,F2RL3,BIRC5,ASF1B,AURKB
Coexpression	M6314	Genes up-regulated in macrophages primed by IFNG [GeneID=3458]: untreated versus stimulated by IFNG [GeneID=3458] for 24h.	MSigDB C7: Immunologic Signatures (v6.0)	4.669e-06	0.02176	7.066e-05	0.0006377	11	200	PSMB1,ACYP1,F2R,AXIN2,GLRX,CNGA1,CD3G,ASF1B,GZMK,AKAP2,EMP1
Coexpression	M8102	Genes down-regulated in macrophages stimulated by LPS: IL10 [GeneID=3586] knockout versus IL10 and NFKB1 [GeneID=3586;4790] knockout.	MSigDB C7: Immunologic Signatures (v6.0)	4.669e-06	0.02176	7.066e-05	0.0006377	11	200	EPSTI1,PSMB1,PFN2,LPIN1,PIAS2,COTL1,CD160,CD3G,CD247,MRPS6,FYN
Coexpression	M5592	Genes down-regulated in comparison of central memory CD4 [GeneID=920] T cells versus Th2 cells.	MSigDB C7: Immunologic Signatures (v6.0)	4.669e-06	0.02176	7.066e-05	0.0006377	11	200	MCM3,RRM2,AURKA,TPRKB,BIRC5,LGALS1,PRF1,KCNK5,CHCHD2,RPA3,TOP2A
Coexpression	M9256	Genes down-regulated in dendritic cells: 2,4-dinitrofluorobenzene (DNFB) [PubChem=6264] versus diphenyleneiodonium (DPI) [PubChem=2733504].	MSigDB C7: Immunologic Signatures (v6.0)	4.669e-06	0.02176	7.066e-05	0.0006377	11	200	ABR,CENPA,PBK,IL18R1,LIME1,STK39,KIF2C,PPP3CC,SYTL3,GZMK,FYN
Coexpression	M4554	Genes down-regulated in comparison of thymic progenitors versus DN3 thymocytes.	MSigDB C7: Immunologic Signatures (v6.0)	4.669e-06	0.02176	7.066e-05	0.0006377	11	200	ETS1,GFI1,HSD11B1,TPRKB,LCK,CD247,THY1,CD28,PKP3,PRKCH,AKAP2
Coexpression	M8088	Genes down-regulated in myeloid-derived suppressor cells: bone marrow versus colon tumor.	MSigDB C7: Immunologic Signatures (v6.0)	4.669e-06	0.02176	7.066e-05	0.0006377	11	200	HMGB2,RRM2,CDCA2,BUB1B,PRPF4B,KLRD1,DUSP2,CCNT2,TMPO,SLAMF7,FYN
Coexpression	M4593	Genes down-regulated in comparison of naive T cells at day 0 versus CD25+ regulatory T cell (Treg) treated with IL4 [GeneID=3565] at day 7.	MSigDB C7: Immunologic Signatures (v6.0)	4.669e-06	0.02176	7.066e-05	0.0006377	11	200	RRM2,GFI1,AURKA,CCR5,RAC2,KIF2C,BATF,BIRC5,PRC1,LGALS1,RPA3
Coexpression	M6630	Genes down-regulated in bone marrow-derived macrophages with IL10 [GeneID=3486] knockout and 45 min of stimulation by: LPS versus LPS and IL10 [GeneID=3486].	MSigDB C7: Immunologic Signatures (v6.0)	4.669e-06	0.02176	7.066e-05	0.0006377	11	200	CXCL10,GFI1,ICOS,GADD45G,HSD11B1,SEMA4A,RAC2,KIF22,DUSP2,LCK,RGS1
Coexpression	M8745	Genes down-regulated in T cells stimulated by IL2 [GeneID=3558] for 6h: STAT5 double knock-in versus wildtype.	MSigDB C7: Immunologic Signatures (v6.0)	4.669e-06	0.02176	7.066e-05	0.0006377	11	200	CENPA,CEMIP2,NRARP,AURKA,UGCG,KLRD1,KIF11,KIF2C,GPC1,CD160,ARSB
Coexpression	M5209	Genes up-regulated in comparison of dendritic cells (DC) exposed to L. major versus DCs exposed to 50 worms/well B. malayi.	MSigDB C7: Immunologic Signatures (v6.0)	4.669e-06	0.02176	7.066e-05	0.0006377	11	200	GADD45G,UGCG,PRPF4B,PPIL2,CHST2,KLRD1,ICAM1,CST7,RGS1,RGS16,CD247
Coexpression	M3107	Genes down-regulated in comparison of naive T cells versus central memory T cells.	MSigDB C7: Immunologic Signatures (v6.0)	4.669e-06	0.02176	7.066e-05	0.0006377	11	200	FBXL8,PFKP,TNFRSF4,NDC80,ATXN1,FAM129A,BATF,COTL1,LGALS1,OSBPL3,MYO1F
Coexpression	M7452	Genes up-regulated in CD4 [GeneID=920] T cells treated with TGF beta and IL6 [GeneID=3569]: STAT3 [GeneID=6774] knockout versus wildtype.	MSigDB C7: Immunologic Signatures (v6.0)	4.669e-06	0.02176	7.066e-05	0.0006377	11	200	F2R,IL18RAP,CCL5,GNA15,KLRD1,TPST2,PRKRIP1,ATP8B2,OSBPL3,KCNK5,DDX28
Coexpression	M9536	Genes up-regulated in lesional skin biopsies after S. aureus infection: wildtype versus IL1R1 [GeneID=3554].	MSigDB C7: Immunologic Signatures (v6.0)	4.669e-06	0.02176	7.066e-05	0.0006377	11	200	PSMB1,PSME2,CEMIP2,S100A6,NDC80,AIF1,RAC2,GTF2F1,DEF6,TMPO,RPA3
Coexpression	M3236	Genes up-regulated in comparison of memory CD4 [GeneID=920] T cells treated with retinoic acid (tretinoin) [PubChem=444795] versus untreated memory CD4 [GeneID=920] T cells.	MSigDB C7: Immunologic Signatures (v6.0)	4.669e-06	0.02176	7.066e-05	0.0006377	11	200	EPSTI1,GIMAP7,F2R,GFI1,SLA,ARSB,KCNK5,PRKCH,ASB2,CTSW,CYTH4
Coexpression	M8029	Genes down-regulated in bone marrow-derived macrophages treated with IL4 [GeneID=3565]: wildtype versus STAT6 [GeneID=6778] knockout.	MSigDB C7: Immunologic Signatures (v6.0)	4.669e-06	0.02176	7.066e-05	0.0006377	11	200	HMGB2,RRM2,AURKA,BUB1B,KIF11,TROAP,H2AFY,PRC1,NCAPH,TMPO,TOP2A
Coexpression	M3408	Genes down-regulated in comparison of control microglia cells versus those 24 h after stimulation with IFNG [GeneID=3458].	MSigDB C7: Immunologic Signatures (v6.0)	4.669e-06	0.02176	7.066e-05	0.0006377	11	200	CXCL10,PSMB8,PSME2,GLRX,CXCL9,ICAM1,LAG3,CST7,PPP3CC,TMSB10,SLAMF7
Coexpression	M5482	Genes down-regulated in comparison of dendritic cells (DC) versus Th1 cells.	MSigDB C7: Immunologic Signatures (v6.0)	4.669e-06	0.02176	7.066e-05	0.0006377	11	200	CENPA,PBK,IL18R1,GFI1,TNFRSF4,AURKA,ICOS,KIF2C,LAG3,BIRC5,IFNG
Coexpression	M5590	Genes down-regulated in comparison of central memory CD4 [GeneID=920] T cells versus Th1 cells.	MSigDB C7: Immunologic Signatures (v6.0)	4.669e-06	0.02176	7.066e-05	0.0006377	11	200	PBK,RRM2,GFI1,TNFRSF4,AURKA,BUB1B,LAG3,BIRC5,SLA,LGALS1,PRF1
Coexpression	M8253	Genes down-regulated in B lymphocytes stimulated by anti-IgM for 3h: wildtype versus NFATC1 [GeneID=4772] knockout.	MSigDB C7: Immunologic Signatures (v6.0)	4.669e-06	0.02176	7.066e-05	0.0006377	11	200	PSMB8,PSME2,IL18RAP,IL1RL2,CXCL9,CCL5,SEMA4A,GPC1,CST7,KLRK1,ASS1
Coexpression	M6357	Genes up-regulated in Vd1 gamma delta T cells: untreated versus LPS.	MSigDB C7: Immunologic Signatures (v6.0)	4.669e-06	0.02176	7.066e-05	0.0006377	11	200	ETS1,IL18RAP,ADSS,BTD,SEMA4A,GPC1,TBX21,IGF2R,DNAJC15,ERRFI1,S1PR4
Coexpression	M7177	Genes down-regulated in B lymphocytes from cord blood: naÔve versus transitional CR2 [GeneID=1380].	MSigDB C7: Immunologic Signatures (v6.0)	4.669e-06	0.02176	7.066e-05	0.0006377	11	200	S100A6,AURKA,CXCL9,BUB1B,NCAPD2,PLK1,CASP7,BIRC5,TMPO,FIGNL1,AURKB
Coexpression	M8955	Genes up-regulated in visceral adipose tissue from aged PPARG [GeneID=5468] knockout mice: T reg versus T conv.	MSigDB C7: Immunologic Signatures (v6.0)	4.669e-06	0.02176	7.066e-05	0.0006377	11	200	BCL3,PFN1,AXIN2,KIF22,BATF,ICAM1,SYTL3,OSBPL3,MYO1F,KCNK5,EMP1
Coexpression	M5303	Genes down-regulated in comparison of untreated CD4 [GeneID=920] memory T cells from old donors versus those treated with TSST at 72 h.	MSigDB C7: Immunologic Signatures (v6.0)	4.669e-06	0.02176	7.066e-05	0.0006377	11	200	CENPA,RRM2,AURKA,BUB1B,KIF11,GNPDA1,H2AFY,NCAPH,TMPO,TOP2A,AURKB
Coexpression	M4501	Genes up-regulated in comparison of naive CD4 [GeneID=920] T cells versus unstimulatd dendritic cells (DC).	MSigDB C7: Immunologic Signatures (v6.0)	4.669e-06	0.02176	7.066e-05	0.0006377	11	200	ETS1,GATA3,SLC9A3R1,ICOS,PCBP4,CD3G,CD247,CD6,CD7,PPP3CC,CD28
Coexpression	M5300	Genes down-regulated in comparison of untreated CD4 [GeneID=920] memory T cells from old donors versus those treated with TSST at 40 h.	MSigDB C7: Immunologic Signatures (v6.0)	4.669e-06	0.02176	7.066e-05	0.0006377	11	200	CENPA,RRM2,AURKA,BUB1B,KIF11,KIF2C,NCAPH,TMPO,RPA3,TOP2A,AURKB
Coexpression	M4482	Genes down-regulated in comparison of naive B cells versus unstimulated neutrophils.	MSigDB C7: Immunologic Signatures (v6.0)	4.669e-06	0.02176	7.066e-05	0.0006377	11	200	BCL3,S100A6,SLC9A3R1,AIF1,SEMA4D,FAM129A,FFAR2,CASP4,ID2,MYO1F,S1PR4
Coexpression	M8258	Genes up-regulated in B lymphocytes with NFATC1 [GeneID=4772] knockout: control versus stimulated by anti-IgM for 16h.	MSigDB C7: Immunologic Signatures (v6.0)	4.669e-06	0.02176	7.066e-05	0.0006377	11	200	BTD,GLRX,CCR5,KLRD1,DUSP2,LAG3,CASP4,KLRK1,ARL4C,PKP3,ASB2
Coexpression	M5072	Genes up-regulated in comparison of memory CD8 T cells versus naive CD8 T cells.	MSigDB C7: Immunologic Signatures (v6.0)	4.669e-06	0.02176	7.066e-05	0.0006377	11	200	TMPRSS13,GIMAP7,S100A6,CCL5,GPC1,TBX21,RGS1,LGALS1,IFNG,ARSB,ERRFI1
Coexpression	M8050	Genes up-regulated in CD8 T cells: control versus stimulated by IFNA5 [GeneID=3442] and activated by anti-CD3 and anti-CD28.	MSigDB C7: Immunologic Signatures (v6.0)	4.669e-06	0.02176	7.066e-05	0.0006377	11	200	CENPA,CDCA2,AURKA,CCR5,PLK1,KIF22,KIF2C,GNPDA1,ID2,ARL4C,FYN
Coexpression	M9094	Genes down-regulated in CD4 T conv: control versus over-expression of XBP1 [GeneID=7494].	MSigDB C7: Immunologic Signatures (v6.0)	4.853e-06	0.02262	7.32e-05	0.0006606	10	163	GFI1,AURKA,ADSS,NCAPD2,PLK1,PCBP4,BATF,IFNG,IGF2BP3,FIGNL1
Coexpression	M9109	Genes up-regulated in CD4 T conv: control versus over-expression of LEF1 and FOXP3 [GeneID=51176;50943].	MSigDB C7: Immunologic Signatures (v6.0)	5.124e-06	0.02388	7.704e-05	0.0006953	10	164	NAB2,IL18RAP,CCL5,NKG7,LAG3,CD247,THY1,TMSB10,IL2RB,CTSW
Coexpression	M6762	Genes down-regulated in cells from Flt3L Melanom injected mice: splenic DEC205+ dendritic cells versus B lymphocytes.	MSigDB C7: Immunologic Signatures (v6.0)	5.409e-06	0.02521	8.106e-05	0.0007315	10	165	PBK,NUP210,KIF11,BIRC5,CST7,H2AFY,PRC1,NCAPH,LGALS1,TMSB10
Coexpression Atlas	GSM605898_500	alpha beta T cells, T.8Eff.Sp.OT1.d6.LisOva, CD8+ CD45.1+, Spleen, avg-3	Immgen.org, GSE15907	4.478e-83	2.154e-80	2.154e-80	1.455e-79	79	402	EPSTI1,CENPA,NAB1,GATA3,HMGB2,MCM3,GIMAP7,PFKP,RRM2,F2R,IL18RAP,IL18R1,CDCA2,S100A6,HIST1H2AI,HIST1H2AK,ICOS,NDC80,ATXN1,BUB1B,NCAPD2,CCL5,GNA15,CCR5,NKG7,STK39,HSD11B1,PLK1,KLRD1,KIF11,KIF22,KIF2C,TCF19,POGK,TBX21,ID2,ESM1,BIRC5,CST7,LCK,PRC1,NCAPH,CDCA8,ZAP70,LGALS1,CD160,IFNG,KLRK1,HAVCR2,CD3G,CD247,IGF2R,ARSB,CD6,PPP3CC,THY1,TAF9B,SYTL3,ASF1B,CD28,OSBPL3,DNAJC15,PRF1,GZMK,ERRFI1,MYO1F,KCNK5,P…
Coexpression Atlas	GSM538389_500	alpha beta T cells, T.8Eff.Sp.OT1.d6.VSVOva, CD8+ CD45.1+, Spleen, avg-3	Immgen.org, GSE15907	6.44e-81	3.098e-78	1.549e-78	1.046e-77	76	374	RAB19,EPSTI1,GATA3,HMGB2,GIMAP7,PFKP,RRM2,F2R,IL18RAP,IL18R1,GRAMD1B,S100A6,HIST1H2AI,HIST1H2AK,ICOS,ATXN1,GLRX,NCAPD2,CCL5,GNA15,CCR5,NKG7,STK39,HSD11B1,CHST2,PLK1,KLRD1,KIF11,KIF22,KIF2C,TPST2,TCF19,POGK,TBX21,LAG3,ID2,BIRC5,CST7,LCK,PRC1,NCAPH,ATP8B2,ZAP70,LGALS1,IFNG,KLRK1,HAVCR2,ARL4C,CD3G,CD247,IGF2R,ARSB,CD6,CD7,PPP3CC,THY1,SYTL3,CD28,OSBPL3,DNAJC15,PRF1,GZMK,ERRFI1,MYO1F,KCNK5,PRKCH,EMP1,…
Coexpression Atlas	GSM538387_500	alpha beta T cells, T.8Eff.Sp.OT1.d5.VSVOva, CD8+ CD45.1+, Spleen, avg-3	Immgen.org, GSE15907	1.597e-71	7.68e-69	2.56e-69	1.729e-68	72	410	CENPA,PBK,GATA3,HMGB2,MCM3,GIMAP7,PFKP,RRM2,IL18RAP,IL18R1,CDCA2,S100A6,AURKA,HIST1H2AI,HIST1H2AK,ICOS,NDC80,ATXN1,BUB1B,NCAPD2,CCL5,CCR5,NKG7,STK39,HSD11B1,PLK1,KLRD1,KIF11,KIF22,KIF2C,TCF19,TBX21,LAG3,ID2,BIRC5,CST7,LCK,PRC1,NCAPH,CDCA8,ATP10A,ZAP70,LGALS1,CD160,KLRK1,HAVCR2,CD3G,CD247,IGF2R,ARSB,CD6,THY1,SYTL3,ASF1B,CD28,OSBPL3,DNAJC15,PRF1,GZMK,MYO1F,KCNK5,EMP1,SLAMF7,FYN,IL2RB,KLRG1,FIGNL1,T…
Coexpression Atlas	GSM605773_500	alpha beta T cells, T.8.TI.B16, 4- 8+ TCR+ 45+, B16 Melanoma Tumor, avg-2	Immgen.org, GSE15907	3.446e-68	1.657e-65	4.144e-66	2.799e-65	67	359	CENPA,GATA3,HMGB2,MCM3,TNFRSF18,GIMAP7,RRM2,IL18RAP,IL18R1,CDCA2,S100A6,HIST1H2AI,HIST1H2AK,ICOS,ATXN1,BUB1B,NCAPD2,CCL5,CCR5,NKG7,STK39,CHST2,PLK1,KLRD1,KIF11,KIF22,KIF2C,TBX21,LAG3,ID2,BIRC5,CST7,LCK,PRC1,NCAPH,CDCA8,ATP10A,RGS1,ZAP70,LGALS1,RGS16,CD160,IFNG,KLRK1,HAVCR2,CD3G,CD247,ARSB,CD6,CD7,PPP3CC,THY1,ABCB9,SYTL3,ASF1B,CD28,OSBPL3,PRF1,GZMK,KCNK5,PRKCH,IL2RB,FIGNL1,TOP2A,CTSW,CX3CR1,AURKB
Coexpression Atlas	GSM605901_500	alpha beta T cells, T.8Eff.Sp.OT1.d8.LisOva, CD8+ CD45.1+, Spleen, avg-3	Immgen.org, GSE15907	5.647e-62	2.716e-59	5.433e-60	3.669e-59	64	380	RAB19,EPSTI1,GATA3,GIMAP7,PFKP,F2R,IL18RAP,IL18R1,GRAMD1B,S100A6,LPIN1,SLC9A3R1,ICOS,ATXN1,UGCG,CCL5,GNA15,CCR5,NKG7,STK39,HSD11B1,SEMA4A,KLRD1,TPST2,GPX8,POGK,ARL6IP5,TBX21,ID2,ESM1,CST7,LCK,ZAP70,LGALS1,CD160,IFNG,KLRK1,ARL4C,CD3G,CD247,IGF2R,ARSB,CD6,CD7,PPP3CC,THY1,SYTL3,CD28,OSBPL3,DNAJC15,PRF1,GZMK,ERRFI1,MYO1F,KCNK5,PRKCH,EMP1,SLAMF7,FYN,IL2RB,KLRG1,CTSW,CX3CR1,S1PR4
Coexpression Atlas	GSM605894_500	alpha beta T cells, T.8Eff.Sp.OT1.d15.LisOva, CD8+ CD45.1+, Spleen, avg-3	Immgen.org, GSE15907	8.132e-61	3.912e-58	6.519e-59	4.403e-58	63	376	EPSTI1,GATA3,GIMAP7,PFKP,F2R,IL18RAP,IL18R1,AXIN2,NRARP,GRAMD1B,S100A6,LPIN1,SLC9A3R1,ICOS,ATXN1,CCL5,GNA15,CCR5,NKG7,STK39,HSD11B1,SEMA4A,KLRD1,TPST2,POGK,TBX21,ID2,ESM1,CST7,LCK,ZAP70,LGALS1,CD160,IFNG,KLRK1,ARL4C,CD3G,CD247,IGF2R,CD6,CD7,PPP3CC,THY1,SYTL3,CD28,OSBPL3,DNAJC15,PRF1,GZMK,GZMM,ERRFI1,MYO1F,KCNK5,PRKCH,EMP1,SLAMF7,FYN,IL2RB,KLRG1,CTSW,CX3CR1,CYTH4,S1PR4
Coexpression Atlas	GSM538392_500	alpha beta T cells, T.8Eff.Sp.OT1.d8.VSVOva, CD8+ CD45.1+, Spleen, avg-3	Immgen.org, GSE15907	1.517e-58	7.298e-56	1.043e-56	7.041e-56	62	387	RAB19,EPSTI1,ETS1,GATA3,GIMAP7,PFKP,F2R,IL18RAP,IL18R1,AXIN2,NRARP,GRAMD1B,S100A6,LPIN1,ICOS,ATXN1,UGCG,CCL5,GNA15,CCR5,NKG7,STK39,HSD11B1,SEMA4A,KLRD1,TPST2,POGK,TBX21,LAG3,ID2,CST7,LCK,ATP8B2,ZAP70,LGALS1,CD160,KLRK1,ARL4C,CD3G,CD247,IGF2R,CD6,CD7,PPP3CC,THY1,SYTL3,CD28,OSBPL3,DNAJC15,PRF1,GZMK,ERRFI1,MYO1F,KCNK5,PRKCH,SLAMF7,FYN,IL2RB,KLRG1,CTSW,CX3CR1,S1PR4
Coexpression Atlas	GSM605891_500	alpha beta T cells, T.8Eff.Sp.OT1.d10.LisOva, CD8+ CD45.1+, Spleen, avg-3	Immgen.org, GSE15907	1.96e-58	9.429e-56	1.179e-56	7.96e-56	61	369	RAB19,EPSTI1,GATA3,GIMAP7,PFKP,F2R,IL18RAP,IL18R1,AXIN2,GRAMD1B,S100A6,LPIN1,ICOS,ATXN1,CCL5,GNA15,CCR5,NKG7,STK39,HSD11B1,SEMA4A,KLRD1,TPST2,GPX8,POGK,TBX21,ID2,ESM1,CST7,LCK,ZAP70,LGALS1,CD160,IFNG,KLRK1,ARL4C,CD3G,CD247,IGF2R,CD6,CD7,PPP3CC,THY1,SYTL3,CD28,OSBPL3,DNAJC15,PRF1,GZMK,ERRFI1,MYO1F,KCNK5,PRKCH,EMP1,SLAMF7,FYN,IL2RB,KLRG1,CTSW,CX3CR1,S1PR4
Coexpression Atlas	GSM605778_500	gamma delta T cells, Tgd.vg1+vd6+.Th.TCRbko, TCRd+ Vg1.1+ Vd6.3+, Thymus, avg-3	Immgen.org, GSE15907	3.011e-57	1.448e-54	1.609e-55	1.087e-54	58	328	CENPA,PBK,GATA3,HMGB2,MCM3,RRM2,CHN2,F2R,IL18RAP,IL18R1,CDCA2,AURKA,HIST1H2AI,HIST1H2AK,ICOS,BUB1B,NCAPD2,CCL5,NKG7,STK39,CHST2,PLK1,KLRD1,KIF11,KIF22,KIF2C,FAM129A,TCF19,TBX21,LAG3,ID2,BIRC5,CST7,LCK,PRC1,NCAPH,CDCA8,ZAP70,LGALS1,CD160,KLRK1,CD3G,CD247,ARSB,CD6,CD7,THY1,ABCB9,ASF1B,CD28,OSBPL3,PRF1,PRKCH,IL2RB,FIGNL1,TOP2A,CTSW,AURKB
Coexpression Atlas	GSM538300_500	NK cells, NK.H+.MCMV1.Sp, NK1.1+ TCRb- Ly49H+, Spleen, avg-3	Immgen.org, GSE15907	6.478e-57	3.116e-54	3.116e-55	2.104e-54	60	370	PIK3AP1,CXCL10,GATA3,MCM3,BCL3,GIMAP7,PFKP,RRM2,CHN2,F2R,IL18RAP,IL18R1,CEMIP2,NRARP,LPIN1,GADD45G,NUP210,UGCG,CCL5,CCR5,NKG7,STK39,HSD11B1,SEMA4A,KLRD1,GPX8,POGK,ICAM1,TBX21,LAG3,CASP4,ID2,CST7,LCK,ATP8B2,ZAP70,LGALS1,IFNG,KLRK1,CD247,IGF2R,ARSB,PPP3CC,THY1,SYTL3,ASF1B,CD28,OSBPL3,PRF1,ERRFI1,MYO1F,PRKCH,SLAMF7,FYN,IL2RB,KLRG1,FIGNL1,TOP2A,CTSW,CX3CR1
Coexpression Atlas	GSM605907_500	alpha beta T cells, T.8Mem.Sp.OT1.d45.LisOva, CD8+ CD45.1+, Spleen, avg-2	Immgen.org, GSE15907	1.464e-54	7.044e-52	6.404e-53	4.325e-52	59	383	EPSTI1,GATA3,GIMAP7,PFKP,F2R,IL18RAP,IL18R1,AXIN2,GRAMD1B,S100A6,LPIN1,ICOS,ATXN1,UGCG,CCL5,GNA15,CCR5,NKG7,HSD11B1,SEMA4A,KLRD1,TPST2,POGK,ARL6IP5,TBX21,ID2,CST7,LCK,ZAP70,LGALS1,CD160,IFNG,KLRK1,ARL4C,CD3G,CD247,CD6,CD7,PPP3CC,THY1,SYTL3,CD28,OSBPL3,DNAJC15,PRF1,GZMK,GZMM,ERRFI1,MYO1F,KCNK5,PRKCH,EMP1,SLAMF7,FYN,IL2RB,KLRG1,CTSW,CX3CR1,S1PR4
Coexpression Atlas	GSM538312_500	NK cells, NK.MCMV7.Sp, CD3-,NK1.1+, Spleen, avg-3	Immgen.org, GSE15907	5.28e-54	2.539e-51	2.116e-52	1.429e-51	60	412	PIK3AP1,RAB19,EPSTI1,NAB1,GATA3,HMGB2,GIMAP7,PFKP,CHN2,F2R,IL18RAP,IL18R1,NRARP,S100A6,LPIN1,UGCG,CCL5,CCR5,NKG7,STK39,HSD11B1,SEMA4A,KLRD1,GPC1,GPX8,POGK,ARL6IP5,TBX21,ID2,CST7,LCK,RGS1,ZAP70,LGALS1,CD160,IFNG,KLRK1,CD3G,CD247,ARSB,CD7,PPP3CC,THY1,SYTL3,CD28,OSBPL3,DNAJC15,PRF1,GZMK,ERRFI1,MYO1F,KCNK5,PRKCH,SLAMF7,FYN,IL2RB,KLRG1,CTSW,CX3CR1,S1PR4
Coexpression Atlas	GSM538309_500	NK cells, NK.MCMV1.Sp, CD3-,NK1.1+, Spleen, avg-3	Immgen.org, GSE15907	7.347e-53	3.534e-50	2.718e-51	1.836e-50	57	367	PIK3AP1,CXCL10,GATA3,HMGB2,MCM3,BCL3,GIMAP7,PFKP,RRM2,CHN2,F2R,IL18RAP,IL18R1,CEMIP2,NRARP,LPIN1,GADD45G,UGCG,CCL5,CCR5,NKG7,STK39,HSD11B1,KLRD1,KIF11,GPX8,POGK,TBX21,CASP4,ID2,CST7,LCK,RGS1,ZAP70,LGALS1,IFNG,KLRK1,CD247,IGF2R,ARSB,PPP3CC,THY1,SYTL3,ASF1B,CD28,OSBPL3,PRF1,ERRFI1,PRKCH,SLAMF7,FYN,IL2RB,KLRG1,FIGNL1,TOP2A,CTSW,CX3CR1
Coexpression Atlas	GSM605799_500	gamma delta T cells, Tgd.vg2-24ahi.Th.TCRbko, TCRd+ Vg2- CD24+, Thymus, avg-3	Immgen.org, GSE15907	2.745e-52	1.321e-49	9.432e-51	6.371e-50	58	396	RAB19,GATA3,MCM3,RRM2,CHN2,F2R,IL18RAP,IL18R1,AXIN2,NRARP,GRAMD1B,S100A6,AURKA,HIST1H2AI,HIST1H2AK,ICOS,BUB1B,NCAPD2,CCL5,CCR5,NKG7,STK39,HSD11B1,SEMA4A,PLK1,KLRD1,KIF11,KIF22,KIF2C,FAM129A,TCF19,TBX21,ID2,CST7,LCK,ZAP70,LGALS1,CD160,KLRK1,ARL4C,CD3G,CD247,ARSB,CD6,CD7,PPP3CC,THY1,SYTL3,ASF1B,CD28,OSBPL3,PRF1,PRKCH,FYN,IL2RB,TOP2A,CTSW,CX3CR1
Coexpression Atlas	GSM538385_500	alpha beta T cells, T.8Eff.Sp.OT1.d15.VSVOva, CD8+ CD45.1+, Spleen, avg-2	Immgen.org, GSE15907	1.788e-50	8.598e-48	5.732e-49	3.872e-48	55	361	EPSTI1,GATA3,GIMAP7,F2R,IL18RAP,IL18R1,AXIN2,NRARP,GRAMD1B,S100A6,ICOS,ATXN1,CCL5,GNA15,CCR5,NKG7,STK39,HSD11B1,SEMA4A,KLRD1,TPST2,POGK,TBX21,ID2,CST7,LCK,ZAP70,LGALS1,CD160,IFNG,KLRK1,ARL4C,CD3G,CD247,IGF2R,CD6,CD7,PPP3CC,THY1,SYTL3,CD28,OSBPL3,DNAJC15,PRF1,GZMK,GZMM,MYO1F,KCNK5,SLAMF7,FYN,IL2RB,KLRG1,CTSW,CX3CR1,S1PR4
Coexpression Atlas	GSM538303_500	NK cells, NK.H+.MCMV7.Sp, NK1.1+ TCRb- Ly49H+, Spleen, avg-3	Immgen.org, GSE15907	8.763e-50	4.215e-47	2.634e-48	1.779e-47	57	414	PIK3AP1,EPSTI1,GATA3,HMGB2,GIMAP7,PFKP,ITGAD,CHN2,F2R,IL18RAP,IL18R1,NRARP,S100A6,LPIN1,SLC9A3R1,UGCG,CCL5,CCR5,NKG7,STK39,HSD11B1,SEMA4A,KLRD1,GPC1,GPX8,POGK,TBX21,ID2,CST7,LCK,RGS1,ZAP70,LGALS1,CD160,IFNG,KLRK1,CD3G,CD247,ARSB,CD7,PPP3CC,THY1,SYTL3,OSBPL3,PRF1,GZMK,ERRFI1,MYO1F,KCNK5,PRKCH,SLAMF7,FYN,IL2RB,KLRG1,CTSW,CX3CR1,S1PR4
Coexpression Atlas	GSM538403_500	alpha beta T cells, T.8Mem.Sp.OT1.d45.VSVOva, CD8+ CD45.1+, Spleen, avg-3	Immgen.org, GSE15907	5.14e-49	2.472e-46	1.454e-47	9.823e-47	55	383	EPSTI1,GATA3,GIMAP7,PFKP,F2R,IL18RAP,IL18R1,AXIN2,GRAMD1B,S100A6,LPIN1,ICOS,ATXN1,CCL5,CCR5,NKG7,STK39,HSD11B1,SEMA4A,KLRD1,TPST2,POGK,TBX21,ID2,CST7,LCK,ZAP70,LGALS1,CD160,IFNG,KLRK1,ARL4C,CD3G,CD247,IGF2R,CD6,CD7,PPP3CC,THY1,SYTL3,CD28,OSBPL3,DNAJC15,PRF1,GZMK,GZMM,MYO1F,KCNK5,SLAMF7,FYN,IL2RB,KLRG1,CTSW,CX3CR1,S1PR4
Coexpression Atlas	GSM605904_500	alpha beta T cells, T.8Mem.Sp.OT1.d100.LisOva, CD8+ CD45.1+, Spleen, avg-3	Immgen.org, GSE15907	8.073e-49	3.883e-46	2.157e-47	1.457e-46	54	365	EPSTI1,GATA3,GIMAP7,PFKP,F2R,IL18RAP,IL18R1,AXIN2,NRARP,GRAMD1B,S100A6,LPIN1,ICOS,ATXN1,UGCG,CCL5,CCR5,NKG7,HSD11B1,SEMA4A,KLRD1,POGK,TBX21,ID2,CST7,LCK,ZAP70,LGALS1,CD160,IFNG,KLRK1,ARL4C,CD3G,CD247,CD6,CD7,PPP3CC,THY1,SYTL3,CD28,OSBPL3,DNAJC15,PRF1,GZMK,GZMM,MYO1F,KCNK5,SLAMF7,FYN,IL2RB,KLRG1,CTSW,CX3CR1,S1PR4
Coexpression Atlas	GSM605817_500	NK cells, NK.49H-.Sp, NK1.1+, Spleen, avg-3	Immgen.org, GSE15907	1.673e-48	8.046e-46	4.234e-47	2.86e-46	56	413	PIK3AP1,EPSTI1,GATA3,TNFRSF18,GIMAP7,CHN2,F2R,IL18RAP,IL18R1,NRARP,S100A6,LPIN1,UGCG,CCL5,CCR5,NKG7,STK39,HSD11B1,SEMA4A,KLRD1,GPC1,GPX8,POGK,TBX21,ID2,CST7,LCK,ATP8B2,ZAP70,LGALS1,CD160,IFNG,KLRK1,CD3G,CD247,ARSB,CD7,PPP3CC,THY1,TAF9B,SYTL3,CD28,OSBPL3,DNAJC15,PRF1,MYO1F,KCNK5,PRKCH,ASB2,SLAMF7,FYN,IL2RB,KLRG1,CTSW,CX3CR1,S1PR4
Coexpression Atlas	GSM538297_500	NK cells, NK.DAP12-.Sp, NK1.1+ CD3-, Spleen, avg-3	Immgen.org, GSE15907	7.877e-48	3.789e-45	1.894e-46	1.279e-45	55	402	PIK3AP1,EPSTI1,GATA3,GIMAP7,PFKP,CHN2,F2R,IL18RAP,IL18R1,NRARP,GRAMD1B,LPIN1,UGCG,CCL5,CCR5,NKG7,HSD11B1,SEMA4A,KLRD1,GPC1,GPX8,POGK,TBX21,ID2,CST7,LCK,ATP8B2,ZAP70,LGALS1,CD160,IFNG,KLRK1,CD3G,CD247,ARSB,CD7,PPP3CC,THY1,SYTL3,CD28,OSBPL3,DNAJC15,PRF1,GZMK,ERRFI1,MYO1F,KCNK5,PRKCH,SLAMF7,FYN,IL2RB,KLRG1,CTSW,CX3CR1,S1PR4
Coexpression Atlas	GSM538401_500	alpha beta T cells, T.8Mem.Sp.OT1.d106.VSVOva, CD8+ CD45.1+, Spleen, avg-2	Immgen.org, GSE15907	2.551e-47	1.227e-44	5.843e-46	3.946e-45	53	367	EPSTI1,GATA3,GIMAP7,PFKP,F2R,IL18RAP,IL18R1,AXIN2,NRARP,GRAMD1B,S100A6,LPIN1,ICOS,ATXN1,CCL5,CCR5,NKG7,STK39,HSD11B1,SEMA4A,KLRD1,POGK,TBX21,ID2,CST7,LCK,ZAP70,CD160,IFNG,KLRK1,ARL4C,CD3G,CD247,CD6,CD7,PPP3CC,THY1,SYTL3,CD28,OSBPL3,DNAJC15,PRF1,GZMK,GZMM,MYO1F,KCNK5,SLAMF7,FYN,IL2RB,KLRG1,CTSW,CX3CR1,S1PR4
Coexpression Atlas	GSM538322_500	alpha beta T cells, NKT.4+.Sp, TCRb aGalCer-loaded CD1d tetramer CD4, Spleen, avg-1	Immgen.org, GSE15907	2.881e-47	1.386e-44	6.298e-46	4.254e-45	52	347	RAB19,CXCL10,GATA3,TNFRSF18,GIMAP7,CHN2,F2R,IL18RAP,IL18R1,GFI1,GRAMD1B,S100A6,HIST1H2AI,HIST1H2AK,ICOS,CCL5,GNA15,CCR5,NKG7,STK39,CHST2,PLK1,KLRD1,GPC1,TPST2,FAM129A,DUSP2,TBX21,ID2,CST7,LCK,RGS1,ZAP70,LGALS1,CD160,IFNG,KLRK1,CD3G,CD247,ARSB,CD6,CD7,PPP3CC,THY1,ABCB9,SYTL3,CD28,PRF1,ASB2,IL2RB,KLRG1,CTSW
Coexpression Atlas	GSM538335_500	alpha beta T cells, NKT.44+NK1.1-.Th, aGC CD1d tet CD3 CD44, Thymus, avg-3	Immgen.org, GSE15907	4.228e-47	2.034e-44	8.842e-46	5.972e-45	54	392	RAB19,PBK,GATA3,HMGB2,MCM3,RRM2,CHN2,F2R,IL18RAP,IL18R1,CDCA2,GRAMD1B,S100A6,AURKA,HIST1H2AK,ICOS,BUB1B,UGCG,NCAPD2,NKG7,STK39,PLK1,KIF11,KIF22,KIF2C,FAM129A,DUSP2,TBX21,ID2,CST7,LCK,PRC1,NCAPH,CDCA8,RGS1,ZAP70,CD160,IFNG,KLRK1,IGF2BP3,CD3G,CD247,ARSB,CD6,CD7,THY1,ASF1B,CD28,PRKCH,EMP1,IL2RB,FIGNL1,TOP2A,CTSW
Coexpression Atlas	GSM538288_500	NK cells, NK.49CI-.Sp, NK1.1+ CD3- Ly49C/I-, Spleen, avg-3	Immgen.org, GSE15907	5.33e-47	2.564e-44	1.068e-45	7.215e-45	53	372	RAB19,EPSTI1,GATA3,GIMAP7,PFKP,CHN2,F2R,IL18RAP,IL18R1,NRARP,GRAMD1B,LPIN1,UGCG,CCL5,CCR5,NKG7,STK39,HSD11B1,SEMA4A,KLRD1,GPC1,POGK,TBX21,ID2,CST7,LCK,ZAP70,LGALS1,CD160,IFNG,KLRK1,CD3G,CD247,ARSB,CD7,PPP3CC,THY1,SYTL3,CD28,OSBPL3,DNAJC15,PRF1,MYO1F,KCNK5,PRKCH,ASB2,SLAMF7,FYN,IL2RB,KLRG1,CTSW,CX3CR1,S1PR4
Coexpression Atlas	GSM605814_500	NK cells, NK.49H+.Sp, NK1.1+ Ly49H+, Spleen, avg-3	Immgen.org, GSE15907	1.943e-46	9.345e-44	3.738e-45	2.525e-44	54	403	GATA3,TNFRSF18,GIMAP7,PFKP,CHN2,F2R,IL18RAP,IL18R1,NRARP,S100A6,LPIN1,UGCG,CCL5,CCR5,NKG7,STK39,HSD11B1,SEMA4A,KLRD1,GPC1,GPX8,POGK,ARL6IP5,TBX21,ID2,CST7,LCK,ATP8B2,ZAP70,LGALS1,CD160,IFNG,KLRK1,CD3G,CD247,ARSB,CD7,PPP3CC,THY1,TAF9B,SYTL3,CD28,OSBPL3,DNAJC15,PRF1,MYO1F,KCNK5,SLAMF7,FYN,IL2RB,KLRG1,CTSW,CX3CR1,S1PR4
Coexpression Atlas	GSM538315_500	NK cells, NK.Sp, NK1.1+, Spleen, avg-3	Immgen.org, GSE15907	4.376e-46	2.105e-43	8.096e-45	5.468e-44	54	409	PIK3AP1,EPSTI1,GATA3,GIMAP7,PFKP,CHN2,F2R,IL18RAP,IL18R1,NRARP,GRAMD1B,LPIN1,UGCG,CCL5,CCR5,NKG7,STK39,HSD11B1,SEMA4A,KLRD1,GPC1,TPST2,GPX8,POGK,TBX21,ID2,CST7,LCK,ZAP70,LGALS1,CD160,IFNG,KLRK1,CD3G,CD247,ARSB,CD7,PPP3CC,THY1,SYTL3,CD28,OSBPL3,DNAJC15,PRF1,MYO1F,KCNK5,PRKCH,SLAMF7,FYN,IL2RB,KLRG1,CTSW,CX3CR1,S1PR4
Coexpression Atlas	GSM538329_500	alpha beta T cells, NKT.4-.Sp, TCRbeta+ aGalCer tet+ CD4-, Spleen, avg-3	Immgen.org, GSE15907	1.594e-45	7.668e-43	2.825e-44	1.908e-43	50	332	RAB19,EPSTI1,CXCL10,GATA3,GIMAP7,CHN2,F2R,IL18RAP,IL18R1,AXIN2,GRAMD1B,ICOS,CCL5,GNA15,CCR5,NKG7,STK39,HSD11B1,CHST2,KLRD1,FAM129A,DUSP2,TBX21,ID2,CST7,LCK,RGS1,ZAP70,CD160,IFNG,KLRK1,CD3G,CD247,ARSB,CD6,CD7,PPP3CC,THY1,ABCB9,SYTL3,CD28,OSBPL3,PRF1,MYO1F,ASB2,SLAMF7,FYN,IL2RB,KLRG1,CTSW
Coexpression Atlas	GSM476664_500	gamma delta T cells, Tgd.vg3+24alo.e17.Th, TCRd+ Vg3+ CD24-, Fetal Thymus, avg-3	Immgen.org, GSE15907	1.645e-45	7.911e-43	2.825e-44	1.908e-43	54	419	CENPA,PBK,GATA3,HMGB2,MCM3,RRM2,CHN2,IL18RAP,IL18R1,CEMIP2,NRARP,CDCA2,S100A6,AURKA,HIST1H2AI,HIST1H2AK,NDC80,BUB1B,NCAPD2,NKG7,STK39,PLK1,KLRD1,KIF11,KIF22,KIF2C,TCF19,TBX21,BIRC5,CST7,LCK,PRC1,NCAPH,CDCA8,ZAP70,LGALS1,CD160,KLRK1,IGF2BP3,CD3G,CD247,CD7,THY1,SYTL3,ASF1B,CD28,OSBPL3,PRKCH,IL2RB,FIGNL1,TOP2A,CTSW,CX3CR1,AURKB
Coexpression Atlas	GSM538325_500	alpha beta T cells, NKT.4-.Lv, CD45 TCRb aGalCer-loaded CD1d tet, Liver, avg-4	Immgen.org, GSE15907	2.797e-44	1.345e-41	4.639e-43	3.134e-42	50	351	RAB19,EPSTI1,CXCL10,GATA3,TNFRSF18,GIMAP7,CHN2,F2R,IL18RAP,IL18R1,AXIN2,GRAMD1B,ICOS,CCL5,CCR5,NKG7,STK39,SEMA4A,KLRD1,GPC1,DUSP2,TBX21,ID2,CST7,LCK,RGS1,ZAP70,CD160,IFNG,KLRK1,CD3G,CD247,ARSB,CD6,CD7,PPP3CC,THY1,ABCB9,SYTL3,CD28,OSBPL3,PRF1,MYO1F,KCNK5,PRKCH,ASB2,SLAMF7,FYN,IL2RB,CTSW
Coexpression Atlas	GSM538323_500	alpha beta T cells, NKT.4+.Sp, TCRb aGalCer-loaded CD1d-tetramer CD4, Spleen, avg-2	Immgen.org, GSE15907	4.349e-44	2.092e-41	6.972e-43	4.709e-42	49	333	RAB19,CXCL10,GATA3,TNFRSF18,GIMAP7,CHN2,F2R,IL18RAP,IL18R1,GFI1,GRAMD1B,S100A6,HIST1H2AI,HIST1H2AK,ICOS,CCL5,GNA15,CCR5,NKG7,STK39,CHST2,PLK1,KLRD1,GPC1,TPST2,DUSP2,TBX21,ID2,CST7,LCK,RGS1,ZAP70,CD160,IFNG,KLRK1,CD3G,CD247,ARSB,CD6,CD7,THY1,ABCB9,SYTL3,CD28,PRF1,ASB2,IL2RB,KLRG1,CTSW
Coexpression Atlas	GSM538291_500	NK cells, NK.b2m-.Sp, NK1.1+ TCRb-, Spleen, avg-3	Immgen.org, GSE15907	2.997e-43	1.442e-40	4.651e-42	3.141e-41	51	390	PIK3AP1,EPSTI1,GATA3,GIMAP7,PFKP,CHN2,F2R,IL18RAP,IL18R1,NRARP,GRAMD1B,LPIN1,UGCG,CCL5,CCR5,NKG7,STK39,HSD11B1,SEMA4A,KLRD1,GPC1,POGK,TBX21,ID2,CST7,LCK,ZAP70,LGALS1,CD160,IFNG,KLRK1,CD3G,CD247,ARSB,CD7,PPP3CC,THY1,SYTL3,CD28,OSBPL3,DNAJC15,PRF1,MYO1F,KCNK5,PRKCH,FYN,IL2RB,KLRG1,CTSW,CX3CR1,S1PR4
Coexpression Atlas	GSM538285_500	NK cells, NK.49CI+.Sp, NK1.1+ CD3- Ly49C/I+, Spleen, avg-3	Immgen.org, GSE15907	3.114e-42	1.498e-39	4.681e-41	3.162e-40	50	385	EPSTI1,GATA3,GIMAP7,PFKP,CHN2,F2R,IL18RAP,IL18R1,NRARP,S100A6,LPIN1,UGCG,CCL5,CCR5,NKG7,STK39,HSD11B1,SEMA4A,KLRD1,GPC1,GPX8,POGK,TBX21,ID2,CST7,LCK,ZAP70,LGALS1,CD160,IFNG,KLRK1,CD3G,CD247,ARSB,CD7,PPP3CC,THY1,SYTL3,CD28,OSBPL3,PRF1,MYO1F,PRKCH,SLAMF7,FYN,IL2RB,KLRG1,CTSW,CX3CR1,S1PR4
Coexpression Atlas	GSM605761_500	alpha beta T cells, T.4.Sp.B16, 4+ 8- TCR+ 45+, B16 Melanoma Spleen, avg-2	Immgen.org, GSE15907	4.297e-42	2.067e-39	6.264e-41	4.231e-40	47	322	GATA3,TNFRSF18,BCL3,GIMAP7,RRM2,IL18RAP,IL18R1,S100A6,HIST1H2AI,HIST1H2AK,ICOS,ATXN1,GLRX,NCAPD2,AEBP2,CCL5,GNA15,CCR5,NKG7,STK39,CHST2,PLK1,KIF11,KIF2C,FAM129A,TBX21,LAG3,CST7,LCK,PRC1,RGS1,ZAP70,LGALS1,RGS16,HAVCR2,CD3G,CD247,CD6,THY1,CD28,OSBPL3,PRKCH,ASB2,IL2RB,KLRG1,TOP2A,CTSW
Coexpression Atlas	GSM538318_500	alpha beta T cells, NKT.4+.Lv, CD45 TCRb aGalCer-loaded CD1d tet CD4, Liver, avg-4	Immgen.org, GSE15907	1.308e-41	6.293e-39	1.851e-40	1.25e-39	48	351	RAB19,EPSTI1,CXCL10,GATA3,TNFRSF18,GIMAP7,CHN2,F2R,IL18RAP,IL18R1,GRAMD1B,ICOS,CCL5,GNA15,CCR5,NKG7,STK39,SEMA4A,KLRD1,DUSP2,TBX21,ID2,CST7,LCK,RGS1,ZAP70,CD160,IFNG,KLRK1,CD3G,CD247,ARSB,CD6,CD7,PPP3CC,THY1,ABCB9,SYTL3,CD28,OSBPL3,PRF1,KCNK5,PRKCH,ASB2,SLAMF7,FYN,IL2RB,CTSW
Coexpression Atlas	GSM605808_500	gamma delta T cells, Tgd.vg5-.act.IEL, CD8a+ CD8b- TCRd+ Vg5- CD44hi, Small Intestine, avg-3	Immgen.org, GSE15907	2.762e-41	1.329e-38	3.796e-40	2.564e-39	50	402	RAB19,ABR,GATA3,GIMAP7,PFKP,RRM2,ITGAD,CHN2,F2R,GFI1,CEMIP2,GRAMD1B,SLC9A3R1,ATXN1,CCL5,CCR5,NKG7,STK39,KLRD1,KIF11,GPX8,TBX21,LAG3,ID2,CST7,LCK,RGS1,ATP8B2,ZAP70,CD160,CD3G,CD247,IGF2R,CD7,PPP3CC,THY1,ABCB9,SYTL3,OSBPL3,PRF1,ERRFI1,MYO1F,UBAC2,PRKCH,ASB2,SLAMF7,FYN,IL2RB,TOP2A,CTSW
Coexpression Atlas	GSM538294_500	NK cells, NK.DAP10-.Sp, NK1.1+ TCRb-, Spleen, avg-3	Immgen.org, GSE15907	1.033e-40	4.969e-38	1.38e-39	9.323e-39	47	344	EPSTI1,GATA3,TNFRSF18,GIMAP7,CHN2,F2R,IL18RAP,IL18R1,NRARP,S100A6,LPIN1,UGCG,CCL5,CCR5,NKG7,HSD11B1,KLRD1,GPC1,GPX8,POGK,ARL6IP5,TBX21,ID2,CST7,LCK,ZAP70,LGALS1,CD160,IFNG,KLRK1,CD247,ARSB,CD7,PPP3CC,THY1,SYTL3,CD28,OSBPL3,DNAJC15,PRF1,MYO1F,SLAMF7,FYN,IL2RB,KLRG1,CTSW,CX3CR1
Coexpression Atlas	GSM605775_500	gamma delta T cells, Tgd.vg1+vd6+.Th, TCRd+ Vd6.3+ Vg1.1+, Thymus, avg-1	Immgen.org, GSE15907	2.65e-40	1.275e-37	3.445e-39	2.327e-38	45	308	PBK,GATA3,RRM2,ACYP1,CHN2,F2R,IL18R1,CDCA2,S100A6,HIST1H2AK,ICOS,BUB1B,NCAPD2,NKG7,STK39,PLK1,KLRD1,KIF11,KIF22,KIF2C,FAM129A,TCF19,TBX21,ID2,BIRC5,CST7,LCK,PRC1,NCAPH,CDCA8,ZAP70,LGALS1,CD160,KLRK1,CD3G,CD247,CD6,CD7,THY1,ASF1B,CD28,IL2RB,FIGNL1,TOP2A,CTSW
Coexpression Atlas	GSM538332_500	alpha beta T cells, NKT.44+NK1.1+.Th, aGC CD1d tet CD3e CD44 NK1.1, Thymus, avg-3	Immgen.org, GSE15907	1.174e-39	5.648e-37	1.486e-38	1.004e-37	48	385	RAB19,GATA3,TNFRSF18,CHN2,F2R,IL18RAP,IL18R1,AXIN2,NRARP,GRAMD1B,S100A6,ICOS,UGCG,CCL5,NKG7,STK39,HSD11B1,SEMA4A,KLRD1,TPST2,FAM129A,DUSP2,TBX21,ID2,CST7,LCK,RGS1,ZAP70,CD160,IFNG,KLRK1,CD3G,CD247,ARSB,CD6,CD7,PPP3CC,THY1,ABCB9,SYTL3,CD28,OSBPL3,PRF1,MYO1F,PRKCH,SLAMF7,IL2RB,CTSW
Coexpression Atlas	GSM538338_500	alpha beta T cells, NKT.44-NK1.1-.Th, aGC CD1d tet CD3e, Thymus, avg-2	Immgen.org, GSE15907	5.826e-39	2.802e-36	7.186e-38	4.853e-37	48	398	NAB2,PBK,GATA3,HMGB2,MCM3,RRM2,CHN2,F2R,IL18RAP,IL18R1,AXIN2,CDCA2,GRAMD1B,AURKA,HIST1H2AI,HIST1H2AK,ICOS,BUB1B,UGCG,NCAPD2,STK39,PLK1,KIF11,KIF2C,FAM129A,TCF19,TBX21,ID2,BIRC5,CST7,LCK,PRC1,CDCA8,ZAP70,KLRK1,IGF2BP3,CD3G,CD247,CD6,CD7,THY1,ASF1B,CD28,PRKCH,EMP1,IL2RB,TOP2A,CTSW
Coexpression Atlas	GSM538389_100	alpha beta T cells, T.8Eff.Sp.OT1.d6.VSVOva, CD8+ CD45.1+, Spleen, avg-3	Immgen.org, GSE15907	6.407e-39	3.082e-36	7.704e-38	5.203e-37	29	79	GATA3,GIMAP7,IL18RAP,IL18R1,S100A6,ICOS,ATXN1,CCL5,CCR5,NKG7,KLRD1,TBX21,CST7,LCK,ZAP70,KLRK1,CD3G,CD247,CD6,THY1,SYTL3,CD28,OSBPL3,PRF1,GZMK,IL2RB,KLRG1,CTSW,CX3CR1
Coexpression Atlas	GSM605898_100	alpha beta T cells, T.8Eff.Sp.OT1.d6.LisOva, CD8+ CD45.1+, Spleen, avg-3	Immgen.org, GSE15907	9.97e-39	4.795e-36	1.17e-37	7.9e-37	29	80	GIMAP7,RRM2,IL18RAP,IL18R1,S100A6,CCL5,CCR5,NKG7,KLRD1,KIF11,TBX21,CST7,LCK,ZAP70,KLRK1,CD3G,CD6,THY1,SYTL3,CD28,OSBPL3,PRF1,GZMK,KCNK5,IL2RB,KLRG1,TOP2A,CTSW,CX3CR1
Coexpression Atlas	GSM605802_500	gamma delta T cells, Tgd.vg5+.act.IEL, CD8a+ CD8b- TCRd+ Vg5+ CD44hi, Small Intestine, avg-3	Immgen.org, GSE15907	2.427e-38	1.167e-35	2.78e-37	1.877e-36	48	410	RAB19,GATA3,GIMAP7,PFKP,ITGAD,CHN2,F2R,GFI1,CEMIP2,CDCA2,GRAMD1B,ATXN1,CCL5,CCR5,NKG7,STK39,KLRD1,GPX8,TBX21,LAG3,ID2,CST7,LCK,RGS1,ZAP70,CD160,CD3G,CD247,IGF2R,CD7,PPP3CC,THY1,TAF9B,ABCB9,SYTL3,OSBPL3,PRF1,GZMK,ERRFI1,MYO1F,UBAC2,PRKCH,ASB2,SLAMF7,FYN,IL2RB,TOP2A,CTSW
Coexpression Atlas	GSM605776_500	gamma delta T cells, Tgd.vg1+vd6+.Th, TCRd+ Vg1.1+ Vd6.3+, Thymus, avg-2	Immgen.org, GSE15907	9.821e-38	4.724e-35	1.099e-36	7.42e-36	44	328	PBK,GATA3,RRM2,CHN2,F2R,IL18R1,CDCA2,S100A6,HIST1H2AK,ICOS,NDC80,BUB1B,NCAPD2,NKG7,STK39,PLK1,KLRD1,KIF11,KIF22,KIF2C,FAM129A,TCF19,ID2,BIRC5,CST7,LCK,PRC1,NCAPH,CDCA8,ZAP70,LGALS1,CD160,CD3G,CD247,CD6,CD7,THY1,ASF1B,CD28,RPA3,IL2RB,FIGNL1,TOP2A,CTSW
Coexpression Atlas	GSM605784_500	gamma delta T cells, Tgd.vg1+vd6-.Th.TCRbko, TCRd+ Vg1.1+, Thymus, avg-3	Immgen.org, GSE15907	4.867e-37	2.341e-34	5.32e-36	3.593e-35	45	363	RAB19,CENPA,PBK,GATA3,HMGB2,MCM3,RRM2,CHN2,CDCA2,AURKA,HIST1H2AI,HIST1H2AK,BUB1B,NCAPD2,CCL5,NKG7,STK39,PLK1,KIF11,KIF22,KIF2C,TCF19,TBX21,BIRC5,CST7,LCK,PRC1,NCAPH,CDCA8,ZAP70,CD160,CD3G,CD247,CD6,CD7,THY1,ASF1B,CD28,PRF1,PRKCH,IL2RB,FIGNL1,TOP2A,CTSW,AURKB
Coexpression Atlas	GSM476681_500	gamma delta T cells, Tgd.vg2-.act.Sp, TCRd+ Vg2- CD44+, Spleen, avg-3	Immgen.org, GSE15907	2.685e-36	1.291e-33	2.87e-35	1.938e-34	45	377	EPSTI1,GATA3,GIMAP7,ITGAD,CHN2,F2R,IL18RAP,IL18R1,AXIN2,GRAMD1B,SLC9A3R1,ICOS,CCL5,CCR5,NKG7,STK39,HSD11B1,KLRD1,TPST2,TBX21,ID2,CST7,LCK,ZAP70,CD160,IFNG,KLRK1,ARL4C,CD3G,CD247,CD6,CD7,PPP3CC,THY1,SYTL3,CD28,OSBPL3,PRF1,MYO1F,PRKCH,ASB2,SLAMF7,FYN,IL2RB,CTSW
Coexpression Atlas	GSM605773_100	alpha beta T cells, T.8.TI.B16, 4- 8+ TCR+ 45+, B16 Melanoma Tumor, avg-2	Immgen.org, GSE15907	5.204e-36	2.503e-33	5.442e-35	3.675e-34	27	75	GIMAP7,IL18RAP,IL18R1,ICOS,CCL5,CCR5,NKG7,STK39,KLRD1,KIF11,TBX21,LAG3,CST7,LCK,ZAP70,RGS16,IFNG,KLRK1,HAVCR2,CD3G,CD6,THY1,CD28,OSBPL3,PRF1,IL2RB,CTSW
Coexpression Atlas	GSM538329_100	alpha beta T cells, NKT.4-.Sp, TCRbeta+ aGalCer tet+ CD4-, Spleen, avg-3	Immgen.org, GSE15907	1.856e-35	8.926e-33	1.899e-34	1.283e-33	27	78	GATA3,GIMAP7,IL18RAP,IL18R1,ICOS,CCL5,CCR5,NKG7,STK39,KLRD1,TBX21,ID2,LCK,RGS1,ZAP70,CD160,IFNG,KLRK1,CD3G,CD6,CD7,THY1,SYTL3,CD28,ASB2,IL2RB,CTSW
Coexpression Atlas	GSM476678_500	gamma delta T cells, Tgd.vg2+.act.Sp, TCRd+ Vg2+ CD44+, Spleen, avg-3	Immgen.org, GSE15907	2.177e-35	1.047e-32	2.182e-34	1.474e-33	45	395	RAB19,EPSTI1,GATA3,GIMAP7,F2R,IL18RAP,IL18R1,AXIN2,GRAMD1B,LPIN1,SLC9A3R1,ICOS,CCL5,CCR5,NKG7,STK39,HSD11B1,SEMA4A,KLRD1,TPST2,TBX21,CST7,LCK,ZAP70,CD160,IFNG,KLRK1,ARL4C,CD3G,CD247,IGF2R,CD6,CD7,PPP3CC,THY1,SYTL3,CD28,OSBPL3,PRF1,MYO1F,PRKCH,FYN,IL2RB,CTSW,S1PR4
Coexpression Atlas	GSM538365_500	alpha beta T cells, T.4Mem.Sp, 4+ 8- 25- 44hi 122lo, Spleen, avg-3	Immgen.org, GSE15907	2.469e-34	1.188e-31	2.424e-33	1.637e-32	42	343	ETS1,GATA3,HMGB2,TNFRSF18,GIMAP7,CHN2,F2R,IL18RAP,IL18R1,AXIN2,GRAMD1B,ICOS,ATXN1,CCL5,CCR5,NKG7,STK39,HSD11B1,CHST2,KIF11,TBX21,LAG3,ID2,CST7,LCK,RGS1,ZAP70,CD160,CD3G,CD247,CD6,PPP3CC,THY1,ABCB9,CD28,PRKCH,ASB2,FYN,IL2RB,KLRG1,TOP2A,CTSW
Coexpression Atlas	GSM476675_500	gamma delta T cells, Tgd.Th, TCRd+ CD3e+, Thymus, avg-3	Immgen.org, GSE15907	5.121e-34	2.463e-31	4.927e-33	3.328e-32	42	349	PBK,GATA3,HMGB2,MCM3,RRM2,CHN2,CDCA2,AURKA,HIST1H2AI,HIST1H2AK,ICOS,BUB1B,NCAPD2,NKG7,STK39,PLK1,KIF11,KIF22,KIF2C,TCF19,BIRC5,CST7,LCK,PRC1,NCAPH,CDCA8,ZAP70,CD160,CD3G,CD247,CD6,CD7,THY1,ASF1B,CD28,PRKCH,IL2RB,FIGNL1,TOP2A,CTSW,CX3CR1,AURKB
Coexpression Atlas	GSM605907_100	alpha beta T cells, T.8Mem.Sp.OT1.d45.LisOva, CD8+ CD45.1+, Spleen, avg-2	Immgen.org, GSE15907	1.142e-33	5.492e-31	1.077e-32	7.274e-32	26	78	GATA3,GIMAP7,IL18RAP,IL18R1,S100A6,CCL5,CCR5,NKG7,KLRD1,TBX21,CST7,LCK,ZAP70,KLRK1,CD3G,CD247,CD6,CD7,THY1,SYTL3,CD28,PRF1,IL2RB,KLRG1,CTSW,CX3CR1
Coexpression Atlas	GSM605781_500	gamma delta T cells, Tgd.vg1+vd6-.Th, TCRd+ Vg1.1+, Thymus, avg-3	Immgen.org, GSE15907	8.273e-33	3.979e-30	7.652e-32	5.169e-31	42	373	PBK,GATA3,HMGB2,MCM3,GIMAP7,RRM2,CHN2,CDCA2,AURKA,HIST1H2AI,HIST1H2AK,BUB1B,NCAPD2,NKG7,STK39,PLK1,KIF11,KIF22,KIF2C,TCF19,BIRC5,CST7,LCK,PRC1,NCAPH,CDCA8,ZAP70,CD160,CD3G,CD247,CD6,CD7,THY1,SYTL3,ASF1B,CD28,PRKCH,IL2RB,FIGNL1,TOP2A,CTSW,AURKB
Coexpression Atlas	GSM538395_500	alpha beta T cells, T.8Mem.LN, CD8 TCRb CD44high CD122high, Lymph Node, avg-3	Immgen.org, GSE15907	1.409e-32	6.777e-30	1.279e-31	8.636e-31	40	329	EPSTI1,GATA3,GIMAP7,F2R,IL18RAP,IL18R1,AXIN2,NRARP,LPIN1,ICOS,UGCG,CCL5,CCR5,NKG7,HSD11B1,KLRD1,POGK,TBX21,CST7,LCK,ZAP70,CD160,ARL4C,CD3G,CD247,ARSB,CD6,CD7,PPP3CC,THY1,SYTL3,CD28,DNAJC15,PRF1,GZMM,PRKCH,FYN,IL2RB,CTSW,S1PR4
Coexpression Atlas	GSM605811_500	gamma delta T cells, Tgd.vg5-.IEL, CD8a+ CD8b- TCRgd+ Vg5- CD44lo, Small Intestine, avg-3	Immgen.org, GSE15907	1.659e-32	7.98e-30	1.478e-31	9.981e-31	43	405	RAB19,ABR,GATA3,GIMAP7,ITGAD,CHN2,F2R,GFI1,GRAMD1B,SLC9A3R1,ATXN1,CCL5,CCR5,NKG7,STK39,KLRD1,GPX8,TBX21,LAG3,ID2,CST7,LCK,RGS1,ZAP70,CD160,IFNG,CD3G,CD247,IGF2R,CD7,PPP3CC,THY1,SYTL3,OSBPL3,PRF1,GZMK,ERRFI1,UBAC2,PRKCH,ASB2,FYN,IL2RB,CTSW
Coexpression Atlas	GSM538385_100	alpha beta T cells, T.8Eff.Sp.OT1.d15.VSVOva, CD8+ CD45.1+, Spleen, avg-2	Immgen.org, GSE15907	2.084e-32	1.003e-29	1.823e-31	1.231e-30	25	75	GATA3,GIMAP7,IL18RAP,IL18R1,ICOS,CCL5,CCR5,NKG7,KLRD1,TBX21,ID2,CST7,LCK,ZAP70,KLRK1,CD3G,CD247,CD6,CD7,THY1,CD28,PRF1,IL2RB,CTSW,CX3CR1
Coexpression Atlas	GSM538371_500	alpha beta T cells, T.4Mem44h62l.Sp, CD4 TCRb CD44hi CD62Llo, Spleen, avg-3	Immgen.org, GSE15907	2.805e-32	1.349e-29	2.409e-31	1.627e-30	41	359	RAB19,CXCL10,GATA3,TNFRSF18,GIMAP7,CHN2,F2R,IL18RAP,IL18R1,AXIN2,GRAMD1B,ICOS,CCL5,CCR5,NKG7,STK39,HSD11B1,CHST2,TBX21,LAG3,ID2,CST7,LCK,RGS1,ZAP70,CD160,IFNG,CD3G,CD247,ARSB,CD6,PPP3CC,THY1,SYTL3,CD28,PRKCH,ASB2,FYN,IL2RB,CTSW,S1PR4
Coexpression Atlas	GSM538403_100	alpha beta T cells, T.8Mem.Sp.OT1.d45.VSVOva, CD8+ CD45.1+, Spleen, avg-3	Immgen.org, GSE15907	3.081e-32	1.482e-29	2.6e-31	1.756e-30	25	76	GATA3,GIMAP7,IL18RAP,IL18R1,S100A6,CCL5,CCR5,NKG7,KLRD1,TBX21,CST7,LCK,ZAP70,KLRK1,CD3G,CD6,CD7,THY1,SYTL3,CD28,PRF1,IL2RB,KLRG1,CTSW,CX3CR1
Coexpression Atlas	GSM476660_500	gamma delta T cells, Tgd.vg2+24ahi.e17.Th, TCRd+ Vg2+ CD24+, Fetal Thymus, avg-3	Immgen.org, GSE15907	4.199e-32	2.02e-29	3.483e-31	2.352e-30	43	414	CENPA,PBK,GATA3,HMGB2,MCM3,RRM2,CHN2,CDCA2,AURKA,HIST1H2AI,HIST1H2AK,NDC80,BUB1B,NCAPD2,CCR5,NKG7,STK39,PLK1,KIF11,KIF22,KIF2C,BIRC5,CST7,LCK,PRC1,NCAPH,CDCA8,ZAP70,IGF2BP3,CD3G,CD247,CD6,THY1,ABCB9,ASF1B,CD28,OSBPL3,IL2RB,FIGNL1,TOP2A,CTSW,CX3CR1,AURKB
Coexpression Atlas	GSM605901_100	alpha beta T cells, T.8Eff.Sp.OT1.d8.LisOva, CD8+ CD45.1+, Spleen, avg-3	Immgen.org, GSE15907	4.525e-32	2.177e-29	3.628e-31	2.45e-30	25	77	GIMAP7,F2R,IL18RAP,IL18R1,ICOS,CCL5,CCR5,NKG7,KLRD1,TBX21,CST7,LCK,ZAP70,KLRK1,CD3G,CD6,THY1,SYTL3,CD28,OSBPL3,PRF1,IL2RB,KLRG1,CTSW,CX3CR1
Coexpression Atlas	GSM538392_100	alpha beta T cells, T.8Eff.Sp.OT1.d8.VSVOva, CD8+ CD45.1+, Spleen, avg-3	Immgen.org, GSE15907	4.525e-32	2.177e-29	3.628e-31	2.45e-30	25	77	GATA3,GIMAP7,IL18RAP,IL18R1,ICOS,ATXN1,CCL5,CCR5,NKG7,KLRD1,TBX21,ID2,CST7,LCK,ZAP70,KLRK1,CD3G,CD6,THY1,CD28,PRF1,IL2RB,KLRG1,CTSW,CX3CR1
Coexpression Atlas	GSM605805_500	gamma delta T cells, Tgd.vg5+.IEL, CD8a+ CD8b- TCRd+ Vg5+ CD44lo, Small Intestine, avg-3	Immgen.org, GSE15907	4.649e-32	2.236e-29	3.666e-31	2.476e-30	43	415	RAB19,GATA3,TNFRSF18,GIMAP7,PFKP,ITGAD,CHN2,F2R,GFI1,SLC9A3R1,ATXN1,GLRX,CCL5,NKG7,STK39,KLRD1,GPX8,TBX21,LAG3,ID2,CST7,LCK,RGS1,ZAP70,CD160,CD3G,CD247,IGF2R,CD7,PPP3CC,ABCB9,SYTL3,OSBPL3,PRF1,GZMK,ERRFI1,MYO1F,UBAC2,PRKCH,ASB2,FYN,IL2RB,CTSW
Coexpression Atlas	GSM476658_500	gamma delta T cells, Tgd.vg2-24ahi.Th, TCRd+ Vg2- CD24+, Thymus, avg-2	Immgen.org, GSE15907	9.407e-32	4.525e-29	7.298e-31	4.929e-30	43	422	PBK,GATA3,HMGB2,MCM3,RRM2,CHN2,CDCA2,AURKA,HIST1H2AI,HIST1H2AK,NDC80,BUB1B,NCAPD2,NKG7,STK39,PLK1,KIF11,KIF22,KIF2C,TCF19,BIRC5,CST7,LCK,PRC1,NCAPH,CDCA8,ZAP70,CD160,CD3G,CD247,CD6,CD7,THY1,SYTL3,ASF1B,CD28,PRKCH,IL2RB,FIGNL1,TOP2A,CTSW,CX3CR1,AURKB
Coexpression Atlas	GSM538398_500	alpha beta T cells, T.8Mem.Sp, 4- 8+ 25- 44hi 122hi, Spleen, avg-3	Immgen.org, GSE15907	1.794e-31	8.631e-29	1.37e-30	9.253e-30	38	303	EPSTI1,GATA3,GIMAP7,F2R,IL18RAP,IL18R1,AXIN2,LPIN1,ICOS,UGCG,CCL5,CCR5,NKG7,HSD11B1,KLRD1,POGK,TBX21,CST7,LCK,ZAP70,CD160,KLRK1,ARL4C,CD3G,CD247,CD6,CD7,PPP3CC,THY1,SYTL3,CD28,DNAJC15,PRF1,GZMM,PRKCH,FYN,IL2RB,CTSW
Coexpression Atlas	GSM538387_100	alpha beta T cells, T.8Eff.Sp.OT1.d5.VSVOva, CD8+ CD45.1+, Spleen, avg-3	Immgen.org, GSE15907	4.019e-31	1.933e-28	3.021e-30	2.04e-29	25	83	GIMAP7,RRM2,IL18RAP,IL18R1,S100A6,ICOS,CCL5,CCR5,NKG7,PLK1,KIF11,KIF2C,TBX21,LCK,ZAP70,KLRK1,CD3G,CD6,THY1,CD28,GZMK,IL2RB,FIGNL1,TOP2A,CTSW
Coexpression Atlas	GSM605904_100	alpha beta T cells, T.8Mem.Sp.OT1.d100.LisOva, CD8+ CD45.1+, Spleen, avg-3	Immgen.org, GSE15907	5.599e-31	2.693e-28	4.144e-30	2.799e-29	24	73	GATA3,GIMAP7,IL18RAP,IL18R1,S100A6,CCL5,CCR5,NKG7,KLRD1,TBX21,CST7,LCK,ZAP70,KLRK1,CD3G,CD247,CD6,CD7,THY1,CD28,PRF1,IL2RB,KLRG1,CTSW
Coexpression Atlas	GSM538300_100	NK cells, NK.H+.MCMV1.Sp, NK1.1+ TCRb- Ly49H+, Spleen, avg-3	Immgen.org, GSE15907	1.199e-30	5.767e-28	8.608e-30	5.814e-29	24	75	CXCL10,IL18RAP,IL18R1,NRARP,GADD45G,CCL5,CCR5,NKG7,STK39,KLRD1,TBX21,CST7,LCK,ZAP70,IFNG,KLRK1,ARSB,THY1,SYTL3,OSBPL3,PRF1,IL2RB,KLRG1,CTSW
Coexpression Atlas	GSM538303_100	NK cells, NK.H+.MCMV7.Sp, NK1.1+ TCRb- Ly49H+, Spleen, avg-3	Immgen.org, GSE15907	1.199e-30	5.767e-28	8.608e-30	5.814e-29	24	75	GATA3,GIMAP7,IL18RAP,IL18R1,NRARP,CCL5,CCR5,NKG7,KLRD1,GPX8,TBX21,CST7,LCK,KLRK1,ARSB,CD7,THY1,SYTL3,OSBPL3,PRF1,IL2RB,KLRG1,CTSW,CX3CR1
Coexpression Atlas	GSM605894_100	alpha beta T cells, T.8Eff.Sp.OT1.d15.LisOva, CD8+ CD45.1+, Spleen, avg-3	Immgen.org, GSE15907	2.505e-30	1.205e-27	1.746e-29	1.179e-28	24	77	GATA3,GIMAP7,IL18RAP,IL18R1,CCL5,CCR5,NKG7,KLRD1,TBX21,ID2,LCK,ZAP70,KLRK1,CD3G,CD6,THY1,SYTL3,CD28,OSBPL3,PRF1,IL2RB,KLRG1,CTSW,CX3CR1
Coexpression Atlas	GSM538401_100	alpha beta T cells, T.8Mem.Sp.OT1.d106.VSVOva, CD8+ CD45.1+, Spleen, avg-2	Immgen.org, GSE15907	2.505e-30	1.205e-27	1.746e-29	1.179e-28	24	77	GATA3,GIMAP7,IL18RAP,IL18R1,CCL5,CCR5,NKG7,KLRD1,TBX21,CST7,LCK,ZAP70,IFNG,KLRK1,CD3G,CD6,CD7,PPP3CC,THY1,SYTL3,CD28,PRF1,IL2RB,CTSW
Coexpression Atlas	GSM605891_100	alpha beta T cells, T.8Eff.Sp.OT1.d10.LisOva, CD8+ CD45.1+, Spleen, avg-3	Immgen.org, GSE15907	3.589e-30	1.726e-27	2.431e-29	1.642e-28	24	78	GATA3,GIMAP7,IL18RAP,IL18R1,CCL5,CCR5,NKG7,KLRD1,TBX21,CST7,LCK,ZAP70,KLRK1,CD3G,CD6,THY1,SYTL3,CD28,OSBPL3,PRF1,IL2RB,KLRG1,CTSW,CX3CR1
Coexpression Atlas	GSM538325_100	alpha beta T cells, NKT.4-.Lv, CD45 TCRb aGalCer-loaded CD1d tet, Liver, avg-4	Immgen.org, GSE15907	3.589e-30	1.726e-27	2.431e-29	1.642e-28	24	78	GATA3,GIMAP7,IL18RAP,IL18R1,ICOS,CCL5,CCR5,NKG7,STK39,KLRD1,TBX21,ID2,LCK,RGS1,ZAP70,IFNG,KLRK1,CD3G,CD6,THY1,CD28,ASB2,IL2RB,CTSW
Coexpression Atlas	GSM605796_500	gamma delta T cells, Tgd.vg2-.Sp.TCRbko, TCRd+ Vg2- CD44-, Spleen, avg-3	Immgen.org, GSE15907	3.654e-30	1.757e-27	2.441e-29	1.649e-28	41	405	EPSTI1,ETS1,GATA3,GIMAP7,ITGAD,CHN2,F2R,IL18RAP,IL18R1,AXIN2,LPIN1,SLC9A3R1,ICOS,CCL5,CCR5,NKG7,STK39,KLRD1,TPST2,TBX21,CST7,LCK,ZAP70,CD160,ARL4C,CD3G,CD247,IGF2R,CD6,CD7,PPP3CC,THY1,SYTL3,CD28,PRF1,PRKCH,SLAMF7,FYN,IL2RB,CTSW,S1PR4
Coexpression Atlas	GSM538318_100	alpha beta T cells, NKT.4+.Lv, CD45 TCRb aGalCer-loaded CD1d tet CD4, Liver, avg-4	Immgen.org, GSE15907	1.021e-29	4.912e-27	6.728e-29	4.544e-28	24	81	GATA3,GIMAP7,F2R,IL18RAP,IL18R1,ICOS,CCL5,CCR5,NKG7,STK39,TBX21,ID2,LCK,RGS1,ZAP70,IFNG,KLRK1,CD3G,CD6,THY1,CD28,ASB2,IL2RB,CTSW
Coexpression Atlas	GSM605799_100	gamma delta T cells, Tgd.vg2-24ahi.Th.TCRbko, TCRd+ Vg2- CD24+, Thymus, avg-3	Immgen.org, GSE15907	3.562e-28	1.713e-25	2.315e-27	1.564e-26	23	80	GATA3,CHN2,F2R,IL18RAP,IL18R1,ICOS,CCL5,NKG7,KLRD1,TBX21,CST7,LCK,ZAP70,CD160,KLRK1,CD3G,CD247,CD6,CD7,THY1,CD28,IL2RB,CTSW
Coexpression Atlas	GSM399397_500	alpha beta T cells, T.DPbl.Th, 4+ 8+ TCR-/lo FSChi, Thymus, avg-3	Immgen.org, GSE15907	4.021e-28	1.934e-25	2.579e-27	1.742e-26	39	399	CENPA,PBK,GATA3,HMGB2,MCM3,RRM2,CDCA2,AURKA,HIST1H2AI,HIST1H2AK,NDC80,BUB1B,NCAPD2,PLK1,PIF1,KIF11,KIF22,KIF2C,TCF19,TROAP,BIRC5,LCK,PRC1,NCAPH,CDCA8,ATP10A,ZAP70,CD3G,CD247,CD6,THY1,SYTL3,ASF1B,CD28,TMPO,EMP1,FIGNL1,TOP2A,AURKB
Coexpression Atlas	GSM538368_500	alpha beta T cells, T.4Mem44h62l.LN, CD4 TCRb CD44hi CD62Llo, Lymph Node, avg-3	Immgen.org, GSE15907	4.157e-28	2e-25	2.631e-27	1.777e-26	37	346	CXCL10,GATA3,TNFRSF18,GIMAP7,CHN2,IL18RAP,IL18R1,AXIN2,GRAMD1B,ICOS,GLRX,NKG7,STK39,HSD11B1,CHST2,BATF,TBX21,LAG3,ID2,CST7,LCK,RGS1,ZAP70,RGS16,IFNG,CD3G,CD247,CD6,PPP3CC,THY1,ABCB9,SYTL3,CD28,PRKCH,ASB2,FYN,IL2RB
Coexpression Atlas	GSM538312_100	NK cells, NK.MCMV7.Sp, CD3-,NK1.1+, Spleen, avg-3	Immgen.org, GSE15907	1.159e-27	5.574e-25	7.24e-27	4.89e-26	22	72	GIMAP7,IL18RAP,IL18R1,NRARP,CCL5,CCR5,NKG7,KLRD1,GPX8,TBX21,CST7,LCK,KLRK1,ARSB,CD7,SYTL3,OSBPL3,PRF1,IL2RB,KLRG1,CTSW,CX3CR1
Coexpression Atlas	GSM605793_500	gamma delta T cells, Tgd.vg2+24ahi.Th.TCRbko, TCRd+ Vg2+ CD24+, Thymus, avg-3	Immgen.org, GSE15907	1.352e-27	6.501e-25	8.334e-27	5.629e-26	39	412	RAB19,PBK,GATA3,HMGB2,MCM3,RRM2,AXIN2,CDCA2,AURKA,HIST1H2AI,HIST1H2AK,BUB1B,NCAPD2,NKG7,STK39,PLK1,KIF11,KIF22,KIF2C,TCF19,BIRC5,CST7,LCK,PRC1,NCAPH,CDCA8,ZAP70,CD3G,CD247,CD6,THY1,ASF1B,CD28,IL2RB,FIGNL1,TOP2A,CTSW,CX3CR1,AURKB
Coexpression Atlas	GSM538309_100	NK cells, NK.MCMV1.Sp, CD3-,NK1.1+, Spleen, avg-3	Immgen.org, GSE15907	1.645e-27	7.914e-25	9.77e-27	6.599e-26	22	73	CXCL10,GIMAP7,IL18RAP,IL18R1,GADD45G,CCL5,CCR5,NKG7,STK39,KLRD1,TBX21,CST7,ZAP70,IFNG,KLRK1,THY1,SYTL3,OSBPL3,PRF1,IL2RB,KLRG1,CTSW
Coexpression Atlas	GSM538291_100	NK cells, NK.b2m-.Sp, NK1.1+ TCRb-, Spleen, avg-3	Immgen.org, GSE15907	1.645e-27	7.914e-25	9.77e-27	6.599e-26	22	73	IL18RAP,IL18R1,NRARP,CCL5,CCR5,NKG7,KLRD1,TBX21,ID2,CST7,LCK,ZAP70,KLRK1,ARSB,CD7,PPP3CC,SYTL3,OSBPL3,PRF1,IL2RB,KLRG1,CTSW
Coexpression Atlas	GSM538315_100	NK cells, NK.Sp, NK1.1+, Spleen, avg-3	Immgen.org, GSE15907	1.645e-27	7.914e-25	9.77e-27	6.599e-26	22	73	GATA3,IL18RAP,IL18R1,NRARP,CCL5,CCR5,NKG7,KLRD1,TBX21,ID2,CST7,LCK,KLRK1,ARSB,CD7,PPP3CC,SYTL3,OSBPL3,PRF1,IL2RB,KLRG1,CTSW
Coexpression Atlas	GSM605817_100	NK cells, NK.49H-.Sp, NK1.1+, Spleen, avg-3	Immgen.org, GSE15907	2.322e-27	1.117e-24	1.362e-26	9.201e-26	22	74	GATA3,IL18RAP,IL18R1,NRARP,CCL5,CCR5,NKG7,KLRD1,TBX21,ID2,CST7,LCK,ZAP70,KLRK1,ARSB,CD7,SYTL3,OSBPL3,PRF1,IL2RB,KLRG1,CTSW
Coexpression Atlas	GSM538323_100	alpha beta T cells, NKT.4+.Sp, TCRb aGalCer-loaded CD1d-tetramer CD4, Spleen, avg-2	Immgen.org, GSE15907	6.318e-27	3.039e-24	3.618e-26	2.443e-25	22	77	GATA3,GIMAP7,CHN2,IL18RAP,IL18R1,ICOS,CCL5,NKG7,TBX21,ID2,LCK,ZAP70,CD160,IFNG,CD3G,ARSB,CD6,THY1,CD28,ASB2,IL2RB,CTSW
Coexpression Atlas	GSM538322_100	alpha beta T cells, NKT.4+.Sp, TCRb aGalCer-loaded CD1d tetramer CD4, Spleen, avg-1	Immgen.org, GSE15907	6.318e-27	3.039e-24	3.618e-26	2.443e-25	22	77	GATA3,GIMAP7,CHN2,IL18RAP,IL18R1,ICOS,CCL5,NKG7,TBX21,ID2,LCK,ZAP70,CD160,IFNG,KLRK1,CD3G,CD6,THY1,CD28,ASB2,IL2RB,CTSW
Coexpression Atlas	GSM538332_100	alpha beta T cells, NKT.44+NK1.1+.Th, aGC CD1d tet CD3e CD44 NK1.1, Thymus, avg-3	Immgen.org, GSE15907	8.728e-27	4.198e-24	4.939e-26	3.336e-25	22	78	GATA3,CHN2,IL18RAP,IL18R1,ICOS,NKG7,KLRD1,TBX21,ID2,CST7,LCK,RGS1,ZAP70,IFNG,KLRK1,CD3G,CD6,CD7,THY1,CD28,IL2RB,CTSW
Coexpression Atlas	GSM399379_500	alpha beta T cells, T.8SP24-.Th, 4- 8+ TCRhi 24-/lo, Thymus, avg-3	Immgen.org, GSE15907	1.016e-26	4.888e-24	5.684e-26	3.839e-25	36	351	GATA3,MCM3,GIMAP7,RRM2,HIST1H2AI,HIST1H2AK,ICOS,BUB1B,NCAPD2,NKG7,HSD11B1,PLK1,KLRD1,KIF11,TCF19,CST7,LCK,ZAP70,ARL4C,CD3G,CD247,CD6,CD7,PPP3CC,THY1,SYTL3,ASF1B,CD28,PRF1,PRKCH,FYN,IL2RB,FIGNL1,TOP2A,CTSW,S1PR4
Coexpression Atlas	GSM605790_500	gamma delta T cells, Tgd.vg2+.Sp.TCRbko, TCRd+ Vg2+ CD44-, Spleen, avg-3	Immgen.org, GSE15907	2.846e-26	1.369e-23	1.574e-25	1.063e-24	37	389	EPSTI1,GATA3,GIMAP7,ITGAD,F2R,IL18RAP,IL18R1,AXIN2,SLC9A3R1,CCL5,NKG7,STK39,HSD11B1,KLRD1,TPST2,TBX21,CST7,LCK,ZAP70,CD160,KLRK1,ARL4C,CD3G,CD247,IGF2R,CD6,CD7,PPP3CC,THY1,SYTL3,CD28,PRF1,PRKCH,FYN,IL2RB,CTSW,S1PR4
Coexpression Atlas	GSM605778_100	gamma delta T cells, Tgd.vg1+vd6+.Th.TCRbko, TCRd+ Vg1.1+ Vd6.3+, Thymus, avg-3	Immgen.org, GSE15907	4.13e-26	1.986e-23	2.232e-25	1.508e-24	21	71	GATA3,CHN2,HIST1H2AK,ICOS,CCL5,NKG7,PLK1,KLRD1,TBX21,CST7,LCK,ZAP70,CD160,CD3G,CD247,CD6,CD7,THY1,CD28,IL2RB,CTSW
Coexpression Atlas	GSM538285_100	NK cells, NK.49CI+.Sp, NK1.1+ CD3- Ly49C/I+, Spleen, avg-3	Immgen.org, GSE15907	4.13e-26	1.986e-23	2.232e-25	1.508e-24	21	71	GATA3,IL18RAP,IL18R1,NRARP,CCL5,CCR5,NKG7,KLRD1,TBX21,ID2,CST7,LCK,KLRK1,ARSB,CD7,SYTL3,OSBPL3,PRF1,IL2RB,KLRG1,CTSW
Coexpression Atlas	GSM605814_100	NK cells, NK.49H+.Sp, NK1.1+ Ly49H+, Spleen, avg-3	Immgen.org, GSE15907	5.783e-26	2.781e-23	3.091e-25	2.087e-24	21	72	IL18RAP,IL18R1,NRARP,CCL5,CCR5,NKG7,HSD11B1,KLRD1,TBX21,CST7,LCK,ZAP70,KLRK1,ARSB,CD7,SYTL3,OSBPL3,PRF1,IL2RB,KLRG1,CTSW
Coexpression Atlas	GSM605802_100	gamma delta T cells, Tgd.vg5+.act.IEL, CD8a+ CD8b- TCRd+ Vg5+ CD44hi, Small Intestine, avg-3	Immgen.org, GSE15907	8.052e-26	3.873e-23	4.256e-25	2.874e-24	21	73	GIMAP7,ITGAD,CHN2,CCL5,NKG7,STK39,KLRD1,TBX21,LAG3,CST7,LCK,RGS1,ZAP70,CD160,CD3G,CD7,SYTL3,OSBPL3,ASB2,IL2RB,CTSW
Coexpression Atlas	GSM538297_100	NK cells, NK.DAP12-.Sp, NK1.1+ CD3-, Spleen, avg-3	Immgen.org, GSE15907	1.115e-25	5.363e-23	5.829e-25	3.937e-24	21	74	GATA3,IL18RAP,IL18R1,NRARP,CCL5,CCR5,NKG7,KLRD1,TBX21,ID2,CST7,LCK,KLRK1,ARSB,CD7,SYTL3,OSBPL3,PRF1,IL2RB,KLRG1,CTSW
Coexpression Atlas	GSM476681_100	gamma delta T cells, Tgd.vg2-.act.Sp, TCRd+ Vg2- CD44+, Spleen, avg-3	Immgen.org, GSE15907	2.105e-25	1.012e-22	1.089e-24	7.353e-24	21	76	GATA3,GIMAP7,ITGAD,IL18RAP,IL18R1,CCL5,NKG7,KLRD1,TBX21,LCK,ZAP70,CD160,KLRK1,CD3G,CD247,CD6,CD7,THY1,CD28,IL2RB,CTSW
Coexpression Atlas	GSM476678_100	gamma delta T cells, Tgd.vg2+.act.Sp, TCRd+ Vg2+ CD44+, Spleen, avg-3	Immgen.org, GSE15907	3.896e-25	1.874e-22	1.994e-24	1.347e-23	21	78	GATA3,F2R,IL18RAP,IL18R1,CCL5,NKG7,KLRD1,TBX21,CST7,LCK,ZAP70,CD160,KLRK1,CD3G,CD247,CD6,CD7,THY1,CD28,IL2RB,CTSW
Coexpression Atlas	GSM538288_100	NK cells, NK.49CI-.Sp, NK1.1+ CD3- Ly49C/I-, Spleen, avg-3	Immgen.org, GSE15907	1.958e-24	9.416e-22	9.708e-24	6.557e-23	20	71	IL18RAP,IL18R1,NRARP,CCL5,CCR5,NKG7,KLRD1,TBX21,CST7,LCK,KLRK1,CD3G,ARSB,CD7,SYTL3,OSBPL3,PRF1,IL2RB,KLRG1,CTSW
Coexpression Atlas	GSM605811_100	gamma delta T cells, Tgd.vg5-.IEL, CD8a+ CD8b- TCRgd+ Vg5- CD44lo, Small Intestine, avg-3	Immgen.org, GSE15907	1.958e-24	9.416e-22	9.708e-24	6.557e-23	20	71	GIMAP7,CHN2,CCL5,NKG7,STK39,KLRD1,GPX8,LAG3,CST7,LCK,RGS1,ZAP70,CD160,CD3G,CD7,SYTL3,OSBPL3,ASB2,IL2RB,CTSW
Coexpression Atlas	GSM605808_100	gamma delta T cells, Tgd.vg5-.act.IEL, CD8a+ CD8b- TCRd+ Vg5- CD44hi, Small Intestine, avg-3	Immgen.org, GSE15907	1.958e-24	9.416e-22	9.708e-24	6.557e-23	20	71	GIMAP7,ITGAD,CHN2,CCL5,NKG7,STK39,KLRD1,LAG3,CST7,LCK,RGS1,ZAP70,CD160,CD3G,CD7,SYTL3,OSBPL3,ASB2,IL2RB,CTSW
Coexpression Atlas	GSM476655_500	gamma delta T cells, Tgd.vg2+24ahi.Th, TCRd+ Vg2+ CD24+, Thymus, avg-3	Immgen.org, GSE15907	6.608e-24	3.178e-21	3.243e-23	2.191e-22	36	423	RAB19,GATA3,HMGB2,MCM3,RRM2,AXIN2,CDCA2,AURKA,HIST1H2AI,HIST1H2AK,SLC9A3R1,BUB1B,NCAPD2,NKG7,STK39,PLK1,KIF11,KIF22,KIF2C,CST7,LCK,PRC1,NCAPH,CDCA8,ZAP70,CD3G,CD247,CD6,THY1,CD28,PRKCH,FYN,IL2RB,TOP2A,CTSW,CX3CR1
Coexpression Atlas	GSM605787_500	gamma delta T cells, Tgd.vg2+.Sp, TCRd+ Vg2+ CD44-, Spleen, avg-3	Immgen.org, GSE15907	4.304e-23	2.07e-20	2.091e-22	1.412e-21	34	386	ETS1,GATA3,GIMAP7,CHN2,IL18R1,AXIN2,LPIN1,SLC9A3R1,UGCG,CCL5,NKG7,STK39,HSD11B1,CNGA1,KLRD1,TPST2,TBX21,CST7,LCK,ZAP70,CD160,ARL4C,CD3G,CD247,CD6,CD7,THY1,SYTL3,CD28,PRF1,PRKCH,IL2RB,CTSW,S1PR4
Coexpression Atlas	GSM476672_500	gamma delta T cells, Tgd.Sp, TCRd+ CD3e+, Spleen, avg-3	Immgen.org, GSE15907	7.711e-23	3.709e-20	3.709e-22	2.505e-21	34	393	TRPM2,GATA3,GIMAP7,ITGAD,CHN2,IL18RAP,IL18R1,SLC9A3R1,CCL5,NKG7,STK39,KLRD1,TPST2,TBX21,ID2,CST7,LCK,ZAP70,CD160,KLRK1,CD3G,CD247,CD6,CD7,PPP3CC,THY1,CD28,PRF1,PRKCH,ASB2,SLAMF7,FYN,IL2RB,CTSW
Coexpression Atlas	GSM538294_100	NK cells, NK.DAP10-.Sp, NK1.1+ TCRb-, Spleen, avg-3	Immgen.org, GSE15907	8.627e-23	4.15e-20	4.109e-22	2.775e-21	19	71	IL18RAP,IL18R1,NRARP,CCL5,CCR5,NKG7,KLRD1,TBX21,CST7,LCK,KLRK1,ARSB,CD7,SYTL3,OSBPL3,PRF1,IL2RB,KLRG1,CTSW
Coexpression Atlas	GSM476664_100	gamma delta T cells, Tgd.vg3+24alo.e17.Th, TCRd+ Vg3+ CD24-, Fetal Thymus, avg-3	Immgen.org, GSE15907	1.087e-22	5.227e-20	5.124e-22	3.461e-21	20	85	CHN2,IL18RAP,BUB1B,NKG7,PLK1,KLRD1,KIF11,KIF2C,CST7,ZAP70,CD160,IGF2BP3,CD3G,CD7,OSBPL3,IL2RB,FIGNL1,TOP2A,CTSW,CX3CR1
Coexpression Atlas	GSM538371_100	alpha beta T cells, T.4Mem44h62l.Sp, CD4 TCRb CD44hi CD62Llo, Spleen, avg-3	Immgen.org, GSE15907	1.15e-22	5.531e-20	5.37e-22	3.627e-21	18	60	GATA3,GIMAP7,IL18RAP,IL18R1,ICOS,CCL5,NKG7,STK39,TBX21,LCK,ZAP70,IFNG,CD3G,CD247,CD6,THY1,CD28,IL2RB
Coexpression Atlas	GSM538395_100	alpha beta T cells, T.8Mem.LN, CD8 TCRb CD44high CD122high, Lymph Node, avg-3	Immgen.org, GSE15907	2.261e-22	1.088e-19	1.046e-21	7.063e-21	18	62	GATA3,IL18RAP,IL18R1,CCL5,CCR5,NKG7,KLRD1,TBX21,CST7,LCK,ZAP70,CD3G,CD6,THY1,CD28,PRF1,IL2RB,CTSW
Coexpression Atlas	GSM605805_100	gamma delta T cells, Tgd.vg5+.IEL, CD8a+ CD8b- TCRd+ Vg5+ CD44lo, Small Intestine, avg-3	Immgen.org, GSE15907	3.653e-22	1.757e-19	1.673e-21	1.13e-20	19	76	GIMAP7,CHN2,CCL5,NKG7,KLRD1,TBX21,LAG3,CST7,LCK,RGS1,ZAP70,CD3G,CD7,SYTL3,OSBPL3,ERRFI1,ASB2,IL2RB,CTSW
Coexpression Atlas	GSM538398_100	alpha beta T cells, T.8Mem.Sp, 4- 8+ 25- 44hi 122hi, Spleen, avg-3	Immgen.org, GSE15907	4.332e-22	2.084e-19	1.966e-21	1.328e-20	18	64	GATA3,IL18RAP,IL18R1,CCL5,NKG7,KLRD1,TBX21,CST7,LCK,ZAP70,CD3G,CD6,PPP3CC,THY1,CD28,PRF1,IL2RB,CTSW
Coexpression Atlas	GSM791141_500	alpha beta T cells, preT.DN2B.Th, Lin-/lo CD25hi CD44+ cKitint, Thymus, avg-2	Immgen.org, GSE15907	6.569e-22	3.16e-19	2.953e-21	1.994e-20	34	420	PBK,GATA3,MCM3,RRM2,CDCA2,AURKA,HIST1H2AI,HIST1H2AK,BUB1B,NCAPD2,NKG7,PLK1,KIF11,KIF22,KIF2C,ESM1,BIRC5,CST7,LCK,PRC1,NCAPH,CDCA8,LGALS1,CD3G,CD247,THY1,SYTL3,ASF1B,CD28,KCNK5,EMP1,FIGNL1,TOP2A,AURKB
Coexpression Atlas	GSM538335_100	alpha beta T cells, NKT.44+NK1.1-.Th, aGC CD1d tet CD3 CD44, Thymus, avg-3	Immgen.org, GSE15907	1.791e-21	8.617e-19	7.978e-21	5.389e-20	19	82	GATA3,CHN2,F2R,IL18RAP,IL18R1,ICOS,NKG7,PLK1,KIF11,TBX21,LCK,ZAP70,CD3G,CD6,THY1,CD28,IL2RB,TOP2A,CTSW
Coexpression Atlas	GSM791154_500	alpha beta T cells, T.DN4.Th, Lin-/lo CD25- CD44- CD28+, Thymus, avg-3	Immgen.org, GSE15907	2.562e-21	1.232e-18	1.13e-20	7.635e-20	32	376	PBK,GATA3,HMGB2,MCM3,RRM2,CDCA2,AURKA,HIST1H2AI,HIST1H2AK,BUB1B,NCAPD2,PLK1,KIF11,KIF22,KIF2C,TCF19,BIRC5,LCK,PRC1,NCAPH,CDCA8,ZAP70,CD3G,CD247,CD6,THY1,ASF1B,CD28,IL2RB,FIGNL1,TOP2A,AURKB
Coexpression Atlas	GSM605761_100	alpha beta T cells, T.4.Sp.B16, 4+ 8- TCR+ 45+, B16 Melanoma Spleen, avg-2	Immgen.org, GSE15907	2.655e-21	1.277e-18	1.161e-20	7.841e-20	18	70	GATA3,TNFRSF18,GIMAP7,IL18R1,ICOS,GLRX,CCL5,CCR5,NKG7,LAG3,LCK,ZAP70,CD3G,CD6,THY1,CD28,IL2RB,KLRG1
Coexpression Atlas	GSM605790_100	gamma delta T cells, Tgd.vg2+.Sp.TCRbko, TCRd+ Vg2+ CD44-, Spleen, avg-3	Immgen.org, GSE15907	2.953e-21	1.42e-18	1.28e-20	8.643e-20	19	84	GATA3,GIMAP7,IL18RAP,CCL5,NKG7,KLRD1,TBX21,CST7,LCK,ZAP70,CD3G,CD247,CD6,CD7,THY1,CD28,PRF1,IL2RB,CTSW
Coexpression Atlas	GSM791149_500	alpha beta T cells, preT.DN3B.Th, Lin-/lo CD25hi CD44- CD28+, Thymus, avg-3	Immgen.org, GSE15907	4.16e-21	2.001e-18	1.786e-20	1.207e-19	33	413	PBK,GATA3,HMGB2,MCM3,RRM2,CDCA2,AURKA,HIST1H2AI,HIST1H2AK,BUB1B,NCAPD2,PLK1,KIF11,KIF22,KIF2C,TCF19,BIRC5,LCK,PRC1,NCAPH,CDCA8,ZAP70,CD3G,CD247,CD6,THY1,SYTL3,ASF1B,CD28,KCNK5,FIGNL1,TOP2A,AURKB
Coexpression Atlas	GSM791134_500	alpha beta T cells, preT.DN2-3.Th, Lin-/lo CD25hi CD44Int, Thymus, avg-2	Immgen.org, GSE15907	4.833e-21	2.325e-18	2.057e-20	1.389e-19	33	415	PBK,GATA3,HMGB2,MCM3,RRM2,CDCA2,AURKA,HIST1H2AI,HIST1H2AK,BUB1B,NCAPD2,NKG7,PLK1,KIF11,KIF22,KIF2C,TCF19,ESM1,BIRC5,CST7,LCK,PRC1,NCAPH,CDCA8,CD3G,CD247,THY1,SYTL3,ASF1B,KCNK5,EMP1,TOP2A,AURKB
Coexpression Atlas	GSM399403_500	alpha beta T cells, T.ISP.Th, 4- 8+ TCR-/lo 24hi, Thymus, avg-3	Immgen.org, GSE15907	5.61e-21	2.698e-18	2.367e-20	1.599e-19	33	417	PBK,GATA3,HMGB2,MCM3,RCC1,RRM2,CDCA2,AURKA,HIST1H2AI,HIST1H2AK,NDC80,BUB1B,NCAPD2,PLK1,KIF11,KIF22,KIF2C,TCF19,BIRC5,LCK,PRC1,NCAPH,CDCA8,ZAP70,CD3G,CD6,THY1,ASF1B,CD28,RPA3,FIGNL1,TOP2A,AURKB
Coexpression Atlas	GSM605776_100	gamma delta T cells, Tgd.vg1+vd6+.Th, TCRd+ Vg1.1+ Vd6.3+, Thymus, avg-2	Immgen.org, GSE15907	2.277e-20	1.095e-17	9.524e-20	6.432e-19	18	78	GATA3,RRM2,CHN2,IL18R1,ICOS,NKG7,KIF11,CST7,LCK,ZAP70,CD160,CD3G,CD6,THY1,CD28,IL2RB,TOP2A,CTSW
Coexpression Atlas	GSM854324_500	Myeloid Cells, MF.Sbcaps.SLN, CD11b+ CD169+ F4/80-, Lymph Node, avg-2	Immgen.org, GSE15907	2.67e-20	1.284e-17	1.107e-19	7.478e-19	30	345	CXCL10,GATA3,F2R,IL18RAP,IL18R1,S100A6,CXCL9,AIF1,CCL5,CCR5,NKG7,HSD11B1,KLRD1,TBX21,ID2,CST7,LCK,RGS1,ZAP70,CD160,IFNG,KLRK1,CD3G,CD7,SYTL3,PRF1,IL2RB,KLRG1,CTSW,CX3CR1
Coexpression Atlas	GSM476684_500	gamma delta T cells, Tgd.vg2-.Sp, TCRd+ Vg2- CD44-, Spleen, avg-3	Immgen.org, GSE15907	4.545e-20	2.186e-17	1.869e-19	1.262e-18	31	382	ETS1,GATA3,GIMAP7,CHN2,IL18R1,AXIN2,SLC9A3R1,CCL5,NKG7,STK39,KLRD1,TPST2,TBX21,CST7,LCK,ZAP70,CD160,ARL4C,CD3G,CD247,CD6,CD7,THY1,SYTL3,CD28,PRF1,PRKCH,FYN,IL2RB,CTSW,S1PR4
Coexpression Atlas	GSM605781_100	gamma delta T cells, Tgd.vg1+vd6-.Th, TCRd+ Vg1.1+, Thymus, avg-3	Immgen.org, GSE15907	4.772e-20	2.295e-17	1.945e-19	1.314e-18	18	81	GATA3,NKG7,PLK1,KIF11,KIF2C,LCK,PRC1,CDCA8,ZAP70,CD3G,CD247,CD6,CD7,THY1,CD28,IL2RB,TOP2A,CTSW
Coexpression Atlas	GSM605796_100	gamma delta T cells, Tgd.vg2-.Sp.TCRbko, TCRd+ Vg2- CD44-, Spleen, avg-3	Immgen.org, GSE15907	6.064e-20	2.917e-17	2.451e-19	1.655e-18	18	82	GATA3,GIMAP7,CCL5,NKG7,TBX21,CST7,LCK,ZAP70,CD3G,CD247,CD6,CD7,THY1,CD28,PRF1,PRKCH,IL2RB,CTSW
Coexpression Atlas	GSM538409_500	alpha beta T cells, T.8Nve.MLN, 4- 8+ 25- 62Lhi 44lo, Lymph Node, avg-3	Immgen.org, GSE15907	6.531e-20	3.142e-17	2.618e-19	1.768e-18	30	356	EPSTI1,GATA3,GIMAP7,IL18R1,AXIN2,ICOS,NKG7,HSD11B1,CNGA1,KLRD1,TPST2,CST7,LCK,ZAP70,ARL4C,CD3G,CD247,CD6,CD7,PPP3CC,THY1,SYTL3,CD28,DNAJC15,PRF1,PRKCH,FYN,IL2RB,CTSW,S1PR4
Coexpression Atlas	GSM538406_500	alpha beta T cells, T.8Nve.LN, 4- 8+ 25- 62Lhi 44lo, Lymph Node, avg-3	Immgen.org, GSE15907	1.24e-19	5.962e-17	4.928e-19	3.328e-18	29	334	EPSTI1,GATA3,GIMAP7,F2R,IL18R1,AXIN2,ICOS,NKG7,HSD11B1,KLRD1,CST7,LCK,ZAP70,ARL4C,CD3G,CD247,CD6,CD7,PPP3CC,THY1,SYTL3,CD28,DNAJC15,PRF1,PRKCH,FYN,IL2RB,CTSW,S1PR4
Coexpression Atlas	GSM605770_500	alpha beta T cells, T.8.Sp.B16, 4- 8+ TCR+ 45+, B16 Melanoma Spleen, avg-3	Immgen.org, GSE15907	1.346e-19	6.475e-17	5.307e-19	3.585e-18	29	335	EPSTI1,GATA3,GIMAP7,IL18R1,AXIN2,ICOS,CCL5,NKG7,HSD11B1,CNGA1,KLRD1,CST7,LCK,ZAP70,ARL4C,CD3G,CD247,CD6,CD7,PPP3CC,THY1,SYTL3,CD28,DNAJC15,PRF1,PRKCH,IL2RB,CTSW,S1PR4
Coexpression Atlas	GSM538413_500	alpha beta T cells, T.8Nve.PP, TCRb+ CD8+ CD44low CD62L high, Peyer's Patch, avg-1	Immgen.org, GSE15907	1.462e-19	7.03e-17	5.715e-19	3.86e-18	29	336	EPSTI1,GATA3,GIMAP7,F2R,IL18R1,AXIN2,ICOS,NKG7,HSD11B1,CNGA1,KLRD1,CST7,LCK,ZAP70,ARL4C,CD3G,CD247,CD6,CD7,PPP3CC,THY1,SYTL3,CD28,DNAJC15,PRF1,PRKCH,FYN,IL2RB,CTSW
Coexpression Atlas	GSM538338_100	alpha beta T cells, NKT.44-NK1.1-.Th, aGC CD1d tet CD3e, Thymus, avg-2	Immgen.org, GSE15907	3.676e-19	1.768e-16	1.426e-18	9.63e-18	18	90	GATA3,RRM2,CHN2,IL18R1,ICOS,KIF11,FAM129A,CST7,LCK,ZAP70,CD3G,CD247,CD6,THY1,CD28,IL2RB,TOP2A,CTSW
Coexpression Atlas	GSM605909_500	CD positive, T.8Nve.Sp.OT1, CD8+ CD45.1+, Spleen, avg-3	Immgen.org, GSE15907	8.329e-19	4.006e-16	3.205e-18	2.165e-17	29	358	EPSTI1,GATA3,GIMAP7,IL18R1,AXIN2,ICOS,UGCG,NKG7,HSD11B1,CNGA1,KLRD1,CST7,LCK,ZAP70,ARL4C,CD3G,CD247,CD6,CD7,PPP3CC,THY1,SYTL3,CD28,DNAJC15,PRF1,PRKCH,IL2RB,CTSW,S1PR4
Coexpression Atlas	GSM399385_500	alpha beta T cells, T.8SP69+.Th, 4- 8+ TCRhi 69+, Thymus, avg-3	Immgen.org, GSE15907	1.128e-18	5.425e-16	4.306e-18	2.908e-17	29	362	NAB2,GATA3,MCM3,GIMAP7,HIST1H2AI,ICOS,NCAPD2,NKG7,TCF19,CST7,LCK,COTL1,ZAP70,CD160,CD3G,CD247,CD6,CD7,THY1,SYTL3,ASF1B,CD28,PRF1,PRKCH,FYN,IL2RB,FIGNL1,TOP2A,CTSW
Coexpression Atlas	GSM791143_500	alpha beta T cells, preT.DN3-4.Th, Lin-/lo CD25int CD44- CD28+, Thymus, avg-3	Immgen.org, GSE15907	1.412e-18	6.791e-16	5.347e-18	3.612e-17	30	397	PBK,GATA3,HMGB2,MCM3,RRM2,CDCA2,AURKA,HIST1H2AI,HIST1H2AK,BUB1B,NCAPD2,PLK1,KIF11,KIF22,KIF2C,TCF19,BIRC5,LCK,PRC1,NCAPH,CDCA8,ZAP70,CD3G,CD247,THY1,ASF1B,CD28,FIGNL1,TOP2A,AURKB
Coexpression Atlas	GSM791114_500	Stem Cells, SC.CDP.BM, Sca1- Flt3+ MCSFR+ cKitlo, Bone marrow, avg-3	Immgen.org, GSE15907	1.868e-18	8.986e-16	7.02e-18	4.741e-17	30	401	PBK,MCM3,RRM2,CDCA2,S100A6,AURKA,HIST1H2AI,HIST1H2AK,BUB1B,NCAPD2,AIF1,GNA15,PLK1,KIF11,KIF22,KIF2C,TCF19,BIRC5,CST7,H2AFY,PRC1,NCAPH,CDCA8,LGALS1,CD7,ASF1B,FIGNL1,TOP2A,CX3CR1,AURKB
Coexpression Atlas	GSM605763_500	alpha beta T cells, T.4.TI.B16, 4+ 8- TCR+ 45+, B16 Melanoma Tumor, avg-3	Immgen.org, GSE15907	1.912e-18	9.198e-16	7.131e-18	4.816e-17	28	338	ETS1,GATA3,TNFRSF18,GIMAP7,IL1RL2,IL18R1,AXIN2,ICOS,NKG7,STK39,HSD11B1,CST7,LCK,ZAP70,ARL4C,CD3G,CD247,CD6,PPP3CC,THY1,CD28,PRF1,PRKCH,FYN,IL2RB,KLRG1,CTSW,S1PR4
Coexpression Atlas	GSM605775_100	gamma delta T cells, Tgd.vg1+vd6+.Th, TCRd+ Vd6.3+ Vg1.1+, Thymus, avg-1	Immgen.org, GSE15907	3.641e-18	1.751e-15	1.347e-17	9.099e-17	16	70	GATA3,CHN2,IL18R1,ICOS,NKG7,CST7,LCK,ZAP70,CD160,CD3G,CD6,CD7,THY1,CD28,IL2RB,CTSW
Coexpression Atlas	GSM538362_500	alpha beta T cells, T.4Mem.LN, TCRb CD44high CD122lo CD4, Lymph Node, avg-3	Immgen.org, GSE15907	4.128e-18	1.985e-15	1.516e-17	1.024e-16	28	348	ETS1,GATA3,TNFRSF18,GIMAP7,IL18R1,AXIN2,GRAMD1B,SLC9A3R1,ICOS,NCAPD2,STK39,HSD11B1,CHST2,LAG3,CST7,LCK,ZAP70,RGS16,CD3G,CD247,CD6,PPP3CC,THY1,ABCB9,CD28,PRKCH,FYN,IL2RB
Coexpression Atlas	GSM538415_500	alpha beta T cells, T.8Nve.Sp, 4- 8+ 25- 62Lhi 44lo, Spleen, avg-3	Immgen.org, GSE15907	6.47e-18	3.112e-15	2.358e-17	1.592e-16	28	354	EPSTI1,GATA3,GIMAP7,F2R,AXIN2,ICOS,NKG7,HSD11B1,KLRD1,CST7,LCK,ZAP70,ARL4C,CD3G,CD247,CD6,CD7,PPP3CC,THY1,SYTL3,CD28,DNAJC15,PRF1,PRKCH,FYN,IL2RB,CTSW,S1PR4
Coexpression Atlas	GSM538352_500	B cells, proB.FrA.BM, CD19- IgM- CD43+ CD24intermediate CD45R+ AA4.1+ CD, Bone marrow, avg-2	Immgen.org, GSE15907	7.397e-18	3.558e-15	2.675e-17	1.807e-16	29	388	PBK,HMGB2,MCM3,RRM2,IL18RAP,IL18R1,CDCA2,AURKA,HIST1H2AI,HIST1H2AK,BUB1B,NCAPD2,GNA15,NKG7,PLK1,KIF11,KIF22,KIF2C,TCF19,BIRC5,CST7,H2AFY,PRC1,NCAPH,CDCA8,EMP1,FIGNL1,TOP2A,AURKB
Coexpression Atlas	GSM399370_500	alpha beta T cells, T.4SP24-.Th, 4+ 8- TCRhi 24-/lo, Thymus, avg-3	Immgen.org, GSE15907	1.442e-17	6.937e-15	5.177e-17	3.497e-16	28	365	ETS1,GATA3,TNFRSF18,GIMAP7,CHN2,AXIN2,HIST1H2AI,ICOS,STK39,HSD11B1,KIF11,TCF19,LCK,ATP10A,ZAP70,ARL4C,CD3G,CD247,CD6,CD7,THY1,CD28,PRKCH,FYN,IL2RB,TOP2A,CTSW,S1PR4
Coexpression Atlas	GSM605784_100	gamma delta T cells, Tgd.vg1+vd6-.Th.TCRbko, TCRd+ Vg1.1+, Thymus, avg-3	Immgen.org, GSE15907	2.938e-17	1.413e-14	1.047e-16	7.071e-16	16	79	GATA3,RRM2,HIST1H2AK,NCAPD2,CCL5,NKG7,PLK1,LCK,ZAP70,CD3G,CD247,CD6,CD7,THY1,IL2RB,CTSW
Coexpression Atlas	GSM538377_500	alpha beta T cells, T.4Nve.MLN, 4+ 8- 25- 62Lhi 44lo, Lymph Node, avg-3	Immgen.org, GSE15907	3.177e-17	1.528e-14	1.124e-16	7.59e-16	27	344	ETS1,GATA3,GIMAP7,IL1RL2,IL18R1,AXIN2,SLC9A3R1,ICOS,UGCG,STK39,HSD11B1,LCK,ZAP70,ARL4C,CD3G,CD247,ARSB,CD6,PPP3CC,THY1,ABCB9,CD28,PRF1,PRKCH,FYN,CTSW,S1PR4
Coexpression Atlas	GSM403986_500	CD positive, CD4 Test NA, 4+8-B220-, Spleen, avg-1	Immgen.org, GSE15907	8.093e-17	3.893e-14	2.841e-16	1.919e-15	27	357	ETS1,GATA3,GIMAP7,IL1RL2,IL18R1,AXIN2,SLC9A3R1,ICOS,UGCG,STK39,HSD11B1,LCK,ZAP70,ARL4C,CD3G,CD247,CD6,PPP3CC,THY1,ABCB9,CD28,PRF1,PRKCH,FYN,IL2RB,CTSW,S1PR4
Coexpression Atlas	GSM476675_100	gamma delta T cells, Tgd.Th, TCRd+ CD3e+, Thymus, avg-3	Immgen.org, GSE15907	8.349e-17	4.016e-14	2.91e-16	1.965e-15	16	84	GATA3,NCAPD2,NKG7,PLK1,KIF11,KIF2C,LCK,ZAP70,CD3G,CD247,CD6,THY1,CD28,IL2RB,TOP2A,CTSW
Coexpression Atlas	GSM605909_100	CD positive, T.8Nve.Sp.OT1, CD8+ CD45.1+, Spleen, avg-3	Immgen.org, GSE15907	1.192e-16	5.731e-14	4.123e-16	2.785e-15	15	70	GIMAP7,IL18R1,NKG7,KLRD1,CST7,LCK,ZAP70,CD3G,CD247,CD6,CD7,THY1,CD28,IL2RB,CTSW
Coexpression Atlas	GSM476658_100	gamma delta T cells, Tgd.vg2-24ahi.Th, TCRd+ Vg2- CD24+, Thymus, avg-2	Immgen.org, GSE15907	1.51e-16	7.264e-14	5.189e-16	3.505e-15	16	87	GATA3,NCAPD2,NKG7,PLK1,KIF11,KIF2C,LCK,ZAP70,CD3G,CD247,CD6,THY1,CD28,IL2RB,TOP2A,CTSW
Coexpression Atlas	GSM538358_500	B cells, proB.FrBC.FL, CD19+ IgM- CD43+ CD24+ AA4.1+ CD45R+, Fetal Liver, avg-3	Immgen.org, GSE15907	1.551e-16	7.461e-14	5.291e-16	3.574e-15	28	400	CENPA,PBK,HMGB2,MCM3,RRM2,CDCA2,AURKA,HIST1H2AI,HIST1H2AK,NDC80,BUB1B,NCAPD2,PLK1,KIF11,KIF22,KIF2C,TCF19,BIRC5,PRC1,NCAPH,CDCA8,IGF2BP3,ASF1B,EMP1,RPA3,FIGNL1,TOP2A,AURKB
Coexpression Atlas	GSM399391_500	alpha beta T cells, T.DP.Th, 4+ 8+ TCR-/lo 69-, Thymus, avg-3	Immgen.org, GSE15907	1.618e-16	7.783e-14	5.481e-16	3.702e-15	27	367	GATA3,HMGB2,RRM2,GFI1,AURKA,HIST1H2AI,HIST1H2AK,BUB1B,NCAPD2,PLK1,KIF11,KIF22,KIF2C,LCK,PRC1,NCAPH,ATP10A,ZAP70,CD3G,CD247,CD6,THY1,SYTL3,ASF1B,CD28,TOP2A,AURKB
Coexpression Atlas	GSM538354_500	B cells, proB.FrA.BM, AA4.1+ CD117+ IL7R+ CD45R+ CD24- CD19- IgM-, Bone marrow, avg-1	Immgen.org, GSE15907	1.693e-16	8.141e-14	5.693e-16	3.845e-15	25	304	PBK,HMGB2,RRM2,IL18RAP,IL18R1,CDCA2,AURKA,HIST1H2AI,HIST1H2AK,NDC80,BUB1B,NKG7,KIF11,KIF22,KIF2C,BIRC5,CST7,H2AFY,PRC1,NCAPH,CDCA8,EMP1,FIGNL1,TOP2A,AURKB
Coexpression Atlas	GSM605787_100	gamma delta T cells, Tgd.vg2+.Sp, TCRd+ Vg2+ CD44-, Spleen, avg-3	Immgen.org, GSE15907	1.877e-16	9.027e-14	6.269e-16	4.234e-15	15	72	GATA3,GIMAP7,CCL5,NKG7,CST7,LCK,ZAP70,CD3G,CD247,CD6,CD7,THY1,CD28,IL2RB,CTSW
Coexpression Atlas	GSM399452_500	B cells, preB.FrC.BM, CD19+ IgM- CD45R+ CD43+ HSA+, Bone marrow, avg-3	Immgen.org, GSE15907	2.748e-16	1.322e-13	9.115e-16	6.156e-15	28	409	CENPA,PBK,HMGB2,MCM3,RRM2,CDCA2,AURKA,HIST1H2AI,HIST1H2AK,NDC80,BUB1B,NCAPD2,PLK1,PIF1,KIF11,KIF22,KIF2C,TCF19,TROAP,BIRC5,PRC1,NCAPH,CDCA8,ASF1B,SLAMF7,FIGNL1,TOP2A,AURKB
Coexpression Atlas	GSM538365_100	alpha beta T cells, T.4Mem.Sp, 4+ 8- 25- 44hi 122lo, Spleen, avg-3	Immgen.org, GSE15907	3.486e-16	1.677e-13	1.148e-15	7.757e-15	14	60	GATA3,GIMAP7,ICOS,CCL5,NKG7,TBX21,LCK,ZAP70,CD3G,CD6,THY1,CD28,IL2RB,KLRG1
Coexpression Atlas	GSM791136_500	alpha beta T cells, preT.DN2.Th, Lin-/lo CD25hi CD44+ cKit+, Thymus, avg-3	Immgen.org, GSE15907	5.419e-16	2.607e-13	1.773e-15	1.198e-14	28	420	PBK,GATA3,MCM3,RRM2,CDCA2,AURKA,HIST1H2AI,HIST1H2AK,BUB1B,NCAPD2,NKG7,PLK1,KIF11,KIF2C,ESM1,CST7,H2AFY,LCK,PRC1,NCAPH,CD3G,THY1,SYTL3,ASF1B,KCNK5,FIGNL1,TOP2A,AURKB
Coexpression Atlas	GSM538357_500	B cells, proB.FrA.FL, CD19- IgM- CD43+ CD24intermediate CD45R+ AA4.1+ CD, Fetal Liver, avg-1	Immgen.org, GSE15907	6.118e-16	2.943e-13	1.988e-15	1.343e-14	28	422	CENPA,PBK,HMGB2,MCM3,RRM2,IL18RAP,CDCA2,AURKA,HIST1H2AI,HIST1H2AK,NDC80,BUB1B,NCAPD2,PLK1,KIF11,KIF22,KIF2C,BIRC5,H2AFY,PRC1,NCAPH,CDCA8,IGF2BP3,ASF1B,EMP1,FIGNL1,TOP2A,AURKB
Coexpression Atlas	GSM476684_100	gamma delta T cells, Tgd.vg2-.Sp, TCRd+ Vg2- CD44-, Spleen, avg-3	Immgen.org, GSE15907	8.263e-16	3.975e-13	2.668e-15	1.802e-14	15	79	GATA3,CCL5,NKG7,LCK,ZAP70,CD160,CD3G,CD247,CD6,CD7,THY1,CD28,PRKCH,IL2RB,CTSW
Coexpression Atlas	GSM476672_100	gamma delta T cells, Tgd.Sp, TCRd+ CD3e+, Spleen, avg-3	Immgen.org, GSE15907	1.228e-15	5.905e-13	3.937e-15	2.659e-14	15	81	GATA3,ITGAD,CCL5,NKG7,KLRD1,TBX21,LCK,ZAP70,CD160,CD3G,CD247,CD7,THY1,IL2RB,CTSW
Coexpression Atlas	GSM538345_500	B cells, proB.CLP.BM, CD19- IgM- CD43+ CD24intermediate CD45R- AA4.1+ CD, Bone marrow, avg-2	Immgen.org, GSE15907	1.292e-15	6.213e-13	4.115e-15	2.779e-14	27	399	PBK,MCM3,GIMAP7,RRM2,IL18RAP,IL18R1,CDCA2,HIST1H2AI,HIST1H2AK,BUB1B,NCAPD2,GNA15,NKG7,PLK1,KIF11,KIF22,KIF2C,BIRC5,CST7,H2AFY,PRC1,NCAPH,CDCA8,EMP1,FIGNL1,TOP2A,AURKB
Coexpression Atlas	GSM605770_100	alpha beta T cells, T.8.Sp.B16, 4- 8+ TCR+ 45+, B16 Melanoma Spleen, avg-3	Immgen.org, GSE15907	1.48e-15	7.12e-13	4.684e-15	3.164e-14	14	66	GIMAP7,NKG7,KLRD1,CST7,LCK,ZAP70,CD3G,CD247,CD6,THY1,CD28,PRF1,IL2RB,CTSW
Coexpression Atlas	GSM791105_500	Stem Cells, SC.MDP.BM, Sca1- Flt3+ MCSFR+ cKithi, Bone marrow, avg-3	Immgen.org, GSE15907	1.554e-15	7.473e-13	4.885e-15	3.299e-14	27	402	PBK,MCM3,RRM2,CDCA2,AURKA,HIST1H2AI,HIST1H2AK,BUB1B,NCAPD2,GNA15,NKG7,PLK1,KIF11,KIF22,KIF2C,BIRC5,CST7,H2AFY,PRC1,NCAPH,CDCA8,LGALS1,ASF1B,FIGNL1,TOP2A,CX3CR1,AURKB
Coexpression Atlas	GSM403987_500	CD positive, CD4 Test DB, 4+8-B220-, Spleen, avg-1	Immgen.org, GSE15907	2.015e-15	9.695e-13	6.295e-15	4.252e-14	25	338	ETS1,GATA3,TNFRSF18,GIMAP7,IL1RL2,IL18R1,AXIN2,ICOS,UGCG,STK39,HSD11B1,LCK,ZAP70,ARL4C,CD3G,CD247,CD6,PPP3CC,THY1,CD28,PRF1,PRKCH,FYN,IL2RB,S1PR4
Coexpression Atlas	GSM538382_500	alpha beta T cells, T.4Nve.Sp, 4+ 8- 25- 62Lhi 44lo, Spleen, avg-4	Immgen.org, GSE15907	2.158e-15	1.038e-12	6.655e-15	4.495e-14	25	339	GATA3,TNFRSF18,GIMAP7,IL1RL2,IL18R1,AXIN2,ICOS,UGCG,STK39,HSD11B1,CNGA1,LCK,ZAP70,ARL4C,CD3G,CD247,CD6,THY1,CD28,PRF1,PRKCH,FYN,IL2RB,CTSW,S1PR4
Coexpression Atlas	GSM399382_500	alpha beta T cells, T.8SP24int.Th, 4- 8+ TCRhi 24int, Thymus, avg-3	Immgen.org, GSE15907	2.158e-15	1.038e-12	6.655e-15	4.495e-14	25	339	NAB2,GATA3,MCM3,GIMAP7,RRM2,HIST1H2AI,ICOS,NCAPD2,NKG7,KIF11,LCK,ZAP70,CD3G,CD247,CD6,CD7,THY1,SYTL3,CD28,PRKCH,FYN,IL2RB,FIGNL1,TOP2A,CTSW
Coexpression Atlas	GSM791154_100	alpha beta T cells, T.DN4.Th, Lin-/lo CD25- CD44- CD28+, Thymus, avg-3	Immgen.org, GSE15907	2.622e-15	1.261e-12	8.034e-15	5.426e-14	15	85	PBK,GATA3,RRM2,BUB1B,PLK1,KIF11,KIF2C,LCK,ZAP70,CD3G,CD6,THY1,ASF1B,CD28,IL2RB
Coexpression Atlas	GSM399365_500	alpha beta T cells, T.4FP3+25+.Sp, 4+ 8- GFP+ 25+, Spleen, avg-3	Immgen.org, GSE15907	3.028e-15	1.457e-12	9.219e-15	6.226e-14	25	344	GATA3,TNFRSF18,BCL3,GIMAP7,AXIN2,SLC9A3R1,ICOS,STK39,CHST2,BATF,LAG3,CST7,LCK,RGS1,ZAP70,CD3G,CD247,CD6,THY1,CD28,PRKCH,FYN,IL2RB,KLRG1,S1PR4
Coexpression Atlas	GSM538355_500	B cells, proB.FrA.FL, CD19- IgM- CD43+ CD24intermediate AA4.1+ CD45R+ CD, Fetal Liver, avg-2	Immgen.org, GSE15907	5.114e-15	2.46e-12	1.547e-14	1.045e-13	27	422	CENPA,PBK,HMGB2,MCM3,RRM2,IL18RAP,CDCA2,AURKA,HIST1H2AI,HIST1H2AK,NDC80,BUB1B,NCAPD2,PLK1,KIF11,KIF22,KIF2C,BIRC5,H2AFY,PRC1,NCAPH,CDCA8,IGF2BP3,EMP1,FIGNL1,TOP2A,AURKB
Coexpression Atlas	GSM791131_500	B cells, MLP.FL, CD19- IgM- CD43+ CD24intermediate AA4.1+ CD45R- CD, Fetal Liver, avg-3	Immgen.org, GSE15907	6.08e-15	2.924e-12	1.828e-14	1.234e-13	27	425	PRPF31,PBK,MCM3,RRM2,IL18RAP,CDCA2,AURKA,HIST1H2AI,HIST1H2AK,BUB1B,NCAPD2,NKG7,PLK1,KIF11,KIF22,KIF2C,BIRC5,CST7,H2AFY,PRC1,NCAPH,CDCA8,IGF2BP3,TIE1,FIGNL1,TOP2A,AURKB
Coexpression Atlas	GSM404000_500	CD positive, CD4 Test JS, 4+8-B220-, Spleen, avg-3	Immgen.org, GSE15907	8.089e-15	3.891e-12	2.417e-14	1.632e-13	25	359	ETS1,GATA3,GIMAP7,IL1RL2,IL18R1,AXIN2,ICOS,UGCG,STK39,HSD11B1,LCK,ZAP70,ARL4C,CD3G,CD247,CD6,PPP3CC,THY1,CD28,PRF1,PRKCH,FYN,IL2RB,CTSW,S1PR4
Coexpression Atlas	GSM399450_500	B cells, proB.FrBC.BM, CD19+ IgM- CD43+ AA4.1+ CD45R+, Bone marrow, avg-2	Immgen.org, GSE15907	1.31e-14	6.303e-12	3.891e-14	2.628e-13	26	402	PIK3AP1,CENPA,PBK,HMGB2,RRM2,CDCA2,AURKA,HIST1H2AI,HIST1H2AK,NDC80,BUB1B,NCAPD2,PLK1,KIF11,KIF22,KIF2C,TCF19,BIRC5,PRC1,NCAPH,CDCA8,ASF1B,EMP1,FIGNL1,TOP2A,AURKB
Coexpression Atlas	GSM538418_500	B cells, proB.FrBC.BM, CD19+ IgM- CD45R+ CD43+ HSA+, Bone marrow, avg-1	Immgen.org, GSE15907	2.473e-14	1.19e-11	7.298e-14	4.929e-13	25	377	PIK3AP1,PBK,HMGB2,RRM2,CDCA2,AURKA,HIST1H2AI,HIST1H2AK,NDC80,BUB1B,NCAPD2,PLK1,KIF11,KIF22,KIF2C,TCF19,BIRC5,PRC1,NCAPH,CDCA8,ASF1B,SLAMF7,FIGNL1,TOP2A,AURKB
Coexpression Atlas	GSM538412_500	alpha beta T cells, T.8Nve.PP, TCR+ CD8+ CD44low CD62Lhigh, Peyer's Patch, avg-1	Immgen.org, GSE15907	4.268e-14	2.053e-11	1.252e-13	8.454e-13	23	317	EPSTI1,KREMEN2,GIMAP7,IL18R1,AXIN2,ICOS,NKG7,KLRD1,CST7,LCK,ZAP70,ARL4C,CD3G,CD247,CD6,CD7,PPP3CC,THY1,CD28,PRF1,PRKCH,IL2RB,CTSW
Coexpression Atlas	GSM605753_500	alpha beta T cells, T.4.LN.BDC, 4+ 8- BDC+, Lymph Node, avg-3	Immgen.org, GSE15907	5.174e-14	2.489e-11	1.508e-13	1.019e-12	24	354	ETS1,GATA3,GIMAP7,IL1RL2,IL18R1,AXIN2,ICOS,UGCG,STK39,HSD11B1,LCK,ZAP70,ARL4C,CD3G,CD247,CD6,PPP3CC,THY1,ASF1B,CD28,PRF1,PRKCH,FYN,S1PR4
Coexpression Atlas	GSM399367_500	alpha beta T cells, T.4int8+.Th, 4int 8+ TCRhi, Thymus, avg-3	Immgen.org, GSE15907	5.881e-14	2.829e-11	1.704e-13	1.151e-12	22	289	NAB2,GATA3,MCM3,GIMAP7,GRAMD1B,ICOS,NCAPD2,NKG7,KIF11,LCK,ZAP70,CD3G,CD247,CD6,CD7,THY1,CD28,PRKCH,FYN,IL2RB,TOP2A,CTSW
Coexpression Atlas	GSM538340_500	B cells, preB.FrD.FL, AA4.1+ IgM- CD19+ CD43- CD24+, Fetal Liver, avg-3	Immgen.org, GSE15907	7.113e-14	3.421e-11	2.049e-13	1.384e-12	25	395	PIK3AP1,PBK,HMGB2,RRM2,CDCA2,HIST1H2AI,HIST1H2AK,NDC80,BUB1B,NCAPD2,PLK1,KIF11,KIF22,KIF2C,TCF19,BIRC5,PRC1,NCAPH,CDCA8,IGF2BP3,ASF1B,SLAMF7,FIGNL1,TOP2A,AURKB
Coexpression Atlas	GSM605756_500	alpha beta T cells, T.4.Pa.BDC, 4+ 8- BDC+, Pancreas, avg-2	Immgen.org, GSE15907	8.787e-14	4.227e-11	2.516e-13	1.699e-12	23	328	NAB2,ETS1,GATA3,TNFRSF18,BCL3,GIMAP7,GFI1,ICOS,UGCG,STK39,LCK,ZAP70,CD3G,CD247,CD6,PPP3CC,THY1,ABCB9,ASF1B,CD28,PRKCH,FYN,IL2RB
Coexpression Atlas	GSM605766_500	alpha beta T cells, T.4FP3-.Sp, 4+ 8- GFP- 44lo, Spleen, avg-3	Immgen.org, GSE15907	9.512e-14	4.575e-11	2.707e-13	1.829e-12	24	364	ETS1,GATA3,GIMAP7,IL1RL2,IL18R1,AXIN2,SLC9A3R1,ICOS,UGCG,STK39,HSD11B1,LCK,ZAP70,ARL4C,CD3G,CD247,CD6,PPP3CC,THY1,CD28,PRF1,PRKCH,FYN,S1PR4
Coexpression Atlas	GSM538414_500	alpha beta T cells, T.8Nve.PP, TCRb+ CD8+ CD44low CD62Lhigh, Peyer's Patch, avg-1	Immgen.org, GSE15907	1.027e-13	4.94e-11	2.906e-13	1.963e-12	22	297	GATA3,GIMAP7,IL18R1,DES,SLC9A3R1,NKG7,KLRD1,LCK,ZAP70,ARL4C,CD3G,CD247,CD6,CD7,PPP3CC,THY1,SYTL3,CD28,PRF1,PRKCH,IL2RB,CTSW
Coexpression Atlas	GSM399397_100	alpha beta T cells, T.DPbl.Th, 4+ 8+ TCR-/lo FSChi, Thymus, avg-3	Immgen.org, GSE15907	1.416e-13	6.811e-11	3.983e-13	2.69e-12	14	90	RRM2,BUB1B,PLK1,KIF11,KIF22,KIF2C,BIRC5,LCK,PRC1,NCAPH,CDCA8,CD3G,THY1,TOP2A
Coexpression Atlas	GSM538374_500	alpha beta T cells, T.4Nve.LN, 4+ 8- 25- 62Lhi 44lo, Lymph Node, avg-3	Immgen.org, GSE15907	1.46e-13	7.022e-11	4.083e-13	2.758e-12	23	336	ETS1,GATA3,GIMAP7,IL1RL2,IL18R1,AXIN2,ICOS,STK39,HSD11B1,LCK,ZAP70,ARL4C,CD3G,CD247,CD6,PPP3CC,THY1,CD28,PRF1,PRKCH,FYN,CTSW,S1PR4
Coexpression Atlas	GSM399365_100	alpha beta T cells, T.4FP3+25+.Sp, 4+ 8- GFP+ 25+, Spleen, avg-3	Immgen.org, GSE15907	1.736e-13	8.348e-11	4.826e-13	3.259e-12	13	73	GATA3,TNFRSF18,GIMAP7,ICOS,LCK,ZAP70,CD3G,CD247,CD6,THY1,CD28,IL2RB,KLRG1
Coexpression Atlas	GSM399394_500	alpha beta T cells, T.DP69+.Th, 4+ 8+ TCRlo/int 69+, Thymus, avg-3	Immgen.org, GSE15907	1.763e-13	8.479e-11	4.873e-13	3.291e-12	22	305	RAB19,NAB2,ETS1,GATA3,GFI1,AXIN2,GRAMD1B,ICOS,DUSP2,LCK,ZAP70,IGF2BP3,CD3G,CD247,CD6,THY1,CD28,PRKCH,TMSB10,FYN,IL2RB,CTSW
Coexpression Atlas	GSM538207_500	B cells, B.GC.Sp, CD19+ IgM+ IgD- GL7+ PNA+, Spleen, avg-3	Immgen.org, GSE15907	2.422e-13	1.165e-10	6.656e-13	4.495e-12	24	380	PBK,HMGB2,MCM3,RRM2,CDCA2,AURKA,HIST1H2AI,HIST1H2AK,NDC80,BUB1B,NCAPD2,PLK1,KIF11,KIF22,KIF2C,TCF19,BIRC5,PRC1,NCAPH,CDCA8,ASF1B,FIGNL1,TOP2A,AURKB
Coexpression Atlas	GSM399448_500	B cells, preB.FrD.BM, CD19+ IgM- CD45R+ CD43-, Bone marrow, avg-3	Immgen.org, GSE15907	3.037e-13	1.461e-10	8.299e-13	5.605e-12	24	384	PIK3AP1,PBK,HMGB2,RRM2,CDCA2,HIST1H2AI,HIST1H2AK,NDC80,BUB1B,NCAPD2,PLK1,KIF11,KIF22,KIF2C,TCF19,BIRC5,PRC1,NCAPH,CDCA8,ASF1B,SLAMF7,FIGNL1,TOP2A,AURKB
Coexpression Atlas	GSM399373_500	alpha beta T cells, T.4SP24int.Th, 4+ 8- TCRhi 24int, Thymus, avg-3	Immgen.org, GSE15907	5.968e-13	2.87e-10	1.622e-12	1.095e-11	22	324	NAB2,ETS1,GATA3,TNFRSF18,GIMAP7,AXIN2,ICOS,STK39,ID2,LCK,ZAP70,IGF2BP3,CD3G,CD247,CD6,THY1,ABCB9,CD28,ASB2,FYN,IL2RB,CTSW
Coexpression Atlas	GSM538380_500	alpha beta T cells, T.4Nve.PP, TCR+ CD4+ CD44low CD62Lhigh, Peyer's Patch, avg-2	Immgen.org, GSE15907	7.179e-13	3.453e-10	1.94e-12	1.31e-11	22	327	ETS1,GATA3,GIMAP7,IL18R1,AXIN2,ICOS,UGCG,STK39,HSD11B1,CNGA1,LCK,ZAP70,ARL4C,CD3G,CD247,CD6,PPP3CC,THY1,CD28,PRKCH,FYN,CTSW
Coexpression Atlas	GSM399376_500	alpha beta T cells, T.4SP69+.Th, 4+ 8- TCRhi 69+, Thymus, avg-3	Immgen.org, GSE15907	8.219e-13	3.953e-10	2.209e-12	1.492e-11	23	365	NAB2,ETS1,GATA3,TNFRSF18,GIMAP7,ICOS,TULP4,UGCG,STK39,LCK,ZAP70,IGF2BP3,CD3G,CD247,CD6,THY1,ABCB9,CD28,PRKCH,ASB2,FYN,IL2RB,CTSW
Coexpression Atlas	GSM605758_500	alpha beta T cells, T.4.PLN.BDC, 4+ 8- BDC+, Lymph Node, avg-3	Immgen.org, GSE15907	1.236e-12	5.943e-10	3.302e-12	2.23e-11	22	336	GATA3,TNFRSF18,GIMAP7,AXIN2,ICOS,STK39,HSD11B1,LCK,ZAP70,CD3G,CD247,CD6,PPP3CC,THY1,ABCB9,ASF1B,CD28,PRKCH,TMSB10,FYN,IL2RB,S1PR4
Coexpression Atlas	GSM605793_100	gamma delta T cells, Tgd.vg2+24ahi.Th.TCRbko, TCRd+ Vg2+ CD24+, Thymus, avg-3	Immgen.org, GSE15907	1.346e-12	6.472e-10	3.576e-12	2.415e-11	13	85	GATA3,NCAPD2,NKG7,PLK1,KIF11,LCK,ZAP70,CD3G,CD247,CD6,THY1,IL2RB,TOP2A
Coexpression Atlas	GSM777027_500	B cells, B.Pl.AA4+220-.BM, CD138+ AA4.1+ CD43- CD45R-, Bone marrow, avg-3	Immgen.org, GSE15907	1.475e-12	7.095e-10	3.898e-12	2.633e-11	22	339	PBK,HMGB2,RRM2,IL18RAP,CDCA2,S100A6,AURKA,HIST1H2AI,HIST1H2AK,GLRX,NKG7,PLK1,KIF11,KIF22,KIF2C,BIRC5,CST7,PRC1,CDCA8,ASF1B,TOP2A,AURKB
Coexpression Atlas	GSM399382_100	alpha beta T cells, T.8SP24int.Th, 4- 8+ TCRhi 24int, Thymus, avg-3	Immgen.org, GSE15907	1.775e-12	8.538e-10	4.666e-12	3.151e-11	11	52	ICOS,NKG7,LCK,ZAP70,CD3G,CD247,CD6,THY1,CD28,IL2RB,CTSW
Coexpression Atlas	GSM476655_100	gamma delta T cells, Tgd.vg2+24ahi.Th, TCRd+ Vg2+ CD24+, Thymus, avg-3	Immgen.org, GSE15907	1.833e-12	8.817e-10	4.792e-12	3.236e-11	13	87	GATA3,NCAPD2,NKG7,KIF11,LCK,ZAP70,CD3G,CD247,CD6,THY1,CD28,IL2RB,TOP2A
Coexpression Atlas	GSM538350_500	B cells, proB.CLP.FL, CD19- IgM- CD43+ CD24intermediate CD45R- AA4.1+ CD, Fetal Liver, avg-1	Immgen.org, GSE15907	1.87e-12	8.994e-10	4.862e-12	3.284e-11	24	418	PBK,MCM3,RRM2,IL18RAP,CDCA2,AURKA,HIST1H2AI,HIST1H2AK,BUB1B,NCAPD2,PLK1,KIF11,KIF22,KIF2C,BIRC5,CST7,H2AFY,PRC1,NCAPH,CDCA8,IGF2BP3,FIGNL1,TOP2A,AURKB
Coexpression Atlas	GSM538348_500	B cells, proB.CLP.FL, CD19- IgM- CD43+ CD24intermediate AA4.1+ CD45R- CD, Fetal Liver, avg-2	Immgen.org, GSE15907	1.967e-12	9.463e-10	5.088e-12	3.436e-11	24	419	PBK,HMGB2,MCM3,RRM2,IL18RAP,CDCA2,AURKA,NDC80,BUB1B,NCAPD2,PLK1,KIF11,KIF22,KIF2C,BIRC5,CST7,H2AFY,PRC1,NCAPH,CDCA8,IGF2BP3,FIGNL1,TOP2A,AURKB
Coexpression Atlas	GSM538413_100	alpha beta T cells, T.8Nve.PP, TCRb+ CD8+ CD44low CD62L high, Peyer's Patch, avg-1	Immgen.org, GSE15907	2.036e-12	9.792e-10	5.236e-12	3.537e-11	12	69	GIMAP7,NKG7,KLRD1,LCK,ZAP70,CD3G,CD247,CD6,CD7,THY1,IL2RB,CTSW
Coexpression Atlas	GSM399370_100	alpha beta T cells, T.4SP24-.Th, 4+ 8- TCRhi 24-/lo, Thymus, avg-3	Immgen.org, GSE15907	2.222e-12	1.069e-09	5.684e-12	3.839e-11	11	53	GATA3,ICOS,LCK,ZAP70,CD3G,CD247,CD6,THY1,CD28,IL2RB,CTSW
Coexpression Atlas	GSM399367_100	alpha beta T cells, T.4int8+.Th, 4int 8+ TCRhi, Thymus, avg-3	Immgen.org, GSE15907	2.767e-12	1.331e-09	7.042e-12	4.756e-11	11	54	ICOS,NKG7,LCK,ZAP70,CD3G,CD247,CD6,THY1,CD28,IL2RB,CTSW
Coexpression Atlas	GSM404003_500	CD positive, CD4 Test CJ, 4+8-B220-, Spleen, avg-2	Immgen.org, GSE15907	2.785e-12	1.339e-09	7.049e-12	4.761e-11	20	280	GATA3,GIMAP7,IL1RL2,IL18R1,AXIN2,ICOS,STK39,HSD11B1,CNGA1,LCK,ZAP70,CD3G,CD247,CD6,PPP3CC,THY1,CD28,PRF1,PRKCH,IL2RB
Coexpression Atlas	GSM399403_100	alpha beta T cells, T.ISP.Th, 4- 8+ TCR-/lo 24hi, Thymus, avg-3	Immgen.org, GSE15907	2.871e-12	1.381e-09	7.231e-12	4.884e-11	13	90	PBK,RRM2,BUB1B,PLK1,KIF11,KIF2C,LCK,PRC1,NCAPH,CD3G,THY1,FIGNL1,TOP2A
Coexpression Atlas	GSM605763_100	alpha beta T cells, T.4.TI.B16, 4+ 8- TCR+ 45+, B16 Melanoma Tumor, avg-3	Immgen.org, GSE15907	5.203e-12	2.503e-09	1.303e-11	8.804e-11	11	57	GATA3,GIMAP7,ICOS,LCK,ZAP70,CD3G,CD247,CD6,THY1,CD28,IL2RB
Coexpression Atlas	GSM605758_100	alpha beta T cells, T.4.PLN.BDC, 4+ 8- BDC+, Lymph Node, avg-3	Immgen.org, GSE15907	5.741e-12	2.761e-09	1.431e-11	9.663e-11	12	75	GATA3,GIMAP7,ICOS,LCK,ZAP70,CD3G,CD247,CD6,THY1,ASF1B,CD28,IL2RB
Coexpression Atlas	GSM399385_100	alpha beta T cells, T.8SP69+.Th, 4- 8+ TCRhi 69+, Thymus, avg-3	Immgen.org, GSE15907	6.368e-12	3.063e-09	1.579e-11	1.066e-10	11	58	ICOS,NKG7,LCK,ZAP70,CD3G,CD247,CD6,THY1,CD28,IL2RB,CTSW
Coexpression Atlas	GSM399379_100	alpha beta T cells, T.8SP24-.Th, 4- 8+ TCRhi 24-/lo, Thymus, avg-3	Immgen.org, GSE15907	9.427e-12	4.535e-09	2.325e-11	1.571e-10	11	60	NKG7,KLRD1,LCK,ZAP70,CD3G,CD247,CD6,CD7,THY1,IL2RB,CTSW
Coexpression Atlas	GSM399362_500	alpha beta T cells, T.4+8int.Th, 4+ 8int TCRhi, Thymus, avg-3	Immgen.org, GSE15907	1.11e-11	5.337e-09	2.723e-11	1.839e-10	20	302	NAB2,ETS1,GATA3,GIMAP7,AXIN2,SLC9A3R1,ICOS,STK39,ID2,LCK,ZAP70,CD3G,CD247,CD6,THY1,CD28,ASB2,FYN,IL2RB,CTSW
Coexpression Atlas	GSM854315_500	Myeloid Cells, MF.169+11chi.SLN, CD11b+ CD169+ CD11chigh, Lymph Node, avg-2	Immgen.org, GSE15907	1.806e-11	8.685e-09	4.408e-11	2.977e-10	22	385	CXCL10,RRM2,IL18RAP,S100A6,GLRX,CXCL9,AIF1,CCL5,CCR5,KLRD1,KIF11,FFAR2,ID2,RGS1,KLRK1,HAVCR2,ARSB,CD7,ASB2,SLAMF7,TOP2A,CX3CR1
Coexpression Atlas	GSM403995_500	CD positive, CD4 Control, 4+ 8- B220-, Spleen, avg-4	Immgen.org, GSE15907	1.906e-11	9.168e-09	4.63e-11	3.127e-10	17	211	GATA3,GIMAP7,IL18R1,AXIN2,ICOS,STK39,HSD11B1,LCK,ZAP70,CD3G,CD247,CD6,THY1,CD28,PRKCH,FYN,IL2RB
Coexpression Atlas	GSM538406_100	alpha beta T cells, T.8Nve.LN, 4- 8+ 25- 62Lhi 44lo, Lymph Node, avg-3	Immgen.org, GSE15907	2.363e-11	1.136e-08	5.711e-11	3.857e-10	11	65	NKG7,KLRD1,LCK,ZAP70,CD3G,CD247,CD6,THY1,PRF1,IL2RB,CTSW
Coexpression Atlas	GSM777030_500	B cells, B.Pl.AA4-.BM, CD138+ AA4.1- CD43+, Bone marrow, avg-2	Immgen.org, GSE15907	2.827e-11	1.36e-08	6.799e-11	4.592e-10	22	394	PBK,RRM2,IL18RAP,CDCA2,HIST1H2AI,HIST1H2AK,GLRX,BUB1B,NKG7,HSD11B1,PLK1,KIF11,KIF22,KIF2C,BIRC5,CST7,PRC1,CDCA8,ASF1B,FIGNL1,TOP2A,AURKB
Coexpression Atlas	GSM538409_100	alpha beta T cells, T.8Nve.MLN, 4- 8+ 25- 62Lhi 44lo, Lymph Node, avg-3	Immgen.org, GSE15907	3.337e-11	1.605e-08	7.945e-11	5.366e-10	11	67	NKG7,KLRD1,LCK,ZAP70,CD3G,CD247,CD6,THY1,PRF1,IL2RB,CTSW
Coexpression Atlas	GSM538414_100	alpha beta T cells, T.8Nve.PP, TCRb+ CD8+ CD44low CD62Lhigh, Peyer's Patch, avg-1	Immgen.org, GSE15907	3.337e-11	1.605e-08	7.945e-11	5.366e-10	11	67	NKG7,KLRD1,LCK,ZAP70,CD3G,CD247,CD6,CD7,THY1,IL2RB,CTSW
Coexpression Atlas	GSM854317_500	Myeloid Cells, MF.BM, B220neg CD3neg Ly-6C/Glo CD115int F4/80+, Bone marrow, avg-3	Immgen.org, GSE15907	3.973e-11	1.911e-08	9.413e-11	6.358e-10	22	401	PBK,MCM3,RRM2,AURKA,HIST1H2AI,HIST1H2AK,BUB1B,NCAPD2,CCL5,NKG7,PLK1,KIF22,KIF2C,BIRC5,CST7,CDCA8,TIE1,ASF1B,IL2RB,FIGNL1,CX3CR1,AURKB
Coexpression Atlas	GSM538415_100	alpha beta T cells, T.8Nve.Sp, 4- 8+ 25- 62Lhi 44lo, Spleen, avg-3	Immgen.org, GSE15907	4.658e-11	2.24e-08	1.098e-10	7.418e-10	11	69	NKG7,KLRD1,LCK,ZAP70,CD3G,CD247,CD6,THY1,PRF1,IL2RB,CTSW
Coexpression Atlas	GSM403994_500	CD positive, CD4 Control, 4+8-B220-, Spleen, avg-2	Immgen.org, GSE15907	5.276e-11	2.538e-08	1.238e-10	8.361e-10	17	225	GATA3,GIMAP7,IL18R1,AXIN2,ICOS,STK39,HSD11B1,LCK,ZAP70,CD3G,CD247,CD6,THY1,CD28,PRKCH,FYN,IL2RB
Coexpression Atlas	GSM791139_500	alpha beta T cells, preT.DN2A.Th, Lin-/lo CD25hi CD44+ cKithi, Thymus, avg-2	Immgen.org, GSE15907	5.81e-11	2.795e-08	1.357e-10	9.163e-10	22	409	PBK,GATA3,MCM3,RRM2,NRARP,CDCA2,HIST1H2AI,NCAPD2,NKG7,KIF11,CST7,H2AFY,LCK,RGS1,CD3G,THY1,SYTL3,KCNK5,EMP1,FIGNL1,TOP2A,CTSW
Coexpression Atlas	GSM538347_500	B cells, proB.CLP.BM, AA4.1+ CD117+ IL7R+ CD45R- CD24- CD19- IgM-, Bone marrow, avg-1	Immgen.org, GSE15907	8.401e-11	4.041e-08	1.952e-10	1.318e-09	20	338	PBK,HMGB2,RRM2,IL18RAP,IL18R1,CDCA2,BUB1B,NKG7,KIF11,KIF2C,BIRC5,CST7,H2AFY,PRC1,NCAPH,CDCA8,EMP1,RPA3,FIGNL1,TOP2A
Coexpression Atlas	GSM538368_100	alpha beta T cells, T.4Mem44h62l.LN, CD4 TCRb CD44hi CD62Llo, Lymph Node, avg-3	Immgen.org, GSE15907	9.233e-11	4.441e-08	2.135e-10	1.442e-09	10	55	GATA3,ICOS,STK39,LCK,ZAP70,CD3G,CD6,THY1,CD28,IL2RB
Coexpression Atlas	GSM791126_500	Fetal Liver, SC.LTSL.FL, IgM- CD24- CD117+ IL7R- CD150+ CD48- AA4.1+ CD43+, Fetal Liver, avg-3	Immgen.org, GSE15907	1.107e-10	5.323e-08	2.547e-10	1.72e-09	22	423	PBK,RRM2,IL18RAP,CDCA2,AURKA,HIST1H2AI,HIST1H2AK,BUB1B,NCAPD2,PLK1,KIF11,KIF2C,BIRC5,PRC1,NCAPH,CDCA8,IGF2BP3,TIE1,KCNK5,FIGNL1,TOP2A,AURKB
Coexpression Atlas	GSM538362_100	alpha beta T cells, T.4Mem.LN, TCRb CD44high CD122lo CD4, Lymph Node, avg-3	Immgen.org, GSE15907	1.607e-10	7.73e-08	3.681e-10	2.486e-09	10	58	GATA3,ICOS,LCK,ZAP70,CD3G,CD247,CD6,THY1,CD28,IL2RB
Coexpression Atlas	GSM605756_100	alpha beta T cells, T.4.Pa.BDC, 4+ 8- BDC+, Pancreas, avg-2	Immgen.org, GSE15907	1.844e-10	8.872e-08	4.205e-10	2.84e-09	11	78	GATA3,GIMAP7,ICOS,LCK,ZAP70,CD3G,CD247,CD6,THY1,CD28,IL2RB
Coexpression Atlas	GSM854324_100	Myeloid Cells, MF.Sbcaps.SLN, CD11b+ CD169+ F4/80-, Lymph Node, avg-2	Immgen.org, GSE15907	2.71e-10	1.303e-07	6.148e-10	4.152e-09	10	61	IL18RAP,IL18R1,CCL5,NKG7,KLRD1,KLRK1,CD7,PRF1,IL2RB,CTSW
Coexpression Atlas	GSM791119_500	Stem Cells, SC.GMP.BM, Lineage- sca1- ckithi CD34+ FcgRhi, Bone marrow, avg-3	Immgen.org, GSE15907	3.312e-10	1.593e-07	7.478e-10	5.051e-09	21	406	PBK,MCM3,RRM2,GFI1,AURKA,HIST1H2AI,HIST1H2AK,BUB1B,NCAPD2,NKG7,PLK1,KIF22,KIF2C,GPC1,BIRC5,CST7,CDCA8,ASF1B,FIGNL1,TOP2A,AURKB
Coexpression Atlas	GSM791134_100	alpha beta T cells, preT.DN2-3.Th, Lin-/lo CD25hi CD44Int, Thymus, avg-2	Immgen.org, GSE15907	3.673e-10	1.767e-07	8.255e-10	5.575e-09	11	83	GATA3,MCM3,CDCA2,NKG7,PLK1,LCK,CD3G,THY1,SYTL3,ASF1B,KCNK5
Coexpression Atlas	GSM605828_500	Myeloid Cells, DC.8+.Th, CD11b-FITC CD4-PE MHCII-APC CD11c-eFluor780 CD8-eF, Thymus, avg-3	Immgen.org, GSE15907	4.322e-10	2.079e-07	9.669e-10	6.53e-09	21	412	TRPM2,PBK,RRM2,CXCL9,BUB1B,AIF1,GNA15,CCR5,PLK1,KIF11,KIF2C,ID2,PRC1,RGS1,KLRK1,HAVCR2,ARSB,ASB2,SLAMF7,FIGNL1,TOP2A
Coexpression Atlas	GSM791143_100	alpha beta T cells, preT.DN3-4.Th, Lin-/lo CD25int CD44- CD28+, Thymus, avg-3	Immgen.org, GSE15907	4.775e-10	2.297e-07	1.063e-09	7.182e-09	11	85	PBK,GATA3,RRM2,PLK1,KIF11,KIF2C,LCK,PRC1,CD3G,THY1,TOP2A
Coexpression Atlas	GSM854335_500	alpha beta T cells, preT.ETP.Th, Lin-/lo CD25- CD44+ cKit+, Thymus, avg-3	Immgen.org, GSE15907	4.928e-10	2.371e-07	1.092e-09	7.378e-09	21	415	GATA3,MCM3,IL18RAP,NRARP,NCAPD2,NKG7,KIF11,DUSP2,LAG3,CST7,H2AFY,LCK,RGS1,HAVCR2,IGF2BP3,CD7,KCNK5,EMP1,FIGNL1,TOP2A,CTSW
Coexpression Atlas	GSM791149_100	alpha beta T cells, preT.DN3B.Th, Lin-/lo CD25hi CD44- CD28+, Thymus, avg-3	Immgen.org, GSE15907	6.165e-10	2.965e-07	1.354e-09	9.145e-09	11	87	PBK,GATA3,RRM2,BUB1B,PLK1,KIF11,KIF2C,LCK,CD3G,THY1,ASF1B
Coexpression Atlas	GSM399452_100	B cells, preB.FrC.BM, CD19+ IgM- CD45R+ CD43+ HSA+, Bone marrow, avg-3	Immgen.org, GSE15907	6.988e-10	3.361e-07	1.528e-09	1.032e-08	11	88	PBK,RRM2,BUB1B,PLK1,KIF11,KIF22,KIF2C,PRC1,NCAPH,FIGNL1,TOP2A
Coexpression Atlas	GSM605753_100	alpha beta T cells, T.4.LN.BDC, 4+ 8- BDC+, Lymph Node, avg-3	Immgen.org, GSE15907	2.22e-09	1.068e-06	4.81e-09	3.249e-08	10	75	GATA3,GIMAP7,LCK,ZAP70,CD3G,CD247,CD6,THY1,ASF1B,CD28
Coexpression Atlas	GSM399391_100	alpha beta T cells, T.DP.Th, 4+ 8+ TCR-/lo 69-, Thymus, avg-3	Immgen.org, GSE15907	2.89e-09	1.39e-06	6.151e-09	4.155e-08	10	77	GATA3,KIF11,LCK,ZAP70,CD3G,CD247,CD6,THY1,CD28,TOP2A
Coexpression Atlas	GSM777024_500	B cells, B.Pl.AA4+220+.BM, CD138+ AA4.1+ CD43- CD45R+, Bone marrow, avg-3	Immgen.org, GSE15907	3.872e-09	1.862e-06	8.168e-09	5.517e-08	18	337	RRM2,IL18RAP,IL18R1,CDCA2,S100A6,HIST1H2AI,HIST1H2AK,GLRX,NKG7,PLK1,KIF11,CST7,H2AFY,PRC1,CD7,ASF1B,TOP2A,AURKB
Coexpression Atlas	GSM538265_500	Myeloid Cells, DC.8-4-11b+.Sp, CD11b CD4 CD45 CD11c CD8a, Spleen, avg-1	Immgen.org, GSE15907	7.803e-09	3.753e-06	1.618e-08	1.093e-07	19	395	TRPM2,CHN2,S100A6,CCL5,KLRD1,KIF11,FFAR2,MINK1,TBX21,ID2,RGS1,KLRK1,HAVCR2,CD7,MYO1F,ASB2,SLAMF7,TOP2A,CX3CR1
Coexpression Atlas	GSM476660_100	gamma delta T cells, Tgd.vg2+24ahi.e17.Th, TCRd+ Vg2+ CD24+, Fetal Thymus, avg-3	Immgen.org, GSE15907	1.214e-08	5.839e-06	2.506e-08	1.693e-07	10	89	GATA3,NKG7,PLK1,KIF11,KIF2C,ZAP70,IGF2BP3,CD3G,THY1,TOP2A
Coexpression Atlas	GSM605839_500	Myeloid Cells, DC.8-4-11b-.Sp, CD11b-FITC CD4-PE CD11c-eFluor780 CD8a-eFluor450 C, Spleen, avg-1	Immgen.org, GSE15907	1.537e-08	7.394e-06	3.16e-08	2.134e-07	19	412	TRPM2,CHN2,S100A6,CXCL9,AIF1,CCL5,KLRD1,KIF11,FFAR2,LAG3,RGS1,KLRK1,HAVCR2,ARSB,CD7,MYO1F,ASB2,SLAMF7,CX3CR1
Coexpression Atlas	GSM605831_500	Myeloid Cells, DC.8-.Th, CD11b-FITC CD4-PE MHCII-APC CD11c-eFluor780 CD8-eF, Thymus, avg-3	Immgen.org, GSE15907	1.598e-08	7.686e-06	3.271e-08	2.209e-07	19	413	CXCL9,BUB1B,AIF1,CCL5,GNA15,CCR5,PLK1,KIF11,KIF2C,ID2,PRC1,RGS1,KLRK1,HAVCR2,ARSB,ASB2,SLAMF7,FIGNL1,TOP2A
Coexpression Atlas	GSM791141_100	alpha beta T cells, preT.DN2B.Th, Lin-/lo CD25hi CD44+ cKitint, Thymus, avg-2	Immgen.org, GSE15907	1.68e-08	8.078e-06	3.423e-08	2.312e-07	10	92	PBK,GATA3,RRM2,NKG7,KIF11,ESM1,LCK,CD3G,THY1,TOP2A
Coexpression Atlas	GSM605837_500	Myeloid Cells, DC.8-4-11b-.Sp, CD45-APC CD11b-FITC CD11c-eFluor780 CD4-PE CD8a-eF, Spleen, avg-2	Immgen.org, GSE15907	2.027e-08	9.748e-06	4.096e-08	2.766e-07	18	375	TRPM2,CHN2,S100A6,CXCL9,AIF1,CCL5,KLRD1,FFAR2,LAG3,ID2,RGS1,KLRK1,HAVCR2,ARSB,CD7,ASB2,SLAMF7,CX3CR1
Coexpression Atlas	GSM538252_500	Myeloid Cells, DC.8+.MLN, CD11b-FITC CD4-PE CD11c-Alexa750 CD8a-PacificBlue, Lymph Node, avg-3	Immgen.org, GSE15907	2.09e-08	1.005e-05	4.206e-08	2.841e-07	19	420	EPSTI1,CXCL10,TRPM2,ICOS,CXCL9,AIF1,CCL5,GNA15,CCR5,FAM129A,ICAM1,ID2,RGS1,KLRK1,HAVCR2,ARSB,OSBPL3,ASB2,SLAMF7
Coexpression Atlas	GSM854329_500	Myeloid Cells, Mo.6C+II-.BM, B220neg CD3neg CD115+ Ly-6C+, Bone marrow, avg-3	Immgen.org, GSE15907	3.83e-08	1.842e-05	7.581e-08	5.12e-07	18	391	RRM2,S100A6,AURKA,HIST1H2AI,HIST1H2AK,BUB1B,NKG7,PLK1,KIF22,KIF2C,BIRC5,CST7,CDCA8,LGALS1,ASF1B,MYO1F,CX3CR1,AURKB
Coexpression Atlas	GSM538351_500	B cells, proB.FrA.BM, CD19- IgM- CD43+ CD24- AA4.1+ CD45R+ CD117+ IL7R+, Bone marrow, avg-1	Immgen.org, GSE15907	4.468e-08	2.149e-05	8.772e-08	5.924e-07	18	395	TRPM2,PBK,HMGB2,RRM2,IL18RAP,IL18R1,CDCA2,BUB1B,NCAPD2,NKG7,PLK1,KIF11,CST7,H2AFY,PRC1,EMP1,FIGNL1,TOP2A
Coexpression Atlas	GSM791110_500	Stem Cells, SC.MPP34F.BM, Lineage- cKit+ Sca-1+ flk2+ CD34+, Bone marrow, avg-2	Immgen.org, GSE15907	5.609e-08	2.698e-05	1.097e-07	7.408e-07	18	401	PBK,MCM3,IL18RAP,CDCA2,HIST1H2AI,HIST1H2AK,BUB1B,NCAPD2,NKG7,KIF11,KIF2C,H2AFY,PRC1,CDCA8,EMP1,FIGNL1,TOP2A,AURKB
Coexpression Atlas	GSM791122_500	Fetal Liver, SC.STSL.FL, IgM- CD24- CD117+ IL7R- CD150- CD48- AA4.1+ CD43+, Fetal Liver, avg-2	Immgen.org, GSE15907	7.829e-08	3.766e-05	1.518e-07	1.026e-06	18	410	PBK,MCM3,RRM2,IL18RAP,CDCA2,BUB1B,NCAPD2,PLK1,KIF11,KIF2C,PRC1,NCAPH,CDCA8,IGF2BP3,TIE1,KCNK5,FIGNL1,TOP2A
Coexpression Atlas	GSM538204_500	B cells, B.FrE.FL, AA4.1+ IgM+ CD19+ CD43- CD24+, Fetal Liver, avg-3	Immgen.org, GSE15907	1.029e-07	4.949e-05	1.979e-07	1.337e-06	17	372	PIK3AP1,RRM2,CEMIP2,CDCA2,HIST1H2AI,HIST1H2AK,BUB1B,NCAPD2,PLK1,KIF11,KIF22,KIF2C,PRC1,NCAPH,IGF2BP3,FIGNL1,TOP2A
Coexpression Atlas	GSM538255_500	Myeloid Cells, DC.8+.SLN, CD11b-FITC CD4-PE CD11c-Alexa750 CD8a-PacificBlue, Lymph Node, avg-3	Immgen.org, GSE15907	1.338e-07	6.434e-05	2.553e-07	1.725e-06	18	425	EPSTI1,CXCL10,TRPM2,CXCL9,AIF1,CCL5,GNA15,CCR5,FAM129A,ICAM1,ID2,RGS1,KLRK1,HAVCR2,ARSB,OSBPL3,ASB2,SLAMF7
Coexpression Atlas	GSM538258_500	Myeloid Cells, DC.8+.Sp, CD11b CD4 CD45 CD11c CD8a, Spleen, avg-2	Immgen.org, GSE15907	3.664e-07	0.0001763	6.939e-07	4.687e-06	17	407	EPSTI1,TRPM2,GLRX,CXCL9,AIF1,CCL5,KLRD1,FAM129A,LAG3,ID2,RGS1,KLRK1,HAVCR2,ARSB,CD7,ASB2,SLAMF7
Coexpression Atlas	GSM538234_500	Myeloid Cells, DC.103+11b-.Lv, CD45+ CD11c+ MHC-II+ CD11b low CD103+, Liver, avg-2	Immgen.org, GSE15907	3.924e-07	0.0001887	7.401e-07	4.999e-06	17	409	CXCL10,TRPM2,GLRX,CXCL9,AIF1,GNA15,CCR5,KIF11,FAM129A,ID2,RGS1,KLRK1,HAVCR2,ARSB,ASB2,SLAMF7,TOP2A
Coexpression Atlas	GSM538231_500	Myeloid Cells, DC.103+11b-.Lu, CD11chi CD11b low CD103+ MHCII+ SiglecF-, Lung, avg-3	Immgen.org, GSE15907	6.468e-07	0.0003111	1.215e-06	8.208e-06	17	424	AIF1,CCL5,GNA15,CCR5,KLRD1,KIF11,FAM129A,ID2,RGS1,KLRK1,HAVCR2,ARSB,ERRFI1,MYO1F,ASB2,SLAMF7,TOP2A
Coexpression Atlas	GSM791152_500	alpha beta T cells, preT.ETP-2A.Th, Lin-/lo CD25int CD44+ cKit+, Thymus, avg-2	Immgen.org, GSE15907	6.902e-07	0.000332	1.292e-06	8.725e-06	17	426	GATA3,MCM3,CHN2,IL18RAP,NRARP,CDCA2,NCAPD2,NKG7,KIF11,LAG3,CST7,H2AFY,LCK,RGS1,CD7,KCNK5,EMP1
Coexpression Atlas	GSM605820_500	Myeloid Cells, DC.103+11b-.PolyIC.Lu, CD45 MHCII CD11c CD103 CD11b, Lung, avg-3	Immgen.org, GSE15907	8.428e-07	0.0004054	1.571e-06	1.061e-05	16	384	PIK3AP1,CXCL10,PFKP,CXCL9,CCL5,CCR5,FAM129A,ICAM1,CASP4,RGS1,KLRK1,HAVCR2,ARSB,ERRFI1,EMP1,SLAMF7
Coexpression Atlas	GSM605827_500	Myeloid Cells, DC.8+.Sp, CD11b CD45 CD4 CD11c CD8a, Spleen, avg-1	Immgen.org, GSE15907	1.302e-06	0.0006265	2.41e-06	1.627e-05	16	397	CXCL10,TRPM2,CHN2,GLRX,CXCL9,AIF1,CCL5,KLRD1,FAM129A,ID2,RGS1,KLRK1,HAVCR2,ARSB,ASB2,SLAMF7
Coexpression Atlas	GSM854241_500	Myeloid Cells, DC.103+11b-.Lu, MHCII+ CD11c+ CD103+ CD11b, Lung, avg-2	Immgen.org, GSE15907	1.532e-06	0.0007371	2.813e-06	1.9e-05	16	402	PFKP,AIF1,CCL5,GNA15,CCR5,KLRD1,KIF11,FAM129A,ID2,RGS1,KLRK1,HAVCR2,ARSB,ERRFI1,ASB2,SLAMF7
Coexpression Atlas	GSM854269_500	Myeloid Cells, DC.103-11b+24+.Lu, MHCII+ CD11c+ CD103- CD11b+ CD24+, Lung, avg-2	Immgen.org, GSE15907	1.634e-06	0.000786	2.989e-06	2.019e-05	16	404	CXCL10,IL18RAP,IL1RL2,S100A6,GADD45G,AIF1,CCL5,CCR5,KLRD1,FAM129A,CASP4,RGS1,HAVCR2,ERRFI1,EMP1,SLAMF7
Coexpression Atlas	GSM538245_500	Myeloid Cells, DC.4+.SLN, CD11b-FITC CD4-PE CD11c-Alexa750 CD8a-PacificBlue, Lymph Node, avg-3	Immgen.org, GSE15907	1.798e-06	0.000865	3.276e-06	2.213e-05	16	407	CXCL10,CHN2,S100A6,CXCL9,CCL5,CCR5,KLRD1,FAM129A,FFAR2,LAG3,RGS1,HAVCR2,MYO1F,ASB2,SLAMF7,CX3CR1
Coexpression Atlas	GSM605823_500	Myeloid Cells, DC.103-11b+.PolyIC.Lu, CD45 MHCII CD11c CD103 CD11b, Lung, avg-3	Immgen.org, GSE15907	1.916e-06	0.0009215	3.464e-06	2.34e-05	16	409	CXCL10,CHN2,IL18RAP,IL1RL2,GADD45G,CXCL9,CCL5,CCR5,ICAM1,CASP4,RGS1,KLRK1,HAVCR2,ERRFI1,EMP1,SLAMF7
Coexpression Atlas	GSM791112_500	Stem Cells, SC.ST34F.BM, Lineage- cKit+ Sca-1+ flk2- CD34+, Bone marrow, avg-2	Immgen.org, GSE15907	2.04e-06	0.0009814	3.648e-06	2.464e-05	16	411	PBK,MCM3,F2R,CDCA2,HIST1H2AI,HIST1H2AK,BUB1B,GNA15,NKG7,KIF11,F2RL3,PRC1,TIE1,KCNK5,FIGNL1,TOP2A
Coexpression Atlas	GSM791117_500	Stem Cells, SC.CMP.BM, Lineage- Kit+ Sca1- CD34+ FcgRlow, Bone marrow, avg-2	Immgen.org, GSE15907	2.194e-06	0.001055	3.908e-06	2.639e-05	14	318	PBK,MCM3,F2R,HIST1H2AI,HIST1H2AK,BUB1B,NKG7,KIF11,CST7,H2AFY,PRC1,ASF1B,FIGNL1,TOP2A
Coexpression Atlas	GSM854291_500	Myeloid Cells, DC.8-4-11b-.SLN, CD11b-FITC CD4-PE CD11c-eFluor780 CD8a-eFluor450 C, Lymph Node, avg-3	Immgen.org, GSE15907	2.535e-06	0.001219	4.499e-06	3.039e-05	16	418	EPSTI1,S100A6,CXCL9,AIF1,CCL5,KLRD1,GPC1,FAM129A,ICAM1,LAG3,ID2,RGS1,HAVCR2,CD7,SLAMF7,CX3CR1
Coexpression Atlas	GSM538343_500	B cells, proB.CLP.BM, CD19- IgM- CD43+ CD24- AA4.1+ CD45R- CD117+ IL7R+, Bone marrow, avg-1	Immgen.org, GSE15907	7.793e-06	0.003748	1.378e-05	9.307e-05	15	405	RRM2,IL18RAP,IL18R1,CDCA2,BUB1B,NCAPD2,NKG7,KIF11,KIF2C,CST7,H2AFY,PRC1,EMP1,FIGNL1,TOP2A
Coexpression Atlas	GSM854273_500	Myeloid Cells, DC.103-11b+F4/80lo.Kd, CD45+ CD11c+ I-A/I-E+ CD11b+ F4/80lo, Kidney, avg-3	Immgen.org, GSE15907	8.025e-06	0.00386	1.414e-05	9.549e-05	15	406	CXCL10,CHN2,IL18RAP,S100A6,CXCL9,AIF1,GNA15,CCR5,KLRD1,FAM129A,KLRK1,HAVCR2,ASB2,SLAMF7,CX3CR1
Coexpression Atlas	GSM538260_500	Myeloid Cells, DC.8+.Sp, CD11b CD11c CD45 CD8a CD4, Spleen, avg-2	Immgen.org, GSE15907	9.551e-06	0.004594	1.677e-05	0.0001132	15	412	EPSTI1,TRPM2,GLRX,CXCL9,AIF1,CCL5,KLRD1,FAM129A,ID2,RGS1,KLRK1,HAVCR2,ARSB,ASB2,SLAMF7
Coexpression Atlas	GSM538266_500	Myeloid Cells, DC.8-4-11b+.Sp, CD11b CD11c CD45 CD8a CD4, Spleen, avg-2	Immgen.org, GSE15907	1.482e-05	0.007129	2.574e-05	0.0001738	14	376	TRPM2,CHN2,CCL5,KLRD1,KIF11,FFAR2,MINK1,TBX21,ID2,RGS1,HAVCR2,CD7,ASB2,SLAMF7
Coexpression Atlas	GSM854290_500	Myeloid Cells, DC.8-4-11b-.SLN, CD45-APC CD11b-FITC CD11c-eFluor780 CD4-PE CD8a-eF, Lymph Node, avg-1	Immgen.org, GSE15907	1.527e-05	0.007343	2.641e-05	0.0001784	14	377	EPSTI1,PSME2,S100A6,CXCL9,AIF1,CCL5,CHST2,KLRD1,FAM129A,ICAM1,ID2,RGS1,CD7,SLAMF7
Coexpression Atlas	GSM854246_500	Myeloid Cells, DC.103+11b-.Salm3.SI, CD45+ MHCII+ Gr1- CD11c-hi CD103+ CD11b-, Small Intestine, avg-5	Immgen.org, GSE15907	1.667e-05	0.008019	2.874e-05	0.0001941	14	380	CXCL10,TRPM2,PFKP,CXCL9,AIF1,STK39,RGS1,KLRK1,HAVCR2,OSBPL3,ERRFI1,ASB2,SLAMF7,TOP2A
Coexpression Atlas	GSM605826_500	Myeloid Cells, DC.4+.Sp, CD11b CD4 CD45 CD11c CD8a, Spleen, avg-1	Immgen.org, GSE15907	1.819e-05	0.008749	3.125e-05	0.000211	14	383	TRPM2,CHN2,CCL5,KLRD1,KIF11,FFAR2,ID2,RGS1,HAVCR2,CD7,MYO1F,ASB2,SLAMF7,TOP2A
Coexpression Atlas	GSM399400_500	alpha beta T cells, T.DPsm.Th, 4+ 8+ TCR-/lo FSClo, Thymus, avg-3	Immgen.org, GSE15907	2.497e-05	0.01201	4.273e-05	0.0002886	13	343	GATA3,GFI1,LCK,SLA,ATP10A,ZAP70,CD3G,CD247,CD6,THY1,SYTL3,CD28,DNAJC15
Coexpression Atlas	GSM538242_500	Myeloid Cells, DC.4+.MLN, CD11b-FITC CD4-PE CD11c-Alexa750 CD8a-PacificBlue, Lymph Node, avg-3	Immgen.org, GSE15907	2.933e-05	0.01411	5.002e-05	0.0003378	14	400	EPSTI1,CHN2,ICOS,CCL5,KLRD1,FFAR2,MINK1,TBX21,ID2,RGS1,HAVCR2,CD7,ASB2,SLAMF7
Coexpression Atlas	GSM791108_500	Stem Cells, SC.MEP.BM, Lineage- Kit+ Sca1- CD34- FcgR-/low, Bone marrow, avg-2	Immgen.org, GSE15907	3.014e-05	0.0145	5.122e-05	0.000346	14	401	PBK,RRM2,HIST1H2AI,BUB1B,PLK1,KIF11,KIF22,KIF2C,BIRC5,PRC1,CDCA8,ASF1B,FIGNL1,TOP2A

## Sheet: S8
Category	ID	Name	Source	p-value	q-value Bonferroni	q-value FDR B&H	q-value FDR B&Y	Hits	Target	Genes	Category	Count
Pathway	1268842	Mitochondrial translation	BioSystems: REACTOME	1.286e-33	1.173e-30	1.173e-30	8.671e-30	43	95	MRPL12,MRPS12,MRPL37,MRPL51,MRPL27,MRPS35,TUFM,MRRF,MTIF3,MRPS28,MRPS18B,MRPL13,MRPL17,MRPL15,MRPL22,MRPS26,MRPS24,MRPS11,MRPS34,MRPS5,MRPL40,MRPL36,GFM1,MRPL11,MRPL1,MRPL44,MRPL43,MRPS27,MRPS22,MRPL16,CHCHD1,MRPL49,MRPL54,MRPS16,TSFM,MRPL2,MRPS18A,MRPL4,MRPS10,MRPS7,MRPS2,MRPL3,MRPL46	Immunity	257
Pathway	1268844	Mitochondrial translation elongation	BioSystems: REACTOME	1.744e-32	1.591e-29	7.955e-30	5.881e-29	41	89	MRPL12,MRPS12,MRPL37,MRPL51,MRPL27,MRPS35,TUFM,MRPS28,MRPS18B,MRPL13,MRPL17,MRPL15,MRPL22,MRPS26,MRPS24,MRPS11,MRPS34,MRPS5,MRPL40,MRPL36,GFM1,MRPL11,MRPL1,MRPL44,MRPL43,MRPS27,MRPS22,MRPL16,CHCHD1,MRPL49,MRPL54,MRPS16,TSFM,MRPL2,MRPS18A,MRPL4,MRPS10,MRPS7,MRPS2,MRPL3,MRPL46	Proliferation	13
Pathway	1268845	Mitochondrial translation termination	BioSystems: REACTOME	3.855e-30	3.516e-27	8.789e-28	6.498e-27	39	88	MRPL12,MRPS12,MRPL37,MRPL51,MRPL27,MRPS35,MRRF,MRPS28,MRPS18B,MRPL13,MRPL17,MRPL15,MRPL22,MRPS26,MRPS24,MRPS11,MRPS34,MRPS5,MRPL40,MRPL36,MRPL11,MRPL1,MRPL44,MRPL43,MRPS27,MRPS22,MRPL16,CHCHD1,MRPL49,MRPL54,MRPS16,MRPL2,MRPS18A,MRPL4,MRPS10,MRPS7,MRPS2,MRPL3,MRPL46	Metabolism	1815
Pathway	1268843	Mitochondrial translation initiation	BioSystems: REACTOME	3.855e-30	3.516e-27	8.789e-28	6.498e-27	39	88	MRPL12,MRPS12,MRPL37,MRPL51,MRPL27,MRPS35,MTIF3,MRPS28,MRPS18B,MRPL13,MRPL17,MRPL15,MRPL22,MRPS26,MRPS24,MRPS11,MRPS34,MRPS5,MRPL40,MRPL36,MRPL11,MRPL1,MRPL44,MRPL43,MRPS27,MRPS22,MRPL16,CHCHD1,MRPL49,MRPL54,MRPS16,MRPL2,MRPS18A,MRPL4,MRPS10,MRPS7,MRPS2,MRPL3,MRPL46	Migration	48
Pathway	1268677	Metabolism of proteins	BioSystems: REACTOME	1.896e-18	1.729e-15	3.458e-16	2.557e-15	145	1631	SEH1L,RPL30,RPL28,RPL29,HSP90B1,UBE2K,RPL38,RPN2,ACO2,RPS19,TFG,F10,NUP54,RAB38,TBCB,ADORA2B,SPCS3,HIST1H2BG,TFPT,UBA1,UBE2E1,UBE2G2,NUP37,SPON2,UCHL1,ALG14,ALG5,ALG8,GMPPB,GMPPA,SEC61A1,HSPA5,VDAC1,VDAC2,PMM1,MPI,SEL1L,POMT2,SUMF2,HYOU1,ADAMTS4,ADAMTS3,FOLR1,DCP2,XBP1,CCT7,BRCC3,SEC22B,POMT1,MUC13,CTSA,SKP2,ARSG,CHCHD4,SLC25A12,RUVBL1,N6AMT1,NUS1,EDEM2,TIMM50,TMED9,RAB15,PRKCSH,EIF3B,TRAPPC3,EIF…	Others	0
Pathway	1268838	Organelle biogenesis and maintenance	BioSystems: REACTOME	5.49e-15	5.007e-12	8.345e-13	6.17e-12	51	341	MRPL12,MRPS12,MRPL37,MRPL51,MRPL27,MRPS35,TUBG1,TUFM,MRRF,MTIF3,MRPS28,IFT20,MRPS18B,MRPL13,MRPL17,MRPL15,MRPL22,MRPS26,MRPS24,MRPS11,B9D1,MRPS34,MRPS5,MRPL40,MRPL36,GFM1,MRPL11,MRPL1,MRPL44,MRPL43,MRPS27,MRPS22,MRPL16,CHCHD1,MRPL49,WDR34,TCP1,MRPL54,MRPS16,TSFM,MRPL2,MRPS18A,MRPL4,MRPS10,MRPS7,TFB1M,MRPS2,CYCS,MRPL3,MRPL46,DCTN3
Pathway	1268678	Translation	BioSystems: REACTOME	1.88e-11	1.715e-08	2.45e-09	1.811e-08	30	165	RPL30,RPL28,RPL29,RPL38,RPN2,RPS19,SPCS3,SEC61A1,N6AMT1,EIF3B,EIF3D,EIF3G,SRP19,SRPRA,SSR1,SSR2,SSR3,DDOST,EIF2B3,EIF2B2,EIF2B5,SEC61B,RPS4Y2,GSPT1,SEC61A2,EEF2,EIF2B1,EIF4A1,RPL13A,RPL7A
Pathway	1269649	Gene Expression	BioSystems: REACTOME	3.038e-10	2.771e-07	3.464e-08	2.561e-07	134	1844	SEH1L,EPRS,RPL30,RPL28,RPL29,SF3B4,RPL38,RPN2,WDR46,RPS19,ELAC2,GTF3C3,NUP54,U2AF1,SPCS3,HIST1H2BG,COX5A,NUP37,PRMT5,CLNS1A,SCO1,NOC4L,POLR1B,PRDX5,MED27,SEC61A1,MNAT1,PLRG1,WARS,DCPS,EEF1E1,MED8,DCP2,POLR2D,NOB1,POLR2F,RPP30,POLR2H,POLR1C,POLR2J,LARS,PPA1,THOC3,TBL3,YARS,PELP1,N6AMT1,PPIL1,INTS9,SMN1,EIF3B,EIF3D,EIF3G,LSM2,SNRPA,SNRPB,SNRPD1,SNRPD2,SNRPG,SF3B5,MYC,HBS1L,EAF2,WDR4,EIF4A3,PSMA7,PS…
Pathway	1270133	Metabolism of nucleotides	BioSystems: REACTOME	7.511e-10	6.85e-07	7.611e-08	5.627e-07	21	97	ADA,ADSL,UCK2,UMPS,AK2,UPP1,APRT,NUDT1,CTPS1,IMPDH2,GART,DCTD,AK7,DHODH,NME1,NME2,DUT,TYMP,NUDT5,GUK1,CDA
Pathway	1268701	Post-translational protein modification	BioSystems: REACTOME	1.321e-09	1.205e-06	1.205e-07	8.91e-07	87	1041	SEH1L,UBE2K,RPN2,TFG,F10,NUP54,RAB38,HIST1H2BG,TFPT,UBA1,UBE2E1,UBE2G2,NUP37,SPON2,UCHL1,ALG14,ALG5,ALG8,GMPPB,GMPPA,VDAC1,VDAC2,PMM1,MPI,SEL1L,POMT2,SUMF2,ADAMTS4,ADAMTS3,FOLR1,BRCC3,SEC22B,POMT1,MUC13,CTSA,SKP2,ARSG,RUVBL1,NUS1,EDEM2,TMED9,RAB15,PRKCSH,TRAPPC3,MYC,INO80C,PSMA7,PSMB3,PSMB4,PSMB5,PSMB6,PSMC4,PSMC5,PSMD2,PSMD3,C1GALT1,PSMD12,PSMD13,GFPT1,DDOST,SEC24D,GANAB,GMDS,TMED2,OTUD3,RAD23B,…
Pathway	1268714	Asparagine N-linked glycosylation	BioSystems: REACTOME	7.31e-09	6.667e-06	6.023e-07	4.453e-06	36	285	RPN2,TFG,ALG14,ALG5,ALG8,GMPPB,GMPPA,PMM1,MPI,SEL1L,FOLR1,SEC22B,CTSA,NUS1,EDEM2,TMED9,PRKCSH,TRAPPC3,GFPT1,DDOST,SEC24D,GANAB,GMDS,TMED2,RAD23B,DPAGT1,DOLPP1,PDIA3,ALG10B,LMAN1,NANS,SAR1B,SEC23IP,ALG3,MAN1B1,DCTN3
Pathway	1270158	Metabolism of amino acids and derivatives	BioSystems: REACTOME	7.926e-09	7.228e-06	6.023e-07	4.453e-06	42	367	EPRS,RPL30,RPL28,RPL29,RPL38,PDHB,NMRAL1,RPS19,ENOPH1,PSAT1,EEF1E1,LARS,ACAD8,ASL,SLC25A10,PSMA7,PSMB3,PSMB4,PSMB5,PSMB6,SRM,PSMC4,PSMC5,BCAT1,PSMD2,PSMD3,PSMD12,PSMD13,NDUFAB1,PHGDH,KARS,PYCR1,ALDH18A1,QDPR,PYCR3,RPS4Y2,RARS,OAT,SLC25A15,SERINC5,RPL13A,RPL7A
Pathway	1269778	Cyclin A:Cdk2-associated events at S phase entry	BioSystems: REACTOME	6.679e-08	6.091e-05	4.686e-06	3.464e-05	16	73	MNAT1,SKP2,MYC,PSMA7,PSMB3,PSMB4,PSMB5,PSMB6,PSMC4,PSMC5,PSMD2,PSMD3,PSMD12,PSMD13,CDK2,CDK4
Pathway	1269769	Cyclin E associated events during G1/S transition	BioSystems: REACTOME	8.185e-08	7.465e-05	5.332e-06	3.942e-05	16	74	MNAT1,SKP2,MYC,PSMA7,PSMB3,PSMB4,PSMB5,PSMB6,PSMC4,PSMC5,PSMD2,PSMD3,PSMD12,PSMD13,CDK2,CDK4
Pathway	1269197	ER-Phagosome pathway	BioSystems: REACTOME	1.555e-07	0.0001418	9.457e-06	6.992e-05	17	87	SEC61A1,SEC22B,PSMA7,PSMB3,PSMB4,PSMB5,PSMB6,PSMC4,PSMC5,PSMD2,PSMD3,PSMD12,PSMD13,SEC61B,TAPBP,PDIA3,SEC61A2
Pathway	1268715	Biosynthesis of the N-glycan precursor (dolichol lipid-linked oligosaccharide, LLO) and transfer to a nascent protein	BioSystems: REACTOME	1.782e-07	0.0001625	1.016e-05	7.509e-05	16	78	ALG14,ALG5,ALG8,GMPPB,GMPPA,PMM1,MPI,CTSA,NUS1,GFPT1,GMDS,DPAGT1,DOLPP1,ALG10B,NANS,ALG3
Pathway	1269777	S Phase	BioSystems: REACTOME	2.257e-07	0.0002058	1.211e-05	8.952e-05	21	132	MCM4,MNAT1,POLD2,SKP2,GINS2,MYC,PSMA7,PSMB3,PSMB4,PSMB5,PSMB6,PSMC4,PSMC5,PSMD2,PSMD3,PSMD12,PSMD13,RFC2,RFC3,CDK2,CDK4
Pathway	1269732	snRNP Assembly	BioSystems: REACTOME	2.839e-07	0.0002589	1.295e-05	9.571e-05	13	53	SEH1L,NUP54,NUP37,PRMT5,CLNS1A,SMN1,SNRPB,SNRPD1,SNRPD2,SNRPG,NUP88,NUP43,NUPL2
Pathway	1269731	Metabolism of non-coding RNA	BioSystems: REACTOME	2.839e-07	0.0002589	1.295e-05	9.571e-05	13	53	SEH1L,NUP54,NUP37,PRMT5,CLNS1A,SMN1,SNRPB,SNRPD1,SNRPD2,SNRPG,NUP88,NUP43,NUPL2
Pathway	1269691	mRNA Splicing - Minor Pathway	BioSystems: REACTOME	2.839e-07	0.0002589	1.295e-05	9.571e-05	13	53	SF3B4,POLR2D,POLR2F,POLR2H,POLR2J,LSM2,SNRPB,SNRPD1,SNRPD2,SNRPG,SF3B5,TXNL4A,GTF2F2
Pathway	1309111	Nucleotide Excision Repair	BioSystems: REACTOME	3.044e-07	0.0002776	1.322e-05	9.772e-05	19	112	ERCC8,TFPT,MNAT1,POLD2,POLR2D,POLR2F,POLR2H,POLR2J,RUVBL1,INO80C,COPS6,RAD23B,GPS1,RFC2,RFC3,LIG3,GTF2H3,GTF2H4,COPS4
Pathway	1269770	SCF(Skp2)-mediated degradation of p27/p21	BioSystems: REACTOME	3.704e-07	0.0003378	1.536e-05	0.0001135	14	63	SKP2,PSMA7,PSMB3,PSMB4,PSMB5,PSMB6,PSMC4,PSMC5,PSMD2,PSMD3,PSMD12,PSMD13,CDK2,CDK4
Pathway	1268689	SRP-dependent cotranslational protein targeting to membrane	BioSystems: REACTOME	5.35e-07	0.000488	2.122e-05	0.0001569	19	116	RPL30,RPL28,RPL29,RPL38,RPN2,RPS19,SPCS3,SEC61A1,SRP19,SRPRA,SSR1,SSR2,SSR3,DDOST,SEC61B,RPS4Y2,SEC61A2,RPL13A,RPL7A
Pathway	1269057	HIV Infection	BioSystems: REACTOME	5.601e-07	0.0005108	2.128e-05	0.0001574	29	240	SEH1L,HMGA1,NUP54,AP1S1,NUP37,MNAT1,POLR2D,POLR2F,POLR2H,POLR2J,XRCC6,PSMA7,PSMB3,PSMB4,PSMB5,PSMB6,PSMC4,PSMC5,PSMD2,PSMD3,PSMD12,PSMD13,CHMP6,NUP88,NUP43,NUPL2,GTF2F2,GTF2H3,GTF2H4
Pathway	1268759	IRE1alpha activates chaperones	BioSystems: REACTOME	1.075e-06	0.0009805	3.761e-05	0.000278	13	59	SEC61A1,HSPA5,HYOU1,XBP1,DNAJB11,TATDN2,SRPRA,SSR1,GFPT1,YIF1A,SEC61B,SEC61A2,SEC63
Pathway	1269056	Infectious disease	BioSystems: REACTOME	1.172e-06	0.001068	3.761e-05	0.000278	39	393	SEH1L,RPL30,RPL28,RPL29,RPL38,RPS19,HMGA1,NUP54,AP1S1,NUP37,MNAT1,HSP90AB1,POLR2D,POLR2F,POLR2H,POLR2J,XRCC6,PSMA7,PSMB3,PSMB4,PSMB5,PSMB6,PSMC4,PSMC5,PSMD2,PSMD3,PSMD12,PSMD13,RPS4Y2,CHMP6,NUP88,NUP43,NUPL2,EEF2,GTF2F2,GTF2H3,GTF2H4,RPL13A,RPL7A
Pathway	1270170	Metabolism of polyamines	BioSystems: REACTOME	1.175e-06	0.001071	3.761e-05	0.000278	16	89	NMRAL1,ENOPH1,ASL,PSMA7,PSMB3,PSMB4,PSMB5,PSMB6,SRM,PSMC4,PSMC5,PSMD2,PSMD3,PSMD12,PSMD13,SLC25A15
Pathway	1309117	Transcription-Coupled Nucleotide Excision Repair (TC-NER)	BioSystems: REACTOME	1.23e-06	0.001121	3.761e-05	0.000278	15	79	ERCC8,MNAT1,POLD2,POLR2D,POLR2F,POLR2H,POLR2J,COPS6,GPS1,RFC2,RFC3,LIG3,GTF2H3,GTF2H4,COPS4
Pathway	1269875	DNA Replication	BioSystems: REACTOME	1.237e-06	0.001128	3.761e-05	0.000278	18	111	MCM4,POLD2,GINS2,PSMA7,PSMB3,PSMB4,PSMB5,PSMB6,PSMC4,PSMC5,PSMD2,PSMD3,PSMD12,PSMD13,E2F3,RFC2,RFC3,CDK2
Pathway	1269117	Viral Messenger RNA Synthesis	BioSystems: REACTOME	1.5e-06	0.001368	4.412e-05	0.0003262	11	43	SEH1L,NUP54,NUP37,POLR2D,POLR2F,POLR2H,POLR2J,NUP88,NUP43,NUPL2,GTF2F2
Pathway	1269195	Antigen processing-Cross presentation	BioSystems: REACTOME	1.896e-06	0.001729	5.086e-05	0.000376	17	103	SEC61A1,SEC22B,PSMA7,PSMB3,PSMB4,PSMB5,PSMB6,PSMC4,PSMC5,PSMD2,PSMD3,PSMD12,PSMD13,SEC61B,TAPBP,PDIA3,SEC61A2
Pathway	1270128	Respiratory electron transport	BioSystems: REACTOME	1.896e-06	0.001729	5.086e-05	0.000376	17	103	ETFDH,ECSIT,COX5A,SCO1,SDHB,CYC1,NDUFS7,NDUFA8,NDUFA9,NDUFA10,NDUFAB1,NDUFS2,NDUFS3,NDUFS8,TRAP1,NDUFAF1,CYCS
Pathway	1269779	Synthesis of DNA	BioSystems: REACTOME	1.896e-06	0.001729	5.086e-05	0.000376	17	103	MCM4,POLD2,GINS2,PSMA7,PSMB3,PSMB4,PSMB5,PSMB6,PSMC4,PSMC5,PSMD2,PSMD3,PSMD12,PSMD13,RFC2,RFC3,CDK2
Pathway	1268756	Unfolded Protein Response (UPR)	BioSystems: REACTOME	2.158e-06	0.001968	5.624e-05	0.0004158	16	93	HSP90B1,SEC61A1,HSPA5,HYOU1,DCP2,XBP1,DNAJB11,TATDN2,SRPRA,SSR1,GFPT1,YIF1A,SEC61B,EXOSC2,SEC61A2,SEC63
Pathway	1269709	tRNA Aminoacylation	BioSystems: REACTOME	2.446e-06	0.002231	5.936e-05	0.0004389	11	45	EPRS,WARS,EEF1E1,LARS,PPA1,YARS,KARS,RARS2,MARS2,RARS,FARSB
Pathway	1269791	Ubiquitin-dependent degradation of Cyclin D	BioSystems: REACTOME	2.538e-06	0.002315	5.936e-05	0.0004389	12	54	PSMA7,PSMB3,PSMB4,PSMB5,PSMB6,PSMC4,PSMC5,PSMD2,PSMD3,PSMD12,PSMD13,CDK4
Pathway	1269783	CDK-mediated phosphorylation and removal of Cdc6	BioSystems: REACTOME	2.538e-06	0.002315	5.936e-05	0.0004389	12	54	PSMA7,PSMB3,PSMB4,PSMB5,PSMB6,PSMC4,PSMC5,PSMD2,PSMD3,PSMD12,PSMD13,CDK2
Pathway	1269792	Ubiquitin-dependent degradation of Cyclin D1	BioSystems: REACTOME	2.538e-06	0.002315	5.936e-05	0.0004389	12	54	PSMA7,PSMB3,PSMB4,PSMB5,PSMB6,PSMC4,PSMC5,PSMD2,PSMD3,PSMD12,PSMD13,CDK4
Pathway	1268934	Defective CFTR causes cystic fibrosis	BioSystems: REACTOME	2.86e-06	0.002608	6.52e-05	0.000482	13	64	DERL3,SEL1L,PSMA7,PSMB3,PSMB4,PSMB5,PSMB6,PSMC4,PSMC5,PSMD2,PSMD3,PSMD12,PSMD13
Pathway	1427861	UCH proteinases	BioSystems: REACTOME	3.26e-06	0.002973	7.252e-05	0.0005362	17	107	TFPT,UCHL1,RUVBL1,INO80C,PSMA7,PSMB3,PSMB4,PSMB5,PSMB6,PSMC4,PSMC5,PSMD2,PSMD3,PSMD12,PSMD13,ADRM1,HIST1H2AE
Pathway	1269688	Processing of Capped Intron-Containing Pre-mRNA	BioSystems: REACTOME	3.405e-06	0.003105	7.293e-05	0.0005392	28	248	SEH1L,SF3B4,NUP54,U2AF1,NUP37,PLRG1,POLR2D,POLR2F,POLR2H,POLR2J,THOC3,PPIL1,LSM2,SNRPA,SNRPB,SNRPD1,SNRPD2,SNRPG,SF3B5,EIF4A3,PTBP1,TXNL4A,RNPS1,NUP88,NUP43,NUPL2,GTF2F2,PCBP1
Pathway	1269851	APC/C:Cdh1 mediated degradation of Cdc20 and other APC/C:Cdh1 targeted proteins in late mitosis/early G1	BioSystems: REACTOME	3.438e-06	0.003136	7.293e-05	0.0005392	14	75	UBE2E1,SKP2,PSMA7,PSMB3,PSMB4,PSMB5,PSMB6,PSMC4,PSMC5,PSMD2,PSMD3,PSMD12,PSMD13,CDC16
Pathway	1270295	Regulation of Apoptosis	BioSystems: REACTOME	3.817e-06	0.003481	7.912e-05	0.000585	12	56	PSMA7,PSMB3,PSMB4,PSMB5,PSMB6,PSMC4,PSMC5,PSMD2,PSMD3,PSMD12,PSMD13,OPA1
Pathway	1269852	Autodegradation of Cdh1 by Cdh1:APC/C	BioSystems: REACTOME	4.111e-06	0.003749	8.331e-05	0.0006159	13	66	UBE2E1,PSMA7,PSMB3,PSMB4,PSMB5,PSMB6,PSMC4,PSMC5,PSMD2,PSMD3,PSMD12,PSMD13,CDC16
Pathway	1268760	XBP1(S) activates chaperone genes	BioSystems: REACTOME	4.647e-06	0.004239	9.018e-05	0.0006667	12	57	SEC61A1,HYOU1,XBP1,DNAJB11,TATDN2,SRPRA,SSR1,GFPT1,YIF1A,SEC61B,SEC61A2,SEC63
Pathway	1269837	Regulation of mitotic cell cycle	BioSystems: REACTOME	5.83e-06	0.005317	0.0001063	0.0007863	15	89	UBE2E1,SKP2,PSMA7,PSMB3,PSMB4,PSMB5,PSMB6,PSMC4,PSMC5,PSMD2,PSMD3,PSMD12,PSMD13,CDC16,CDK2
Pathway	1269838	APC/C-mediated degradation of cell cycle proteins	BioSystems: REACTOME	5.83e-06	0.005317	0.0001063	0.0007863	15	89	UBE2E1,SKP2,PSMA7,PSMB3,PSMB4,PSMB5,PSMB6,PSMC4,PSMC5,PSMD2,PSMD3,PSMD12,PSMD13,CDC16,CDK2
Pathway	1269091	Host Interactions of HIV factors	BioSystems: REACTOME	6.232e-06	0.005684	0.0001115	0.000824	19	136	SEH1L,HMGA1,NUP54,AP1S1,NUP37,PSMA7,PSMB3,PSMB4,PSMB5,PSMB6,PSMC4,PSMC5,PSMD2,PSMD3,PSMD12,PSMD13,NUP88,NUP43,NUPL2
Pathway	1269794	Regulation of DNA replication	BioSystems: REACTOME	6.504e-06	0.005932	0.0001141	0.0008434	14	79	MCM4,PSMA7,PSMB3,PSMB4,PSMB5,PSMB6,PSMC4,PSMC5,PSMD2,PSMD3,PSMD12,PSMD13,E2F3,CDK2
Pathway	1269634	Hedgehog ligand biogenesis	BioSystems: REACTOME	6.896e-06	0.006289	0.0001187	0.0008773	13	69	SEL1L,PSMA7,PSMB3,PSMB4,PSMB5,PSMB6,PSMC4,PSMC5,PSMD2,PSMD3,PSMD12,PSMD13,P4HB
Pathway	1269115	Influenza Viral RNA Transcription and Replication	BioSystems: REACTOME	7.741e-06	0.00706	0.0001284	0.0009492	19	138	SEH1L,RPL30,RPL28,RPL29,RPL38,RPS19,NUP54,NUP37,POLR2D,POLR2F,POLR2H,POLR2J,RPS4Y2,NUP88,NUP43,NUPL2,GTF2F2,RPL13A,RPL7A
Pathway	1383085	rRNA processing	BioSystems: REACTOME	7.749e-06	0.007067	0.0001284	0.0009492	24	203	RPL30,RPL28,RPL29,RPL38,WDR46,RPS19,ELAC2,NOC4L,NOB1,RPP30,TBL3,PELP1,PNO1,WDR43,IMP4,BOP1,RPS4Y2,EXOSC2,TFB1M,RRP9,RCL1,MPHOSPH6,RPL13A,RPL7A
Pathway	1270127	Respiratory electron transport, ATP synthesis by chemiosmotic coupling, and heat production by uncoupling proteins.	BioSystems: REACTOME	7.94e-06	0.007241	0.0001284	0.0009492	18	126	ETFDH,ECSIT,COX5A,SCO1,SDHB,CYC1,NDUFS7,ATP5PO,NDUFA8,NDUFA9,NDUFA10,NDUFAB1,NDUFS2,NDUFS3,NDUFS8,TRAP1,NDUFAF1,CYCS
Pathway	1269849	APC/C:Cdc20 mediated degradation of Securin	BioSystems: REACTOME	8.138e-06	0.007422	0.0001284	0.0009492	13	70	UBE2E1,PSMA7,PSMB3,PSMB4,PSMB5,PSMB6,PSMC4,PSMC5,PSMD2,PSMD3,PSMD12,PSMD13,CDC16
Pathway	1268928	Hh mutants that don't undergo autocatalytic processing are degraded by ERAD	BioSystems: REACTOME	8.165e-06	0.007447	0.0001284	0.0009492	12	60	SEL1L,PSMA7,PSMB3,PSMB4,PSMB5,PSMB6,PSMC4,PSMC5,PSMD2,PSMD3,PSMD12,PSMD13
Pathway	1268933	ABC transporter disorders	BioSystems: REACTOME	9.574e-06	0.008732	0.0001431	0.001058	13	71	DERL3,SEL1L,PSMA7,PSMB3,PSMB4,PSMB5,PSMB6,PSMC4,PSMC5,PSMD2,PSMD3,PSMD12,PSMD13
Pathway	1269833	Assembly of the pre-replicative complex	BioSystems: REACTOME	9.574e-06	0.008732	0.0001431	0.001058	13	71	MCM4,PSMA7,PSMB3,PSMB4,PSMB5,PSMB6,PSMC4,PSMC5,PSMD2,PSMD3,PSMD12,PSMD13,E2F3
Pathway	1268745	Mitochondrial protein import	BioSystems: REACTOME	1.165e-05	0.01062	0.0001665	0.001231	12	62	ACO2,VDAC1,CHCHD4,SLC25A12,TIMM50,MTX1,CYC1,COX19,BCS1L,TOMM6,TIMM10,TIMM8B
Pathway	1268927	Hh mutants abrogate ligand secretion	BioSystems: REACTOME	1.165e-05	0.01062	0.0001665	0.001231	12	62	SEL1L,PSMA7,PSMB3,PSMB4,PSMB5,PSMB6,PSMC4,PSMC5,PSMD2,PSMD3,PSMD12,PSMD13
Pathway	1269839	Regulation of APC/C activators between G1/S and early anaphase	BioSystems: REACTOME	1.179e-05	0.01075	0.0001665	0.001231	14	83	UBE2E1,PSMA7,PSMB3,PSMB4,PSMB5,PSMB6,PSMC4,PSMC5,PSMD2,PSMD3,PSMD12,PSMD13,CDC16,CDK2
Pathway	1383086	Major pathway of rRNA processing in the nucleolus and cytosol	BioSystems: REACTOME	1.186e-05	0.01082	0.0001665	0.001231	22	181	RPL30,RPL28,RPL29,RPL38,WDR46,RPS19,NOC4L,NOB1,RPP30,TBL3,PELP1,PNO1,WDR43,IMP4,BOP1,RPS4Y2,EXOSC2,RRP9,RCL1,MPHOSPH6,RPL13A,RPL7A
Pathway	1270296	Regulation of activated PAK-2p34 by proteasome mediated degradation	BioSystems: REACTOME	1.34e-05	0.01222	0.0001771	0.00131	11	53	PSMA7,PSMB3,PSMB4,PSMB5,PSMB6,PSMC4,PSMC5,PSMD2,PSMD3,PSMD12,PSMD13
Pathway	1269199	Cross-presentation of soluble exogenous antigens (endosomes)	BioSystems: REACTOME	1.34e-05	0.01222	0.0001771	0.00131	11	53	PSMA7,PSMB3,PSMB4,PSMB5,PSMB6,PSMC4,PSMC5,PSMD2,PSMD3,PSMD12,PSMD13
Pathway	1383017	The role of GTSE1 in G2/M progression after G2 checkpoint	BioSystems: REACTOME	1.383e-05	0.01261	0.0001801	0.001332	12	63	HSP90AB1,PSMA7,PSMB3,PSMB4,PSMB5,PSMB6,PSMC4,PSMC5,PSMD2,PSMD3,PSMD12,PSMD13
Pathway	1269781	Switching of origins to a post-replicative state	BioSystems: REACTOME	1.531e-05	0.01396	0.0001939	0.001434	13	74	MCM4,PSMA7,PSMB3,PSMB4,PSMB5,PSMB6,PSMC4,PSMC5,PSMD2,PSMD3,PSMD12,PSMD13,CDK2
Pathway	1269782	Orc1 removal from chromatin	BioSystems: REACTOME	1.531e-05	0.01396	0.0001939	0.001434	13	74	MCM4,PSMA7,PSMB3,PSMB4,PSMB5,PSMB6,PSMC4,PSMC5,PSMD2,PSMD3,PSMD12,PSMD13,CDK2
Pathway	1309112	Global Genome Nucleotide Excision Repair (GG-NER)	BioSystems: REACTOME	1.564e-05	0.01426	0.0001942	0.001436	14	85	TFPT,MNAT1,POLD2,RUVBL1,INO80C,COPS6,RAD23B,GPS1,RFC2,RFC3,LIG3,GTF2H3,GTF2H4,COPS4
Pathway	1270121	The citric acid (TCA) cycle and respiratory electron transport	BioSystems: REACTOME	1.593e-05	0.01453	0.0001942	0.001436	21	171	PDHB,ACO2,ETFDH,ECSIT,COX5A,SCO1,SDHB,IDH3A,CYC1,NDUFS7,ATP5PO,NDUFA8,NDUFA9,NDUFA10,NDUFAB1,NDUFS2,NDUFS3,NDUFS8,TRAP1,NDUFAF1,CYCS
Pathway	1309118	Formation of TC-NER Pre-Incision Complex	BioSystems: REACTOME	1.618e-05	0.01476	0.0001942	0.001436	11	54	ERCC8,MNAT1,POLR2D,POLR2F,POLR2H,POLR2J,COPS6,GPS1,GTF2H3,GTF2H4,COPS4
Pathway	1270174	Regulation of ornithine decarboxylase (ODC)	BioSystems: REACTOME	1.618e-05	0.01476	0.0001942	0.001436	11	54	PSMA7,PSMB3,PSMB4,PSMB5,PSMB6,PSMC4,PSMC5,PSMD2,PSMD3,PSMD12,PSMD13
Pathway	1269192	Class I MHC mediated antigen processing & presentation	BioSystems: REACTOME	1.7e-05	0.01551	0.0001988	0.00147	35	376	UBA5,UBE2K,TRAIP,UBA1,UBE2E1,UBE2G2,SEC61A1,HSPA5,SEC22B,SKP2,FBXO44,PSMA7,PSMB3,PSMB4,PSMB5,PSMB6,PSMC4,PSMC5,PSMD2,PSMD3,PSMD12,PSMD13,FBXO2,SEC24D,UBE2J2,FBXO6,CDC16,SEC61B,TAPBP,PDIA3,SEC61A2,RNF4,FBXO31,SAR1B,CDC34
Pathway	1269768	G1/S Transition	BioSystems: REACTOME	1.768e-05	0.01612	0.0002029	0.0015	17	121	MCM4,MNAT1,SKP2,MYC,PSMA7,PSMB3,PSMB4,PSMB5,PSMB6,PSMC4,PSMC5,PSMD2,PSMD3,PSMD12,PSMD13,CDK2,CDK4
Pathway	1269846	Cdc20:Phospho-APC/C mediated degradation of Cyclin A	BioSystems: REACTOME	1.78e-05	0.01623	0.0002029	0.0015	13	75	UBE2E1,PSMA7,PSMB3,PSMB4,PSMB5,PSMB6,PSMC4,PSMC5,PSMD2,PSMD3,PSMD12,PSMD13,CDC16
Pathway	1309120	Gap-filling DNA repair synthesis and ligation in TC-NER	BioSystems: REACTOME	1.928e-05	0.01759	0.0002111	0.001561	12	65	ERCC8,MNAT1,POLD2,POLR2D,POLR2F,POLR2H,POLR2J,RFC2,RFC3,LIG3,GTF2H3,GTF2H4
Pathway	1269109	Influenza Life Cycle	BioSystems: REACTOME	1.943e-05	0.01772	0.0002111	0.001561	19	147	SEH1L,RPL30,RPL28,RPL29,RPL38,RPS19,NUP54,NUP37,POLR2D,POLR2F,POLR2H,POLR2J,RPS4Y2,NUP88,NUP43,NUPL2,GTF2F2,RPL13A,RPL7A
Pathway	1269107	Vpu mediated degradation of CD4	BioSystems: REACTOME	1.945e-05	0.01774	0.0002111	0.001561	11	55	PSMA7,PSMB3,PSMB4,PSMB5,PSMB6,PSMC4,PSMC5,PSMD2,PSMD3,PSMD12,PSMD13
Pathway	1269747	Autodegradation of the E3 ubiquitin ligase COP1	BioSystems: REACTOME	1.945e-05	0.01774	0.0002111	0.001561	11	55	PSMA7,PSMB3,PSMB4,PSMB5,PSMB6,PSMC4,PSMC5,PSMD2,PSMD3,PSMD12,PSMD13
Pathway	1269845	APC:Cdc20 mediated degradation of cell cycle proteins prior to satisfation of the cell cycle checkpoint	BioSystems: REACTOME	2.063e-05	0.01882	0.0002188	0.001618	13	76	UBE2E1,PSMA7,PSMB3,PSMB4,PSMB5,PSMB6,PSMC4,PSMC5,PSMD2,PSMD3,PSMD12,PSMD13,CDC16
Pathway	1269796	Removal of licensing factors from origins	BioSystems: REACTOME	2.063e-05	0.01882	0.0002188	0.001618	13	76	MCM4,PSMA7,PSMB3,PSMB4,PSMB5,PSMB6,PSMC4,PSMC5,PSMD2,PSMD3,PSMD12,PSMD13,CDK2
Pathway	1269751	p53-Independent DNA Damage Response	BioSystems: REACTOME	2.327e-05	0.02122	0.0002328	0.001721	11	56	PSMA7,PSMB3,PSMB4,PSMB5,PSMB6,PSMC4,PSMC5,PSMD2,PSMD3,PSMD12,PSMD13
Pathway	1269750	p53-Independent G1/S DNA damage checkpoint	BioSystems: REACTOME	2.327e-05	0.02122	0.0002328	0.001721	11	56	PSMA7,PSMB3,PSMB4,PSMB5,PSMB6,PSMC4,PSMC5,PSMD2,PSMD3,PSMD12,PSMD13
Pathway	1269752	Ubiquitin Mediated Degradation of Phosphorylated Cdc25A	BioSystems: REACTOME	2.327e-05	0.02122	0.0002328	0.001721	11	56	PSMA7,PSMB3,PSMB4,PSMB5,PSMB6,PSMC4,PSMC5,PSMD2,PSMD3,PSMD12,PSMD13
Pathway	1269831	M/G1 Transition	BioSystems: REACTOME	2.349e-05	0.02142	0.0002328	0.001721	14	88	MCM4,PSMA7,PSMB3,PSMB4,PSMB5,PSMB6,PSMC4,PSMC5,PSMD2,PSMD3,PSMD12,PSMD13,E2F3,CDK2
Pathway	1269832	DNA Replication Pre-Initiation	BioSystems: REACTOME	2.349e-05	0.02142	0.0002328	0.001721	14	88	MCM4,PSMA7,PSMB3,PSMB4,PSMB5,PSMB6,PSMC4,PSMC5,PSMD2,PSMD3,PSMD12,PSMD13,E2F3,CDK2
Pathway	1269744	p53-Dependent G1/S DNA damage checkpoint	BioSystems: REACTOME	2.653e-05	0.0242	0.0002574	0.001903	12	67	PSMA7,PSMB3,PSMB4,PSMB5,PSMB6,PSMC4,PSMC5,PSMD2,PSMD3,PSMD12,PSMD13,CDK2
Pathway	1269745	p53-Dependent G1 DNA Damage Response	BioSystems: REACTOME	2.653e-05	0.0242	0.0002574	0.001903	12	67	PSMA7,PSMB3,PSMB4,PSMB5,PSMB6,PSMC4,PSMC5,PSMD2,PSMD3,PSMD12,PSMD13,CDK2
Pathway	1269844	APC/C:Cdc20 mediated degradation of mitotic proteins	BioSystems: REACTOME	2.751e-05	0.02509	0.0002606	0.001927	13	78	UBE2E1,PSMA7,PSMB3,PSMB4,PSMB5,PSMB6,PSMC4,PSMC5,PSMD2,PSMD3,PSMD12,PSMD13,CDC16
Pathway	1268932	Disorders of transmembrane transporters	BioSystems: REACTOME	2.751e-05	0.02509	0.0002606	0.001927	13	78	DERL3,SEL1L,PSMA7,PSMB3,PSMB4,PSMB5,PSMB6,PSMC4,PSMC5,PSMD2,PSMD3,PSMD12,PSMD13
Pathway	1269098	Vif-mediated degradation of APOBEC3G	BioSystems: REACTOME	2.772e-05	0.02528	0.0002606	0.001927	11	57	PSMA7,PSMB3,PSMB4,PSMB5,PSMB6,PSMC4,PSMC5,PSMD2,PSMD3,PSMD12,PSMD13
Pathway	1269842	Activation of APC/C and APC/C:Cdc20 mediated degradation of mitotic proteins	BioSystems: REACTOME	3.165e-05	0.02887	0.0002912	0.002153	13	79	UBE2E1,PSMA7,PSMB3,PSMB4,PSMB5,PSMB6,PSMC4,PSMC5,PSMD2,PSMD3,PSMD12,PSMD13,CDC16
Pathway	1427846	rRNA processing in the nucleus and cytosol	BioSystems: REACTOME	3.266e-05	0.02978	0.0002912	0.002153	22	193	RPL30,RPL28,RPL29,RPL38,WDR46,RPS19,NOC4L,NOB1,RPP30,TBL3,PELP1,PNO1,WDR43,IMP4,BOP1,RPS4Y2,EXOSC2,RRP9,RCL1,MPHOSPH6,RPL13A,RPL7A
Pathway	1269841	SCF-beta-TrCP mediated degradation of Emi1	BioSystems: REACTOME	3.289e-05	0.02999	0.0002912	0.002153	11	58	PSMA7,PSMB3,PSMB4,PSMB5,PSMB6,PSMC4,PSMC5,PSMD2,PSMD3,PSMD12,PSMD13
Pathway	1269746	Stabilization of p53	BioSystems: REACTOME	3.289e-05	0.02999	0.0002912	0.002153	11	58	PSMA7,PSMB3,PSMB4,PSMB5,PSMB6,PSMC4,PSMC5,PSMD2,PSMD3,PSMD12,PSMD13
Pathway	1269606	Degradation of AXIN	BioSystems: REACTOME	3.289e-05	0.02999	0.0002912	0.002153	11	58	PSMA7,PSMB3,PSMB4,PSMB5,PSMB6,PSMC4,PSMC5,PSMD2,PSMD3,PSMD12,PSMD13
Pathway	1457807	FBXL7 down-regulates AURKA during mitotic entry and in early mitosis	BioSystems: REACTOME	3.289e-05	0.02999	0.0002912	0.002153	11	58	PSMA7,PSMB3,PSMB4,PSMB5,PSMB6,PSMC4,PSMC5,PSMD2,PSMD3,PSMD12,PSMD13
Pathway	1269612	Asymmetric localization of PCP proteins	BioSystems: REACTOME	3.603e-05	0.03286	0.000313	0.002314	12	69	FZD7,PSMA7,PSMB3,PSMB4,PSMB5,PSMB6,PSMC4,PSMC5,PSMD2,PSMD3,PSMD12,PSMD13
Pathway	1269743	G1/S DNA Damage Checkpoints	BioSystems: REACTOME	3.603e-05	0.03286	0.000313	0.002314	12	69	PSMA7,PSMB3,PSMB4,PSMB5,PSMB6,PSMC4,PSMC5,PSMD2,PSMD3,PSMD12,PSMD13,CDK2
Pathway	1269726	AUF1 (hnRNP D0) binds and destabilizes mRNA	BioSystems: REACTOME	3.887e-05	0.03545	0.0003344	0.002472	11	59	PSMA7,PSMB3,PSMB4,PSMB5,PSMB6,PSMC4,PSMC5,PSMD2,PSMD3,PSMD12,PSMD13
Pathway	1269605	Degradation of DVL	BioSystems: REACTOME	5.368e-05	0.04896	0.0004411	0.003261	11	61	PSMA7,PSMB3,PSMB4,PSMB5,PSMB6,PSMC4,PSMC5,PSMD2,PSMD3,PSMD12,PSMD13
Pathway	1269108	Influenza Infection	BioSystems: REACTOME	5.369e-05	0.04896	0.0004411	0.003261	19	158	SEH1L,RPL30,RPL28,RPL29,RPL38,RPS19,NUP54,NUP37,POLR2D,POLR2F,POLR2H,POLR2J,RPS4Y2,NUP88,NUP43,NUPL2,GTF2F2,RPL13A,RPL7A
Pathway	1269764	Mitotic G1-G1/S phases	BioSystems: REACTOME	5.514e-05	0.05029	0.000449	0.00332	18	145	MCM4,MNAT1,SKP2,MYC,PSMA7,PSMB3,PSMB4,PSMB5,PSMB6,PSMC4,PSMC5,PSMD2,PSMD3,PSMD12,PSMD13,E2F3,CDK2,CDK4
Pathway	1269331	NIK-->noncanonical NF-kB signaling	BioSystems: REACTOME	6.274e-05	0.05722	0.000502	0.003711	11	62	PSMA7,PSMB3,PSMB4,PSMB5,PSMB6,PSMC4,PSMC5,PSMD2,PSMD3,PSMD12,PSMD13
Pathway	1269836	CDT1 association with the CDC6:ORC:origin complex	BioSystems: REACTOME	6.274e-05	0.05722	0.000502	0.003711	11	62	PSMA7,PSMB3,PSMB4,PSMB5,PSMB6,PSMC4,PSMC5,PSMD2,PSMD3,PSMD12,PSMD13
Pathway	1269690	mRNA Splicing - Major Pathway	BioSystems: REACTOME	6.617e-05	0.06035	0.0005248	0.00388	21	188	SF3B4,U2AF1,PLRG1,POLR2D,POLR2F,POLR2H,POLR2J,PPIL1,LSM2,SNRPA,SNRPB,SNRPD1,SNRPD2,SNRPG,SF3B5,EIF4A3,PTBP1,TXNL4A,RNPS1,GTF2F2,PCBP1
Pathway	1268716	Synthesis of substrates in N-glycan biosythesis	BioSystems: REACTOME	7.309e-05	0.06666	0.0005602	0.004142	11	63	ALG5,GMPPB,GMPPA,PMM1,MPI,CTSA,NUS1,GFPT1,GMDS,DOLPP1,NANS
Pathway	1269637	GLI3 is processed to GLI3R by the proteasome	BioSystems: REACTOME	7.309e-05	0.06666	0.0005602	0.004142	11	63	PSMA7,PSMB3,PSMB4,PSMB5,PSMB6,PSMC4,PSMC5,PSMD2,PSMD3,PSMD12,PSMD13
Pathway	1269306	Dectin-1 mediated noncanonical NF-kB signaling	BioSystems: REACTOME	7.309e-05	0.06666	0.0005602	0.004142	11	63	PSMA7,PSMB3,PSMB4,PSMB5,PSMB6,PSMC4,PSMC5,PSMD2,PSMD3,PSMD12,PSMD13
Pathway	1269638	Degradation of GLI2 by the proteasome	BioSystems: REACTOME	7.309e-05	0.06666	0.0005602	0.004142	11	63	PSMA7,PSMB3,PSMB4,PSMB5,PSMB6,PSMC4,PSMC5,PSMD2,PSMD3,PSMD12,PSMD13
Pathway	1269904	ABC-family proteins mediated transport	BioSystems: REACTOME	7.761e-05	0.07078	0.0005899	0.004361	15	110	ABCC4,DERL3,SEL1L,PSMA7,PSMB3,PSMB4,PSMB5,PSMB6,PSMC4,PSMC5,PSMD2,PSMD3,PSMD12,PSMD13,ABCB8
Pathway	1269639	Degradation of GLI1 by the proteasome	BioSystems: REACTOME	8.487e-05	0.0774	0.0006397	0.004729	11	64	PSMA7,PSMB3,PSMB4,PSMB5,PSMB6,PSMC4,PSMC5,PSMD2,PSMD3,PSMD12,PSMD13
Coexpression	M3604	Genes down-regulated in comparison of CD8 T cells at 0 h versus those at 48 h after stimulation with antigen-B7-1.	MSigDB C7: Immunologic Signatures (v6.0)	1.32e-35	6.391e-32	6.391e-32	5.792e-31	54	200	CLPP,TBRG4,MRPL12,MRPS12,MAT2A,PFKL,ZSWIM1,PGD,ENOPH1,AK2,HAX1,ZNHIT1,MTCH2,PLRG1,PLSCR1,MRPS18B,LARS,MRPL13,ELOF1,YARS,MRPL17,EBP,MRPS11,MRPL36,LSM2,SNRPA,MRPL11,MYC,RRP1B,MRPL44,GART,BCAT1,IRF4,SSR2,NDUFA8,RUVBL2,EIF6,DUS1L,EIF2B5,ALDH18A1,TMEM97,RAD23B,HDDC2,CCNC,MRPS7,GTF2H4,TIMM8B,LMAN1,NDUFAF1,MRPS2,GUSB,CDC34,COQ7,CDK4
Coexpression	M8957	Genes up-regulated in lymph node from aged mice: T reg versus T conv.	MSigDB C7: Immunologic Signatures (v6.0)	1.997e-33	9.67e-30	4.835e-30	4.382e-29	52	200	CCDC58,HSP90B1,MRPL37,WDR46,ECSIT,ADSL,PRMT5,CLNS1A,MIF,PARL,TMEM147,POLR1B,PLSCR1,HYOU1,MRPS18B,SHMT2,IDH3A,APRT,WDR74,CHCHD4,CTPS1,ECE2,DTD1,RRP1B,RSL1D1,GART,MRPS27,SRM,WDR55,IRF4,PSMD12,PHGDH,DDT,EIF2B3,C1QBP,ALDH18A1,YDJC,RARS2,GNAT2,RARS,GRWD1,NUP43,TSEN2,EXOSC2,SHQ1,CCT6A,TIMM10,POLR1E,MRPS2,RCL1,MRTO4,ALG3
Coexpression	M370	Genes up-regulated in macrophages: 5 days with IL4 [GeneID=3565] and dexamethasone [PubChem=5743] followed by TGFB1 [GeneID=7040] for 24h versus 5 days with IL4 [GeneID=3565] followed by TGFB1 [GeneID=7040] for 24h.	MSigDB C7: Immunologic Signatures (v6.0)	2.234e-31	1.082e-27	3.606e-28	3.268e-27	47	172	RPL28,PFKP,ELAC2,NIP7,NOC4L,ALDOA,TXN2,VDAC1,TPST1,WARS,POLR2D,SHMT2,THOC3,MRPL17,CRLS1,SND1,NUDT1,EIF3G,KLHDC4,SNRPD1,PSMB6,PNO1,PSMC4,BCAT1,PSMD3,DCTD,GFPT1,SMYD2,TMEM11,NSFL1C,EIF2B3,RARS2,TMEM97,OXSR1,MRPL49,PYCR3,RARS,GRWD1,NUP43,RFC2,NOMO1,THAP7,DNAJA3,MRPS7,G3BP1,MRPL46,AKAP1
Coexpression	M367	Genes down-regulated in macrophages differentiated in the presence of IL4 [GeneID=3565] for 5 days versus those subsequently treated with TGFB1 [GeneID=7040] for 24h.	MSigDB C7: Immunologic Signatures (v6.0)	9.191e-29	4.451e-25	1.113e-25	1.009e-24	46	185	RPL30,MRPS12,ARFIP2,NOC4L,PRMT7,TXN2,TPST1,PSAT1,CDV3,MAPK1IP1L,FPGS,THOC3,DENR,MRPL17,MRPL36,GFM1,KLHDC4,KRTCAP2,ATPAF2,DTD1,IMPDH2,PSMB3,PSMC4,SSR1,EIF6,GFPT1,SMYD2,TMEM11,TXNL4A,C1QBP,RARS2,BOP1,TMEM97,MRPL49,DPAGT1,RARS,NUP43,TSEN2,NOMO1,MRPS7,GTF2F2,NDUFAF1,GUK1,RCL1,ALG3,AKAP1
Coexpression	M3591	Genes down-regulated in comparison of CD8 T cells at 0 h versus those at 24 h after stimulation with IL12 .	MSigDB C7: Immunologic Signatures (v6.0)	3.542e-26	1.715e-22	2.859e-23	2.591e-22	45	200	RBM10,MRPL37,LRRC59,CNPY2,PGAM1,ENOPH1,TUBG1,IFI30,HAX1,PLSCR1,MRPS18B,POLD2,POLR2F,SIVA1,PPA1,ELOF1,PDIA4,MRPL17,NUDT1,LSM2,CTPS1,GFM1,MTMR9,GALK1,RRP1B,JAGN1,SRM,IRF4,PSMD12,MRPS22,WDR43,ALDH18A1,TMEM97,RFC2,LGALS3,THAP7,MRPL2,MRPS10,CCT6A,GTF2H4,RRP9,SYNGR2,MRTO4,XPOT,TPI1
Coexpression	M7599	Genes down-regulated in CD11b+ from spleen of healthy C57BL6 versus CD11b+ cells from tumors of C57BL6 mice bearing EL4 lymphoma.	MSigDB C7: Immunologic Signatures (v6.0)	3.542e-26	1.715e-22	2.859e-23	2.591e-22	45	200	UBA5,EPRS,MRPS12,ECD,MCM4,HMGA1,TUBG1,STX18,MIF,GNL2,ALG8,ALDOA,MNAT1,PSAT1,WARS,DCPS,POLD2,POLR2D,RPP30,POLR2H,CRELD2,TOE1,PDIA4,MORF4L2,MRPL40,EIF3B,POLDIP2,NUDC,XRCC6,PSMA7,PHGDH,TMEM11,BLVRA,SEC61B,RARS,CALU,NUP88,RFC2,GSPT1,MRPS18A,GTF2H4,TIMM8B,MRPS2,AATF,ALG3
Coexpression	M9120	Genes down-regulated in CD4 T conv: control versus over-expression of IKZF2 and FOXP3 [GeneID=22807;50943].	MSigDB C7: Immunologic Signatures (v6.0)	3.423e-25	1.658e-21	2.368e-22	2.146e-21	44	200	UBA5,HSP90B1,NMRAL1,TFG,AP1S1,DERL3,PSMC3IP,UCK2,SEC61A1,SDC1,SEL1L,CDV3,POLD2,SHMT2,CRLS1,YIF1B,SND1,MYL4,IMPA2,PSMB5,IRF4,TMEM214,NDUFAB1,DDOST,PHGDH,GANAB,BST2,PYCR1,COPS6,GNL3,UBFD1,DPAGT1,CXCR3,PLOD3,DUT,LGALS3BP,NUDT5,RNPEP,NANS,EIF2B1,COPS4,LSS,ALG3,TMEM39A
Coexpression	M2955	Genes up-regulated in T reg: induced versus failed induced.	MSigDB C7: Immunologic Signatures (v6.0)	8.99e-25	4.354e-21	5.443e-22	4.932e-21	42	184	CCDC58,NUP37,CLTB,IFI30,PSMC3IP,UCK2,UMPS,PRMT7,GSTO1,PMM1,POLD2,CRELD2,SHMT2,PPA1,NUDT1,CNIH4,MORF4L2,PPIL1,LSM2,SNRPD1,MYC,MYL4,IMPA2,PNO1,PSMC4,IRF4,MRPS22,SMYD2,RNPS1,IL1R2,HEATR3,RIPK3,DUT,NUP43,RFC3,TSEN2,NANS,COPS4,MRTO4,COQ7,CDK4,TPI1
Coexpression	M5960	Genes up-regulated in livers: SOCS3 [GeneID=9021] knockout versus wildtype.	MSigDB C7: Immunologic Signatures (v6.0)	2.593e-24	1.256e-20	1.395e-21	1.265e-20	43	199	CLPP,ABCC4,PHB2,GSTO1,CCDC86,SDHB,VDAC2,HSP90AB1,FOXRED1,PSMG3,MAPK1IP1L,EEF1E1,NOB1,CRELD2,APEX1,MRPS5,POLDIP2,SNRPD1,MRPL11,ABHD11,WDR55,BCAT1,SRPRA,CD3EAP,RUVBL2,EIF6,SMYD2,TXNL4A,RRP12,C1QBP,COPS6,MRPS16,TSEN2,PDIA3,SHQ1,FRRS1,RNPEP,GUK1,FBXO31,EIF4A1,AATF,AKAP1,XPOT
Coexpression	M6935	Genes down-regulated in B lymphocytes: anti IgM versus anti IgM and CpG oligodeoxynucleotide 1826.	MSigDB C7: Immunologic Signatures (v6.0)	2.919e-23	1.413e-19	1.178e-20	1.067e-19	42	200	TBRG4,MAT2A,SMYD5,CLPTM1L,ADSL,NIP7,GNL2,UCK2,NOC4L,CCDC86,UBQLN1,POLD2,EEF1E1,LARS,IDH3A,YARS,WDR74,CHCHD4,SND1,EIF3B,EIF3G,CTPS1,SNRPA,MYC,RRP1B,EIF4A3,SRM,NDUFAB1,DCTD,SMYD2,EIF2B3,C1QBP,YDJC,BOP1,GPS1,FARSB,EXOSC2,DNAJA3,MRPS10,ERGIC1,G3BP1,XPOT
Coexpression	M3588	Genes down-regulated in comparison of CD8 T cells at 0 h versus those at 24 h.	MSigDB C7: Immunologic Signatures (v6.0)	2.919e-23	1.413e-19	1.178e-20	1.067e-19	42	200	RBM10,MRPL37,CNPY2,PGAM1,ENOPH1,TUBG1,IFI30,HAX1,POLD2,POLR2F,SIVA1,PPA1,ELOF1,PDIA4,MRPL17,NUDT1,LSM2,CTPS1,GFM1,MTMR9,GALK1,RRP1B,JAGN1,SRM,IRF4,PSMD12,MRPS22,WDR43,ALDH18A1,TMEM97,RFC2,LGALS3,THAP7,MRPL2,MRPS10,CCT6A,GTF2H4,RRP9,SYNGR2,MRTO4,XPOT,TPI1
Coexpression	M3594	Genes down-regulated in comparison of CD8 T cells at 0 h versus those at 24 h after stimulation with antigen-B7-1.	MSigDB C7: Immunologic Signatures (v6.0)	2.919e-23	1.413e-19	1.178e-20	1.067e-19	42	200	RBM10,MRPL37,CNPY2,PGAM1,ENOPH1,TUBG1,IFI30,CCL4,HAX1,POLR2F,SIVA1,PPA1,ELOF1,PDIA4,MRPL17,NUDT1,LSM2,CTPS1,GFM1,MTMR9,GALK1,RRP1B,JAGN1,SRM,IRF4,PSMD12,MRPS22,WDR43,ALDH18A1,TMEM97,RFC2,LGALS3,THAP7,MRPL2,MRPS10,CCT6A,GTF2H4,RRP9,SYNGR2,MRTO4,XPOT,TPI1
Coexpression	M3597	Genes down-regulated in comparison of CD8 T cells at 0 h versus those at 48 h.	MSigDB C7: Immunologic Signatures (v6.0)	2.572e-22	1.246e-18	7.786e-20	7.056e-19	41	200	CLPP,MRPL12,MRPS12,MRPL51,MRPL27,LRRC59,PFKL,PGD,ALDOA,ZNHIT1,MTCH2,PLRG1,PSAT1,POLD2,MRPL13,ELOF1,SMN1,EIF3B,LSM2,MRPL11,PSMA7,GART,SSR2,NDUFA8,RUVBL2,EIF6,DDT,RNPS1,CDC16,EIF2B5,UBFD1,GSPT1,CCNC,TIMM8B,NDUFAF1,NANS,EIF2B1,SAR1B,CDC34,COQ7,CDK4
Coexpression	M3600	Genes down-regulated in comparison of CD8 T cells at 0 h versus those at 48 h after stimulation with IL12.	MSigDB C7: Immunologic Signatures (v6.0)	2.572e-22	1.246e-18	7.786e-20	7.056e-19	41	200	RBM10,PFKL,ALDOA,ZNHIT1,MTCH2,PLRG1,PLSCR1,PMM1,POLD2,SIVA1,PPA1,MRPL15,MRPL36,LSM2,CTPS1,MRPL11,VPS29,MTMR9,MRPL44,PSMB5,BCAT1,IRF4,SSR2,NDUFA8,RUVBL2,DDT,BLVRA,BNIP1,CDC16,EIF2B5,CCNC,MRPS10,MRPS7,CCT6A,THOP1,LMAN1,GUSB,SAR1B,COQ7,CDK2,XPOT
Coexpression	M5296	Genes down-regulated in comparison of untreated CD4 [GeneID=920] memory T cells from old donors versus those treated with TSST at 16 h.	MSigDB C7: Immunologic Signatures (v6.0)	2.572e-22	1.246e-18	7.786e-20	7.056e-19	41	200	SEH1L,MRPL12,MRPS12,PGAM1,TUBG1,MIPEP,GNL2,IFI30,UCK2,KDELC1,GMPPB,PSAT1,WARS,POLR2H,MRPL17,GORASP2,MRPL15,CTPS1,CYC1,LGMN,GART,PSMB5,PSMB6,PSMD2,IRF4,PSMD13,EIF6,TUBB6,IL1R2,EIF2B3,C1QBP,NME1,NUP43,TYMP,DNAJA3,TRAP1,GTF2H4,TIMM8B,G3BP1,CDK4,TPI1
Coexpression	M7832	Genes up-regulated in amplified multipotent progenitors versus cultured untreated common dendritic cell progenitors.	MSigDB C7: Immunologic Signatures (v6.0)	2.572e-22	1.246e-18	7.786e-20	7.056e-19	41	200	EPRS,ABCC4,PDSS1,RPN2,SMYD5,LRRC59,PGAM1,NUP54,SPCS3,NIP7,KDELC1,POLD2,SLC25A33,NOL12,NOB1,RPP30,CRELD2,SHMT2,APRT,TBL3,YARS,CHCHD4,MRPL15,NUDC,KLHDC4,ABHD11,JAGN1,EIF4A3,PSMB6,SRM,PHGDH,TUBB6,IMP4,C1QBP,TMEM97,UBXN8,NUP43,PPP1R14B,PPIF,LIG3,GTF2F2
Coexpression	M6553	Genes up-regulated in monocyte-derived dendritic cells: untreated versus rosiglitazone [PubChem=77999].	MSigDB C7: Immunologic Signatures (v6.0)	2.196e-21	1.064e-17	5.599e-19	5.074e-18	40	200	TBRG4,TBC1D7,MRPL27,LRRC59,MIPEP,TMEM147,PSMC3IP,NOC4L,UMPS,CCL4,ZNHIT1,GMPPB,PSAT1,NUDT2,SHMT2,PPA1,CHCHD4,RUVBL1,CTPS1,SNRPA,PSMB5,KARS,PPIL3,C1QBP,RARS2,NME1,GNL3,DPAGT1,RIPK3,TCP1,FARSB,NUDT5,TM2D2,GUSB,EIF2B1,RCL1,MRTO4,MRPL3,MRPL46,TUBE1
Coexpression	M7842	Genes down-regulated in T conv cells: control versus treated with IL35.	MSigDB C7: Immunologic Signatures (v6.0)	2.196e-21	1.064e-17	5.599e-19	5.074e-18	40	200	CLPP,MRPL37,TBC1D7,PHB2,SMYD5,CLNS1A,TMEM147,GNL2,ALG8,MNAT1,PMM1,ITSN1,NUDT2,CCT7,IDH3A,TBL3,YIF1B,MRPL22,CNIH4,MRPS26,SLC25A10,MRPL36,EIF3B,EIF3G,SRM,BCAT1,NDUFA8,CD3EAP,FBXO6,SEC61B,BOP1,NME1,SPRYD4,RAD23B,DUT,LETM1,CEP55,NUDT5,LSS,CDC34
Coexpression	M6555	Genes up-regulated in monocyte-derived dendritic cells: untreated versus AM580 [PubChem=2126].	MSigDB C7: Immunologic Signatures (v6.0)	2.196e-21	1.064e-17	5.599e-19	5.074e-18	40	200	TBRG4,TBC1D7,MRPL27,LRRC59,TUBG1,SPCS3,MIPEP,PSMC3IP,NOC4L,ZNHIT1,TXN2,GMPPB,MNAT1,TPST1,WARS,SHMT2,CHCHD4,RUVBL1,GINS2,PRKCSH,CTPS1,SNRPA,SLC39A11,WDR43,RRP12,C1QBP,RARS2,CHCHD1,NME1,GNL3,RIPK3,TCP1,NUP43,TM2D2,EIF2B1,RCL1,MRTO4,MRPL3,TUBE1,CDK4
Coexpression	M3068	Genes up-regulated in comparison of effector CD8 T cells KRLG1 Int [GeneID=10219] vs those with KRLG1 Hi.	MSigDB C7: Immunologic Signatures (v6.0)	1.816e-20	8.795e-17	3.824e-18	3.465e-17	39	200	WDR46,MRPS35,PFKL,ELAC2,TFPT,ALG5,ALDOA,VDAC1,PSMG3,SLC25A33,POLR2D,SHMT2,SIVA1,MRPL17,MRPL22,GINS2,EIF3D,POLDIP2,LSM2,MRPL11,DTD1,JAGN1,EIF4A3,MRPL44,DHRS13,RABL3,KARS,TXNL4A,EIF2B2,EIF2B5,CHCHD1,NME1,SPRYD4,DRG2,MRPS7,GTF2H3,PDCD5,SLC25A19,TPI1
Coexpression	M7606	Genes up-regulated in CD11b Tumor from BALBc mouse versus CD11b Tumor from C57BL6 mouse.	MSigDB C7: Immunologic Signatures (v6.0)	1.816e-20	8.795e-17	3.824e-18	3.465e-17	39	200	CLPP,SF3B4,MRPS12,ECD,HMGA1,ENOPH1,STX18,MIF,ACAA2,MNAT1,MED8,RPP30,EBP,MRPL40,POLDIP2,MRPL11,XRCC6,CYC1,UBAP2,MRPS27,PSMD3,SRPRA,TMEM11,BLVRA,BNIP1,MRPL16,RNPS1,DHODH,GNL3,CALU,NOC3L,XPO4,RFC2,MRPS18A,GTF2H4,TIMM8B,G3BP1,MRPS2,ALG3
Coexpression	M7611	Genes up-regulated in memory CD8 T cells: 2' versus 3'.	MSigDB C7: Immunologic Signatures (v6.0)	1.816e-20	8.795e-17	3.824e-18	3.465e-17	39	200	CLPP,TBRG4,MRPL12,ACO2,TUFM,TFPT,UMPS,KDELC1,ALDOA,GMPPA,MNAT1,SDHB,EEF1E1,RPP30,DHRS7B,POLDIP2,MTX1,SNRPD2,MRPL11,NDUFS7,PSMD13,PTBP1,NDUFA8,CD3EAP,EIF6,NDUFS3,TMEM11,BNIP1,MRPL16,DHODH,GNL3,HTRA2,CALU,UBXN8,LETM1,MRPS18A,DNAJA3,TIMM8B,TPI1
Coexpression	M9894	Genes down-regulated in plasmacytoid dendritic cells: wildtype versus GFI1 [GeneID=2672] knockout.	MSigDB C7: Immunologic Signatures (v6.0)	1.816e-20	8.795e-17	3.824e-18	3.465e-17	39	200	UBE2K,PHB2,PFKP,ECSIT,TFPT,ADSL,COX5A,PARL,LCMT1,MPI,POLR2F,SHMT2,CCT7,TOE1,NUDT1,MRPS11,MRPS34,DECR2,MRPL40,SNRPD2,XRCC6,TRADD,NDUFS7,ATP5PO,PSMB6,PSMC5,PSMD13,BCS1L,DDT,GANAB,BST2,GNA12,NME1,COPS6,SAE1,MRPS16,PDIA3,EEF2,PDCD5
Coexpression	M9132	Genes up-regulated in T reg: GATA1 [GeneID=2623] knockout versus wildtype.	MSigDB C7: Immunologic Signatures (v6.0)	1.453e-19	7.037e-16	2.606e-17	2.362e-16	38	200	HSP90B1,ADA,SPCS3,AP1S1,TMEM147,PSMC3IP,SEC61A1,YIPF3,CDV3,RPP30,SIVA1,YARS,GINS2,SMPD1,PRKCSH,KRTCAP2,ATP5PO,IMPA2,SLC39A11,SRPRA,TMEM214,NDUFA9,STAC2,KARS,BST2,DPAGT1,AVEN,RARS,NUP43,LGALS3BP,DNAJA3,NUDT5,EIF2B1,SAR1B,CD44,TUBE1,COQ7,SLC35B1
Coexpression	M7840	Genes down-regulated in resting T reg versus T conv cells.	MSigDB C7: Immunologic Signatures (v6.0)	1.453e-19	7.037e-16	2.606e-17	2.362e-16	38	200	CLPP,ABCC4,TBC1D7,PHB2,ELAC2,TBCB,TMEM147,CCL4,GSTO1,POLR2F,NUDT2,MRPL13,YIF1B,RUVBL1,MRPL22,CNIH4,EIF3B,TRAPPC3,GFM1,IL10,JAGN1,RSL1D1,EIF4A3,SRM,PTBP1,CD3EAP,RUVBL2,FBXO6,EIF2B3,RARS2,CHCHD1,TSEN2,SHQ1,CCT6A,RRP9,PDCD5,MRPL46,CDC34
Coexpression	M4410	Genes down-regulated in comparison of unstimulated memory CD4 [GeneID=920] CD8 T cells versus stimulated CD4 [GeneID=920] CD8 T cells.	MSigDB C7: Immunologic Signatures (v6.0)	1.453e-19	7.037e-16	2.606e-17	2.362e-16	38	200	MAT2A,LRRC59,ELAC2,U2AF1,COX5A,PRMT5,ALG8,HAX1,NME7,SDHB,VDAC2,PSAT1,WARS,MRPS28,RPP30,MRPL13,IDH3A,EIF3B,LSM2,CTPS1,SNRPD1,SNRPG,CYC1,PSMA7,PSMB4,SRM,PTBP1,EIF6,C1QBP,AVEN,RRP15,MRPS16,CCT6A,TIMM8B,EIF2B1,XPOT,SLC35B1,TPI1
Coexpression	M4533	Genes down-regulated in comparison of unstimulated NK cells versus those stimulated with IL2 [GeneID=3600] at 16 h.	MSigDB C7: Immunologic Signatures (v6.0)	1.453e-19	7.037e-16	2.606e-17	2.362e-16	38	200	EPRS,MAT2A,MRPS35,MCM4,ENOPH1,TUBG1,NUP37,ALG5,GNL2,MTCH2,VDAC1,POLD2,EEF1E1,POLR2H,CRELD2,SHMT2,CCT7,MRPL17,MRPL15,GINS2,CTPS1,SNRPB,SNRPG,PSMB5,PSMB6,PSMC4,PSMC5,TMEM97,NME1,TCP1,MRPS7,CCT6A,PA2G4,ENO1,GPN3,CDK2,CDK4,XPOT
Coexpression	M4441	Genes down-regulated in comparison of naive B cells versus blood plasma cells.	MSigDB C7: Immunologic Signatures (v6.0)	7.904e-19	3.828e-15	1.367e-16	1.239e-15	37	198	EPRS,UFSP2,MRPL12,MCM4,LRRC59,RRBP1,TFG,NUP37,SAC3D1,TXN2,GMPPA,DCPS,MRPL13,MRPL17,ZBTB32,RUVBL1,EBP,TRAM2,SSR3,GFPT1,SEC24D,EIF2B2,NME1,AVEN,RARS,GPX7,TYMP,PPP1R14B,GSPT1,PPIF,MRPS7,LMAN1,NDUFAF1,NANS,PDCD5,MTDH,SLC35B1
Coexpression	M9457	Genes down-regulated in CD8 T effector cells, acute infection with LCMV-Armstrong: day 6 versus day 8.	MSigDB C7: Immunologic Signatures (v6.0)	1.124e-18	5.446e-15	1.815e-16	1.645e-15	37	200	SEH1L,TFPT,HSPA5,MRPS18B,NOB1,NUDT2,MRPL13,MRPL17,WDR74,MRPL22,N6AMT1,MRPS26,NUDC,MRPL1,SF3B5,DNAJB11,NDUFS7,UBAP2,PNO1,SRP19,PSMD13,CD3EAP,EIF6,DUS1L,NSFL1C,ALDH18A1,NME1,COPS6,SPRYD4,GPS1,UBXN8,NOC3L,GTF2F2,TIMM8B,MPHOSPH6,CDK4,SLC35B1
Coexpression	M4166	Genes down-regulated in comparison of untreated CD4 [GeneID=920] T cells at 0 h versus the untreated cells at 6 h.	MSigDB C7: Immunologic Signatures (v6.0)	1.124e-18	5.446e-15	1.815e-16	1.645e-15	37	200	LRRC59,PGD,NUP37,GNL2,SDF2L1,UCK2,ALDOA,GMPPB,CCDC86,VDAC1,ARMC6,EIF4E2,HYOU1,POLD2,POLR2F,POLR2H,CHCHD6,MRPL17,RUVBL1,FLAD1,PPIL1,SNRPG,CD3EAP,RUVBL2,TXNL4A,CDC16,EIF2B2,QDPR,PPP1R14B,CCT6A,TRAP1,NANS,SLC25A15,NFXL1,ALG3,GPN3,XPOT
Coexpression	M8332	Genes down-regulated in BCL6 [GeneID=604] low follicular helper T cells versus T conv cells.	MSigDB C7: Immunologic Signatures (v6.0)	8.41e-18	4.073e-14	1.151e-15	1.043e-14	36	200	EPRS,MRPS12,MAT2A,TRAIP,MCM4,TUBG1,ADSL,CLIC1,MIF,UMPS,HAX1,TXN2,EEF1E1,SHMT2,PPID,EBP,TMED9,SNRPA,STX11,GALE,IMPDH2,GAPDH,SRM,PSMD13,PHGDH,YIF1A,PYCR1,DUSP4,CCT6A,THOP1,EIF4A1,SEC23IP,ENO1,CDK2,CDK4,XPOT
[truncated: 648 more rows]

## Sheet: B8
Category	ID	Name	Source	p-value	q-value Bonferroni	q-value FDR B&H	q-value FDR B&Y	Hits	Target	Genes
[truncated: 9 more rows]

## Sheet: S10
Category	ID	Name	Source	p-value	q-value Bonferroni	q-value FDR B&H	q-value FDR B&Y	Hits	Target	Genes
[truncated: 1,536 more rows]

## Sheet: B10
Category	ID	Name	Source	p-value	q-value Bonferroni	q-value FDR B&H	q-value FDR B&Y	Hits	Target	Genes	Category	Count
[truncated: 93 more rows]

[truncated: 2 more sheets: S12, B12]
