# Supplementary material for: Comparison of whole blood and spleen transcriptional signatures over the course of an experimental malaria infection
Source: Sci Rep. 2019 Nov 1;9:15853. doi: 10.1038/s41598-019-52388-y (PMC6825210; doi:10.1038/s41598-019-52388-y)
Supplement: Supplementary file 3 [file 41598_2019_52388_MOESM3_ESM.xlsx]

## Sheet: Spleen-only
S2	S4	S6	S8	S10	S12
	ADAR	ALDOA	ACO2	AAAS	ABCA3
	CCL19	ANPEP	ADRM1	AARS	ACHE
	CCL2	ANXA2	AP1S1	ABCA3	ADD1
	CCND1	APAF1	ASL	ABCB10	ADRB2
	CXCL1	BATF	ATP5PO	ABCB4	ALAS2
	DDX58	BST2	BCS1L	ABCB6	ALMS1
	EIF2AK2	CCL2	BOP1	ABCB7	ANK1
	GBP5	CCL4	CDC16	ABCC4	AP2A1
	GBP6	CSTB	CDC34	ABCG4	AP2A2
	IFIT2	CTSD	CDK2	ACADVL	APEH
	IL1RN	CTSZ	CDK4	ACD	ARHGAP21
	IL2	FPR2	CHCHD4	ACO2	ARRB1
	IL2RA	GATA3	CHMP6	ACTL6A	ART4
	IL33	GBP1	COPS4	ADA	ASNA1
	IRF1	GBP5	COPS6	ADAM10	ATG9A
	IRF7	HK3	COX19	ADAMTSL5	B3GNTL1
	MX1	IFI30	COX5A	ADD1	BARD1
	MX2	IFIT2	CYC1	ADHFE1	BNIP3L
	OAS2	IFNG	CYCS	ADK	BRCA1
	PML	IL10	DCP2	ADRM1	BRCA2
	SOCS1	IL12RB1	DERL3	AFMID	CALM3
	STAT2	IL18RAP	DNAJB11	AGMAT	CARM1
	STAT3	IL1R2	E2F3	AHCTF1	CCNA2
	TNF	IL1RN	ECSIT	AHCY	CCNE2
	TNFRSF12A	IL27	EEF1E1	AHI1	CCT5
	USP18	IL4	EEF2	AK7	CDC25C
		IRF7	EIF4A3	ALAD	CDC6
		ITGAL	ELAC2	ALAS2	CDKN2D
		JAK3	ENOPH1	ALDH18A1	CENPF
		KCNAB2	EPRS	ALDH7A1	CENPI
		LGALS3	ERCC8	ALG10B	CENPL
		MMP3	ETFDH	ALG14	CENPN
		MNDA	EXOSC2	ALG3	CENPP
		MVP	FARSB	ALG5	CENPT
		MYD88	FBXO2	ALG6	CEP57
		NPC2	FBXO31	ALG8	CEP70
		PGAM1	FBXO44	ALG9	CHCHD7
		PLAU	FBXO6	ALKBH8	CHEK1
		PTPN1	FZD7	ALMS1	CHEK2
		PYCARD	GFPT1	ANAPC5	CIT
		RAB27A	GINS2	ANAPC7	CKAP5
		SAMHD1	GPS1	ANK1	COX11
		SOCS1	GTF2F2	ANKRD28	CPOX
		SOCS3	GTF2H3	AP1B1	CTSG
		TCIRG1	GTF2H4	AP1S1	CUL4A
		TIMP1	HIST1H2AE	AP2A1	DAAM1
		VAT1	HMGA1	AP2A2	DBF4
		VIM	HSP90AB1	AP2B1	DDB1
			HSP90B1	AP2M1	DDIT3
			HSPA5	AP2S1	DEK
			HYOU1	APEH	DGCR8
			IDH3A	APEX1	DHFR
			IMP4	APIP	DNAJB1
			INO80C	ARF5	DNMT1
			KARS	ARFGAP2	DOT1L
			LARS	ARHGAP19	DSN1
			LIG3	ARHGAP21	E2F1
			LSM2	ARHGAP6	E2F2
			MARS2	ARHGDIG	E2F4
			MCM4	ARL3	ECT2
			MNAT1	ARL6	EIF5
			MPHOSPH6	ARPC3	ESCO2
			MTX1	ARRB1	EXOSC7
			MYC	ARSG	FANCD2
			NDUFA10	ART4	FANCI
			NDUFA8	ASB6	FECH
			NDUFA9	ASCC1	FEN1
			NDUFAB1	ASL	FN3K
			NDUFAF1	ASNA1	FOXM1
			NDUFS2	ASNS	FXN
			NDUFS3	ASZ1	FZR1
			NDUFS7	ATF4	GABARAPL1
			NDUFS8	ATIC	GABARAPL2
			NMRAL1	ATP5F1A	GADD45A
			NOB1	ATP5F1B	GALNT10
			NOC4L	ATP5F1C	GCNT1
			NUP37	ATP5F1D	GINS1
			NUP43	ATP5MC2	GINS3
			NUP54	ATP5MC3	GINS4
			NUP88	ATP5PB	GLS2
			NUPL2	ATP5PD	GNB3
			OPA1	ATP5PO	GPS2
			P4HB	ATP6V0D1	GSK3A
			PCBP1	AUH	GTSE1
			PDHB	AURKA	H2AFX
			PDIA3	AURKAIP1	H3F3B
			PELP1	AURKB	HCFC1
			PLRG1	AZIN1	HDGF
			PNO1	B3GNTL1	HIPK1
			POLD2	B9D2	HIST1H1A
			POLR2D	BAD	HIST1H1B
			POLR2F	BAG2	HIST1H1C
			POLR2H	BAG4	HIST1H2AB
			POLR2J	BANF1	HIST1H2BB
			PPA1	BARD1	HIST1H2BC
			PPIL1	BAX	HIST1H2BE
			PSMA7	BAZ1B	HIST1H2BF
			PSMB3	BBC3	HIST1H2BH
			PSMB4	BCAP31	HIST1H2BJ
			PSMB5	BCAS2	HIST1H2BK
			PSMB6	BCKDK	HIST1H2BM
			PSMC4	BCL2L1	HIST1H2BN
			PSMC5	BCL2L11	HIST1H3A
			PSMD12	BIRC5	HIST1H3C
			PSMD13	BLVRA	HIST1H3D
			PSMD2	BLVRB	HIST1H3E
			PSMD3	BNIP3L	HIST1H3F
			PTBP1	BOP1	HIST1H3H
			RAD23B	BRCA1	HIST1H4A
			RARS	BRCA2	HIST1H4B
			RARS2	BRCC3	HIST1H4C
			RCL1	BRF2	HIST1H4F
			RFC2	BRIP1	HIST1H4H
			RFC3	BUD31	HIST1H4I
			RNF4	CALM2	HIST1H4J
			RNPS1	CALM3	HIST2H2AB
			RPL13A	CAPN1	HIST2H2BE
			RPL28	CAPN2	HIST3H2BB
			RPL29	CAPNS1	HIST4H4
			RPL30	CARM1	HMBS
			RPL38	CARS	HMOX1
			RPL7A	CASP3	IGF1
			RPP30	CBX3	IQGAP3
			RPS19	CBY1	ITGB3BP
			RPS4Y2	CCNA2	JOSD1
			RRP9	CCNB1	JOSD2
			RUVBL1	CCNC	KIF14
			SAR1B	CCND3	KIF18A
			SCO1	CCNE1	KLHL12
			SDHB	CCNE2	KNTC1
			SEC22B	CCNF	LIN54
			SEC24D	CCT2	LMNA
			SEC61A1	CCT4	MAD2L1
			SEC61A2	CCT5	MAP1LC3B
			SEC61B	CCT8	MAP2K3
			SEC63	CD320	MCM10
			SEH1L	CD3EAP	MCM2
			SEL1L	CDA	MGAT4B
			SF3B4	CDC16	MMP2
			SF3B5	CDC20	MPG
			SKP2	CDC25B	MSH6
			SLC25A12	CDC25C	MYBL2
			SLC25A15	CDC27	NCAPG
			SNRPA	CDC34	NDE1
			SNRPB	CDC42EP3	NEDD1
			SNRPD1	CDC5L	NET1
			SNRPD2	CDC6	NPLOC4
			SNRPG	CDCA5	NUP160
			SRM	CDCA8	OPTN
			SRPRA	CDK2	OTUB2
			SSR1	CDK4	OTUD5
			TAPBP	CDK6	PABPC1
			TATDN2	CDKN1A	PAFAH1B1
			TBL3	CDKN2D	PCNA
			TFB1M	CDT1	PIGQ
			TFPT	CENPA	PIK3R2
			THOC3	CENPF	PIP4K2C
			TIMM10	CENPI	PIP5K1B
			TIMM50	CENPL	PLK4
			TIMM8B	CENPM	POLD3
			TOMM6	CENPN	POLE
			TRAIP	CENPP	POLH
			TRAP1	CENPQ	PPOX
			TXNL4A	CENPT	PPP2R1B
			U2AF1	CEP57	PRKAB1
			UBA1	CEP72	PRKACA
			UBA5	CEP78	PRKAR2B
			UBE2E1	CHCHD1	PSME3
			UBE2G2	CHCHD7	PSMF1
			UBE2J2	CHEK1	RAB8B
			UBE2K	CHEK2	RABGGTB
			UCHL1	CHMP2A	RAD21
			VDAC1	CIT	RAD23A
			WARS	CITED4	RAD51AP1
			WDR43	CKS1B	RB1
			WDR46	CLP1	RFC5
			XBP1	CLSPN	RFFL
			XRCC6	CLTB	RNF139
			YARS	CLTC	RNF168
			YIF1A	CNIH3	RPA3
				CNOT6	SAP30
				COG4	SEC61G
				COPB2	SMC4
				COPE	SNCA
				COPS3	SNX3
				COPS4	SOX6
				COPS6	SPC25
				COPZ1	SSNA1
				COQ10B	ST3GAL2
				COX11	ST3GAL3
				COX19	ST3GAL4
				COX4I1	ST3GAL5
				COX5A	ST3GAL6
				COX6A1	STAG3
				COX6B1	STK11
				CPOX	SYCE2
				CS	TAF5
				CSNK1D	TAF5L
				CUL1	TBCD
				CUL4A	TFDP1
				CYC1	TFDP2
				DAAM1	THSD7B
				DAD1	TIPIN
				DAP3	TSC1
				DAPK2	UAP1
				DBF4	UBE2E3
				DCK	UBE2H
				DCLRE1B	UBE2L6
				DCPS	UCHL5
				DCTN2	ULK1
				DCTN3	UROS
				DDB1	USP14
				DDIT3	USP15
				DDOST	USP7
				DDX1	VPS35
				DDX20	WIPI1
				DDX47	WRN
				DEK	XRCC3
				DERL3	YOD1
				DHFR	YWHAH
				DHX15	ZWILCH
				DIO2	ZWINT
				DIS3
				DLST
				DMAP1
				DNAJB1
				DNAJB11
				DNAJB6
				DNAJB9
				DNAJC8
				DNMT1
				DPAGT1
				DPH1
				DPM3
				DPY30
				DSN1
				DTYMK
				DUOX1
				DUT
				DYNLL2
				E2F1
				E2F3
				E2F4
				EAF2
				ECSIT
				ECT2
				EDA2R
				EDEM2
				EEF1B2
				EEF1E1
				EEF1G
				EEF2
				EFTUD2
				EIF2AK3
				EIF2B1
				EIF2B2
				EIF2B3
				EIF2B4
				EIF2B5
				EIF2S2
				EIF3B
				EIF3D
				EIF3F
				EIF3G
				EIF3I
				EIF3K
				EIF4A1
				EIF4A3
				EIF4E
				EIF4E2
				EIF4EBP1
				EIF4H
				EIF5A
				ELAVL1
				EMD
				EMG1
				EPRS
				EPS15
				ETFA
				ETFB
				ETFDH
				ETHE1
				EXOC1
				EXOSC2
				EXOSC5
				EXOSC7
				EXOSC8
				EYA3
				EZH2
				FANCD2
				FANCE
				FANCI
				FANCM
				FARS2
				FARSB
				FBXO10
				FBXO2
				FBXO31
				FBXO44
				FBXO7
				FBXW4
				FCF1
				FECH
				FEN1
				FKBP4
				FKBP8
				FN3K
				FOLR1
				FOXM1
				FRAT1
				FRAT2
				FTSJ1
				FUS
				FUT8
				FXN
				FZR1
				GAB1
				GADD45A
				GALNT10
				GAN
				GARS
				GART
				GCLC
				GCLM
				GDA
				GDI2
				GEMIN7
				GFPT1
				GINS1
				GINS2
				GINS3
				GINS4
				GLS2
				GMPPA
				GMPPB
				GMPR
				GMPS
				GNAT2
				GNB3
				GNG13
				GPS2
				GPX1
				GRHPR
				GRSF1
				GSPT1
				GSTZ1
				GTF2E2
				GTF2F1
				GTF2F2
				GTF2H3
				GTF2H4
				GTF3A
				GTF3C5
				GTSE1
				GUK1
				H1F0
				H2AFV
				H2AFX
				H2AFZ
				H3F3B
				HACE1
				HAGH
				HARS
				HAT1
				HBS1L
				HDAC8
				HDGF
				HECTD1
				HERC1
				HERPUD1
				HIPK1
				HIST1H1A
				HIST1H1B
				HIST1H1C
				HIST1H2AB
				HIST1H2AC
				HIST1H2AE
				HIST1H2AG
				HIST1H2BB
				HIST1H2BC
				HIST1H2BE
				HIST1H2BF
				HIST1H2BG
				HIST1H2BH
				HIST1H2BJ
				HIST1H2BK
				HIST1H2BM
				HIST1H2BN
				HIST1H3A
				HIST1H3C
				HIST1H3D
				HIST1H3E
				HIST1H3F
				HIST1H3G
				HIST1H3H
				HIST1H4A
				HIST1H4B
				HIST1H4C
				HIST1H4D
				HIST1H4F
				HIST1H4H
				HIST1H4I
				HIST1H4J
				HIST2H2AB
				HIST2H2BE
				HIST3H2BB
				HIST4H4
				HK1
				HMBS
				HNRNPC
				HNRNPD
				HNRNPH2
				HPRT1
				HSD17B10
				HSP90B1
				HSPA1B
				HSPA4L
				HSPA9
				HSPD1
				ICMT
				IDH3A
				IDH3G
				IFT140
				IFT20
				IMPDH2
				INCENP
				INO80B
				INO80C
				INTS10
				INTS5
				INTS9
				IQGAP3
				IRS1
				IRS2
				ITGAV
				ITGB1
				ITGB3BP
				JMY
				JOSD1
				JOSD2
				JUNB
				KARS
				KCTD7
				KIF14
				KIF18A
				KIF24
				KLHDC3
				KLHL12
				KLHL25
				KNTC1
				KPNA2
				KPNA3
				KSR1
				KTN1
				LAGE3
				LARS
				LDHA
				LIAS
				LIG1
				LIN54
				LMNA
				LMNB1
				LPIN1
				LSM2
				LSM3
				LSM4
				LSM6
				MAD2L1
				MAD2L2
				MAGOH
				MAN1B1
				MAP2K2
				MAP2K3
				MARS
				MCM10
				MCM2
				MCM3
				MCM4
				MCM5
				MCM6
				MCM7
				MCPH1
				MED16
				MED26
				MED7
				MGAT4B
				MIB1
				MKRN1
				MLLT3
				MND1
				MORF4L1
				MORF4L2
				MPG
				MRPL12
				MRPL13
				MRPL14
				MRPL15
				MRPL16
				MRPL17
				MRPL2
				MRPL20
				MRPL22
				MRPL23
				MRPL27
				MRPL28
				MRPL3
				MRPL30
				MRPL33
				MRPL34
				MRPL36
				MRPL37
				MRPL4
				MRPL40
				MRPL43
				MRPL47
				MRPL49
				MRPL52
				MRPL54
				MRPL55
				MRPS10
				MRPS11
				MRPS12
				MRPS15
				MRPS16
				MRPS17
				MRPS18A
				MRPS18B
				MRPS18C
				MRPS21
				MRPS22
				MRPS24
				MRPS26
				MRPS28
				MRPS30
				MRPS34
				MRPS35
				MRPS5
				MRPS7
				MRRF
				MSH5
				MSH6
				MTIF3
				MTO1
				MTR
				MTREX
				MTX1
				MYBL2
				NAGS
				NANP
				NANS
				NAPA
				NCAPD3
				NCAPG
				NCAPG2
				NCAPH
				NCAPH2
				NCKAP1
				NDE1
				NDUFA1
				NDUFA10
				NDUFA11
				NDUFA12
				NDUFA13
				NDUFA3
				NDUFA4
				NDUFA5
				NDUFA6
				NDUFA7
				NDUFA8
				NDUFA9
				NDUFAB1
				NDUFAF1
				NDUFB10
				NDUFB3
				NDUFB5
				NDUFB6
				NDUFB7
				NDUFB8
				NDUFB9
				NDUFC1
				NDUFS2
				NDUFS3
				NDUFS4
				NDUFS6
				NDUFS7
				NDUFS8
				NDUFV1
				NDUFV2
				NEDD1
				NET1
				NEU3
				NFYB
				NFYC
				NHEJ1
				NME1
				NME4
				NMRAL1
				NMT1
				NOTUM
				NPLOC4
				NPM1
				NQO1
				NR1I3
				NR2E1
				NSL1
				NSMCE2
				NT5C3A
				NUDC
				NUDT1
				NUDT21
				NUDT5
				NUDT9
				NUP133
				NUP160
				NUP205
				NUP43
				NUP50
				NUP54
				NUP62
				NUP85
				NUP88
				NUP93
				NUPL2
				NUS1
				NXT1
				OAT
				ODC1
				OIP5
				OPA1
				OPTN
				OS9
				OTUB2
				OTUD5
				P4HB
				PABPC1
				PACS1
				PAFAH1B1
				PAICS
				PAPOLA
				PARD6A
				PBRM1
				PCBP1
				PCBP2
				PCCB
				PCNA
				PDE6D
				PDHB
				PDIA3
				PDK3
				PEBP1
				PFAS
				PHF5A
				PHGDH
				PIGA
				PIGB
				PIGL
				PIGQ
				PIGU
				PIK3R2
				PIP4K2C
				PIP5K1B
				PKMYT1
				PLK1
				PLK4
				PLRG1
				PMF1
				PMM1
				PMM2
				PMPCA
				PMS2
				PNKP
				PNMT
				PNO1
				POLA2
				POLD2
				POLDIP3
				POLE
				POLE3
				POLH
				POLR1B
				POLR1C
				POLR2D
				POLR2F
				POLR2J
				POLR2L
				POM121
				POMT1
				POMT2
				POP5
				PPA1
				PPA2
				PPAT
				PPIA
				PPIE
				PPIL1
				PPM1A
				PPOX
				PPP1CC
				PPP2CA
				PPP6C
				PRCC
				PRDX2
				PRIM1
				PRIM2
				PRKAB1
				PRKAG1
				PRKAR2B
				PRKCSH
				PRMT1
				PRMT5
				PRMT7
				PRPF3
				PRPF38A
				PSMA2
				PSMA7
				PSMB3
				PSMB4
				PSMB5
				PSMB6
				PSMB7
				PSMC1
				PSMC2
				PSMC3
				PSMC4
				PSMC5
				PSMD1
				PSMD11
				PSMD12
				PSMD13
				PSMD14
				PSMD2
				PSMD3
				PSMD7
				PSMD8
				PSMD9
				PSME3
				PSMF1
				PTBP1
				PYCR1
				PYCR2
				PYCR3
				QDPR
				RAB10
				RAB11B
				RAB25
				RAB26
				RAB35
				RAB38
				RAB4A
				RAB5C
				RAD17
				RAD21
				RAD23A
				RAD51
				RAD51AP1
				RAD51C
				RAE1
				RAN
				RANGAP1
				RARS
				RB1
				RBBP5
				RBBP7
				RBL1
				RCL1
				REC8
				RFC2
				RFC3
				RFC4
				RFFL
				RHEB
				RHPN2
				RIF1
				RNF139
				RNF168
				RNF19A
				RNF5
				RNF8
				RNGTT
				RNPS1
				RPA1
				RPA2
				RPL10A
				RPL13A
				RPL18
				RPL18A
				RPL19
				RPL24
				RPL26
				RPL27
				RPL27A
				RPL28
				RPL29
				RPL3
				RPL30
				RPL31
				RPL32
				RPL35
				RPL36A
				RPL36AL
				RPL38
				RPL4
				RPL7A
				RPL9
				RPLP0
				RPN2
				RPP30
				RPS10
				RPS11
				RPS12
				RPS15
				RPS16
				RPS19
				RPS2
				RPS21
				RPS26
				RPS27A
				RPS27L
				RPS3
				RPS3A
				RPS4X
				RPS5
				RPS6
				RPS6KA1
				RPS7
				RPS8
				RRM1
				RRN3
				RUVBL1
				RUVBL2
				RXRB
				SAE1
				SAP130
				SAP18
				SAP30
				SAR1B
				SARS
				SARS2
				SCLY
				SDC1
				SDHB
				SEC11C
				SEC23IP
				SEC61A1
				SEC61A2
				SEC61G
				SEH1L
				SEL1L
				SEMA5A
				SERINC5
				SESN2
				SETD3
				SF1
				SF3A1
				SF3B4
				SF3B5
				SIRT1
				SIRT3
				SKP2
				SLC25A10
				SLC25A12
				SLC25A5
				SLC2A4
				SLC3A2
				SLC6A7
				SMARCB1
				SMC1A
				SMC2
				SMC4
				SMN1
				SMOX
				SMYD2
				SNCA
				SNRPA
				SNRPB
				SNRPD1
				SNRPD2
				SNRPD3
				SNX3
				SOX6
				SP3
				SPC24
				SPC25
				SPCS1
				SPCS3
				SRM
				SRP54
				SRP72
				SRPRA
				SRRM1
				SSNA1
				SSR1
				SSR2
				SSR4
				SSRP1
				ST3GAL2
				ST3GAL3
				ST3GAL4
				ST3GAL5
				ST3GAL6
				ST6GALNAC6
				STK11
				STT3A
				SUMF2
				SUMO2
				SUMO3
				SUOX
				SUPT16H
				SUPT4H1
				SUV39H1
				SYCE2
				TAF10
				TAF12
				TAF5
				TAF6L
				TAF9
				TATDN2
				TCP1
				TERF2
				TFB1M
				TFDP1
				TFDP2
				TFG
				THG1L
				THOC3
				THOC7
				TIMELESS
				TIMM10
				TIMM17A
				TIMM50
				TIMM8B
				TIPIN
				TJP1
				TK1
				TMED2
				TMED9
				TMPO
				TNFRSF14
				TNFRSF17
				TNFRSF9
				TOMM6
				TOP1
				TPX2
				TRAIP
				TRAM1
				TRAP1
				TRAPPC1
				TRAPPC3
				TSN
				TSTA3
				TUBA4A
				TUBG1
				TUBGCP2
				TUFM
				TXNL4A
				TYMS
				U2AF1
				U2AF1L4
				UAP1
				UBA1
				UBAC1
				UBE2C
				UBE2D1
				UBE2E1
				UBE2E3
				UBE2H
				UBE2J1
				UBE2J2
				UBE2K
				UBE2L6
				UBE2M
				UBE2O
				UBE2S
				UBE2T
				UBE2V1
				UBXN1
				UCHL5
				UCK1
				UCK2
				UHRF1
				UMPS
				UQCRC1
				UQCRC2
				UQCRH
				UROD
				UROS
				USP1
				USP10
				USP14
				USP15
				USP25
				USP39
				USP7
				VAMP8
				VDAC1
				VDAC2
				VPS29
				VPS35
				WBP11
				WDR34
				WDR46
				WDR60
				WEE1
				WIPI1
				WNT8B
				WRN
				WTAP
				WWP1
				XBP1
				XPOT
				XRCC6
				YIF1A
				YOD1
				YWHAH
				ZKSCAN5
				ZW10
				ZWILCH
				ZWINT

## Sheet: Blood-only
B2	B4	B6	B8	B10	B12
	DUSP6	ASB2		ANAPC13	ACTB
	GBP2	AURKA		ARIH2	VAV2
	IFIT3	AURKB		ATG4A
	IL13RA1	BANF1		CCS
	IL2RB	BIRC5		CD36
	IRF8	BUB1B		CDKN2C
	NOD1	CCNT2		CHMP4B
	PDGFA	CCR5		CHMP4C
	PSMB9	CD160		FBXO9
	RASGRP4	CD247		GSTP1
	TNFRSF1B	CD28		IKBKG
	TNFRSF25	CD3G		KLHL21
		CDCA8		MTMR3
		CENPA		NCF4
		DYNC1LI2		PRDX1
		FBXL8		PSMA5
		FYN		PSMD10
		GTF2F1		PSME4
		ICAM1		RNF114
		ICOS		RNF123
		KIF11		RRAGD
		KIF22		SEC23A
		KIF2C		SEC61B
		KLRD1		SOD2
		KLRG1		TRIP12
		KLRK1		UBE2B
		LAG3		UBE2F
		LCK		VCP
		LPIN1
		MCM3
		NCAPD2
		NCAPH
		NDC80
		NUP210
		PCBP4
		PFN1
		PFN2
		PIK3AP1
		PLK1
		PSMB1
		PSMB8
		PSME2
		RBBP7
		RCC1
		RCHY1
		RPA3
		RRM2
		SEC24B
		SLAMF7
		TAF9B
		TMPO
		TOP2A
		TRIM69
		ZAP70

## Sheet: Shared
D2	D4	D6	D8	D10	D12
ACOX3	STAT1			BAG1
TSC22D3				CAT
TXNIP				DYNLL1
				H3F3A
				PSMD4
				SEC13
