# Supplementary material for: Comparison of whole blood and spleen transcriptional signatures over the course of an experimental malaria infection
Source: Sci Rep. 2019 Nov 1;9:15853. doi: 10.1038/s41598-019-52388-y (PMC6825210; doi:10.1038/s41598-019-52388-y)
Supplement: Supplementary file 4 [file 41598_2019_52388_MOESM4_ESM.xlsx]

## Sheet: D2
ID	Pathway	p-value	q-value Bonferroni	q-value FDR B&H	q-value FDR B&Y	Hits	Target	Genes
1270033	Beta-oxidation of pristanoyl-CoA	0.002408	0.02408	0.01364	0.03994	1	10	ACOX3
1269254	The NLRP3 inflammasome	0.002889	0.02889	0.01364	0.03994	1	12	TXNIP
1269253	Inflammasomes	0.004091	0.04091	0.01364	0.03994	1	17	TXNIP
1270031	Peroxisomal lipid metabolism	0.006972	0.06972	0.01743	0.05105	1	29	ACOX3
1269251	Nucleotide-binding domain, leucine rich repeat containing receptor (NLR) signaling pathways	0.01152	0.1152	0.02305	0.0675	1	48	TXNIP
1269953	Stimuli-sensing channels	0.02485	0.2485	0.04142	0.1213	1	104	TSC22D3

## Sheet: D4
ID	Pathway	p-value	q-value Bonferroni	q-value FDR B&H	q-value FDR B&Y	Hits	Target	Genes
1269310	Cytokine Signaling in Immune system	2.012e-48	5.876e-46	5.876e-46	3.676e-45	39	763	TNFRSF12A,IRF8,PSMB9,USP18,GBP2,CCL2,IRF1,OAS2,SOCS1,IL13RA1,RASGRP4,TNFRSF25,IRF7,CCND1,TNF,GBP6,NOD1,CCL19,TNFRSF1B,DDX58,PDGFA,GBP5,IL1RN,IL2,ADAR,CXCL1,IL2RA,IL2RB,IFIT2,EIF2AK2,IFIT3,IL33,STAT1,STAT2,STAT3,MX1,MX2,DUSP6,PML
1269311	Interferon Signaling	2.168e-24	6.33e-22	3.165e-22	1.98e-21	19	202	IRF8,USP18,GBP2,IRF1,OAS2,SOCS1,IRF7,GBP6,DDX58,GBP5,ADAR,IFIT2,EIF2AK2,IFIT3,STAT1,STAT2,MX1,MX2,PML
1269312	Interferon alpha/beta signaling	8.591e-23	2.508e-20	8.361e-21	5.231e-20	14	69	IRF8,USP18,GBP2,IRF1,OAS2,SOCS1,IRF7,ADAR,IFIT2,IFIT3,STAT1,STAT2,MX1,MX2
1269318	Signaling by Interleukins	9.05e-18	2.643e-15	6.607e-16	4.133e-15	20	531	PSMB9,CCL2,SOCS1,IL13RA1,RASGRP4,CCND1,TNF,NOD1,CCL19,TNFRSF1B,PDGFA,IL1RN,IL2,CXCL1,IL2RA,IL2RB,IL33,STAT1,STAT3,DUSP6
1269314	Interferon gamma signaling	1.957e-13	5.714e-11	1.143e-11	7.149e-11	10	94	IRF8,GBP2,IRF1,OAS2,SOCS1,IRF7,GBP6,GBP5,STAT1,PML
1269487	Signaling by SCF-KIT	6.355e-08	1.856e-05	2.319e-06	1.451e-05	10	340	PSMB9,SOCS1,RASGRP4,PDGFA,IL2,IL2RA,IL2RB,STAT1,STAT3,DUSP6
1269317	Innate Immune System	2.311e-05	0.006748	0.0001928	0.001206	14	1312	PSMB9,IRF1,SOCS1,RASGRP4,IRF7,NOD1,TNFRSF1B,DDX58,PDGFA,IL2,CXCL1,IL2RA,IL2RB,DUSP6

## Sheet: D6
ID	Pathway	p-value	q-value Bonferroni	q-value FDR B&H	q-value FDR B&Y	Hits	Target	Genes
1269310	Cytokine Signaling in Immune system	9.9e-19	5.732e-16	5.732e-16	3.978e-15	36	763	IL10,MYD88,VIM,IL12RB1,BATF,ICAM1,PSMB1,SOCS3,PSMB8,GATA3,GBP1,BIRC5,IRF7,SAMHD1,PSME2,LCK,IL18RAP,IFIT2,IFNG,JAK3,PTPN1,GBP5,TIMP1,IL1R2,BST2,NUP210,IFI30,CCL2,SOCS1,CCL4,CCR5,MMP3,IL1RN,FYN,IL4,IL27
1269171	Adaptive Immune System	5.613e-15	3.25e-12	1.625e-12	1.128e-11	33	826	PIK3AP1,MYD88,FBXL8,RCHY1,ICAM1,PSMB1,SOCS3,LAG3,PSMB8,PSME2,LCK,ITGAL,ZAP70,CD160,KLRK1,TRIM69,CD3G,CD247,ICOS,CD28,SEC24B,IFI30,SOCS1,ASB2,SLAMF7,CTSD,FYN,KLRG1,KLRD1,DYNC1LI2,KIF11,KIF22,KIF2C
1269318	Signaling by Interleukins	7.986e-14	4.624e-11	1.541e-11	1.07e-10	26	531	IL10,MYD88,VIM,IL12RB1,BATF,ICAM1,PSMB1,SOCS3,PSMB8,GATA3,BIRC5,PSME2,LCK,IL18RAP,JAK3,TIMP1,IL1R2,CCL2,SOCS1,CCL4,CCR5,MMP3,IL1RN,FYN,IL4,IL27
1269203	Innate Immune System	7.713e-13	4.466e-10	1.117e-10	7.748e-10	38	1312	PIK3AP1,MYD88,HK3,ANPEP,ANXA2,FPR2,PSMB1,APAF1,PSMB8,KCNAB2,TCIRG1,IRF7,NPC2,PSME2,LCK,ITGAL,PGAM1,LGALS3,KLRK1,JAK3,CD3G,CD247,ICOS,BST2,CD28,PYCARD,CSTB,SOCS1,PLAU,ALDOA,CTSD,FYN,MVP,MNDA,KLRD1,RAB27A,CTSZ,VAT1
1457780	Neutrophil degranulation	7.293e-12	4.223e-09	7.229e-10	5.017e-09	23	492	HK3,ANPEP,ANXA2,FPR2,PSMB1,APAF1,KCNAB2,TCIRG1,NPC2,ITGAL,PGAM1,LGALS3,BST2,PYCARD,CSTB,PLAU,ALDOA,CTSD,MVP,MNDA,RAB27A,CTSZ,VAT1
1470923	Interleukin-4 and 13 signaling	7.491e-12	4.338e-09	7.229e-10	5.017e-09	13	114	IL10,VIM,BATF,ICAM1,SOCS3,GATA3,BIRC5,JAK3,TIMP1,CCL2,SOCS1,MMP3,IL4
1269763	Cell Cycle, Mitotic	1.388e-10	8.039e-08	1.009e-08	7.004e-08	22	517	CENPA,PSMB1,PSMB8,BIRC5,MCM3,PSME2,RRM2,NCAPH,CDCA8,BANF1,AURKA,LPIN1,NDC80,NUP210,BUB1B,NCAPD2,TMPO,PLK1,RPA3,TOP2A,AURKB,KIF2C
1269741	Cell Cycle	1.394e-10	8.074e-08	1.009e-08	7.004e-08	24	624	CENPA,RBBP7,PSMB1,PSMB8,BIRC5,MCM3,PSME2,RRM2,NCAPH,CDCA8,BANF1,AURKA,LPIN1,NDC80,NUP210,BUB1B,NCAPD2,TMPO,PLK1,PCBP4,RPA3,TOP2A,AURKB,KIF2C
1269810	M Phase	5.232e-10	3.03e-07	3.03e-08	2.102e-07	17	311	CENPA,PSMB1,PSMB8,BIRC5,PSME2,NCAPH,CDCA8,BANF1,LPIN1,NDC80,NUP210,BUB1B,NCAPD2,TMPO,PLK1,AURKB,KIF2C
1269311	Interferon Signaling	9.474e-10	5.485e-07	4.987e-08	3.46e-07	14	202	ICAM1,SOCS3,PSMB8,GBP1,IRF7,SAMHD1,IFIT2,IFNG,PTPN1,GBP5,BST2,NUP210,IFI30,SOCS1
1269825	Mitotic Anaphase	2.551e-09	1.477e-06	1.215e-07	8.433e-07	13	181	CENPA,PSMB1,PSMB8,BIRC5,PSME2,CDCA8,BANF1,NDC80,BUB1B,TMPO,PLK1,AURKB,KIF2C
1269823	Mitotic Metaphase and Anaphase	2.728e-09	1.58e-06	1.215e-07	8.433e-07	13	182	CENPA,PSMB1,PSMB8,BIRC5,PSME2,CDCA8,BANF1,NDC80,BUB1B,TMPO,PLK1,AURKB,KIF2C
1269057	HIV Infection	8.842e-09	5.119e-06	3.657e-07	2.537e-06	14	240	PSMB1,PSMB8,RCC1,PSME2,LCK,BANF1,CCNT2,GTF2F1,CD247,TAF9B,CD28,NUP210,CCR5,FYN
1269820	Mitotic Prometaphase	2.26e-08	1.308e-05	8.723e-07	6.053e-06	10	111	CENPA,BIRC5,NCAPH,CDCA8,NDC80,BUB1B,NCAPD2,PLK1,AURKB,KIF2C
1269519	RHO GTPases Activate Formins	3.755e-08	2.174e-05	1.359e-06	9.431e-06	10	117	CENPA,BIRC5,PFN1,PFN2,CDCA8,NDC80,BUB1B,PLK1,AURKB,KIF2C
1269826	Separation of Sister Chromatids	1.354e-07	7.842e-05	4.128e-06	2.864e-05	11	170	CENPA,PSMB1,PSMB8,BIRC5,PSME2,CDCA8,NDC80,BUB1B,PLK1,AURKB,KIF2C
1269091	Host Interactions of HIV factors	1.574e-07	9.114e-05	4.557e-06	3.162e-05	10	136	PSMB1,PSMB8,RCC1,PSME2,LCK,BANF1,CD247,CD28,NUP210,FYN
1269056	Infectious disease	3.676e-06	0.002128	8.513e-05	0.0005908	14	393	PSMB1,PSMB8,RCC1,PSME2,LCK,BANF1,CCNT2,GTF2F1,CD247,TAF9B,CD28,NUP210,CCR5,FYN

## Sheet: D8
ID	Pathway	p-value	q-value Bonferroni	q-value FDR B&H	q-value FDR B&Y	Hits	Target	Genes
1269649	Gene Expression	9.705e-31	5.736e-28	5.736e-28	3.992e-27	92	1844	MYC,RPS4Y2,MARS2,SEH1L,EPRS,RPL30,RPL28,RPL29,SF3B4,RPL38,RARS,WARS,EIF4A3,EEF1E1,PSMA7,DCP2,POLR2D,NOB1,POLR2F,PSMB3,PSMB4,RPP30,POLR2H,PSMB5,WDR46,PSMB6,NUP88,POLR2J,LARS,NUP43,PNO1,FARSB,PSMC4,PSMC5,PSMD2,PSMD3,SRPRA,RPS19,PSMD12,PSMD13,PPA1,NUPL2,SSR1,PTBP1,RFC2,RFC3,THOC3,EXOSC2,TBL3,ELAC2,YARS,WDR43,NUP54,SEC61A2,U2AF1,EEF2,GTF2F2,GTF2H3,KARS,GTF2H4,TXNL4A,COX5A,TFB1M,PELP1,RNPS1,NUP37,RRP9…
1269056	Infectious disease	4.258e-22	2.517e-19	1.258e-19	8.758e-19	39	393	RPS4Y2,SEH1L,RPL30,RPL28,RPL29,RPL38,CHMP6,PSMA7,POLR2D,POLR2F,PSMB3,PSMB4,POLR2H,PSMB5,PSMB6,NUP88,POLR2J,NUP43,PSMC4,PSMC5,PSMD2,PSMD3,RPS19,PSMD12,HMGA1,PSMD13,NUPL2,NUP54,EEF2,GTF2F2,AP1S1,GTF2H3,GTF2H4,NUP37,RPL13A,MNAT1,RPL7A,XRCC6,HSP90AB1
1268677	Metabolism of proteins	4.452e-21	2.631e-18	8.771e-19	6.104e-18	74	1631	SEL1L,CYC1,MYC,RPS4Y2,SEH1L,RPL30,COX19,DNAJB11,RPL28,RPL29,HSP90B1,UBE2K,RPL38,HYOU1,INO80C,TOMM6,ADRM1,ACO2,PSMA7,DCP2,PSMB3,PSMB4,PSMB5,PSMB6,NUP88,TATDN2,NUP43,XBP1,PSMC4,PSMC5,PSMD2,PSMD3,SRPRA,RPS19,SEC22B,PSMD12,PSMD13,NUPL2,SSR1,SKP2,BCS1L,PDIA3,EXOSC2,GFPT1,NUP54,SEC61A2,SEC24D,CHCHD4,YIF1A,EEF2,TFPT,UBA1,TIMM10,TIMM8B,SLC25A12,UBE2E1,FBXO6,RUVBL1,UBE2G2,NUP37,UCHL1,SAR1B,TIMM50,HIST1H2A…
1269192	Class I MHC mediated antigen processing & presentation	6.078e-19	3.592e-16	8.267e-17	5.754e-16	35	376	UBA5,UBE2K,TRAIP,PSMA7,PSMB3,PSMB4,PSMB5,PSMB6,PSMC4,PSMC5,PSMD2,PSMD3,SEC22B,PSMD12,PSMD13,SKP2,PDIA3,FBXO2,SEC61A2,SEC24D,UBA1,UBE2J2,UBE2E1,FBXO6,RNF4,UBE2G2,FBXO44,FBXO31,CDC16,SAR1B,SEC61B,CDC34,SEC61A1,TAPBP,HSPA5
1269057	HIV Infection	6.994e-19	4.133e-16	8.267e-17	5.754e-16	29	240	SEH1L,CHMP6,PSMA7,POLR2D,POLR2F,PSMB3,PSMB4,POLR2H,PSMB5,PSMB6,NUP88,POLR2J,NUP43,PSMC4,PSMC5,PSMD2,PSMD3,PSMD12,HMGA1,PSMD13,NUPL2,NUP54,GTF2F2,AP1S1,GTF2H3,GTF2H4,NUP37,MNAT1,XRCC6
1269688	Processing of Capped Intron-Containing Pre-mRNA	1.832e-17	1.083e-14	1.805e-15	1.256e-14	28	248	SEH1L,SF3B4,EIF4A3,POLR2D,POLR2F,POLR2H,NUP88,POLR2J,NUP43,NUPL2,PTBP1,THOC3,NUP54,U2AF1,GTF2F2,TXNL4A,RNPS1,NUP37,PPIL1,LSM2,SNRPA,SNRPB,PCBP1,SNRPD1,SNRPD2,PLRG1,SNRPG,SF3B5
1269777	S Phase	2.2e-16	1.3e-13	1.857e-14	1.293e-13	21	132	MYC,POLD2,PSMA7,PSMB3,PSMB4,PSMB5,PSMB6,PSMC4,PSMC5,PSMD2,MCM4,PSMD3,PSMD12,PSMD13,RFC2,RFC3,SKP2,GINS2,MNAT1,CDK2,CDK4
1270158	Metabolism of amino acids and derivatives	1.221e-15	7.214e-13	9.017e-14	6.276e-13	31	367	RPS4Y2,EPRS,RPL30,RPL28,RPL29,RPL38,RARS,PDHB,EEF1E1,PSMA7,PSMB3,PSMB4,PSMB5,PSMB6,NMRAL1,LARS,SRM,PSMC4,PSMC5,PSMD2,PSMD3,RPS19,PSMD12,PSMD13,NDUFAB1,ENOPH1,KARS,ASL,SLC25A15,RPL13A,RPL7A
1383085	rRNA processing	1.515e-15	8.951e-13	9.945e-14	6.922e-13	24	203	RPS4Y2,RPL30,RPL28,RPL29,RPL38,NOB1,RPP30,WDR46,PNO1,RPS19,EXOSC2,TBL3,ELAC2,WDR43,TFB1M,PELP1,RRP9,IMP4,RCL1,NOC4L,BOP1,MPHOSPH6,RPL13A,RPL7A
1309111	Nucleotide Excision Repair	1.847e-15	1.092e-12	1.092e-13	7.598e-13	19	112	INO80C,POLD2,GPS1,POLR2D,POLR2F,POLR2H,POLR2J,RFC2,RFC3,ERCC8,LIG3,TFPT,GTF2H3,GTF2H4,RUVBL1,COPS4,COPS6,MNAT1,RAD23B
1269778	Cyclin A:Cdk2-associated events at S phase entry	4.787e-15	2.829e-12	2.485e-13	1.73e-12	16	73	MYC,PSMA7,PSMB3,PSMB4,PSMB5,PSMB6,PSMC4,PSMC5,PSMD2,PSMD3,PSMD12,PSMD13,SKP2,MNAT1,CDK2,CDK4
1269197	ER-Phagosome pathway	5.046e-15	2.982e-12	2.485e-13	1.73e-12	17	87	PSMA7,PSMB3,PSMB4,PSMB5,PSMB6,PSMC4,PSMC5,PSMD2,PSMD3,SEC22B,PSMD12,PSMD13,PDIA3,SEC61A2,SEC61B,SEC61A1,TAPBP
1269769	Cyclin E associated events during G1/S transition	6.032e-15	3.565e-12	2.742e-13	1.909e-12	16	74	MYC,PSMA7,PSMB3,PSMB4,PSMB5,PSMB6,PSMC4,PSMC5,PSMD2,PSMD3,PSMD12,PSMD13,SKP2,MNAT1,CDK2,CDK4
1383086	Major pathway of rRNA processing in the nucleolus and cytosol	1.385e-14	8.187e-12	5.848e-13	4.07e-12	22	181	RPS4Y2,RPL30,RPL28,RPL29,RPL38,NOB1,RPP30,WDR46,PNO1,RPS19,EXOSC2,TBL3,WDR43,PELP1,RRP9,IMP4,RCL1,NOC4L,BOP1,MPHOSPH6,RPL13A,RPL7A
1269875	DNA Replication	2.396e-14	1.416e-11	9.44e-13	6.57e-12	18	111	POLD2,PSMA7,PSMB3,PSMB4,PSMB5,PSMB6,PSMC4,PSMC5,PSMD2,MCM4,PSMD3,E2F3,PSMD12,PSMD13,RFC2,RFC3,GINS2,CDK2
1270121	The citric acid (TCA) cycle and respiratory electron transport	4.651e-14	2.749e-11	1.718e-12	1.196e-11	21	171	CYC1,NDUFS7,ATP5PO,PDHB,ACO2,ETFDH,IDH3A,NDUFA8,ECSIT,NDUFA9,NDUFA10,NDUFAB1,NDUFS2,NDUFS3,NDUFS8,TRAP1,NDUFAF1,COX5A,CYCS,SCO1,SDHB
1427846	rRNA processing in the nucleus and cytosol	5.344e-14	3.159e-11	1.858e-12	1.293e-11	22	193	RPS4Y2,RPL30,RPL28,RPL29,RPL38,NOB1,RPP30,WDR46,PNO1,RPS19,EXOSC2,TBL3,WDR43,PELP1,RRP9,IMP4,RCL1,NOC4L,BOP1,MPHOSPH6,RPL13A,RPL7A
1269091	Host Interactions of HIV factors	7.4e-14	4.374e-11	2.43e-12	1.691e-11	19	136	SEH1L,PSMA7,PSMB3,PSMB4,PSMB5,PSMB6,NUP88,NUP43,PSMC4,PSMC5,PSMD2,PSMD3,PSMD12,HMGA1,PSMD13,NUPL2,NUP54,AP1S1,NUP37
1269195	Antigen processing-Cross presentation	9.598e-14	5.673e-11	2.611e-12	1.817e-11	17	103	PSMA7,PSMB3,PSMB4,PSMB5,PSMB6,PSMC4,PSMC5,PSMD2,PSMD3,SEC22B,PSMD12,PSMD13,PDIA3,SEC61A2,SEC61B,SEC61A1,TAPBP
1270128	Respiratory electron transport	9.598e-14	5.673e-11	2.611e-12	1.817e-11	17	103	CYC1,NDUFS7,ETFDH,NDUFA8,ECSIT,NDUFA9,NDUFA10,NDUFAB1,NDUFS2,NDUFS3,NDUFS8,TRAP1,NDUFAF1,COX5A,CYCS,SCO1,SDHB
1269779	Synthesis of DNA	9.598e-14	5.673e-11	2.611e-12	1.817e-11	17	103	POLD2,PSMA7,PSMB3,PSMB4,PSMB5,PSMB6,PSMC4,PSMC5,PSMD2,MCM4,PSMD3,PSMD12,PSMD13,RFC2,RFC3,GINS2,CDK2
1269115	Influenza Viral RNA Transcription and Replication	9.719e-14	5.744e-11	2.611e-12	1.817e-11	19	138	RPS4Y2,SEH1L,RPL30,RPL28,RPL29,RPL38,POLR2D,POLR2F,POLR2H,NUP88,POLR2J,NUP43,RPS19,NUPL2,NUP54,GTF2F2,NUP37,RPL13A,RPL7A
1270170	Metabolism of polyamines	1.312e-13	7.754e-11	3.371e-12	2.346e-11	16	89	PSMA7,PSMB3,PSMB4,PSMB5,PSMB6,NMRAL1,SRM,PSMC4,PSMC5,PSMD2,PSMD3,PSMD12,PSMD13,ENOPH1,ASL,SLC25A15
1427861	UCH proteinases	1.844e-13	1.09e-10	4.541e-12	3.16e-11	17	107	INO80C,ADRM1,PSMA7,PSMB3,PSMB4,PSMB5,PSMB6,PSMC4,PSMC5,PSMD2,PSMD3,PSMD12,PSMD13,TFPT,RUVBL1,UCHL1,HIST1H2AE
1269770	SCF(Skp2)-mediated degradation of p27/p21	2.114e-13	1.25e-10	4.998e-12	3.479e-11	14	63	PSMA7,PSMB3,PSMB4,PSMB5,PSMB6,PSMC4,PSMC5,PSMD2,PSMD3,PSMD12,PSMD13,SKP2,CDK2,CDK4
1270127	Respiratory electron transport, ATP synthesis by chemiosmotic coupling, and heat production by uncoupling proteins.	2.335e-13	1.38e-10	5.308e-12	3.694e-11	18	126	CYC1,NDUFS7,ATP5PO,ETFDH,NDUFA8,ECSIT,NDUFA9,NDUFA10,NDUFAB1,NDUFS2,NDUFS3,NDUFS8,TRAP1,NDUFAF1,COX5A,CYCS,SCO1,SDHB
1268756	Unfolded Protein Response (UPR)	2.692e-13	1.591e-10	5.893e-12	4.102e-11	16	93	DNAJB11,HSP90B1,HYOU1,DCP2,TATDN2,XBP1,SRPRA,SSR1,EXOSC2,GFPT1,SEC61A2,YIF1A,SEC61B,SEC63,SEC61A1,HSPA5
1269690	mRNA Splicing - Major Pathway	3.11e-13	1.838e-10	6.391e-12	4.448e-11	21	188	SF3B4,EIF4A3,POLR2D,POLR2F,POLR2H,POLR2J,PTBP1,U2AF1,GTF2F2,TXNL4A,RNPS1,PPIL1,LSM2,SNRPA,SNRPB,PCBP1,SNRPD1,SNRPD2,PLRG1,SNRPG,SF3B5
1269109	Influenza Life Cycle	3.136e-13	1.853e-10	6.391e-12	4.448e-11	19	147	RPS4Y2,SEH1L,RPL30,RPL28,RPL29,RPL38,POLR2D,POLR2F,POLR2H,NUP88,POLR2J,NUP43,RPS19,NUPL2,NUP54,GTF2F2,NUP37,RPL13A,RPL7A
1309117	Transcription-Coupled Nucleotide Excision Repair (TC-NER)	3.375e-13	1.995e-10	6.649e-12	4.628e-11	15	79	POLD2,GPS1,POLR2D,POLR2F,POLR2H,POLR2J,RFC2,RFC3,ERCC8,LIG3,GTF2H3,GTF2H4,COPS4,COPS6,MNAT1
1269691	mRNA Splicing - Minor Pathway	3.966e-13	2.344e-10	7.561e-12	5.262e-11	13	53	SF3B4,POLR2D,POLR2F,POLR2H,POLR2J,GTF2F2,TXNL4A,LSM2,SNRPB,SNRPD1,SNRPD2,SNRPG,SF3B5
1269193	Antigen processing: Ubiquitination & Proteasome degradation	4.869e-13	2.877e-10	8.992e-12	6.258e-11	26	314	UBA5,UBE2K,TRAIP,PSMA7,PSMB3,PSMB4,PSMB5,PSMB6,PSMC4,PSMC5,PSMD2,PSMD3,PSMD12,PSMD13,SKP2,FBXO2,UBA1,UBE2J2,UBE2E1,FBXO6,RNF4,UBE2G2,FBXO44,FBXO31,CDC16,CDC34
1269689	mRNA Splicing	7.098e-13	4.195e-10	1.271e-11	8.848e-11	21	196	SF3B4,EIF4A3,POLR2D,POLR2F,POLR2H,POLR2J,PTBP1,U2AF1,GTF2F2,TXNL4A,RNPS1,PPIL1,LSM2,SNRPA,SNRPB,PCBP1,SNRPD1,SNRPD2,PLRG1,SNRPG,SF3B5
1269108	Influenza Infection	1.177e-12	6.955e-10	2.045e-11	1.424e-10	19	158	RPS4Y2,SEH1L,RPL30,RPL28,RPL29,RPL38,POLR2D,POLR2F,POLR2H,NUP88,POLR2J,NUP43,RPS19,NUPL2,NUP54,GTF2F2,NUP37,RPL13A,RPL7A
1269768	G1/S Transition	1.474e-12	8.709e-10	2.488e-11	1.732e-10	17	121	MYC,PSMA7,PSMB3,PSMB4,PSMB5,PSMB6,PSMC4,PSMC5,PSMD2,MCM4,PSMD3,PSMD12,PSMD13,SKP2,MNAT1,CDK2,CDK4
1268759	IRE1alpha activates chaperones	1.769e-12	1.046e-09	2.905e-11	2.022e-10	13	59	DNAJB11,HYOU1,TATDN2,XBP1,SRPRA,SSR1,GFPT1,SEC61A2,YIF1A,SEC61B,SEC63,SEC61A1,HSPA5
1268854	Disease	1.873e-12	1.107e-09	2.992e-11	2.082e-10	42	867	SEL1L,MYC,RPS4Y2,SEH1L,RPL30,RPL28,RPL29,RPL38,CHMP6,PSMA7,POLR2D,POLR2F,PSMB3,PSMB4,POLR2H,PSMB5,PSMB6,NUP88,POLR2J,NUP43,PSMC4,PSMC5,PSMD2,PSMD3,RPS19,PSMD12,HMGA1,PSMD13,NUPL2,NUP54,EEF2,GTF2F2,AP1S1,GTF2H3,GTF2H4,NUP37,DERL3,RPL13A,MNAT1,RPL7A,XRCC6,HSP90AB1
1269837	Regulation of mitotic cell cycle	2.108e-12	1.246e-09	3.194e-11	2.223e-10	15	89	PSMA7,PSMB3,PSMB4,PSMB5,PSMB6,PSMC4,PSMC5,PSMD2,PSMD3,PSMD12,PSMD13,SKP2,UBE2E1,CDC16,CDK2
1269838	APC/C-mediated degradation of cell cycle proteins	2.108e-12	1.246e-09	3.194e-11	2.223e-10	15	89	PSMA7,PSMB3,PSMB4,PSMB5,PSMB6,PSMC4,PSMC5,PSMD2,PSMD3,PSMD12,PSMD13,SKP2,UBE2E1,CDC16,CDK2
1269763	Cell Cycle, Mitotic	2.317e-12	1.369e-09	3.423e-11	2.382e-10	32	517	MYC,SEH1L,POLD2,PSMA7,PSMB3,PSMB4,PSMB5,PSMB6,NUP88,NUP43,PSMC4,PSMC5,PSMD2,MCM4,PSMD3,E2F3,PSMD12,PSMD13,NUPL2,RFC2,RFC3,SKP2,NUP54,UBE2E1,NUP37,CDC16,HIST1H2AE,GINS2,MNAT1,CDK2,CDK4,HSP90AB1
1269851	APC/C:Cdh1 mediated degradation of Cdc20 and other APC/C:Cdh1 targeted proteins in late mitosis/early G1	2.727e-12	1.612e-09	3.867e-11	2.691e-10	14	75	PSMA7,PSMB3,PSMB4,PSMB5,PSMB6,PSMC4,PSMC5,PSMD2,PSMD3,PSMD12,PSMD13,SKP2,UBE2E1,CDC16
1269764	Mitotic G1-G1/S phases	2.748e-12	1.624e-09	3.867e-11	2.691e-10	18	145	MYC,PSMA7,PSMB3,PSMB4,PSMB5,PSMB6,PSMC4,PSMC5,PSMD2,MCM4,PSMD3,E2F3,PSMD12,PSMD13,SKP2,MNAT1,CDK2,CDK4
1268934	Defective CFTR causes cystic fibrosis	5.394e-12	3.188e-09	7.413e-11	5.159e-10	13	64	SEL1L,PSMA7,PSMB3,PSMB4,PSMB5,PSMB6,PSMC4,PSMC5,PSMD2,PSMD3,PSMD12,PSMD13,DERL3
1269794	Regulation of DNA replication	5.757e-12	3.402e-09	7.732e-11	5.381e-10	14	79	PSMA7,PSMB3,PSMB4,PSMB5,PSMB6,PSMC4,PSMC5,PSMD2,MCM4,PSMD3,E2F3,PSMD12,PSMD13,CDK2
1269852	Autodegradation of Cdh1 by Cdh1:APC/C	8.188e-12	4.839e-09	1.075e-10	7.484e-10	13	66	PSMA7,PSMB3,PSMB4,PSMB5,PSMB6,PSMC4,PSMC5,PSMD2,PSMD3,PSMD12,PSMD13,UBE2E1,CDC16
1269839	Regulation of APC/C activators between G1/S and early anaphase	1.164e-11	6.878e-09	1.408e-10	9.801e-10	14	83	PSMA7,PSMB3,PSMB4,PSMB5,PSMB6,PSMC4,PSMC5,PSMD2,PSMD3,PSMD12,PSMD13,UBE2E1,CDC16,CDK2
1269783	CDK-mediated phosphorylation and removal of Cdc6	1.168e-11	6.9e-09	1.408e-10	9.801e-10	12	54	PSMA7,PSMB3,PSMB4,PSMB5,PSMB6,PSMC4,PSMC5,PSMD2,PSMD3,PSMD12,PSMD13,CDK2
1269792	Ubiquitin-dependent degradation of Cyclin D1	1.168e-11	6.9e-09	1.408e-10	9.801e-10	12	54	PSMA7,PSMB3,PSMB4,PSMB5,PSMB6,PSMC4,PSMC5,PSMD2,PSMD3,PSMD12,PSMD13,CDK4
1269791	Ubiquitin-dependent degradation of Cyclin D	1.168e-11	6.9e-09	1.408e-10	9.801e-10	12	54	PSMA7,PSMB3,PSMB4,PSMB5,PSMB6,PSMC4,PSMC5,PSMD2,PSMD3,PSMD12,PSMD13,CDK4
1270414	Cellular responses to stress	1.321e-11	7.81e-09	1.562e-10	1.087e-09	29	454	SEH1L,CHMP6,PSMA7,PSMB3,PSMB4,PSMB5,PSMB6,NUP88,NUP43,PSMC4,PSMC5,PSMD2,PSMD3,E2F3,PSMD12,HMGA1,PSMD13,NUPL2,NUP54,UBE2E1,P4HB,NUP37,CDC16,CYCS,HIST1H2AE,HSPA5,CDK2,CDK4,HSP90AB1
1269634	Hedgehog ligand biogenesis	1.49e-11	8.808e-09	1.727e-10	1.202e-09	13	69	SEL1L,PSMA7,PSMB3,PSMB4,PSMB5,PSMB6,PSMC4,PSMC5,PSMD2,PSMD3,PSMD12,PSMD13,P4HB
1309112	Global Genome Nucleotide Excision Repair (GG-NER)	1.63e-11	9.636e-09	1.823e-10	1.269e-09	14	85	INO80C,POLD2,GPS1,RFC2,RFC3,LIG3,TFPT,GTF2H3,GTF2H4,RUVBL1,COPS4,COPS6,MNAT1,RAD23B
1269117	Viral Messenger RNA Synthesis	1.635e-11	9.66e-09	1.823e-10	1.269e-09	11	43	SEH1L,POLR2D,POLR2F,POLR2H,NUP88,POLR2J,NUP43,NUPL2,NUP54,GTF2F2,NUP37
1269849	APC/C:Cdc20 mediated degradation of Securin	1.807e-11	1.068e-08	1.978e-10	1.377e-09	13	70	PSMA7,PSMB3,PSMB4,PSMB5,PSMB6,PSMC4,PSMC5,PSMD2,PSMD3,PSMD12,PSMD13,UBE2E1,CDC16
1270295	Regulation of Apoptosis	1.854e-11	1.095e-08	1.992e-10	1.386e-09	12	56	PSMA7,PSMB3,PSMB4,PSMB5,PSMB6,PSMC4,PSMC5,PSMD2,PSMD3,PSMD12,PSMD13,OPA1
1268933	ABC transporter disorders	2.185e-11	1.291e-08	2.265e-10	1.577e-09	13	71	SEL1L,PSMA7,PSMB3,PSMB4,PSMB5,PSMB6,PSMC4,PSMC5,PSMD2,PSMD3,PSMD12,PSMD13,DERL3
1269833	Assembly of the pre-replicative complex	2.185e-11	1.291e-08	2.265e-10	1.577e-09	13	71	PSMA7,PSMB3,PSMB4,PSMB5,PSMB6,PSMC4,PSMC5,PSMD2,MCM4,PSMD3,E2F3,PSMD12,PSMD13
1268760	XBP1(S) activates chaperone genes	2.319e-11	1.37e-08	2.362e-10	1.644e-09	12	57	DNAJB11,HYOU1,TATDN2,XBP1,SRPRA,SSR1,GFPT1,SEC61A2,YIF1A,SEC61B,SEC63,SEC61A1
1269831	M/G1 Transition	2.658e-11	1.571e-08	2.618e-10	1.822e-09	14	88	PSMA7,PSMB3,PSMB4,PSMB5,PSMB6,PSMC4,PSMC5,PSMD2,MCM4,PSMD3,E2F3,PSMD12,PSMD13,CDK2
1269832	DNA Replication Pre-Initiation	2.658e-11	1.571e-08	2.618e-10	1.822e-09	14	88	PSMA7,PSMB3,PSMB4,PSMB5,PSMB6,PSMC4,PSMC5,PSMD2,MCM4,PSMD3,E2F3,PSMD12,PSMD13,CDK2
1269709	tRNA Aminoacylation	2.813e-11	1.663e-08	2.725e-10	1.897e-09	11	45	MARS2,EPRS,RARS,WARS,EEF1E1,LARS,FARSB,PPA1,YARS,KARS,RARS2
1269782	Orc1 removal from chromatin	3.79e-11	2.24e-08	3.555e-10	2.475e-09	13	74	PSMA7,PSMB3,PSMB4,PSMB5,PSMB6,PSMC4,PSMC5,PSMD2,MCM4,PSMD3,PSMD12,PSMD13,CDK2
1269781	Switching of origins to a post-replicative state	3.79e-11	2.24e-08	3.555e-10	2.475e-09	13	74	PSMA7,PSMB3,PSMB4,PSMB5,PSMB6,PSMC4,PSMC5,PSMD2,MCM4,PSMD3,PSMD12,PSMD13,CDK2
1268928	Hh mutants that don't undergo autocatalytic processing are degraded by ERAD	4.418e-11	2.611e-08	4.079e-10	2.839e-09	12	60	SEL1L,PSMA7,PSMB3,PSMB4,PSMB5,PSMB6,PSMC4,PSMC5,PSMD2,PSMD3,PSMD12,PSMD13
1269846	Cdc20:Phospho-APC/C mediated degradation of Cyclin A	4.528e-11	2.676e-08	4.117e-10	2.865e-09	13	75	PSMA7,PSMB3,PSMB4,PSMB5,PSMB6,PSMC4,PSMC5,PSMD2,PSMD3,PSMD12,PSMD13,UBE2E1,CDC16
1269845	APC:Cdc20 mediated degradation of cell cycle proteins prior to satisfation of the cell cycle checkpoint	5.394e-11	3.188e-08	4.758e-10	3.311e-09	13	76	PSMA7,PSMB3,PSMB4,PSMB5,PSMB6,PSMC4,PSMC5,PSMD2,PSMD3,PSMD12,PSMD13,UBE2E1,CDC16
1269796	Removal of licensing factors from origins	5.394e-11	3.188e-08	4.758e-10	3.311e-09	13	76	PSMA7,PSMB3,PSMB4,PSMB5,PSMB6,PSMC4,PSMC5,PSMD2,MCM4,PSMD3,PSMD12,PSMD13,CDK2
1268745	Mitochondrial protein import	6.651e-11	3.93e-08	5.615e-10	3.908e-09	12	62	CYC1,COX19,TOMM6,ACO2,BCS1L,CHCHD4,TIMM10,TIMM8B,SLC25A12,TIMM50,MTX1,VDAC1
1268927	Hh mutants abrogate ligand secretion	6.651e-11	3.93e-08	5.615e-10	3.908e-09	12	62	SEL1L,PSMA7,PSMB3,PSMB4,PSMB5,PSMB6,PSMC4,PSMC5,PSMD2,PSMD3,PSMD12,PSMD13
1269741	Cell Cycle	7.009e-11	4.142e-08	5.834e-10	4.061e-09	33	624	MYC,SEH1L,POLD2,PSMA7,PSMB3,PSMB4,PSMB5,PSMB6,NUP88,NUP43,PSMC4,PSMC5,PSMD2,MCM4,PSMD3,E2F3,PSMD12,PSMD13,NUPL2,RFC2,RFC3,SKP2,NUP54,UBE2E1,RUVBL1,NUP37,CDC16,HIST1H2AE,GINS2,MNAT1,CDK2,CDK4,HSP90AB1
1269844	APC/C:Cdc20 mediated degradation of mitotic proteins	7.594e-11	4.488e-08	6.108e-10	4.251e-09	13	78	PSMA7,PSMB3,PSMB4,PSMB5,PSMB6,PSMC4,PSMC5,PSMD2,PSMD3,PSMD12,PSMD13,UBE2E1,CDC16
1268932	Disorders of transmembrane transporters	7.594e-11	4.488e-08	6.108e-10	4.251e-09	13	78	SEL1L,PSMA7,PSMB3,PSMB4,PSMB5,PSMB6,PSMC4,PSMC5,PSMD2,PSMD3,PSMD12,PSMD13,DERL3
1269058	HIV Life Cycle	7.648e-11	4.52e-08	6.108e-10	4.251e-09	17	154	SEH1L,CHMP6,POLR2D,POLR2F,POLR2H,NUP88,POLR2J,NUP43,HMGA1,NUPL2,NUP54,GTF2F2,GTF2H3,GTF2H4,NUP37,MNAT1,XRCC6
1383017	The role of GTSE1 in G2/M progression after G2 checkpoint	8.113e-11	4.795e-08	6.393e-10	4.449e-09	12	63	PSMA7,PSMB3,PSMB4,PSMB5,PSMB6,PSMC4,PSMC5,PSMD2,PSMD3,PSMD12,PSMD13,HSP90AB1
1269842	Activation of APC/C and APC/C:Cdc20 mediated degradation of mitotic proteins	8.977e-11	5.305e-08	6.98e-10	4.858e-09	13	79	PSMA7,PSMB3,PSMB4,PSMB5,PSMB6,PSMC4,PSMC5,PSMD2,PSMD3,PSMD12,PSMD13,UBE2E1,CDC16
1309120	Gap-filling DNA repair synthesis and ligation in TC-NER	1.194e-10	7.058e-08	9.166e-10	6.38e-09	12	65	POLD2,POLR2D,POLR2F,POLR2H,POLR2J,RFC2,RFC3,ERCC8,LIG3,GTF2H3,GTF2H4,MNAT1
1269744	p53-Dependent G1/S DNA damage checkpoint	1.734e-10	1.025e-07	1.297e-09	9.029e-09	12	67	PSMA7,PSMB3,PSMB4,PSMB5,PSMB6,PSMC4,PSMC5,PSMD2,PSMD3,PSMD12,PSMD13,CDK2
1269745	p53-Dependent G1 DNA Damage Response	1.734e-10	1.025e-07	1.297e-09	9.029e-09	12	67	PSMA7,PSMB3,PSMB4,PSMB5,PSMB6,PSMC4,PSMC5,PSMD2,PSMD3,PSMD12,PSMD13,CDK2
1270296	Regulation of activated PAK-2p34 by proteasome mediated degradation	1.911e-10	1.129e-07	1.394e-09	9.704e-09	11	53	PSMA7,PSMB3,PSMB4,PSMB5,PSMB6,PSMC4,PSMC5,PSMD2,PSMD3,PSMD12,PSMD13
1269199	Cross-presentation of soluble exogenous antigens (endosomes)	1.911e-10	1.129e-07	1.394e-09	9.704e-09	11	53	PSMA7,PSMB3,PSMB4,PSMB5,PSMB6,PSMC4,PSMC5,PSMD2,PSMD3,PSMD12,PSMD13
1309118	Formation of TC-NER Pre-Incision Complex	2.37e-10	1.401e-07	1.688e-09	1.175e-08	11	54	GPS1,POLR2D,POLR2F,POLR2H,POLR2J,ERCC8,GTF2H3,GTF2H4,COPS4,COPS6,MNAT1
1270174	Regulation of ornithine decarboxylase (ODC)	2.37e-10	1.401e-07	1.688e-09	1.175e-08	11	54	PSMA7,PSMB3,PSMB4,PSMB5,PSMB6,PSMC4,PSMC5,PSMD2,PSMD3,PSMD12,PSMD13
1269612	Asymmetric localization of PCP proteins	2.486e-10	1.469e-07	1.728e-09	1.203e-08	12	69	PSMA7,PSMB3,PSMB4,PSMB5,PSMB6,PSMC4,PSMC5,PSMD2,PSMD3,PSMD12,PSMD13,FZD7
1269743	G1/S DNA Damage Checkpoints	2.486e-10	1.469e-07	1.728e-09	1.203e-08	12	69	PSMA7,PSMB3,PSMB4,PSMB5,PSMB6,PSMC4,PSMC5,PSMD2,PSMD3,PSMD12,PSMD13,CDK2
1269747	Autodegradation of the E3 ubiquitin ligase COP1	2.926e-10	1.729e-07	1.987e-09	1.383e-08	11	55	PSMA7,PSMB3,PSMB4,PSMB5,PSMB6,PSMC4,PSMC5,PSMD2,PSMD3,PSMD12,PSMD13
1269107	Vpu mediated degradation of CD4	2.926e-10	1.729e-07	1.987e-09	1.383e-08	11	55	PSMA7,PSMB3,PSMB4,PSMB5,PSMB6,PSMC4,PSMC5,PSMD2,PSMD3,PSMD12,PSMD13
1269750	p53-Independent G1/S DNA damage checkpoint	3.596e-10	2.125e-07	2.361e-09	1.643e-08	11	56	PSMA7,PSMB3,PSMB4,PSMB5,PSMB6,PSMC4,PSMC5,PSMD2,PSMD3,PSMD12,PSMD13
1269751	p53-Independent DNA Damage Response	3.596e-10	2.125e-07	2.361e-09	1.643e-08	11	56	PSMA7,PSMB3,PSMB4,PSMB5,PSMB6,PSMC4,PSMC5,PSMD2,PSMD3,PSMD12,PSMD13
1269752	Ubiquitin Mediated Degradation of Phosphorylated Cdc25A	3.596e-10	2.125e-07	2.361e-09	1.643e-08	11	56	PSMA7,PSMB3,PSMB4,PSMB5,PSMB6,PSMC4,PSMC5,PSMD2,PSMD3,PSMD12,PSMD13
1269098	Vif-mediated degradation of APOBEC3G	4.4e-10	2.6e-07	2.858e-09	1.989e-08	11	57	PSMA7,PSMB3,PSMB4,PSMB5,PSMB6,PSMC4,PSMC5,PSMD2,PSMD3,PSMD12,PSMD13
1269606	Degradation of AXIN	5.362e-10	3.169e-07	3.336e-09	2.322e-08	11	58	PSMA7,PSMB3,PSMB4,PSMB5,PSMB6,PSMC4,PSMC5,PSMD2,PSMD3,PSMD12,PSMD13
1457807	FBXL7 down-regulates AURKA during mitotic entry and in early mitosis	5.362e-10	3.169e-07	3.336e-09	2.322e-08	11	58	PSMA7,PSMB3,PSMB4,PSMB5,PSMB6,PSMC4,PSMC5,PSMD2,PSMD3,PSMD12,PSMD13
1269841	SCF-beta-TrCP mediated degradation of Emi1	5.362e-10	3.169e-07	3.336e-09	2.322e-08	11	58	PSMA7,PSMB3,PSMB4,PSMB5,PSMB6,PSMC4,PSMC5,PSMD2,PSMD3,PSMD12,PSMD13
1269746	Stabilization of p53	5.362e-10	3.169e-07	3.336e-09	2.322e-08	11	58	PSMA7,PSMB3,PSMB4,PSMB5,PSMB6,PSMC4,PSMC5,PSMD2,PSMD3,PSMD12,PSMD13
1269726	AUF1 (hnRNP D0) binds and destabilizes mRNA	6.509e-10	3.847e-07	4.007e-09	2.789e-08	11	59	PSMA7,PSMB3,PSMB4,PSMB5,PSMB6,PSMC4,PSMC5,PSMD2,PSMD3,PSMD12,PSMD13
1269725	Regulation of mRNA stability by proteins that bind AU-rich elements	7.405e-10	4.377e-07	4.512e-09	3.14e-08	13	93	PSMA7,DCP2,PSMB3,PSMB4,PSMB5,PSMB6,PSMC4,PSMC5,PSMD2,PSMD3,PSMD12,PSMD13,EXOSC2
1269605	Degradation of DVL	9.483e-10	5.604e-07	5.719e-09	3.98e-08	11	61	PSMA7,PSMB3,PSMB4,PSMB5,PSMB6,PSMC4,PSMC5,PSMD2,PSMD3,PSMD12,PSMD13
1269331	NIK-->noncanonical NF-kB signaling	1.138e-09	6.728e-07	6.728e-09	4.683e-08	11	62	PSMA7,PSMB3,PSMB4,PSMB5,PSMB6,PSMC4,PSMC5,PSMD2,PSMD3,PSMD12,PSMD13
1269836	CDT1 association with the CDC6:ORC:origin complex	1.138e-09	6.728e-07	6.728e-09	4.683e-08	11	62	PSMA7,PSMB3,PSMB4,PSMB5,PSMB6,PSMC4,PSMC5,PSMD2,PSMD3,PSMD12,PSMD13
1270350	DNA Repair	1.175e-09	6.943e-07	6.875e-09	4.785e-08	22	319	INO80C,POLD2,GPS1,POLR2D,POLR2F,POLR2H,POLR2J,RFC2,RFC3,ERCC8,LIG3,TFPT,GTF2H3,GTF2H4,RNF4,RUVBL1,COPS4,COPS6,MNAT1,XRCC6,CDK2,RAD23B
1269637	GLI3 is processed to GLI3R by the proteasome	1.362e-09	8.05e-07	7.741e-09	5.387e-08	11	63	PSMA7,PSMB3,PSMB4,PSMB5,PSMB6,PSMC4,PSMC5,PSMD2,PSMD3,PSMD12,PSMD13
1269306	Dectin-1 mediated noncanonical NF-kB signaling	1.362e-09	8.05e-07	7.741e-09	5.387e-08	11	63	PSMA7,PSMB3,PSMB4,PSMB5,PSMB6,PSMC4,PSMC5,PSMD2,PSMD3,PSMD12,PSMD13
1269638	Degradation of GLI2 by the proteasome	1.362e-09	8.05e-07	7.741e-09	5.387e-08	11	63	PSMA7,PSMB3,PSMB4,PSMB5,PSMB6,PSMC4,PSMC5,PSMD2,PSMD3,PSMD12,PSMD13
1269639	Degradation of GLI1 by the proteasome	1.624e-09	9.6e-07	9.143e-09	6.364e-08	11	64	PSMA7,PSMB3,PSMB4,PSMB5,PSMB6,PSMC4,PSMC5,PSMD2,PSMD3,PSMD12,PSMD13
1269069	Late Phase of HIV Life Cycle	1.76e-09	1.04e-06	9.812e-09	6.829e-08	15	141	SEH1L,CHMP6,POLR2D,POLR2F,POLR2H,NUP88,POLR2J,NUP43,NUPL2,NUP54,GTF2F2,GTF2H3,GTF2H4,NUP37,MNAT1
1269171	Adaptive Immune System	1.803e-09	1.065e-06	9.957e-09	6.93e-08	36	826	UBA5,UBE2K,TRAIP,PSMA7,PSMB3,PSMB4,PSMB5,PSMB6,PSMC4,PSMC5,PSMD2,PSMD3,SEC22B,PSMD12,PSMD13,SKP2,PDIA3,FBXO2,SEC61A2,SEC24D,UBA1,AP1S1,UBE2J2,UBE2E1,FBXO6,RNF4,UBE2G2,FBXO44,FBXO31,CDC16,SAR1B,SEC61B,CDC34,SEC61A1,TAPBP,HSPA5
1309119	Dual incision in TC-NER	2.288e-09	1.352e-06	1.252e-08	8.715e-08	11	66	POLD2,POLR2D,POLR2F,POLR2H,POLR2J,RFC2,RFC3,ERCC8,GTF2H3,GTF2H4,MNAT1
1427860	Deubiquitination	2.638e-09	1.559e-06	1.43e-08	9.955e-08	21	303	MYC,INO80C,ADRM1,PSMA7,PSMB3,PSMB4,PSMB5,PSMB6,PSMC4,PSMC5,PSMD2,PSMD3,PSMD12,PSMD13,SKP2,TFPT,RUVBL1,UCHL1,HIST1H2AE,VDAC1,RAD23B
1269826	Separation of Sister Chromatids	3.024e-09	1.787e-06	1.596e-08	1.111e-07	16	170	SEH1L,PSMA7,PSMB3,PSMB4,PSMB5,PSMB6,NUP43,PSMC4,PSMC5,PSMD2,PSMD3,PSMD12,PSMD13,UBE2E1,NUP37,CDC16
1269731	Metabolism of non-coding RNA	3.538e-09	2.091e-06	1.834e-08	1.277e-07	10	53	SEH1L,NUP88,NUP43,NUPL2,NUP54,NUP37,SNRPB,SNRPD1,SNRPD2,SNRPG
1269732	snRNP Assembly	3.538e-09	2.091e-06	1.834e-08	1.277e-07	10	53	SEH1L,NUP88,NUP43,NUPL2,NUP54,NUP37,SNRPB,SNRPD1,SNRPD2,SNRPG
1270418	Oxygen-dependent proline hydroxylation of Hypoxia-inducible Factor Alpha	3.742e-09	2.212e-06	1.923e-08	1.339e-07	11	69	PSMA7,PSMB3,PSMB4,PSMB5,PSMB6,PSMC4,PSMC5,PSMD2,PSMD3,PSMD12,PSMD13
1269301	FCERI mediated NF-kB activation	3.991e-09	2.359e-06	2.033e-08	1.415e-07	12	87	PSMA7,PSMB3,PSMB4,PSMB5,PSMB6,PSMC4,PSMC5,PSMD2,PSMD3,PSMD12,PSMD13,CDC34
1269186	Activation of NF-kappaB in B cells	4.385e-09	2.591e-06	2.215e-08	1.542e-07	11	70	PSMA7,PSMB3,PSMB4,PSMB5,PSMB6,PSMC4,PSMC5,PSMD2,PSMD3,PSMD12,PSMD13
1269904	ABC-family proteins mediated transport	6.111e-09	3.612e-06	3.021e-08	2.103e-07	13	110	SEL1L,PSMA7,PSMB3,PSMB4,PSMB5,PSMB6,PSMC4,PSMC5,PSMD2,PSMD3,PSMD12,PSMD13,DERL3
1269742	Cell Cycle Checkpoints	6.134e-09	3.625e-06	3.021e-08	2.103e-07	17	204	PSMA7,PSMB3,PSMB4,PSMB5,PSMB6,PSMC4,PSMC5,PSMD2,MCM4,PSMD3,PSMD12,PSMD13,RFC2,RFC3,UBE2E1,CDC16,CDK2
1269290	Regulation of RAS by GAPs	6.945e-09	4.105e-06	3.392e-08	2.361e-07	11	73	PSMA7,PSMB3,PSMB4,PSMB5,PSMB6,PSMC4,PSMC5,PSMD2,PSMD3,PSMD12,PSMD13
1339146	Complex I biogenesis	7.454e-09	4.406e-06	3.611e-08	2.513e-07	10	57	NDUFS7,NDUFA8,ECSIT,NDUFA9,NDUFA10,NDUFAB1,NDUFS2,NDUFS3,NDUFS8,NDUFAF1
1269825	Mitotic Anaphase	7.518e-09	4.443e-06	3.612e-08	2.514e-07	16	181	SEH1L,PSMA7,PSMB3,PSMB4,PSMB5,PSMB6,NUP43,PSMC4,PSMC5,PSMD2,PSMD3,PSMD12,PSMD13,UBE2E1,NUP37,CDC16
1269506	MAPK6/MAPK4 signaling	7.668e-09	4.532e-06	3.655e-08	2.544e-07	12	92	MYC,PSMA7,PSMB3,PSMB4,PSMB5,PSMB6,PSMC4,PSMC5,PSMD2,PSMD3,PSMD12,PSMD13
1269823	Mitotic Metaphase and Anaphase	8.14e-09	4.811e-06	3.849e-08	2.679e-07	16	182	SEH1L,PSMA7,PSMB3,PSMB4,PSMB5,PSMB6,NUP43,PSMC4,PSMC5,PSMD2,PSMD3,PSMD12,PSMD13,UBE2E1,NUP37,CDC16
1268689	SRP-dependent cotranslational protein targeting to membrane	1.176e-08	6.951e-06	5.517e-08	3.84e-07	13	116	RPS4Y2,RPL30,RPL28,RPL29,RPL38,SRPRA,RPS19,SSR1,SEC61A2,SEC61B,RPL13A,SEC61A1,RPL7A
1269611	PCP/CE pathway	1.592e-08	9.41e-06	7.41e-08	5.157e-07	12	98	PSMA7,PSMB3,PSMB4,PSMB5,PSMB6,PSMC4,PSMC5,PSMD2,PSMD3,PSMD12,PSMD13,FZD7
1270416	Regulation of Hypoxia-inducible Factor (HIF) by oxygen	1.636e-08	9.67e-06	7.496e-08	5.217e-07	11	79	PSMA7,PSMB3,PSMB4,PSMB5,PSMB6,PSMC4,PSMC5,PSMD2,PSMD3,PSMD12,PSMD13
1270415	Cellular response to hypoxia	1.636e-08	9.67e-06	7.496e-08	5.217e-07	11	79	PSMA7,PSMB3,PSMB4,PSMB5,PSMB6,PSMC4,PSMC5,PSMD2,PSMD3,PSMD12,PSMD13
1269810	M Phase	2.3e-08	1.359e-05	1.045e-07	7.276e-07	20	311	SEH1L,PSMA7,PSMB3,PSMB4,PSMB5,PSMB6,NUP88,NUP43,PSMC4,PSMC5,PSMD2,PSMD3,PSMD12,PSMD13,NUPL2,NUP54,UBE2E1,NUP37,CDC16,HIST1H2AE
1268701	Post-translational protein modification	2.355e-08	1.392e-05	1.063e-07	7.395e-07	39	1041	SEL1L,MYC,SEH1L,UBE2K,INO80C,ADRM1,PSMA7,PSMB3,PSMB4,PSMB5,PSMB6,NUP88,NUP43,PSMC4,PSMC5,PSMD2,PSMD3,SEC22B,PSMD12,PSMD13,NUPL2,SKP2,PDIA3,GFPT1,NUP54,SEC24D,EEF2,TFPT,UBA1,UBE2E1,RUVBL1,UBE2G2,NUP37,UCHL1,SAR1B,HIST1H2AE,CDC34,VDAC1,RAD23B
1339149	Selenoamino acid metabolism	2.404e-08	1.421e-05	1.077e-07	7.492e-07	13	123	RPS4Y2,EPRS,RPL30,RPL28,RPL29,RPL38,RARS,EEF1E1,LARS,RPS19,KARS,RPL13A,RPL7A
1427862	Ub-specific processing proteases	2.663e-08	1.574e-05	1.183e-07	8.235e-07	17	225	MYC,ADRM1,PSMA7,PSMB3,PSMB4,PSMB5,PSMB6,PSMC4,PSMC5,PSMD2,PSMD3,PSMD12,PSMD13,SKP2,RUVBL1,HIST1H2AE,VDAC1
1269753	G2/M Checkpoints	2.712e-08	1.603e-05	1.196e-07	8.325e-07	15	172	PSMA7,PSMB3,PSMB4,PSMB5,PSMB6,PSMC4,PSMC5,PSMD2,MCM4,PSMD3,PSMD12,PSMD13,RFC2,RFC3,CDK2
1269304	CLEC7A (Dectin-1) signaling	2.815e-08	1.664e-05	1.206e-07	8.391e-07	12	103	PSMA7,PSMB3,PSMB4,PSMB5,PSMB6,PSMC4,PSMC5,PSMD2,PSMD3,PSMD12,PSMD13,CDC34
1269176	Downstream TCR signaling	2.815e-08	1.664e-05	1.206e-07	8.391e-07	12	103	PSMA7,PSMB3,PSMB4,PSMB5,PSMB6,PSMC4,PSMC5,PSMD2,PSMD3,PSMD12,PSMD13,CDC34
1269596	Degradation of beta-catenin by the destruction complex	3.583e-08	2.118e-05	1.524e-07	1.06e-06	11	85	PSMA7,PSMB3,PSMB4,PSMB5,PSMB6,PSMC4,PSMC5,PSMD2,PSMD3,PSMD12,PSMD13
1269640	Hedgehog 'on' state	5.834e-08	3.448e-05	2.463e-07	1.714e-06	11	89	PSMA7,PSMB3,PSMB4,PSMB5,PSMB6,PSMC4,PSMC5,PSMD2,PSMD3,PSMD12,PSMD13
1269797	Mitotic G2-G2/M phases	7.724e-08	4.565e-05	3.238e-07	2.253e-06	15	186	PSMA7,PSMB3,PSMB4,PSMB5,PSMB6,PSMC4,PSMC5,PSMD2,PSMD3,E2F3,PSMD12,PSMD13,MNAT1,CDK2,HSP90AB1
1269675	RNA Polymerase II Transcription	9.005e-08	5.322e-05	3.748e-07	2.608e-06	14	162	EIF4A3,POLR2D,POLR2F,POLR2H,POLR2J,THOC3,U2AF1,GTF2F2,GTF2H3,GTF2H4,RNPS1,SNRPB,MNAT1,SNRPG
1268678	Translation	1.133e-07	6.698e-05	4.684e-07	3.26e-06	14	165	RPS4Y2,RPL30,RPL28,RPL29,RPL38,SRPRA,RPS19,SSR1,SEC61A2,EEF2,SEC61B,RPL13A,SEC61A1,RPL7A
1269633	Signaling by Hedgehog	1.235e-07	7.297e-05	5.067e-07	3.527e-06	13	141	SEL1L,PSMA7,PSMB3,PSMB4,PSMB5,PSMB6,PSMC4,PSMC5,PSMD2,PSMD3,PSMD12,PSMD13,P4HB
1269694	Transport of Mature mRNA derived from an Intron-Containing Transcript	1.3e-07	7.683e-05	5.299e-07	3.688e-06	10	76	SEH1L,EIF4A3,NUP88,NUP43,NUPL2,THOC3,NUP54,U2AF1,RNPS1,NUP37

## Sheet: D10
ID	Pathway	p-value	q-value Bonferroni	q-value FDR B&H	q-value FDR B&Y	Hits	Target	Genes
1269741	Cell Cycle	2.341e-107	2.812e-104	2.812e-104	2.156e-103	245	624	SEH1L,KIF18A,BRIP1,RNF168,H2AFV,NUP85,SMC1A,SPC25,MCM2,MCM3,MCM4,MCM5,MCM6,MCM7,MND1,RPS27A,MCM10,HIST1H4I,DSN1,NUP54,SYCE2,CENPP,HIST1H2AC,FZR1,HIST1H2AB,HIST1H2BG,HIST1H2BN,HIST1H2BM,HIST1H2BF,HIST1H2BE,HIST1H2BH,HIST1H2BC,HIST2H2BE,HIST1H3A,HIST1H3D,HIST1H3C,HIST1H3E,CEP78,HIST1H3G,HIST1H3H,HIST1H4A,HIST1H4D,HIST1H4F,HIST1H4J,HIST1H4C,HIST1H4H,HIST1H4B,FEN1,ANAPC5,ANAPC7,SEC13,FOXM1,CUL1,CENPT…
1269763	Cell Cycle, Mitotic	3.556e-103	4.271e-100	2.135e-100	1.638e-99	219	517	SEH1L,KIF18A,H2AFV,NUP85,SMC1A,SPC25,MCM2,MCM3,MCM4,MCM5,MCM6,MCM7,RPS27A,MCM10,HIST1H4I,DSN1,NUP54,CENPP,HIST1H2AC,FZR1,HIST1H2AB,HIST1H2BG,HIST1H2BN,HIST1H2BM,HIST1H2BF,HIST1H2BE,HIST1H2BH,HIST1H2BC,HIST2H2BE,HIST1H3A,HIST1H3D,HIST1H3C,HIST1H3E,CEP78,HIST1H3G,HIST1H3H,HIST1H4A,HIST1H4D,HIST1H4F,HIST1H4J,HIST1H4C,HIST1H4H,HIST1H4B,FEN1,ANAPC5,ANAPC7,SEC13,FOXM1,CUL1,CENPT,RAE1,DCTN2,GTSE1,GINS4,…
1268677	Metabolism of proteins	4.727e-88	5.677e-85	1.892e-85	1.451e-84	377	1631	RPL24,SEH1L,RPL26,RPL27,RPL30,RPL27A,RPL28,RPL29,RPL31,RPL32,ABCA3,RPL36AL,RPL38,RNF168,RPL36A,NUP85,RPLP0,ACADVL,RPN2,RPS2,RPS3,RPS3A,RPS4X,RPS5,ACO2,RPS6,SMC1A,RPS7,RPS8,RPS10,ETFB,RPS11,RPS12,RPS15,RPS16,RPS19,RPS21,ACTL6A,RPS26,RPS27A,DNAJB9,ST6GALNAC6,HIST1H4I,TFG,ADD1,NUP54,YOD1,HIST1H2AC,HIST1H2AB,HIST1H2BG,HIST1H2BN,HIST1H2BM,HIST1H2BF,HIST1H2BE,HIST1H2BH,HIST1H2BC,HIST2H2BE,HIST1H3A,HIST…
1269810	M Phase	5.556e-72	6.673e-69	1.668e-69	1.279e-68	143	311	SEH1L,KIF18A,H2AFV,NUP85,SMC1A,SPC25,RPS27A,HIST1H4I,DSN1,NUP54,CENPP,HIST1H2AC,HIST1H2AB,HIST1H2BG,HIST1H2BN,HIST1H2BM,HIST1H2BF,HIST1H2BE,HIST1H2BH,HIST1H2BC,HIST2H2BE,HIST1H3A,HIST1H3D,HIST1H3C,HIST1H3E,HIST1H3G,HIST1H3H,HIST1H4A,HIST1H4D,HIST1H4F,HIST1H4J,HIST1H4C,HIST1H4H,HIST1H4B,ANAPC5,ANAPC7,SEC13,CENPT,RAE1,BIRC5,SMC2,SPC24,CENPI,NUP133,NUDC,CDCA5,NUP50,CENPN,HDAC8,BANF1,NUP205,LPIN1,NCA…
1269649	Gene Expression	2.159e-71	2.593e-68	5.185e-69	3.976e-68	377	1844	DDX47,RPL24,SEH1L,EPRS,RPL26,SRRM1,RPL27,RPL30,RPL27A,RPL28,RPL29,AARS,RPL31,RPL32,MAGOH,RPL36AL,SF3B4,BRIP1,RPL38,RPL36A,H2AFV,NUP85,RPLP0,RPN2,RPS2,RPS3,SAP18,MARS,RPS3A,BCAS2,RPS4X,HIPK1,RPS5,RPS6,SF3A1,RPS7,RPS8,RPS10,RPS11,RPS12,RPS15,RPS16,LAGE3,RPS19,RPS21,RPS26,RPS27A,EZH2,HIST1H4I,RXRB,NUP54,CNOT6,FANCD2,HIST1H2AC,HIST1H2AB,HIST1H2BG,HIST1H2BN,HIST1H2BM,HIST1H2BF,HIST1H2BE,HIST1H2BH,HIST…
1270414	Cellular responses to stress	3.079e-50	3.698e-47	6.163e-48	4.726e-47	147	454	SEH1L,H2AFV,NUP85,RPS6KA1,RPS27A,EZH2,HIST1H4I,NUP54,HIST1H2AC,FZR1,HIST1H2AB,HIST1H2BG,HIST1H2BN,HIST1H2BM,HIST1H2BF,HIST1H2BE,HIST1H2BH,HIST1H2BC,HIST2H2BE,HIST1H3A,HIST1H3D,HIST1H3C,HIST1H3E,HIST1H3G,HIST1H3H,HIST1H4A,HIST1H4D,HIST1H4F,HIST1H4J,HIST1H4C,HIST1H4H,HIST1H4B,ANAPC5,ANAPC7,FKBP4,CHMP4C,RAE1,HSPA4L,NUP133,DYNLL1,SOD2,ATG4A,NUP50,BAG1,NCF4,CHMP2A,NUP205,PSME4,HIST4H4,CDC16,MTMR3,NUP1…
1269742	Cell Cycle Checkpoints	2.797e-49	3.359e-46	4.799e-47	3.68e-46	96	204	BRIP1,RNF168,MCM2,MCM3,MCM4,MCM5,MCM6,MCM7,RPS27A,MCM10,HIST1H4I,HIST1H2BG,HIST1H2BN,HIST1H2BM,HIST1H2BF,HIST1H2BE,HIST1H2BH,HIST1H2BC,HIST2H2BE,HIST1H4A,HIST1H4D,HIST1H4F,HIST1H4J,HIST1H4C,HIST1H4H,HIST1H4B,ANAPC5,ANAPC7,GTSE1,CLSPN,BARD1,PSME4,BRCA1,HIST4H4,DBF4,CDC16,HIST1H2BJ,UBE2C,RNF8,CCNA2,CCNB1,PKMYT1,CCNE1,CCNE2,CHEK2,H2AFX,HIST1H2BB,CDC6,CDC20,CDC25C,CDC27,CDK2,CDKN1A,CHEK1,UBE2D1,UBE2E…
1269056	Infectious disease	4.621e-47	5.55e-44	6.937e-45	5.32e-44	132	393	RPL24,SEH1L,RPL26,RPL27,EPS15,RPL30,RPL27A,RPL28,RPL29,RPL31,RPL32,RPL36AL,RPL38,RPL36A,NUP85,RPLP0,RPS2,RPS3,RPS3A,RPS4X,RPS5,RPS6,RPS7,RPS8,RPS10,RPS11,RPS12,RPS15,RPS16,RPS19,RPS21,RPS26,RPS27A,NUP54,AP2A1,AP2A2,AP1B1,AP2B1,FEN1,CHMP4C,RAE1,SLC25A5,PACS1,NUP133,XRCC6,NUP50,RNGTT,SSRP1,CHMP2A,BANF1,NUP205,RPL10A,PSME4,SUPT4H1,TAF5,TAF9,TAF10,TAF12,NMT1,NUP160,NPM1,CALM2,CALM3,NUP88,NUP43,NUPL2,…
1269825	Mitotic Anaphase	1.318e-44	1.583e-41	1.759e-42	1.349e-41	86	181	SEH1L,KIF18A,NUP85,SMC1A,SPC25,RPS27A,DSN1,CENPP,ANAPC5,ANAPC7,SEC13,CENPT,BIRC5,SPC24,CENPI,NUP133,NUDC,CDCA5,CENPN,HDAC8,BANF1,PSME4,CDC16,NUP160,UBE2C,NUP43,ZWINT,ITGB3BP,B9D2,PAFAH1B1,TMPO,CDC20,ZW10,CDC27,PMF1,AURKB,CENPA,CENPF,UBE2D1,UBE2E1,CENPM,PLK1,PSMF1,AHCTF1,NSL1,PPP1CC,PPP2CA,KNTC1,INCENP,NDE1,CENPL,PSMA2,PSMA5,PSMA7,PSMB3,PSMB4,PSMB5,PSMB6,PSMB7,PSMC1,PSMC2,PSMC3,PSMC4,PSMC5,PSMD1,P…
1269823	Mitotic Metaphase and Anaphase	2.305e-44	2.768e-41	2.768e-42	2.123e-41	86	182	SEH1L,KIF18A,NUP85,SMC1A,SPC25,RPS27A,DSN1,CENPP,ANAPC5,ANAPC7,SEC13,CENPT,BIRC5,SPC24,CENPI,NUP133,NUDC,CDCA5,CENPN,HDAC8,BANF1,PSME4,CDC16,NUP160,UBE2C,NUP43,ZWINT,ITGB3BP,B9D2,PAFAH1B1,TMPO,CDC20,ZW10,CDC27,PMF1,AURKB,CENPA,CENPF,UBE2D1,UBE2E1,CENPM,PLK1,PSMF1,AHCTF1,NSL1,PPP1CC,PPP2CA,KNTC1,INCENP,NDE1,CENPL,PSMA2,PSMA5,PSMA7,PSMB3,PSMB4,PSMB5,PSMB6,PSMB7,PSMC1,PSMC2,PSMC3,PSMC4,PSMC5,PSMD1,P…
1269753	G2/M Checkpoints	9.893e-44	1.188e-40	1.08e-41	8.283e-41	83	172	BRIP1,RNF168,MCM2,MCM3,MCM4,MCM5,MCM6,MCM7,RPS27A,MCM10,HIST1H4I,HIST1H2BG,HIST1H2BN,HIST1H2BM,HIST1H2BF,HIST1H2BE,HIST1H2BH,HIST1H2BC,HIST2H2BE,HIST1H4A,HIST1H4D,HIST1H4F,HIST1H4J,HIST1H4C,HIST1H4H,HIST1H4B,GTSE1,CLSPN,BARD1,PSME4,BRCA1,HIST4H4,DBF4,HIST1H2BJ,RNF8,CCNB1,PKMYT1,CHEK2,H2AFX,HIST1H2BB,CDC6,CDC25C,CDK2,CHEK1,HIST1H2BK,PSMF1,WEE1,HIST3H2BB,WRN,BRCC3,YWHAH,PSMA2,PSMA5,PSMA7,PSMB3,PSMB…
1269826	Separation of Sister Chromatids	3.675e-42	4.413e-39	3.678e-40	2.82e-39	81	170	SEH1L,KIF18A,NUP85,SMC1A,SPC25,RPS27A,DSN1,CENPP,ANAPC5,ANAPC7,SEC13,CENPT,BIRC5,SPC24,CENPI,NUP133,NUDC,CDCA5,CENPN,HDAC8,PSME4,CDC16,NUP160,UBE2C,NUP43,ZWINT,ITGB3BP,B9D2,PAFAH1B1,CDC20,ZW10,CDC27,PMF1,AURKB,CENPA,CENPF,UBE2D1,UBE2E1,CENPM,PLK1,PSMF1,AHCTF1,NSL1,PPP1CC,PPP2CA,KNTC1,INCENP,NDE1,CENPL,PSMA2,PSMA5,PSMA7,PSMB3,PSMB4,PSMB5,PSMB6,PSMB7,PSMC1,PSMC2,PSMC3,PSMC4,PSMC5,PSMD1,PSMD2,PSMD3,…
1268701	Post-translational protein modification	5.13e-42	6.161e-39	4.739e-40	3.634e-39	222	1041	SEH1L,RNF168,NUP85,RPN2,RPS2,SMC1A,ETFB,ACTL6A,RPS27A,ST6GALNAC6,TFG,NUP54,YOD1,HIST1H2AC,HIST1H2AB,HIST1H2BG,HIST1H2BN,HIST1H2BM,HIST1H2BF,HIST1H2BE,HIST1H2BH,HIST1H2BC,HIST2H2BE,ST3GAL6,UCHL5,UBE2E3,SEC23A,SEC13,SEL1L,GALNT10,ANK1,RAE1,COPZ1,OTUD5,DCTN2,FOLR1,IKBKG,HIST2H2AB,BIRC5,ST3GAL2,ST3GAL4,ST3GAL3,POMT1,SKP2,ARSG,ARF5,ARFGAP2,RNF123,ARRB1,RUVBL1,UBE2T,ART4,EDEM2,NUP133,DYNLL1,SUMO3,SUMO2…
1269777	S Phase	1.25e-41	1.501e-38	1.072e-39	8.223e-39	71	132	SMC1A,MCM2,MCM3,MCM4,MCM5,MCM6,MCM7,RPS27A,FZR1,FEN1,CUL1,GINS4,SKP2,GINS2,CDCA5,PSME4,POLE3,CCNA2,CCNE1,CCNE2,CDC6,CDC25B,PCNA,CDK2,CDK4,CDKN1A,POLA2,CKS1B,GINS3,PSMF1,WEE1,POLD2,POLE,PRIM1,PRIM2,PSMA2,PSMA5,PSMA7,PSMB3,PSMB4,PSMB5,PSMB6,PSMB7,PSMC1,PSMC2,PSMC3,PSMC4,PSMC5,PSMD1,PSMD2,PSMD3,PSMD4,PSMD7,PSMD8,PSMD9,PSMD10,PSMD11,PSMD12,PSMD13,GINS1,CDT1,RAD21,RB1,RFC2,RFC3,RFC4,LIG1,PSME3,PSMD14,…
1270158	Metabolism of amino acids and derivatives	2.228e-41	2.676e-38	1.784e-39	1.368e-38	120	367	RPL24,EPRS,RPL26,RPL27,RPL30,RPL27A,RPL28,RPL29,RPL31,RPL32,RPL36AL,RPL38,RPL36A,RPLP0,RPS2,RPS3,MARS,RPS3A,RPS4X,RPS5,RPS6,BCKDK,RPS7,RPS8,RPS10,RPS11,RPS12,NMRAL1,RPS15,RPS16,RPS19,RPS21,RPS26,RPS27A,AFMID,SARS,AHCY,LARS,SCLY,SLC3A2,AZIN1,SLC6A7,ASL,ASNS,MTR,ALDH7A1,GLS2,AUH,SRM,NDUFAB1,NAGS,RPL10A,DUOX1,PSME4,SUOX,GCLC,GCLM,LIAS,OAT,ODC1,GSTZ1,ETHE1,HSD17B10,RPL35,SERINC5,RPL13A,PDHB,GRHPR,PYC…
1268678	Translation	2.475e-41	2.973e-38	1.858e-39	1.425e-38	79	165	RPL24,RPL26,RPL27,RPL30,RPL27A,RPL28,RPL29,RPL31,RPL32,RPL36AL,RPL38,RPL36A,RPLP0,RPN2,RPS2,RPS3,RPS3A,RPS4X,RPS5,RPS6,RPS7,RPS8,RPS10,RPS11,RPS12,RPS15,RPS16,RPS19,RPS21,RPS26,RPS27A,SPCS1,APEH,PABPC1,EIF3B,EIF3D,EIF3F,EIF3G,EIF3I,SRP54,SRP72,SEC11C,SRPRA,SSR1,SSR2,SSR4,RPL10A,EIF2B4,EIF2B3,EIF2B2,EIF2B5,EIF2S2,EIF3K,SEC61B,GSPT1,TRAM1,SEC61G,RPL35,RPL13A,SPCS3,SEC61A1,EIF4H,DDOST,RPS27L,SEC61A2…
1269764	Mitotic G1-G1/S phases	3.655e-40	4.39e-37	2.582e-38	1.98e-37	73	145	MCM2,MCM3,MCM4,MCM5,MCM6,MCM7,RPS27A,MCM10,CUL1,SKP2,MYBL2,DBF4,POLE3,TFDP1,TFDP2,CCNA2,CCNB1,CCND3,CCNE1,CCNE2,CDC6,PCNA,CDK2,CDK4,CDK6,CDKN1A,CDKN2C,CDKN2D,POLA2,TYMS,CKS1B,PSMF1,WEE1,POLE,PPP2CA,PRIM1,PRIM2,PSMA2,LIN54,PSMA5,PSMA7,PSMB3,PSMB4,PSMB5,PSMB6,PSMB7,PSMC1,PSMC2,PSMC3,PSMC4,PSMC5,PSMD1,PSMD2,PSMD3,PSMD4,PSMD7,PSMD8,PSMD9,PSMD10,PSMD11,PSMD12,PSMD13,DHFR,CDT1,RB1,RBL1,E2F1,E2F3,E2F4,P…
1269875	DNA Replication	3.956e-40	4.751e-37	2.64e-38	2.024e-37	64	111	MCM2,MCM3,MCM4,MCM5,MCM6,MCM7,RPS27A,MCM10,FZR1,FEN1,GINS4,GINS2,PSME4,DBF4,POLE3,CCNA2,CDC6,PCNA,CDK2,CDKN1A,POLA2,GINS3,PSMF1,POLD2,POLE,PRIM1,PRIM2,PSMA2,PSMA5,PSMA7,PSMB3,PSMB4,PSMB5,PSMB6,PSMB7,PSMC1,PSMC2,PSMC3,PSMC4,PSMC5,PSMD1,PSMD2,PSMD3,PSMD4,PSMD7,PSMD8,PSMD9,PSMD10,PSMD11,PSMD12,PSMD13,GINS1,CDT1,RB1,E2F1,E2F3,RFC2,RFC3,RFC4,LIG1,PSME3,PSMD14,RPA1,RPA2
1269779	Synthesis of DNA	4.881e-38	5.862e-35	3.085e-36	2.366e-35	60	103	MCM2,MCM3,MCM4,MCM5,MCM6,MCM7,RPS27A,FZR1,FEN1,GINS4,GINS2,PSME4,POLE3,CCNA2,CDC6,PCNA,CDK2,CDKN1A,POLA2,GINS3,PSMF1,POLD2,POLE,PRIM1,PRIM2,PSMA2,PSMA5,PSMA7,PSMB3,PSMB4,PSMB5,PSMB6,PSMB7,PSMC1,PSMC2,PSMC3,PSMC4,PSMC5,PSMD1,PSMD2,PSMD3,PSMD4,PSMD7,PSMD8,PSMD9,PSMD10,PSMD11,PSMD12,PSMD13,GINS1,CDT1,RB1,RFC2,RFC3,RFC4,LIG1,PSME3,PSMD14,RPA1,RPA2
1269768	G1/S Transition	5.103e-37	6.128e-34	3.064e-35	2.35e-34	64	121	MCM2,MCM3,MCM4,MCM5,MCM6,MCM7,RPS27A,MCM10,CUL1,SKP2,DBF4,POLE3,TFDP1,TFDP2,CCNA2,CCNB1,CCNE1,CCNE2,CDC6,PCNA,CDK2,CDK4,CDKN1A,POLA2,TYMS,CKS1B,PSMF1,WEE1,POLE,PPP2CA,PRIM1,PRIM2,PSMA2,PSMA5,PSMA7,PSMB3,PSMB4,PSMB5,PSMB6,PSMB7,PSMC1,PSMC2,PSMC3,PSMC4,PSMC5,PSMD1,PSMD2,PSMD3,PSMD4,PSMD7,PSMD8,PSMD9,PSMD10,PSMD11,PSMD12,PSMD13,DHFR,CDT1,RB1,E2F1,PSME3,PSMD14,RPA1,RPA2
1269811	Mitotic Prophase	1.129e-34	1.356e-31	6.459e-33	4.953e-32	67	142	SEH1L,H2AFV,NUP85,HIST1H4I,NUP54,HIST1H2AC,HIST1H2AB,HIST1H2BG,HIST1H2BN,HIST1H2BM,HIST1H2BF,HIST1H2BE,HIST1H2BH,HIST1H2BC,HIST2H2BE,HIST1H3A,HIST1H3D,HIST1H3C,HIST1H3E,HIST1H3G,HIST1H3H,HIST1H4A,HIST1H4D,HIST1H4F,HIST1H4J,HIST1H4C,HIST1H4H,HIST1H4B,RAE1,SMC2,NUP133,NUP50,BANF1,NUP205,LPIN1,HIST4H4,NUP160,HIST1H3F,HIST1H2BJ,NCAPD3,NUP88,NUP43,NUPL2,CCNB1,HIST1H2AE,H2AFX,H2AFZ,TMPO,HIST1H2BB,H3F3A…
1269853	Chromosome Maintenance	1.918e-32	2.303e-29	1.047e-30	8.028e-30	57	110	H2AFV,HIST1H4I,CENPP,HIST1H2AC,HIST1H2AB,HIST1H2BG,HIST1H2BN,HIST1H2BM,HIST1H2BF,HIST1H2BE,HIST1H2BH,HIST1H2BC,HIST2H2BE,HIST1H4A,HIST1H4D,HIST1H4F,HIST1H4J,HIST1H4C,HIST1H4H,HIST1H4B,FEN1,CENPT,RUVBL1,CENPI,CENPN,RUVBL2,HIST4H4,NPM1,HIST1H2BJ,POLE3,TERF2,ITGB3BP,HIST1H2AE,H2AFX,H2AFZ,HIST1H2BB,PCNA,CENPA,OIP5,POLA2,CENPM,HIST1H2BK,POLD2,POLE,HIST3H2BB,PRIM1,PRIM2,ACD,CENPL,RBBP7,RFC2,RFC3,RFC4,C…
1269723	Transcriptional regulation by small RNAs	3.405e-32	4.089e-29	1.778e-30	1.363e-29	56	107	SEH1L,H2AFV,NUP85,HIST1H4I,NUP54,HIST1H2AC,HIST1H2AB,HIST1H2BG,HIST1H2BN,HIST1H2BM,HIST1H2BF,HIST1H2BE,HIST1H2BH,HIST1H2BC,HIST2H2BE,HIST1H3A,HIST1H3D,HIST1H3C,HIST1H3E,HIST1H3G,HIST1H3H,HIST1H4A,HIST1H4D,HIST1H4F,HIST1H4J,HIST1H4C,HIST1H4H,HIST1H4B,RAE1,NUP133,NUP50,NUP205,HIST4H4,NUP160,HIST1H3F,HIST1H2BJ,NUP88,NUP43,NUPL2,HIST1H2AE,H2AFX,H2AFZ,HIST1H2BB,H3F3A,H3F3B,NUP62,HIST1H2BK,HIST3H2BB,PO…
1270350	DNA Repair	4.976e-32	5.977e-29	2.49e-30	1.91e-29	99	319	BRIP1,RNF168,ACTL6A,RPS27A,EYA3,HIST1H4I,FANCD2,FANCE,HIST1H2BG,HIST1H2BN,HIST1H2BM,HIST1H2BF,HIST1H2BE,HIST1H2BH,HIST1H2BC,HIST2H2BE,HIST1H4A,HIST1H4D,HIST1H4F,HIST1H4J,HIST1H4C,HIST1H4H,HIST1H4B,FEN1,PPIE,MAD2L2,MPG,CUL4A,APEX1,COPS3,FANCM,NPLOC4,RAD51AP1,RUVBL1,UBE2T,SUMO3,SUMO2,CLSPN,XRCC6,INO80C,BARD1,BRCA1,HIST4H4,BRCA2,TIMELESS,COPS6,HIST1H2BJ,RNF8,BAZ1B,POLE3,CCNA2,MSH6,USP10,GTF2H3,GTF2H…
1269115	Influenza Viral RNA Transcription and Replication	1.297e-31	1.558e-28	6.23e-30	4.778e-29	63	138	RPL24,SEH1L,RPL26,RPL27,RPL30,RPL27A,RPL28,RPL29,RPL31,RPL32,RPL36AL,RPL38,RPL36A,NUP85,RPLP0,RPS2,RPS3,RPS3A,RPS4X,RPS5,RPS6,RPS7,RPS8,RPS10,RPS11,RPS12,RPS15,RPS16,RPS19,RPS21,RPS26,RPS27A,NUP54,RAE1,NUP133,NUP50,NUP205,RPL10A,NUP160,NUP88,NUP43,NUPL2,GRSF1,GTF2F1,GTF2F2,RPL35,RPL13A,NUP62,POLR2D,POLR2F,POLR2J,POLR2L,NUP93,POM121,RPS27L,AAAS,RPL3,RPL4,RPL7A,RPL9,RPL18,RPL18A,RPL19
1269109	Influenza Life Cycle	1.469e-31	1.764e-28	6.783e-30	5.202e-29	65	147	RPL24,SEH1L,RPL26,RPL27,RPL30,RPL27A,RPL28,RPL29,RPL31,RPL32,RPL36AL,RPL38,RPL36A,NUP85,RPLP0,RPS2,RPS3,RPS3A,RPS4X,RPS5,RPS6,RPS7,RPS8,RPS10,RPS11,RPS12,RPS15,RPS16,RPS19,RPS21,RPS26,RPS27A,NUP54,RAE1,NUP133,NUP50,NUP205,RPL10A,NUP160,NUP88,NUP43,NUPL2,GRSF1,GTF2F1,GTF2F2,RPL35,RPL13A,NUP62,CLTC,POLR2D,POLR2F,POLR2J,POLR2L,NUP93,POM121,RAN,RPS27L,AAAS,RPL3,RPL4,RPL7A,RPL9,RPL18,RPL18A,RPL19
1269108	Influenza Infection	3.835e-31	4.606e-28	1.706e-29	1.308e-28	67	158	RPL24,SEH1L,RPL26,RPL27,RPL30,RPL27A,RPL28,RPL29,RPL31,RPL32,RPL36AL,RPL38,RPL36A,NUP85,RPLP0,RPS2,RPS3,RPS3A,RPS4X,RPS5,RPS6,RPS7,RPS8,RPS10,RPS11,RPS12,RPS15,RPS16,RPS19,RPS21,RPS26,RPS27A,NUP54,RAE1,NUP133,NUP50,NUP205,RPL10A,NUP160,NUP88,NUP43,NUPL2,GRSF1,GTF2F1,GTF2F2,RPL35,RPL13A,NUP62,CLTC,POLR2D,POLR2F,POLR2J,POLR2L,NUP93,POM121,KPNA2,KPNA3,RAN,RPS27L,AAAS,RPL3,RPL4,RPL7A,RPL9,RPL18,RPL18…
1268689	SRP-dependent cotranslational protein targeting to membrane	7.701e-31	9.248e-28	3.303e-29	2.533e-28	57	116	RPL24,RPL26,RPL27,RPL30,RPL27A,RPL28,RPL29,RPL31,RPL32,RPL36AL,RPL38,RPL36A,RPLP0,RPN2,RPS2,RPS3,RPS3A,RPS4X,RPS5,RPS6,RPS7,RPS8,RPS10,RPS11,RPS12,RPS15,RPS16,RPS19,RPS21,RPS26,RPS27A,SPCS1,SRP54,SRP72,SEC11C,SRPRA,SSR1,SSR2,SSR4,RPL10A,SEC61B,TRAM1,SEC61G,RPL35,RPL13A,SPCS3,SEC61A1,DDOST,RPS27L,SEC61A2,RPL3,RPL4,RPL7A,RPL9,RPL18,RPL18A,RPL19
1268842	Mitochondrial translation	3.978e-30	4.777e-27	1.647e-28	1.263e-27	51	95	MRPL23,MRPL12,MRPS12,MRPL37,MRPL30,MRPL27,MRPS17,MRRF,MTIF3,MRPS28,MRPS18B,MRPL13,MRPL28,MRPL17,MRPL15,MRPL22,MRPS34,MRPL43,MRPS30,MRPL49,MRPL3,MRPS35,TUFM,MRPS21,MRPL55,MRPL33,MRPL14,MRPS26,MRPS24,MRPS15,MRPS11,MRPS5,MRPL40,MRPL36,MRPL34,MRPS22,DAP3,MRPL16,AURKAIP1,CHCHD1,MRPL20,MRPL47,MRPL54,MRPS16,MRPS18C,MRPL52,MRPL2,MRPS18A,MRPL4,MRPS10,MRPS7
1269831	M/G1 Transition	5.472e-30	6.572e-27	1.991e-28	1.527e-27	49	88	MCM2,MCM3,MCM4,MCM5,MCM6,MCM7,RPS27A,MCM10,PSME4,DBF4,POLE3,CDC6,CDK2,POLA2,PSMF1,POLE,PRIM1,PRIM2,PSMA2,PSMA5,PSMA7,PSMB3,PSMB4,PSMB5,PSMB6,PSMB7,PSMC1,PSMC2,PSMC3,PSMC4,PSMC5,PSMD1,PSMD2,PSMD3,PSMD4,PSMD7,PSMD8,PSMD9,PSMD10,PSMD11,PSMD12,PSMD13,CDT1,E2F1,E2F3,PSME3,PSMD14,RPA1,RPA2
1269832	DNA Replication Pre-Initiation	5.472e-30	6.572e-27	1.991e-28	1.527e-27	49	88	MCM2,MCM3,MCM4,MCM5,MCM6,MCM7,RPS27A,MCM10,PSME4,DBF4,POLE3,CDC6,CDK2,POLA2,PSMF1,POLE,PRIM1,PRIM2,PSMA2,PSMA5,PSMA7,PSMB3,PSMB4,PSMB5,PSMB6,PSMB7,PSMC1,PSMC2,PSMC3,PSMC4,PSMC5,PSMD1,PSMD2,PSMD3,PSMD4,PSMD7,PSMD8,PSMD9,PSMD10,PSMD11,PSMD12,PSMD13,CDT1,E2F1,E2F3,PSME3,PSMD14,RPA1,RPA2
1268845	Mitochondrial translation termination	5.472e-30	6.572e-27	1.991e-28	1.527e-27	49	88	MRPL23,MRPL12,MRPS12,MRPL37,MRPL30,MRPL27,MRPS17,MRRF,MRPS28,MRPS18B,MRPL13,MRPL28,MRPL17,MRPL15,MRPL22,MRPS34,MRPL43,MRPS30,MRPL49,MRPL3,MRPS35,MRPS21,MRPL55,MRPL33,MRPL14,MRPS26,MRPS24,MRPS15,MRPS11,MRPS5,MRPL40,MRPL36,MRPL34,MRPS22,DAP3,MRPL16,AURKAIP1,CHCHD1,MRPL20,MRPL47,MRPL54,MRPS16,MRPS18C,MRPL52,MRPL2,MRPS18A,MRPL4,MRPS10,MRPS7
1268843	Mitochondrial translation initiation	5.472e-30	6.572e-27	1.991e-28	1.527e-27	49	88	MRPL23,MRPL12,MRPS12,MRPL37,MRPL30,MRPL27,MRPS17,MTIF3,MRPS28,MRPS18B,MRPL13,MRPL28,MRPL17,MRPL15,MRPL22,MRPS34,MRPL43,MRPS30,MRPL49,MRPL3,MRPS35,MRPS21,MRPL55,MRPL33,MRPL14,MRPS26,MRPS24,MRPS15,MRPS11,MRPS5,MRPL40,MRPL36,MRPL34,MRPS22,DAP3,MRPL16,AURKAIP1,CHCHD1,MRPL20,MRPL47,MRPL54,MRPS16,MRPS18C,MRPL52,MRPL2,MRPS18A,MRPL4,MRPS10,MRPS7
1269057	HIV Infection	6.455e-30	7.752e-27	2.28e-28	1.749e-27	82	240	SEH1L,NUP85,RPS27A,NUP54,AP2A1,AP2A2,AP1B1,AP2B1,FEN1,CHMP4C,RAE1,SLC25A5,PACS1,NUP133,XRCC6,NUP50,RNGTT,SSRP1,CHMP2A,BANF1,NUP205,PSME4,SUPT4H1,TAF5,TAF9,TAF10,TAF12,NMT1,NUP160,NPM1,NUP88,NUP43,NUPL2,GTF2E2,GTF2F1,GTF2F2,GTF2H3,GTF2H4,SUPT16H,NUP62,AP2M1,AP1S1,AP2S1,PSMF1,POLR2D,POLR2F,POLR2J,POLR2L,PPIA,NUP93,PSMA2,PSMA5,PSMA7,PSMB3,PSMB4,PSMB5,PSMB6,PSMB7,PSMC1,PSMC2,PSMC3,PSMC4,PSMC5,PSMD1,P…
1268844	Mitochondrial translation elongation	1.121e-29	1.346e-26	3.846e-28	2.949e-27	49	89	MRPL23,MRPL12,MRPS12,MRPL37,MRPL30,MRPL27,MRPS17,MRPS28,MRPS18B,MRPL13,MRPL28,MRPL17,MRPL15,MRPL22,MRPS34,MRPL43,MRPS30,MRPL49,MRPL3,MRPS35,TUFM,MRPS21,MRPL55,MRPL33,MRPL14,MRPS26,MRPS24,MRPS15,MRPS11,MRPS5,MRPL40,MRPL36,MRPL34,MRPS22,DAP3,MRPL16,AURKAIP1,CHCHD1,MRPL20,MRPL47,MRPL54,MRPS16,MRPS18C,MRPL52,MRPL2,MRPS18A,MRPL4,MRPS10,MRPS7
1269813	Condensation of Prophase Chromosomes	1.389e-29	1.668e-26	4.633e-28	3.552e-27	45	75	H2AFV,HIST1H4I,HIST1H2AC,HIST1H2AB,HIST1H2BG,HIST1H2BN,HIST1H2BM,HIST1H2BF,HIST1H2BE,HIST1H2BH,HIST1H2BC,HIST2H2BE,HIST1H3A,HIST1H3D,HIST1H3C,HIST1H3E,HIST1H3G,HIST1H3H,HIST1H4A,HIST1H4D,HIST1H4F,HIST1H4J,HIST1H4C,HIST1H4H,HIST1H4B,SMC2,HIST4H4,HIST1H3F,HIST1H2BJ,NCAPD3,CCNB1,HIST1H2AE,H2AFX,H2AFZ,HIST1H2BB,H3F3A,H3F3B,NCAPH2,PLK1,HIST1H2BK,HIST3H2BB,NCAPG2,MCPH1,RB1,SMC4
1269509	RHO GTPase Effectors	2.91e-29	3.495e-26	9.446e-28	7.244e-27	91	295	SEH1L,KIF18A,H2AFV,NUP85,SPC25,HIST1H4I,DSN1,CENPP,HIST1H2AC,HIST1H2AB,HIST1H2BG,HIST1H2BN,HIST1H2BM,HIST1H2BF,HIST1H2BE,HIST1H2BH,HIST1H2BC,HIST2H2BE,HIST1H3A,HIST1H3D,HIST1H3C,HIST1H3E,HIST1H3G,HIST1H3H,HIST1H4A,HIST1H4D,HIST1H4F,HIST1H4J,HIST1H4C,HIST1H4H,HIST1H4B,SEC13,CENPT,BIRC5,SPC24,CENPI,NUP133,DAAM1,NUDC,CENPN,NCKAP1,NCF4,HIST4H4,NUP160,HIST1H3F,HIST1H2BJ,CALM2,CALM3,NUP43,CIT,ZWINT,ITG…
1268679	Eukaryotic Translation Initiation	3.374e-29	4.053e-26	1.039e-27	7.968e-27	58	127	RPL24,RPL26,RPL27,RPL30,RPL27A,RPL28,RPL29,RPL31,RPL32,RPL36AL,RPL38,RPL36A,RPLP0,RPS2,RPS3,RPS3A,RPS4X,RPS5,RPS6,RPS7,RPS8,RPS10,RPS11,RPS12,RPS15,RPS16,RPS19,RPS21,RPS26,RPS27A,PABPC1,EIF3B,EIF3D,EIF3F,EIF3G,EIF3I,RPL10A,EIF2B4,EIF2B3,EIF2B2,EIF2B5,EIF2S2,EIF3K,RPL35,RPL13A,EIF4H,RPS27L,EIF2B1,EIF4A1,EIF4E,EIF4EBP1,RPL3,RPL4,RPL7A,RPL9,RPL18,RPL18A,RPL19
1268680	Cap-dependent Translation Initiation	3.374e-29	4.053e-26	1.039e-27	7.968e-27	58	127	RPL24,RPL26,RPL27,RPL30,RPL27A,RPL28,RPL29,RPL31,RPL32,RPL36AL,RPL38,RPL36A,RPLP0,RPS2,RPS3,RPS3A,RPS4X,RPS5,RPS6,RPS7,RPS8,RPS10,RPS11,RPS12,RPS15,RPS16,RPS19,RPS21,RPS26,RPS27A,PABPC1,EIF3B,EIF3D,EIF3F,EIF3G,EIF3I,RPL10A,EIF2B4,EIF2B3,EIF2B2,EIF2B5,EIF2S2,EIF3K,RPL35,RPL13A,EIF4H,RPS27L,EIF2B1,EIF4A1,EIF4E,EIF4EBP1,RPL3,RPL4,RPL7A,RPL9,RPL18,RPL18A,RPL19
1269794	Regulation of DNA replication	3.23e-28	3.879e-25	9.698e-27	7.437e-26	45	79	MCM2,MCM3,MCM4,MCM5,MCM6,MCM7,RPS27A,MCM10,FZR1,PSME4,CCNA2,CDC6,CDK2,CDKN1A,PSMF1,PSMA2,PSMA5,PSMA7,PSMB3,PSMB4,PSMB5,PSMB6,PSMB7,PSMC1,PSMC2,PSMC3,PSMC4,PSMC5,PSMD1,PSMD2,PSMD3,PSMD4,PSMD7,PSMD8,PSMD9,PSMD10,PSMD11,PSMD12,PSMD13,CDT1,RB1,E2F1,E2F3,PSME3,PSMD14
1268854	Disease	4.417e-28	5.305e-25	1.294e-26	9.923e-26	172	867	RPL24,SEH1L,RPL26,RPL27,EPS15,RPL30,RPL27A,RPL28,RPL29,RPL31,RPL32,RPL36AL,RPL38,RPL36A,NUP85,RPLP0,RPS2,RPS3,RPS3A,RPS4X,RPS5,RPS6,RPS7,RPS8,RPS10,RPS11,RPS12,RPS15,RPS16,RPS19,RPS21,RPS26,RPS27A,CD320,ADAM10,NUP54,AP2A1,AP2A2,AP1B1,AP2B1,FEN1,MIB1,SDC1,SEL1L,CHMP4C,CUL1,RAE1,SLC25A5,IKBKG,PACS1,ARRB1,NUP133,MTR,IRS2,XRCC6,GAB1,SOD2,NUP50,RNGTT,BAD,HDAC8,SSRP1,CHMP2A,BANF1,NUP205,RPL10A,KSR1,PSM…
1270431	Senescence-Associated Secretory Phenotype (SASP)	5.73e-28	6.882e-25	1.639e-26	1.257e-25	53	111	H2AFV,RPS6KA1,RPS27A,HIST1H4I,HIST1H2AC,FZR1,HIST1H2AB,HIST1H2BG,HIST1H2BN,HIST1H2BM,HIST1H2BF,HIST1H2BE,HIST1H2BH,HIST1H2BC,HIST2H2BE,HIST1H3A,HIST1H3D,HIST1H3C,HIST1H3E,HIST1H3G,HIST1H3H,HIST1H4A,HIST1H4D,HIST1H4F,HIST1H4J,HIST1H4C,HIST1H4H,HIST1H4B,ANAPC5,ANAPC7,HIST4H4,CDC16,HIST1H3F,HIST1H2BJ,UBE2C,CCNA2,HIST1H2AE,H2AFX,H2AFZ,HIST1H2BB,H3F3A,H3F3B,CDC27,CDK2,CDK4,CDK6,CDKN1A,CDKN2C,CDKN2D,UB…
1269837	Regulation of mitotic cell cycle	1.971e-27	2.368e-24	5.381e-26	4.126e-25	47	89	RPS27A,FZR1,ANAPC5,ANAPC7,CUL1,SKP2,AURKA,PSME4,CDC16,UBE2C,CCNA2,CCNB1,CDC20,CDC27,CDK2,AURKB,UBE2D1,UBE2E1,PLK1,PSMF1,PSMA2,PSMA5,PSMA7,PSMB3,PSMB4,PSMB5,PSMB6,PSMB7,PSMC1,PSMC2,PSMC3,PSMC4,PSMC5,PSMD1,PSMD2,PSMD3,PSMD4,PSMD7,PSMD8,PSMD9,PSMD10,PSMD11,PSMD12,PSMD13,PSME3,PSMD14,MAD2L1
1269838	APC/C-mediated degradation of cell cycle proteins	1.971e-27	2.368e-24	5.381e-26	4.126e-25	47	89	RPS27A,FZR1,ANAPC5,ANAPC7,CUL1,SKP2,AURKA,PSME4,CDC16,UBE2C,CCNA2,CCNB1,CDC20,CDC27,CDK2,AURKB,UBE2D1,UBE2E1,PLK1,PSMF1,PSMA2,PSMA5,PSMA7,PSMB3,PSMB4,PSMB5,PSMB6,PSMB7,PSMC1,PSMC2,PSMC3,PSMC4,PSMC5,PSMD1,PSMD2,PSMD3,PSMD4,PSMD7,PSMD8,PSMD9,PSMD10,PSMD11,PSMD12,PSMD13,PSME3,PSMD14,MAD2L1
1269091	Host Interactions of HIV factors	2.948e-27	3.541e-24	7.869e-26	6.034e-25	58	136	SEH1L,NUP85,RPS27A,NUP54,AP2A1,AP2A2,AP1B1,AP2B1,RAE1,SLC25A5,PACS1,NUP133,NUP50,BANF1,NUP205,PSME4,NUP160,NPM1,NUP88,NUP43,NUPL2,NUP62,AP2M1,AP1S1,AP2S1,PSMF1,PPIA,NUP93,PSMA2,PSMA5,PSMA7,PSMB3,PSMB4,PSMB5,PSMB6,PSMB7,PSMC1,PSMC2,PSMC3,PSMC4,PSMC5,PSMD1,PSMD2,PSMD3,PSMD4,PSMD7,PSMD8,PSMD9,PSMD10,PSMD11,PSMD12,PSMD13,POM121,RAN,RANGAP1,AAAS,PSME3,PSMD14
1269856	Telomere Maintenance	5.773e-27	6.933e-24	1.507e-25	1.156e-24	45	83	H2AFV,HIST1H4I,HIST1H2AC,HIST1H2AB,HIST1H2BG,HIST1H2BN,HIST1H2BM,HIST1H2BF,HIST1H2BE,HIST1H2BH,HIST1H2BC,HIST2H2BE,HIST1H4A,HIST1H4D,HIST1H4F,HIST1H4J,HIST1H4C,HIST1H4H,HIST1H4B,FEN1,RUVBL1,RUVBL2,HIST4H4,HIST1H2BJ,POLE3,TERF2,HIST1H2AE,H2AFX,H2AFZ,HIST1H2BB,PCNA,POLA2,HIST1H2BK,POLD2,POLE,HIST3H2BB,PRIM1,PRIM2,ACD,RFC2,RFC3,RFC4,LIG1,RPA1,RPA2
1270121	The citric acid (TCA) cycle and respiratory electron transport	6.086e-27	7.309e-24	1.555e-25	1.193e-24	65	171	ACO2,ETFA,ETFB,ETFDH,ECSIT,ATP5PD,SDHB,COQ10B,ATP5F1A,ATP5F1B,ATP5F1C,ATP5F1D,ATP5PB,ATP5MC2,ATP5MC3,ATP5PO,NDUFA1,NDUFA3,NDUFA4,NDUFA5,NDUFA6,NDUFA7,NDUFA8,NDUFA9,NDUFA10,NDUFAB1,NDUFB3,NDUFB5,NDUFB6,NDUFB7,NDUFB8,NDUFB9,NDUFB10,NDUFC1,NDUFS2,NDUFS3,NDUFV1,NDUFS4,NDUFS6,NDUFS8,NDUFV2,ADHFE1,NDUFA12,HAGH,PDHB,PDK3,COX5A,UQCRC1,UQCRC2,UQCRH,COX4I1,COX6A1,COX6B1,COX11,IDH3A,IDH3G,NDUFA11,CS,CYC1,ND…
1269719	Gene Silencing by RNA	7.479e-27	8.982e-24	1.812e-25	1.389e-24	58	138	SEH1L,H2AFV,NUP85,HIST1H4I,NUP54,HIST1H2AC,HIST1H2AB,HIST1H2BG,HIST1H2BN,HIST1H2BM,HIST1H2BF,HIST1H2BE,HIST1H2BH,HIST1H2BC,HIST2H2BE,HIST1H3A,HIST1H3D,HIST1H3C,HIST1H3E,HIST1H3G,HIST1H3H,HIST1H4A,HIST1H4D,HIST1H4F,HIST1H4J,HIST1H4C,HIST1H4H,HIST1H4B,RAE1,NUP133,NUP50,NUP205,HIST4H4,NUP160,HIST1H3F,HIST1H2BJ,NUP88,NUP43,NUPL2,HIST1H2AE,H2AFX,H2AFZ,HIST1H2BB,H3F3A,H3F3B,TSN,NUP62,HIST1H2BK,HIST3H2B…
1269796	Removal of licensing factors from origins	7.518e-27	9.03e-24	1.812e-25	1.389e-24	43	76	MCM2,MCM3,MCM4,MCM5,MCM6,MCM7,RPS27A,MCM10,FZR1,PSME4,CCNA2,CDC6,CDK2,CDKN1A,PSMF1,PSMA2,PSMA5,PSMA7,PSMB3,PSMB4,PSMB5,PSMB6,PSMB7,PSMC1,PSMC2,PSMC3,PSMC4,PSMC5,PSMD1,PSMD2,PSMD3,PSMD4,PSMD7,PSMD8,PSMD9,PSMD10,PSMD11,PSMD12,PSMD13,CDT1,RB1,PSME3,PSMD14
1270426	Cellular Senescence	7.543e-27	9.059e-24	1.812e-25	1.389e-24	70	197	H2AFV,RPS6KA1,RPS27A,EZH2,HIST1H4I,HIST1H2AC,FZR1,HIST1H2AB,HIST1H2BG,HIST1H2BN,HIST1H2BM,HIST1H2BF,HIST1H2BE,HIST1H2BH,HIST1H2BC,HIST2H2BE,HIST1H3A,HIST1H3D,HIST1H3C,HIST1H3E,HIST1H3G,HIST1H3H,HIST1H4A,HIST1H4D,HIST1H4F,HIST1H4J,HIST1H4C,HIST1H4H,HIST1H4B,ANAPC5,ANAPC7,HIST4H4,CDC16,HIST1H3F,HIST1H2BJ,UBE2C,TERF2,TFDP1,TFDP2,CCNA2,CCNE1,CCNE2,H1F0,HIST1H1C,HIST1H1B,HIST1H2AE,H2AFX,H2AFZ,HIST1H2B…
1270127	Respiratory electron transport, ATP synthesis by chemiosmotic coupling, and heat production by uncoupling proteins.	1.6e-26	1.922e-23	3.768e-25	2.89e-24	55	126	ETFA,ETFB,ETFDH,ECSIT,ATP5PD,SDHB,COQ10B,ATP5F1A,ATP5F1B,ATP5F1C,ATP5F1D,ATP5PB,ATP5MC2,ATP5MC3,ATP5PO,NDUFA1,NDUFA3,NDUFA4,NDUFA5,NDUFA6,NDUFA7,NDUFA8,NDUFA9,NDUFA10,NDUFAB1,NDUFB3,NDUFB5,NDUFB6,NDUFB7,NDUFB8,NDUFB9,NDUFB10,NDUFC1,NDUFS2,NDUFS3,NDUFV1,NDUFS4,NDUFS6,NDUFS8,NDUFV2,NDUFA12,COX5A,UQCRC1,UQCRC2,UQCRH,COX4I1,COX6A1,COX6B1,COX11,NDUFA11,CYC1,NDUFS7,NDUFA13,TRAP1,NDUFAF1
1269865	Meiosis	1.993e-26	2.393e-23	4.603e-25	3.53e-24	54	122	H2AFV,SMC1A,MND1,HIST1H4I,SYCE2,HIST1H2AC,HIST1H2AB,HIST1H2BG,HIST1H2BN,HIST1H2BM,HIST1H2BF,HIST1H2BE,HIST1H2BH,HIST1H2BC,HIST2H2BE,HIST1H3A,HIST1H3D,HIST1H3C,HIST1H3E,HIST1H3G,HIST1H3H,HIST1H4A,HIST1H4D,HIST1H4F,HIST1H4J,HIST1H4C,HIST1H4H,HIST1H4B,MSH5,BRCA1,HIST4H4,BRCA2,HIST1H3F,HIST1H2BJ,TERF2,HIST1H2AE,H2AFX,H2AFZ,HIST1H2BB,H3F3A,H3F3B,CDK2,CDK4,HIST1H2BK,HIST3H2BB,ACD,RAD21,RAD51,RAD51C,REC…
1269866	Meiotic recombination	2.442e-26	2.933e-23	5.45e-25	4.179e-24	46	89	H2AFV,MND1,HIST1H4I,HIST1H2AC,HIST1H2AB,HIST1H2BG,HIST1H2BN,HIST1H2BM,HIST1H2BF,HIST1H2BE,HIST1H2BH,HIST1H2BC,HIST2H2BE,HIST1H3A,HIST1H3D,HIST1H3C,HIST1H3E,HIST1H3G,HIST1H3H,HIST1H4A,HIST1H4D,HIST1H4F,HIST1H4J,HIST1H4C,HIST1H4H,HIST1H4B,MSH5,BRCA1,HIST4H4,BRCA2,HIST1H3F,HIST1H2BJ,HIST1H2AE,H2AFX,H2AFZ,HIST1H2BB,H3F3A,H3F3B,CDK2,CDK4,HIST1H2BK,HIST3H2BB,RAD51,RAD51C,RPA1,RPA2
1269781	Switching of origins to a post-replicative state	2.496e-26	2.998e-23	5.45e-25	4.179e-24	42	74	MCM2,MCM3,MCM4,MCM5,MCM6,MCM7,RPS27A,FZR1,PSME4,CCNA2,CDC6,CDK2,CDKN1A,PSMF1,PSMA2,PSMA5,PSMA7,PSMB3,PSMB4,PSMB5,PSMB6,PSMB7,PSMC1,PSMC2,PSMC3,PSMC4,PSMC5,PSMD1,PSMD2,PSMD3,PSMD4,PSMD7,PSMD8,PSMD9,PSMD10,PSMD11,PSMD12,PSMD13,CDT1,RB1,PSME3,PSMD14
1269782	Orc1 removal from chromatin	2.496e-26	2.998e-23	5.45e-25	4.179e-24	42	74	MCM2,MCM3,MCM4,MCM5,MCM6,MCM7,RPS27A,FZR1,PSME4,CCNA2,CDC6,CDK2,CDKN1A,PSMF1,PSMA2,PSMA5,PSMA7,PSMB3,PSMB4,PSMB5,PSMB6,PSMB7,PSMC1,PSMC2,PSMC3,PSMC4,PSMC5,PSMD1,PSMD2,PSMD3,PSMD4,PSMD7,PSMD8,PSMD9,PSMD10,PSMD11,PSMD12,PSMD13,CDT1,RB1,PSME3,PSMD14
1269797	Mitotic G2-G2/M phases	3.859e-26	4.634e-23	8.276e-25	6.346e-24	67	186	RPS27A,CEP78,FOXM1,CUL1,DCTN2,GTSE1,CEP72,SSNA1,TPX2,DYNLL1,PLK4,MYBL2,TUBGCP2,NEDD1,AURKA,PSME4,CCNA2,CCNB1,PKMYT1,PAFAH1B1,CDC25B,CDC25C,CDK2,DCTN3,CDKN1A,CENPF,TUBA4A,TUBG1,PLK1,PSMF1,WEE1,PPP2CA,CSNK1D,PRKAR2B,CEP57,NDE1,PSMA2,LIN54,PSMA5,PSMA7,PSMB3,PSMB4,PSMB5,PSMB6,PSMB7,PSMC1,PSMC2,PSMC3,PSMC4,PSMC5,PSMD1,PSMD2,PSMD3,PSMD4,PSMD7,PSMD8,PSMD9,PSMD10,PSMD11,PSMD12,PSMD13,ALMS1,E2F1,E2F3,OPTN…
1269851	APC/C:Cdh1 mediated degradation of Cdc20 and other APC/C:Cdh1 targeted proteins in late mitosis/early G1	5.221e-26	6.27e-23	1.1e-24	8.436e-24	42	75	RPS27A,FZR1,ANAPC5,ANAPC7,SKP2,AURKA,PSME4,CDC16,UBE2C,CDC20,CDC27,AURKB,UBE2D1,UBE2E1,PLK1,PSMF1,PSMA2,PSMA5,PSMA7,PSMB3,PSMB4,PSMB5,PSMB6,PSMB7,PSMC1,PSMC2,PSMC3,PSMC4,PSMC5,PSMD1,PSMD2,PSMD3,PSMD4,PSMD7,PSMD8,PSMD9,PSMD10,PSMD11,PSMD12,PSMD13,PSME3,PSMD14
1269839	Regulation of APC/C activators between G1/S and early anaphase	7.536e-26	9.051e-23	1.561e-24	1.197e-23	44	83	RPS27A,FZR1,ANAPC5,ANAPC7,CUL1,PSME4,CDC16,UBE2C,CCNA2,CCNB1,CDC20,CDC27,CDK2,UBE2D1,UBE2E1,PLK1,PSMF1,PSMA2,PSMA5,PSMA7,PSMB3,PSMB4,PSMB5,PSMB6,PSMB7,PSMC1,PSMC2,PSMC3,PSMC4,PSMC5,PSMD1,PSMD2,PSMD3,PSMD4,PSMD7,PSMD8,PSMD9,PSMD10,PSMD11,PSMD12,PSMD13,PSME3,PSMD14,MAD2L1
1269594	Signaling by Wnt	1.597e-25	1.918e-22	3.25e-24	2.492e-23	93	340	H2AFV,RPS27A,HIST1H4I,HIST1H2AC,HIST1H2AB,HIST1H2BG,HIST1H2BN,HIST1H2BM,HIST1H2BF,HIST1H2BE,HIST1H2BH,HIST1H2BC,HIST2H2BE,HIST1H3A,HIST1H3D,AP2A1,HIST1H3C,AP2A2,HIST1H3E,AP2B1,HIST1H3G,HIST1H3H,HIST1H4A,HIST1H4D,HIST1H4F,HIST1H4J,HIST1H4C,HIST1H4H,HIST1H4B,PIP5K1B,SOX6,CUL1,RUVBL1,VPS35,DAAM1,VPS29,SNX3,GNG13,PSME4,HIST4H4,GNAT2,GNB3,HIST1H3F,HIST1H2BJ,CALM2,CALM3,FRAT2,HIST1H2AE,H2AFX,H2AFZ,HIST…
1269778	Cyclin A:Cdk2-associated events at S phase entry	1.737e-25	2.086e-22	3.477e-24	2.667e-23	41	73	RPS27A,FZR1,CUL1,SKP2,CCNA2,CCNE1,CCNE2,CDC25B,CDK2,CDK4,CDKN1A,CKS1B,PSMF1,WEE1,PSMA2,PSMA5,PSMA7,PSMB3,PSMB4,PSMB5,PSMB6,PSMB7,PSMC1,PSMC2,PSMC3,PSMC4,PSMC5,PSMD1,PSMD2,PSMD3,PSMD4,PSMD7,PSMD8,PSMD9,PSMD10,PSMD11,PSMD12,PSMD13,RB1,PSME3,PSMD14
1268688	L13a-mediated translational silencing of Ceruloplasmin expression	3.636e-25	4.367e-22	7.159e-24	5.49e-23	52	119	RPL24,RPL26,RPL27,RPL30,RPL27A,RPL28,RPL29,RPL31,RPL32,RPL36AL,RPL38,RPL36A,RPLP0,RPS2,RPS3,RPS3A,RPS4X,RPS5,RPS6,RPS7,RPS8,RPS10,RPS11,RPS12,RPS15,RPS16,RPS19,RPS21,RPS26,RPS27A,PABPC1,EIF3B,EIF3D,EIF3F,EIF3G,EIF3I,RPL10A,EIF2S2,EIF3K,RPL35,RPL13A,EIF4H,RPS27L,EIF4A1,EIF4E,RPL3,RPL4,RPL7A,RPL9,RPL18,RPL18A,RPL19
1269820	Mitotic Prometaphase	5.488e-25	6.591e-22	1.063e-23	8.152e-23	50	111	SEH1L,KIF18A,NUP85,SMC1A,SPC25,DSN1,CENPP,SEC13,CENPT,BIRC5,SMC2,SPC24,CENPI,NUP133,NUDC,CDCA5,CENPN,HDAC8,NCAPG,NUP160,NUP43,NCAPH,ZWINT,CCNB1,ITGB3BP,B9D2,PAFAH1B1,CDC20,ZW10,PMF1,AURKB,CENPA,CENPF,CENPM,PLK1,AHCTF1,NSL1,PPP1CC,PPP2CA,KNTC1,INCENP,NDE1,CENPL,RAD21,ZWILCH,RANGAP1,SMC4,CDCA8,CENPQ,MAD2L1
1269799	G2/M Transition	7.71e-25	9.26e-22	1.47e-23	1.127e-22	65	184	RPS27A,CEP78,FOXM1,CUL1,DCTN2,GTSE1,CEP72,SSNA1,TPX2,DYNLL1,PLK4,MYBL2,TUBGCP2,NEDD1,AURKA,PSME4,CCNA2,CCNB1,PKMYT1,PAFAH1B1,CDC25B,CDC25C,CDK2,DCTN3,CDKN1A,CENPF,TUBA4A,TUBG1,PLK1,PSMF1,WEE1,PPP2CA,CSNK1D,PRKAR2B,CEP57,NDE1,PSMA2,LIN54,PSMA5,PSMA7,PSMB3,PSMB4,PSMB5,PSMB6,PSMB7,PSMC1,PSMC2,PSMC3,PSMC4,PSMC5,PSMD1,PSMD2,PSMD3,PSMD4,PSMD7,PSMD8,PSMD9,PSMD10,PSMD11,PSMD12,PSMD13,ALMS1,OPTN,PSME3,PSM…
1269599	TCF dependent signaling in response to WNT	2.114e-24	2.539e-21	3.968e-23	3.043e-22	75	242	H2AFV,RPS27A,HIST1H4I,HIST1H2AC,HIST1H2AB,HIST1H2BG,HIST1H2BN,HIST1H2BM,HIST1H2BF,HIST1H2BE,HIST1H2BH,HIST1H2BC,HIST2H2BE,HIST1H3A,HIST1H3D,HIST1H3C,HIST1H3E,HIST1H3G,HIST1H3H,HIST1H4A,HIST1H4D,HIST1H4F,HIST1H4J,HIST1H4C,HIST1H4H,HIST1H4B,PIP5K1B,SOX6,RUVBL1,PSME4,HIST4H4,HIST1H3F,HIST1H2BJ,FRAT2,HIST1H2AE,H2AFX,H2AFZ,HIST1H2BB,H3F3A,H3F3B,CBY1,HIST1H2BK,PSMF1,WNT8B,HIST3H2BB,PPP2CA,PSMA2,PSMA5,P…
1269854	Nucleosome assembly	2.434e-24	2.923e-21	4.43e-23	3.397e-22	40	73	H2AFV,HIST1H4I,CENPP,HIST1H2AC,HIST1H2AB,HIST1H2BG,HIST1H2BN,HIST1H2BM,HIST1H2BF,HIST1H2BE,HIST1H2BH,HIST1H2BC,HIST2H2BE,HIST1H4A,HIST1H4D,HIST1H4F,HIST1H4J,HIST1H4C,HIST1H4H,HIST1H4B,CENPT,RUVBL1,CENPI,CENPN,HIST4H4,NPM1,HIST1H2BJ,ITGB3BP,HIST1H2AE,H2AFX,H2AFZ,HIST1H2BB,CENPA,OIP5,CENPM,HIST1H2BK,HIST3H2BB,CENPL,RBBP7,CENPQ
1269855	Deposition of new CENPA-containing nucleosomes at the centromere	2.434e-24	2.923e-21	4.43e-23	3.397e-22	40	73	H2AFV,HIST1H4I,CENPP,HIST1H2AC,HIST1H2AB,HIST1H2BG,HIST1H2BN,HIST1H2BM,HIST1H2BF,HIST1H2BE,HIST1H2BH,HIST1H2BC,HIST2H2BE,HIST1H4A,HIST1H4D,HIST1H4F,HIST1H4J,HIST1H4C,HIST1H4H,HIST1H4B,CENPT,RUVBL1,CENPI,CENPN,HIST4H4,NPM1,HIST1H2BJ,ITGB3BP,HIST1H2AE,H2AFX,H2AFZ,HIST1H2BB,CENPA,OIP5,CENPM,HIST1H2BK,HIST3H2BB,CENPL,RBBP7,CENPQ
1269740	DNA methylation	2.987e-24	3.588e-21	5.355e-23	4.106e-22	38	66	H2AFV,HIST1H4I,HIST1H2AC,HIST1H2AB,HIST1H2BG,HIST1H2BN,HIST1H2BM,HIST1H2BF,HIST1H2BE,HIST1H2BH,HIST1H2BC,HIST2H2BE,HIST1H3A,HIST1H3D,HIST1H3C,HIST1H3E,HIST1H3G,HIST1H3H,HIST1H4A,HIST1H4D,HIST1H4F,HIST1H4J,HIST1H4C,HIST1H4H,HIST1H4B,UHRF1,HIST4H4,HIST1H3F,HIST1H2BJ,HIST1H2AE,H2AFX,H2AFZ,HIST1H2BB,H3F3A,H3F3B,HIST1H2BK,HIST3H2BB,DNMT1
1268686	GTP hydrolysis and joining of the 60S ribosomal subunit	3.162e-24	3.797e-21	5.584e-23	4.282e-22	51	119	RPL24,RPL26,RPL27,RPL30,RPL27A,RPL28,RPL29,RPL31,RPL32,RPL36AL,RPL38,RPL36A,RPLP0,RPS2,RPS3,RPS3A,RPS4X,RPS5,RPS6,RPS7,RPS8,RPS10,RPS11,RPS12,RPS15,RPS16,RPS19,RPS21,RPS26,RPS27A,EIF3B,EIF3D,EIF3F,EIF3G,EIF3I,RPL10A,EIF2S2,EIF3K,RPL35,RPL13A,EIF4H,RPS27L,EIF4A1,EIF4E,RPL3,RPL4,RPL7A,RPL9,RPL18,RPL18A,RPL19
1268838	Organelle biogenesis and maintenance	3.784e-24	4.544e-21	6.586e-23	5.05e-22	91	341	MRPL23,MRPL12,MRPS12,MRPL37,MRPL30,MRPL27,ARL6,CEP78,MRPS17,MRRF,CARM1,MTIF3,MRPS28,IFT20,DCTN2,MRPS18B,MRPL13,MRPL28,CCT4,CCT2,MRPL17,ARL3,MRPL15,CCT5,MRPL22,CEP72,SSNA1,CCT8,MRPS34,DYNLL1,EXOC1,PLK4,ATP5F1B,MRPL43,NEDD1,MRPS30,MRPL49,TCP1,SIRT3,B9D2,PAFAH1B1,MRPL3,DCTN3,PDE6D,MRPS35,KIF24,TUBA4A,TUBG1,TUFM,MRPS21,PLK1,MRPL55,MRPL33,MRPL14,CSNK1D,MRPS26,MRPS24,PRKAB1,DYNLL2,MRPS15,MRPS11,PRKAG1,…
1269770	SCF(Skp2)-mediated degradation of p27/p21	4.511e-24	5.417e-21	7.739e-23	5.935e-22	37	63	RPS27A,CUL1,SKP2,CCNA2,CCNE1,CCNE2,CDK2,CDK4,CDKN1A,CKS1B,PSMF1,PSMA2,PSMA5,PSMA7,PSMB3,PSMB4,PSMB5,PSMB6,PSMB7,PSMC1,PSMC2,PSMC3,PSMC4,PSMC5,PSMD1,PSMD2,PSMD3,PSMD4,PSMD7,PSMD8,PSMD9,PSMD10,PSMD11,PSMD12,PSMD13,PSME3,PSMD14
1269737	Negative epigenetic regulation of rRNA expression	5.025e-24	6.035e-21	8.499e-23	6.518e-22	49	111	H2AFV,SAP18,HIST1H4I,HIST1H2AC,HIST1H2AB,HIST1H2BG,HIST1H2BN,HIST1H2BM,HIST1H2BF,HIST1H2BE,HIST1H2BH,HIST1H2BC,HIST2H2BE,HIST1H3A,HIST1H3D,HIST1H3C,HIST1H3E,HIST1H3G,HIST1H3H,HIST1H4A,HIST1H4D,HIST1H4F,HIST1H4J,HIST1H4C,HIST1H4H,HIST1H4B,POLR1B,CD3EAP,SAP30,HIST4H4,SUV39H1,HIST1H3F,HIST1H2BJ,SIRT1,GTF2H3,GTF2H4,HIST1H2AE,H2AFX,H2AFZ,HIST1H2BB,H3F3A,H3F3B,HIST1H2BK,HIST3H2BB,POLR2F,POLR1C,POLR2L,S…
1269833	Assembly of the pre-replicative complex	8.132e-24	9.767e-21	1.357e-22	1.04e-21	39	71	MCM2,MCM3,MCM4,MCM5,MCM6,MCM7,RPS27A,PSME4,CDC6,PSMF1,PSMA2,PSMA5,PSMA7,PSMB3,PSMB4,PSMB5,PSMB6,PSMB7,PSMC1,PSMC2,PSMC3,PSMC4,PSMC5,PSMD1,PSMD2,PSMD3,PSMD4,PSMD7,PSMD8,PSMD9,PSMD10,PSMD11,PSMD12,PSMD13,CDT1,E2F1,E2F3,PSME3,PSMD14
1269842	Activation of APC/C and APC/C:Cdc20 mediated degradation of mitotic proteins	1.063e-23	1.277e-20	1.749e-22	1.342e-21	41	79	RPS27A,ANAPC5,ANAPC7,PSME4,CDC16,UBE2C,CCNA2,CCNB1,CDC20,CDC27,UBE2D1,UBE2E1,PLK1,PSMF1,PSMA2,PSMA5,PSMA7,PSMB3,PSMB4,PSMB5,PSMB6,PSMB7,PSMC1,PSMC2,PSMC3,PSMC4,PSMC5,PSMD1,PSMD2,PSMD3,PSMD4,PSMD7,PSMD8,PSMD9,PSMD10,PSMD11,PSMD12,PSMD13,PSME3,PSMD14,MAD2L1
1269662	RNA Polymerase I Chain Elongation	1.851e-23	2.223e-20	3.005e-22	2.304e-21	44	92	H2AFV,HIST1H4I,HIST1H2AC,HIST1H2AB,HIST1H2BG,HIST1H2BN,HIST1H2BM,HIST1H2BF,HIST1H2BE,HIST1H2BH,HIST1H2BC,HIST2H2BE,HIST1H3A,HIST1H3D,HIST1H3C,HIST1H3E,HIST1H3G,HIST1H3H,HIST1H4A,HIST1H4D,HIST1H4F,HIST1H4J,HIST1H4C,HIST1H4H,HIST1H4B,POLR1B,CD3EAP,HIST4H4,HIST1H3F,HIST1H2BJ,GTF2H3,GTF2H4,HIST1H2AE,H2AFX,H2AFZ,HIST1H2BB,H3F3A,H3F3B,CBX3,HIST1H2BK,HIST3H2BB,POLR2F,POLR1C,POLR2L
1309095	DNA Double-Strand Break Repair	3.834e-23	4.605e-20	6.139e-22	4.708e-21	60	169	BRIP1,RNF168,RPS27A,EYA3,HIST1H4I,HIST1H2BG,HIST1H2BN,HIST1H2BM,HIST1H2BF,HIST1H2BE,HIST1H2BH,HIST1H2BC,HIST2H2BE,HIST1H4A,HIST1H4D,HIST1H4F,HIST1H4J,HIST1H4C,HIST1H4H,HIST1H4B,FEN1,RAD51AP1,SUMO2,CLSPN,XRCC6,BARD1,BRCA1,HIST4H4,BRCA2,TIMELESS,HIST1H2BJ,RNF8,BAZ1B,POLE3,CCNA2,CHEK2,H2AFX,HIST1H2BB,PCNA,CDK2,CHEK1,HIST1H2BK,POLD2,POLE,POLH,HIST3H2BB,WRN,BRCC3,TIPIN,RAD17,KPNA2,RAD51,RAD51C,RFC2,RF…
1269738	SIRT1 negatively regulates rRNA Expression	5.465e-23	6.563e-20	8.636e-22	6.623e-21	38	70	H2AFV,HIST1H4I,HIST1H2AC,HIST1H2AB,HIST1H2BG,HIST1H2BN,HIST1H2BM,HIST1H2BF,HIST1H2BE,HIST1H2BH,HIST1H2BC,HIST2H2BE,HIST1H3A,HIST1H3D,HIST1H3C,HIST1H3E,HIST1H3G,HIST1H3H,HIST1H4A,HIST1H4D,HIST1H4F,HIST1H4J,HIST1H4C,HIST1H4H,HIST1H4B,HIST4H4,SUV39H1,HIST1H3F,HIST1H2BJ,SIRT1,HIST1H2AE,H2AFX,H2AFZ,HIST1H2BB,H3F3A,H3F3B,HIST1H2BK,HIST3H2BB
1268681	Formation of a pool of free 40S subunits	5.569e-23	6.688e-20	8.686e-22	6.661e-21	47	107	RPL24,RPL26,RPL27,RPL30,RPL27A,RPL28,RPL29,RPL31,RPL32,RPL36AL,RPL38,RPL36A,RPLP0,RPS2,RPS3,RPS3A,RPS4X,RPS5,RPS6,RPS7,RPS8,RPS10,RPS11,RPS12,RPS15,RPS16,RPS19,RPS21,RPS26,RPS27A,EIF3B,EIF3D,EIF3F,EIF3G,EIF3I,RPL10A,EIF3K,RPL35,RPL13A,RPS27L,RPL3,RPL4,RPL7A,RPL9,RPL18,RPL18A,RPL19
1269688	Processing of Capped Intron-Containing Pre-mRNA	5.729e-23	6.88e-20	8.82e-22	6.764e-21	74	248	SEH1L,SRRM1,MAGOH,SF3B4,NUP85,BCAS2,SF3A1,NUP54,PPIE,THOC7,RAE1,DNAJC8,POLDIP3,THOC3,NXT1,PPIL1,NUP133,FUS,USP39,LSM2,SNRPA,SNRPB,SNRPD1,SNRPD2,SNRPD3,NUP50,WBP11,LSM3,NUP205,TXNL4A,PAPOLA,RNPS1,BUD31,CLP1,NUP160,NUDT21,NUP88,NUP43,NUPL2,PHF5A,GTF2F1,GTF2F2,LSM6,PRPF3,PRPF38A,CDC5L,MTREX,PCBP1,PCBP2,U2AF1L4,NUP62,HNRNPC,HNRNPD,HNRNPH2,EFTUD2,U2AF1,LSM4,PLRG1,POLR2D,POLR2F,POLR2J,POLR2L,SF1,WTAP,P…
1269769	Cyclin E associated events during G1/S transition	6.28e-23	7.542e-20	9.546e-22	7.321e-21	39	74	RPS27A,CUL1,SKP2,CCNA2,CCNE1,CCNE2,CDK2,CDK4,CDKN1A,CKS1B,PSMF1,WEE1,PSMA2,PSMA5,PSMA7,PSMB3,PSMB4,PSMB5,PSMB6,PSMB7,PSMC1,PSMC2,PSMC3,PSMC4,PSMC5,PSMD1,PSMD2,PSMD3,PSMD4,PSMD7,PSMD8,PSMD9,PSMD10,PSMD11,PSMD12,PSMD13,RB1,PSME3,PSMD14
1269844	APC/C:Cdc20 mediated degradation of mitotic proteins	6.762e-23	8.121e-20	1.003e-21	7.689e-21	40	78	RPS27A,ANAPC5,ANAPC7,PSME4,CDC16,UBE2C,CCNA2,CCNB1,CDC20,CDC27,UBE2D1,UBE2E1,PSMF1,PSMA2,PSMA5,PSMA7,PSMB3,PSMB4,PSMB5,PSMB6,PSMB7,PSMC1,PSMC2,PSMC3,PSMC4,PSMC5,PSMD1,PSMD2,PSMD3,PSMD4,PSMD7,PSMD8,PSMD9,PSMD10,PSMD11,PSMD12,PSMD13,PSME3,PSMD14,MAD2L1
1270128	Respiratory electron transport	6.846e-23	8.221e-20	1.003e-21	7.689e-21	46	103	ETFA,ETFB,ETFDH,ECSIT,SDHB,COQ10B,NDUFA1,NDUFA3,NDUFA4,NDUFA5,NDUFA6,NDUFA7,NDUFA8,NDUFA9,NDUFA10,NDUFAB1,NDUFB3,NDUFB5,NDUFB6,NDUFB7,NDUFB8,NDUFB9,NDUFB10,NDUFC1,NDUFS2,NDUFS3,NDUFV1,NDUFS4,NDUFS6,NDUFS8,NDUFV2,NDUFA12,COX5A,UQCRC1,UQCRC2,UQCRH,COX4I1,COX6A1,COX6B1,COX11,NDUFA11,CYC1,NDUFS7,NDUFA13,TRAP1,NDUFAF1
1269821	Resolution of Sister Chromatid Cohesion	6.846e-23	8.221e-20	1.003e-21	7.689e-21	46	103	SEH1L,KIF18A,NUP85,SMC1A,SPC25,DSN1,CENPP,SEC13,CENPT,BIRC5,SPC24,CENPI,NUP133,NUDC,CDCA5,CENPN,HDAC8,NUP160,NUP43,ZWINT,CCNB1,ITGB3BP,B9D2,PAFAH1B1,CDC20,ZW10,PMF1,AURKB,CENPA,CENPF,CENPM,PLK1,AHCTF1,NSL1,PPP1CC,PPP2CA,KNTC1,INCENP,NDE1,CENPL,RAD21,ZWILCH,RANGAP1,CDCA8,CENPQ,MAD2L1
1269739	NoRC negatively regulates rRNA expression	9.075e-23	1.09e-19	1.313e-21	1.007e-20	47	108	H2AFV,SAP18,HIST1H4I,HIST1H2AC,HIST1H2AB,HIST1H2BG,HIST1H2BN,HIST1H2BM,HIST1H2BF,HIST1H2BE,HIST1H2BH,HIST1H2BC,HIST2H2BE,HIST1H3A,HIST1H3D,HIST1H3C,HIST1H3E,HIST1H3G,HIST1H3H,HIST1H4A,HIST1H4D,HIST1H4F,HIST1H4J,HIST1H4C,HIST1H4H,HIST1H4B,POLR1B,CD3EAP,SAP30,HIST4H4,HIST1H3F,HIST1H2BJ,GTF2H3,GTF2H4,HIST1H2AE,H2AFX,H2AFZ,HIST1H2BB,H3F3A,H3F3B,HIST1H2BK,HIST3H2BB,POLR2F,POLR1C,POLR2L,SAP130,DNMT1
1269735	PRC2 methylates histones and DNA	1.204e-22	1.446e-19	1.701e-21	1.305e-20	39	75	H2AFV,EZH2,HIST1H4I,HIST1H2AC,HIST1H2AB,HIST1H2BG,HIST1H2BN,HIST1H2BM,HIST1H2BF,HIST1H2BE,HIST1H2BH,HIST1H2BC,HIST2H2BE,HIST1H3A,HIST1H3D,HIST1H3C,HIST1H3E,HIST1H3G,HIST1H3H,HIST1H4A,HIST1H4D,HIST1H4F,HIST1H4J,HIST1H4C,HIST1H4H,HIST1H4B,HIST4H4,HIST1H3F,HIST1H2BJ,HIST1H2AE,H2AFX,H2AFZ,HIST1H2BB,H3F3A,H3F3B,HIST1H2BK,HIST3H2BB,DNMT1,RBBP7
1269846	Cdc20:Phospho-APC/C mediated degradation of Cyclin A	1.204e-22	1.446e-19	1.701e-21	1.305e-20	39	75	RPS27A,ANAPC5,ANAPC7,PSME4,CDC16,UBE2C,CCNA2,CDC20,CDC27,UBE2D1,UBE2E1,PSMF1,PSMA2,PSMA5,PSMA7,PSMB3,PSMB4,PSMB5,PSMB6,PSMB7,PSMC1,PSMC2,PSMC3,PSMC4,PSMC5,PSMD1,PSMD2,PSMD3,PSMD4,PSMD7,PSMD8,PSMD9,PSMD10,PSMD11,PSMD12,PSMD13,PSME3,PSMD14,MAD2L1
1269659	RNA Polymerase I Promoter Opening	1.462e-22	1.756e-19	2.042e-21	1.566e-20	36	64	H2AFV,HIST1H4I,HIST1H2AC,HIST1H2AB,HIST1H2BG,HIST1H2BN,HIST1H2BM,HIST1H2BF,HIST1H2BE,HIST1H2BH,HIST1H2BC,HIST2H2BE,HIST1H3A,HIST1H3D,HIST1H3C,HIST1H3E,HIST1H3G,HIST1H3H,HIST1H4A,HIST1H4D,HIST1H4F,HIST1H4J,HIST1H4C,HIST1H4H,HIST1H4B,HIST4H4,HIST1H3F,HIST1H2BJ,HIST1H2AE,H2AFX,H2AFZ,HIST1H2BB,H3F3A,H3F3B,HIST1H2BK,HIST3H2BB
1339149	Selenoamino acid metabolism	1.59e-22	1.91e-19	2.195e-21	1.683e-20	50	123	RPL24,EPRS,RPL26,RPL27,RPL30,RPL27A,RPL28,RPL29,RPL31,RPL32,RPL36AL,RPL38,RPL36A,RPLP0,RPS2,RPS3,MARS,RPS3A,RPS4X,RPS5,RPS6,RPS7,RPS8,RPS10,RPS11,RPS12,RPS15,RPS16,RPS19,RPS21,RPS26,RPS27A,SARS,AHCY,LARS,SCLY,RPL10A,RPL35,RPL13A,EEF1E1,KARS,RARS,RPS27L,RPL3,RPL4,RPL7A,RPL9,RPL18,RPL18A,RPL19
1269845	APC:Cdc20 mediated degradation of cell cycle proteins prior to satisfation of the cell cycle checkpoint	2.276e-22	2.734e-19	3.107e-21	2.382e-20	39	76	RPS27A,ANAPC5,ANAPC7,PSME4,CDC16,UBE2C,CCNA2,CDC20,CDC27,UBE2D1,UBE2E1,PSMF1,PSMA2,PSMA5,PSMA7,PSMB3,PSMB4,PSMB5,PSMB6,PSMB7,PSMC1,PSMC2,PSMC3,PSMC4,PSMC5,PSMD1,PSMD2,PSMD3,PSMD4,PSMD7,PSMD8,PSMD9,PSMD10,PSMD11,PSMD12,PSMD13,PSME3,PSMD14,MAD2L1
1270429	DNA Damage/Telomere Stress Induced Senescence	2.32e-22	2.787e-19	3.131e-21	2.401e-20	40	80	H2AFV,HIST1H4I,HIST1H2AC,HIST1H2AB,HIST1H2BG,HIST1H2BN,HIST1H2BM,HIST1H2BF,HIST1H2BE,HIST1H2BH,HIST1H2BC,HIST2H2BE,HIST1H4A,HIST1H4D,HIST1H4F,HIST1H4J,HIST1H4C,HIST1H4H,HIST1H4B,HIST4H4,HIST1H2BJ,TERF2,CCNA2,CCNE1,CCNE2,H1F0,HIST1H1C,HIST1H1B,HIST1H2AE,H2AFX,H2AFZ,HIST1H2BB,HIST1H1A,CDK2,CDKN1A,HIST1H2BK,HIST3H2BB,ACD,RB1,LMNB1
1309100	HDR through Homologous Recombination (HR) or Single Strand Annealing (SSA)	2.884e-22	3.463e-19	3.848e-21	2.951e-20	52	134	BRIP1,RNF168,RPS27A,HIST1H4I,HIST1H2BG,HIST1H2BN,HIST1H2BM,HIST1H2BF,HIST1H2BE,HIST1H2BH,HIST1H2BC,HIST2H2BE,HIST1H4A,HIST1H4D,HIST1H4F,HIST1H4J,HIST1H4C,HIST1H4H,HIST1H4B,RAD51AP1,SUMO2,CLSPN,BARD1,BRCA1,HIST4H4,BRCA2,TIMELESS,HIST1H2BJ,RNF8,POLE3,CCNA2,H2AFX,HIST1H2BB,PCNA,CDK2,CHEK1,HIST1H2BK,POLD2,POLE,POLH,HIST3H2BB,WRN,BRCC3,TIPIN,RAD17,RAD51,RAD51C,RFC2,RFC3,RFC4,RPA1,RPA2
1269192	Class I MHC mediated antigen processing & presentation	4.278e-22	5.138e-19	5.646e-21	4.329e-20	93	376	TRAIP,RPS27A,FZR1,UBAC1,ARIH2,HACE1,ANAPC5,ANAPC7,UBE2E3,SEC23A,SEC13,CUL1,UBE2J1,FBXW4,IKBKG,SKP2,RNF123,UBE2O,VAMP8,NCF4,RNF114,PSME4,CDC16,SEC61B,UBE2S,HERC1,WWP1,UBE2C,UBE2M,PDIA3,CCNF,KLHL25,CD36,SEC61G,CDC20,CDC27,CDC34,UBE2K,UBE2L6,MKRN1,TRIP12,UBA1,UBE2B,UBE2D1,UBE2E1,UBE2H,UBE2V1,ASB6,FBXO7,HECTD1,SEC61A1,ANAPC13,KCTD7,PSMF1,RNF19A,FBXO44,UBE2F,PSMA2,PSMA5,PSMA7,PSMB3,PSMB4,PSMB5,PSMB6,P…
1309099	Homology Directed Repair	4.437e-22	5.329e-19	5.792e-21	4.442e-20	53	140	BRIP1,RNF168,RPS27A,HIST1H4I,HIST1H2BG,HIST1H2BN,HIST1H2BM,HIST1H2BF,HIST1H2BE,HIST1H2BH,HIST1H2BC,HIST2H2BE,HIST1H4A,HIST1H4D,HIST1H4F,HIST1H4J,HIST1H4C,HIST1H4H,HIST1H4B,FEN1,RAD51AP1,SUMO2,CLSPN,BARD1,BRCA1,HIST4H4,BRCA2,TIMELESS,HIST1H2BJ,RNF8,POLE3,CCNA2,H2AFX,HIST1H2BB,PCNA,CDK2,CHEK1,HIST1H2BK,POLD2,POLE,POLH,HIST3H2BB,WRN,BRCC3,TIPIN,RAD17,RAD51,RAD51C,RFC2,RFC3,RFC4,RPA1,RPA2
1268690	Eukaryotic Translation Elongation	4.588e-22	5.51e-19	5.925e-21	4.543e-20	44	98	RPL24,RPL26,RPL27,RPL30,RPL27A,RPL28,RPL29,RPL31,RPL32,RPL36AL,RPL38,RPL36A,RPLP0,RPS2,RPS3,RPS3A,RPS4X,RPS5,RPS6,RPS7,RPS8,RPS10,RPS11,RPS12,RPS15,RPS16,RPS19,RPS21,RPS26,RPS27A,RPL10A,RPL35,RPL13A,RPS27L,EEF1B2,EEF1G,EEF2,RPL3,RPL4,RPL7A,RPL9,RPL18,RPL18A,RPL19
1339126	B-WICH complex positively regulates rRNA expression	5.456e-22	6.553e-19	6.971e-21	5.346e-20	43	94	H2AFV,HIST1H4I,HIST1H2AC,HIST1H2AB,HIST1H2BG,HIST1H2BN,HIST1H2BM,HIST1H2BF,HIST1H2BE,HIST1H2BH,HIST1H2BC,HIST2H2BE,HIST1H3A,HIST1H3D,HIST1H3C,HIST1H3E,HIST1H3G,HIST1H3H,HIST1H4A,HIST1H4D,HIST1H4F,HIST1H4J,HIST1H4C,HIST1H4H,HIST1H4B,POLR1B,CD3EAP,HIST4H4,HIST1H3F,HIST1H2BJ,BAZ1B,HIST1H2AE,H2AFX,H2AFZ,HIST1H2BB,H3F3A,H3F3B,HIST1H2BK,HIST3H2BB,POLR2F,POLR1C,POLR2L,DEK
1269852	Autodegradation of Cdh1 by Cdh1:APC/C	6.106e-22	7.333e-19	7.719e-21	5.919e-20	36	66	RPS27A,FZR1,ANAPC5,ANAPC7,CDC16,UBE2C,CDC27,UBE2D1,UBE2E1,PSMF1,PSMA2,PSMA5,PSMA7,PSMB3,PSMB4,PSMB5,PSMB6,PSMB7,PSMC1,PSMC2,PSMC3,PSMC4,PSMC5,PSMD1,PSMD2,PSMD3,PSMD4,PSMD7,PSMD8,PSMD9,PSMD10,PSMD11,PSMD12,PSMD13,PSME3,PSMD14
1269849	APC/C:Cdc20 mediated degradation of Securin	7.08e-22	8.503e-19	8.857e-21	6.792e-20	37	70	RPS27A,ANAPC5,ANAPC7,PSME4,CDC16,UBE2C,CDC20,CDC27,UBE2D1,UBE2E1,PSMF1,PSMA2,PSMA5,PSMA7,PSMB3,PSMB4,PSMB5,PSMB6,PSMB7,PSMC1,PSMC2,PSMC3,PSMC4,PSMC5,PSMD1,PSMD2,PSMD3,PSMD4,PSMD7,PSMD8,PSMD9,PSMD10,PSMD11,PSMD12,PSMD13,PSME3,PSMD14
1269734	Epigenetic regulation of gene expression	9.123e-22	1.096e-18	1.13e-20	8.662e-20	55	152	H2AFV,SAP18,EZH2,HIST1H4I,HIST1H2AC,HIST1H2AB,HIST1H2BG,HIST1H2BN,HIST1H2BM,HIST1H2BF,HIST1H2BE,HIST1H2BH,HIST1H2BC,HIST2H2BE,HIST1H3A,HIST1H3D,HIST1H3C,HIST1H3E,HIST1H3G,HIST1H3H,HIST1H4A,HIST1H4D,HIST1H4F,HIST1H4J,HIST1H4C,HIST1H4H,HIST1H4B,POLR1B,UHRF1,CD3EAP,SAP30,HIST4H4,SUV39H1,HIST1H3F,HIST1H2BJ,BAZ1B,SIRT1,GTF2H3,GTF2H4,HIST1H2AE,H2AFX,H2AFZ,HIST1H2BB,H3F3A,H3F3B,CBX3,HIST1H2BK,HIST3H2BB,…
1269513	Activated PKN1 stimulates transcription of AR (androgen receptor) regulated genes KLK2 and KLK3	2.375e-21	2.853e-18	2.911e-20	2.232e-19	36	68	H2AFV,HIST1H4I,HIST1H2AC,HIST1H2AB,HIST1H2BG,HIST1H2BN,HIST1H2BM,HIST1H2BF,HIST1H2BE,HIST1H2BH,HIST1H2BC,HIST2H2BE,HIST1H3A,HIST1H3D,HIST1H3C,HIST1H3E,HIST1H3G,HIST1H3H,HIST1H4A,HIST1H4D,HIST1H4F,HIST1H4J,HIST1H4C,HIST1H4H,HIST1H4B,HIST4H4,HIST1H3F,HIST1H2BJ,HIST1H2AE,H2AFX,H2AFZ,HIST1H2BB,H3F3A,H3F3B,HIST1H2BK,HIST3H2BB
1268692	Eukaryotic Translation Termination	2.529e-21	3.037e-18	3.068e-20	2.353e-19	43	97	RPL24,RPL26,RPL27,RPL30,RPL27A,RPL28,RPL29,RPL31,RPL32,RPL36AL,RPL38,RPL36A,RPLP0,RPS2,RPS3,RPS3A,RPS4X,RPS5,RPS6,RPS7,RPS8,RPS10,RPS11,RPS12,RPS15,RPS16,RPS19,RPS21,RPS26,RPS27A,APEH,RPL10A,GSPT1,RPL35,RPL13A,RPS27L,RPL3,RPL4,RPL7A,RPL9,RPL18,RPL18A,RPL19
1268691	Peptide chain elongation	3.062e-21	3.678e-18	3.641e-20	2.792e-19	42	93	RPL24,RPL26,RPL27,RPL30,RPL27A,RPL28,RPL29,RPL31,RPL32,RPL36AL,RPL38,RPL36A,RPLP0,RPS2,RPS3,RPS3A,RPS4X,RPS5,RPS6,RPS7,RPS8,RPS10,RPS11,RPS12,RPS15,RPS16,RPS19,RPS21,RPS26,RPS27A,RPL10A,RPL35,RPL13A,RPS27L,EEF2,RPL3,RPL4,RPL7A,RPL9,RPL18,RPL18A,RPL19
1269120	Viral mRNA Translation	3.062e-21	3.678e-18	3.641e-20	2.792e-19	42	93	RPL24,RPL26,RPL27,RPL30,RPL27A,RPL28,RPL29,RPL31,RPL32,RPL36AL,RPL38,RPL36A,RPLP0,RPS2,RPS3,RPS3A,RPS4X,RPS5,RPS6,RPS7,RPS8,RPS10,RPS11,RPS12,RPS15,RPS16,RPS19,RPS21,RPS26,RPS27A,RPL10A,GRSF1,RPL35,RPL13A,RPS27L,RPL3,RPL4,RPL7A,RPL9,RPL18,RPL18A,RPL19
1269743	G1/S DNA Damage Checkpoints	4.571e-21	5.49e-18	5.382e-20	4.127e-19	36	69	RPS27A,PSME4,CCNA2,CCNE1,CCNE2,CHEK2,CDK2,CDKN1A,CHEK1,PSMF1,PSMA2,PSMA5,PSMA7,PSMB3,PSMB4,PSMB5,PSMB6,PSMB7,PSMC1,PSMC2,PSMC3,PSMC4,PSMC5,PSMD1,PSMD2,PSMD3,PSMD4,PSMD7,PSMD8,PSMD9,PSMD10,PSMD11,PSMD12,PSMD13,PSME3,PSMD14
1383084	ERCC6 (CSB) and EHMT2 (G9a) positively regulate rRNA expression	4.779e-21	5.74e-18	5.573e-20	4.273e-19	38	77	H2AFV,HIST1H4I,HIST1H2AC,HIST1H2AB,HIST1H2BG,HIST1H2BN,HIST1H2BM,HIST1H2BF,HIST1H2BE,HIST1H2BH,HIST1H2BC,HIST2H2BE,HIST1H3A,HIST1H3D,HIST1H3C,HIST1H3E,HIST1H3G,HIST1H3H,HIST1H4A,HIST1H4D,HIST1H4F,HIST1H4J,HIST1H4C,HIST1H4H,HIST1H4B,HIST4H4,HIST1H3F,HIST1H2BJ,HIST1H2AE,H2AFX,H2AFZ,HIST1H2BB,H3F3A,H3F3B,CBX3,HIST1H2BK,HIST3H2BB,RBBP7
1427860	Deubiquitination	5.132e-21	6.163e-18	5.926e-20	4.545e-19	80	303	ACTL6A,RPS27A,YOD1,HIST1H2AC,HIST1H2AB,HIST1H2BG,HIST1H2BN,HIST1H2BM,HIST1H2BF,HIST1H2BE,HIST1H2BH,HIST1H2BC,HIST2H2BE,UCHL5,OTUD5,IKBKG,HIST2H2AB,SKP2,RNF123,ARRB1,RUVBL1,CLSPN,SNX3,INO80C,BARD1,PSME4,BRCA1,TAF10,HIST1H2AG,HIST1H2BJ,ADRM1,CCNA2,USP14,USP10,HIST1H2AE,HIST1H2BB,CDC20,USP25,OTUB2,UBE2D1,JOSD2,FKBP8,HIST1H2BK,VCP,VDAC1,VDAC2,PSMF1,HIST3H2BB,BRCC3,INO80B,PSMA2,PSMA5,PSMA7,PSMB3,PSMB4…
1269507	Signaling by Rho GTPases	5.215e-21	6.263e-18	5.965e-20	4.574e-19	99	430	SEH1L,KIF18A,H2AFV,NUP85,NET1,SPC25,HIST1H4I,DSN1,CENPP,HIST1H2AC,HIST1H2AB,HIST1H2BG,HIST1H2BN,HIST1H2BM,HIST1H2BF,HIST1H2BE,HIST1H2BH,HIST1H2BC,HIST2H2BE,HIST1H3A,HIST1H3D,HIST1H3C,HIST1H3E,HIST1H3G,HIST1H3H,HIST1H4A,HIST1H4D,HIST1H4F,HIST1H4J,HIST1H4C,HIST1H4H,HIST1H4B,ARHGAP21,SEC13,CENPT,BIRC5,SPC24,ARHGAP6,ARHGDIG,CENPI,NUP133,DAAM1,NUDC,CENPN,NCKAP1,NCF4,GDI2,HIST4H4,NUP160,HIST1H3F,HIST1H…
1309101	Processing of DNA double-strand break ends	6.748e-21	8.105e-18	7.646e-20	5.863e-19	43	99	BRIP1,RNF168,RPS27A,HIST1H4I,HIST1H2BG,HIST1H2BN,HIST1H2BM,HIST1H2BF,HIST1H2BE,HIST1H2BH,HIST1H2BC,HIST2H2BE,HIST1H4A,HIST1H4D,HIST1H4F,HIST1H4J,HIST1H4C,HIST1H4H,HIST1H4B,SUMO2,CLSPN,BARD1,BRCA1,HIST4H4,TIMELESS,HIST1H2BJ,RNF8,CCNA2,H2AFX,HIST1H2BB,CDK2,CHEK1,HIST1H2BK,HIST3H2BB,WRN,BRCC3,TIPIN,RAD17,RFC2,RFC3,RFC4,RPA1,RPA2
1269657	RNA Polymerase I Transcription	7.481e-21	8.985e-18	8.397e-20	6.44e-19	46	113	H2AFV,HIST1H4I,HIST1H2AC,HIST1H2AB,HIST1H2BG,HIST1H2BN,HIST1H2BM,HIST1H2BF,HIST1H2BE,HIST1H2BH,HIST1H2BC,HIST2H2BE,HIST1H3A,HIST1H3D,HIST1H3C,HIST1H3E,HIST1H3G,HIST1H3H,HIST1H4A,HIST1H4D,HIST1H4F,HIST1H4J,HIST1H4C,HIST1H4H,HIST1H4B,POLR1B,CD3EAP,HIST4H4,HIST1H3F,HIST1H2BJ,GTF2H3,GTF2H4,HIST1H2AE,H2AFX,H2AFZ,HIST1H2BB,H3F3A,H3F3B,CBX3,HIST1H2BK,HIST3H2BB,POLR2F,POLR1C,POLR2L,RRN3,RBBP7
1339125	Positive epigenetic regulation of rRNA expression	1.009e-20	1.212e-17	1.122e-19	8.605e-19	45	109	H2AFV,HIST1H4I,HIST1H2AC,HIST1H2AB,HIST1H2BG,HIST1H2BN,HIST1H2BM,HIST1H2BF,HIST1H2BE,HIST1H2BH,HIST1H2BC,HIST2H2BE,HIST1H3A,HIST1H3D,HIST1H3C,HIST1H3E,HIST1H3G,HIST1H3H,HIST1H4A,HIST1H4D,HIST1H4F,HIST1H4J,HIST1H4C,HIST1H4H,HIST1H4B,POLR1B,CD3EAP,HIST4H4,HIST1H3F,HIST1H2BJ,BAZ1B,HIST1H2AE,H2AFX,H2AFZ,HIST1H2BB,H3F3A,H3F3B,CBX3,HIST1H2BK,HIST3H2BB,POLR2F,POLR1C,POLR2L,DEK,RBBP7
1269718	Nonsense Mediated Decay (NMD) independent of the Exon Junction Complex (EJC)	1.09e-20	1.309e-17	1.201e-19	9.207e-19	43	100	RPL24,RPL26,RPL27,RPL30,RPL27A,RPL28,RPL29,RPL31,RPL32,RPL36AL,RPL38,RPL36A,RPLP0,RPS2,RPS3,RPS3A,RPS4X,RPS5,RPS6,RPS7,RPS8,RPS10,RPS11,RPS12,RPS15,RPS16,RPS19,RPS21,RPS26,RPS27A,PABPC1,RPL10A,GSPT1,RPL35,RPL13A,RPS27L,RPL3,RPL4,RPL7A,RPL9,RPL18,RPL18A,RPL19
1339156	Selenocysteine synthesis	1.375e-20	1.652e-17	1.502e-19	1.151e-18	42	96	RPL24,RPL26,RPL27,RPL30,RPL27A,RPL28,RPL29,RPL31,RPL32,RPL36AL,RPL38,RPL36A,RPLP0,RPS2,RPS3,RPS3A,RPS4X,RPS5,RPS6,RPS7,RPS8,RPS10,RPS11,RPS12,RPS15,RPS16,RPS19,RPS21,RPS26,RPS27A,SARS,RPL10A,RPL35,RPL13A,RPS27L,RPL3,RPL4,RPL7A,RPL9,RPL18,RPL18A,RPL19
1269744	p53-Dependent G1/S DNA damage checkpoint	1.535e-20	1.843e-17	1.646e-19	1.262e-18	35	67	RPS27A,PSME4,CCNA2,CCNE1,CCNE2,CHEK2,CDK2,CDKN1A,PSMF1,PSMA2,PSMA5,PSMA7,PSMB3,PSMB4,PSMB5,PSMB6,PSMB7,PSMC1,PSMC2,PSMC3,PSMC4,PSMC5,PSMD1,PSMD2,PSMD3,PSMD4,PSMD7,PSMD8,PSMD9,PSMD10,PSMD11,PSMD12,PSMD13,PSME3,PSMD14
1269745	p53-Dependent G1 DNA Damage Response	1.535e-20	1.843e-17	1.646e-19	1.262e-18	35	67	RPS27A,PSME4,CCNA2,CCNE1,CCNE2,CHEK2,CDK2,CDKN1A,PSMF1,PSMA2,PSMA5,PSMA7,PSMB3,PSMB4,PSMB5,PSMB6,PSMB7,PSMC1,PSMC2,PSMC3,PSMC4,PSMC5,PSMD1,PSMD2,PSMD3,PSMD4,PSMD7,PSMD8,PSMD9,PSMD10,PSMD11,PSMD12,PSMD13,PSME3,PSMD14
1269658	RNA Polymerase I Promoter Clearance	2.433e-20	2.922e-17	2.586e-19	1.983e-18	45	111	H2AFV,HIST1H4I,HIST1H2AC,HIST1H2AB,HIST1H2BG,HIST1H2BN,HIST1H2BM,HIST1H2BF,HIST1H2BE,HIST1H2BH,HIST1H2BC,HIST2H2BE,HIST1H3A,HIST1H3D,HIST1H3C,HIST1H3E,HIST1H3G,HIST1H3H,HIST1H4A,HIST1H4D,HIST1H4F,HIST1H4J,HIST1H4C,HIST1H4H,HIST1H4B,POLR1B,CD3EAP,HIST4H4,HIST1H3F,HIST1H2BJ,GTF2H3,GTF2H4,HIST1H2AE,H2AFX,H2AFZ,HIST1H2BB,H3F3A,H3F3B,HIST1H2BK,HIST3H2BB,POLR2F,POLR1C,POLR2L,RRN3,RBBP7
1268934	Defective CFTR causes cystic fibrosis	2.669e-20	3.206e-17	2.812e-19	2.157e-18	34	64	RPS27A,SEL1L,PSME4,OS9,DERL3,VCP,PSMF1,PSMA2,PSMA5,PSMA7,PSMB3,PSMB4,PSMB5,PSMB6,PSMB7,PSMC1,PSMC2,PSMC3,PSMC4,PSMC5,PSMD1,PSMD2,PSMD3,PSMD4,PSMD7,PSMD8,PSMD9,PSMD10,PSMD11,PSMD12,PSMD13,RNF5,PSME3,PSMD14
1269716	Nonsense-Mediated Decay (NMD)	2.897e-20	3.48e-17	3e-19	2.3e-18	47	121	RPL24,RPL26,RPL27,RPL30,RPL27A,RPL28,RPL29,RPL31,RPL32,MAGOH,RPL36AL,RPL38,RPL36A,RPLP0,RPS2,RPS3,RPS3A,RPS4X,RPS5,RPS6,RPS7,RPS8,RPS10,RPS11,RPS12,RPS15,RPS16,RPS19,RPS21,RPS26,RPS27A,PABPC1,RPL10A,RNPS1,GSPT1,RPL35,RPL13A,PPP2CA,EIF4A3,RPS27L,RPL3,RPL4,RPL7A,RPL9,RPL18,RPL18A,RPL19
1269717	Nonsense Mediated Decay (NMD) enhanced by the Exon Junction Complex (EJC)	2.897e-20	3.48e-17	3e-19	2.3e-18	47	121	RPL24,RPL26,RPL27,RPL30,RPL27A,RPL28,RPL29,RPL31,RPL32,MAGOH,RPL36AL,RPL38,RPL36A,RPLP0,RPS2,RPS3,RPS3A,RPS4X,RPS5,RPS6,RPS7,RPS8,RPS10,RPS11,RPS12,RPS15,RPS16,RPS19,RPS21,RPS26,RPS27A,PABPC1,RPL10A,RNPS1,GSPT1,RPL35,RPL13A,PPP2CA,EIF4A3,RPS27L,RPL3,RPL4,RPL7A,RPL9,RPL18,RPL18A,RPL19
1270428	Oxidative Stress Induced Senescence	4.459e-20	5.356e-17	4.578e-19	3.51e-18	48	127	H2AFV,RPS27A,EZH2,HIST1H4I,HIST1H2AC,HIST1H2AB,HIST1H2BG,HIST1H2BN,HIST1H2BM,HIST1H2BF,HIST1H2BE,HIST1H2BH,HIST1H2BC,HIST2H2BE,HIST1H3A,HIST1H3D,HIST1H3C,HIST1H3E,HIST1H3G,HIST1H3H,HIST1H4A,HIST1H4D,HIST1H4F,HIST1H4J,HIST1H4C,HIST1H4H,HIST1H4B,HIST4H4,HIST1H3F,HIST1H2BJ,TFDP1,TFDP2,HIST1H2AE,H2AFX,H2AFZ,HIST1H2BB,H3F3A,H3F3B,CDK4,CDK6,CDKN2C,CDKN2D,HIST1H2BK,HIST3H2BB,MAP2K3,RBBP7,E2F1,E2F3
1269193	Antigen processing: Ubiquitination & Proteasome degradation	5.624e-20	6.755e-17	5.724e-19	4.39e-18	80	314	TRAIP,RPS27A,FZR1,UBAC1,ARIH2,HACE1,ANAPC5,ANAPC7,UBE2E3,CUL1,UBE2J1,FBXW4,SKP2,RNF123,UBE2O,RNF114,PSME4,CDC16,UBE2S,HERC1,WWP1,UBE2C,UBE2M,CCNF,KLHL25,CDC20,CDC27,CDC34,UBE2K,UBE2L6,MKRN1,TRIP12,UBA1,UBE2B,UBE2D1,UBE2E1,UBE2H,UBE2V1,ASB6,FBXO7,HECTD1,ANAPC13,KCTD7,PSMF1,RNF19A,FBXO44,UBE2F,PSMA2,PSMA5,PSMA7,PSMB3,PSMB4,PSMB5,PSMB6,PSMB7,PSMC1,PSMC2,PSMC3,PSMC4,PSMC5,PSMD1,PSMD2,PSMD3,PSMD4,PSMD…
1269783	CDK-mediated phosphorylation and removal of Cdc6	5.774e-20	6.935e-17	5.779e-19	4.432e-18	31	54	RPS27A,PSME4,CDC6,CDK2,PSMF1,PSMA2,PSMA5,PSMA7,PSMB3,PSMB4,PSMB5,PSMB6,PSMB7,PSMC1,PSMC2,PSMC3,PSMC4,PSMC5,PSMD1,PSMD2,PSMD3,PSMD4,PSMD7,PSMD8,PSMD9,PSMD10,PSMD11,PSMD12,PSMD13,PSME3,PSMD14
1270174	Regulation of ornithine decarboxylase (ODC)	5.774e-20	6.935e-17	5.779e-19	4.432e-18	31	54	AZIN1,PSME4,ODC1,PSMF1,PSMA2,PSMA5,PSMA7,PSMB3,PSMB4,PSMB5,PSMB6,PSMB7,PSMC1,PSMC2,PSMC3,PSMC4,PSMC5,PSMD1,PSMD2,PSMD3,PSMD4,PSMD7,PSMD8,PSMD9,PSMD10,PSMD11,PSMD12,PSMD13,NQO1,PSME3,PSMD14
1269841	SCF-beta-TrCP mediated degradation of Emi1	7.547e-20	9.064e-17	7.491e-19	5.745e-18	32	58	RPS27A,FZR1,CUL1,PSME4,CDC20,PSMF1,PSMA2,PSMA5,PSMA7,PSMB3,PSMB4,PSMB5,PSMB6,PSMB7,PSMC1,PSMC2,PSMC3,PSMC4,PSMC5,PSMD1,PSMD2,PSMD3,PSMD4,PSMD7,PSMD8,PSMD9,PSMD10,PSMD11,PSMD12,PSMD13,PSME3,PSMD14
1269754	G2/M DNA damage checkpoint	1.185e-19	1.423e-16	1.166e-18	8.945e-18	41	96	BRIP1,RNF168,HIST1H4I,HIST1H2BG,HIST1H2BN,HIST1H2BM,HIST1H2BF,HIST1H2BE,HIST1H2BH,HIST1H2BC,HIST2H2BE,HIST1H4A,HIST1H4D,HIST1H4F,HIST1H4J,HIST1H4C,HIST1H4H,HIST1H4B,BARD1,BRCA1,HIST4H4,HIST1H2BJ,RNF8,CCNB1,CHEK2,H2AFX,HIST1H2BB,CDC25C,CHEK1,HIST1H2BK,WEE1,HIST3H2BB,WRN,BRCC3,YWHAH,RAD17,RFC2,RFC3,RFC4,RPA1,RPA2
1383017	The role of GTSE1 in G2/M progression after G2 checkpoint	1.728e-19	2.076e-16	1.687e-18	1.294e-17	33	63	RPS27A,GTSE1,PSME4,CCNB1,CDKN1A,PLK1,PSMF1,PSMA2,PSMA5,PSMA7,PSMB3,PSMB4,PSMB5,PSMB6,PSMB7,PSMC1,PSMC2,PSMC3,PSMC4,PSMC5,PSMD1,PSMD2,PSMD3,PSMD4,PSMD7,PSMD8,PSMD9,PSMD10,PSMD11,PSMD12,PSMD13,PSME3,PSMD14
1427862	Ub-specific processing proteases	1.757e-19	2.11e-16	1.702e-18	1.305e-17	65	225	RPS27A,HIST1H2AC,HIST1H2AB,HIST1H2BG,HIST1H2BN,HIST1H2BM,HIST1H2BF,HIST1H2BE,HIST1H2BH,HIST1H2BC,HIST2H2BE,IKBKG,HIST2H2AB,SKP2,RNF123,ARRB1,RUVBL1,CLSPN,SNX3,PSME4,TAF10,HIST1H2AG,HIST1H2BJ,ADRM1,CCNA2,USP14,USP10,HIST1H2AE,HIST1H2BB,CDC20,USP25,FKBP8,HIST1H2BK,VDAC1,VDAC2,PSMF1,HIST3H2BB,PSMA2,PSMA5,PSMA7,PSMB3,PSMB4,PSMB5,PSMB6,PSMB7,PSMC1,PSMC2,PSMC3,PSMC4,PSMC5,PSMD1,PSMD2,PSMD3,PSMD4,PSMD7,…
1269751	p53-Independent DNA Damage Response	2.511e-19	3.016e-16	2.375e-18	1.821e-17	31	56	RPS27A,PSME4,CHEK2,CHEK1,PSMF1,PSMA2,PSMA5,PSMA7,PSMB3,PSMB4,PSMB5,PSMB6,PSMB7,PSMC1,PSMC2,PSMC3,PSMC4,PSMC5,PSMD1,PSMD2,PSMD3,PSMD4,PSMD7,PSMD8,PSMD9,PSMD10,PSMD11,PSMD12,PSMD13,PSME3,PSMD14
1269750	p53-Independent G1/S DNA damage checkpoint	2.511e-19	3.016e-16	2.375e-18	1.821e-17	31	56	RPS27A,PSME4,CHEK2,CHEK1,PSMF1,PSMA2,PSMA5,PSMA7,PSMB3,PSMB4,PSMB5,PSMB6,PSMB7,PSMC1,PSMC2,PSMC3,PSMC4,PSMC5,PSMD1,PSMD2,PSMD3,PSMD4,PSMD7,PSMD8,PSMD9,PSMD10,PSMD11,PSMD12,PSMD13,PSME3,PSMD14
1269752	Ubiquitin Mediated Degradation of Phosphorylated Cdc25A	2.511e-19	3.016e-16	2.375e-18	1.821e-17	31	56	RPS27A,PSME4,CHEK2,CHEK1,PSMF1,PSMA2,PSMA5,PSMA7,PSMB3,PSMB4,PSMB5,PSMB6,PSMB7,PSMC1,PSMC2,PSMC3,PSMC4,PSMC5,PSMD1,PSMD2,PSMD3,PSMD4,PSMD7,PSMD8,PSMD9,PSMD10,PSMD11,PSMD12,PSMD13,PSME3,PSMD14
1268928	Hh mutants that don't undergo autocatalytic processing are degraded by ERAD	2.994e-19	3.595e-16	2.809e-18	2.154e-17	32	60	RPS27A,SEL1L,PSME4,OS9,VCP,PSMF1,PSMA2,PSMA5,PSMA7,PSMB3,PSMB4,PSMB5,PSMB6,PSMB7,PSMC1,PSMC2,PSMC3,PSMC4,PSMC5,PSMD1,PSMD2,PSMD3,PSMD4,PSMD7,PSMD8,PSMD9,PSMD10,PSMD11,PSMD12,PSMD13,PSME3,PSMD14
1270170	Metabolism of polyamines	3.066e-19	3.682e-16	2.854e-18	2.189e-17	39	89	NMRAL1,AZIN1,SLC6A7,ASL,SRM,NAGS,PSME4,ODC1,SMOX,PSMF1,PSMA2,PSMA5,PSMA7,PSMB3,PSMB4,PSMB5,PSMB6,PSMB7,PSMC1,PSMC2,PSMC3,PSMC4,PSMC5,PSMD1,PSMD2,PSMD3,PSMD4,PSMD7,PSMD8,PSMD9,PSMD10,PSMD11,PSMD12,PSMD13,NQO1,APIP,AGMAT,PSME3,PSMD14
1269634	Hedgehog ligand biogenesis	6.102e-19	7.329e-16	5.637e-18	4.323e-17	34	69	RPS27A,SEL1L,PSME4,OS9,P4HB,VCP,PSMF1,PSMA2,PSMA5,PSMA7,PSMB3,PSMB4,PSMB5,PSMB6,PSMB7,PSMC1,PSMC2,PSMC3,PSMC4,PSMC5,PSMD1,PSMD2,PSMD3,PSMD4,PSMD7,PSMD8,PSMD9,PSMD10,PSMD11,PSMD12,PSMD13,NOTUM,PSME3,PSMD14
1269791	Ubiquitin-dependent degradation of Cyclin D	8.346e-19	1.002e-15	7.594e-18	5.823e-17	30	54	RPS27A,PSME4,CDK4,PSMF1,PSMA2,PSMA5,PSMA7,PSMB3,PSMB4,PSMB5,PSMB6,PSMB7,PSMC1,PSMC2,PSMC3,PSMC4,PSMC5,PSMD1,PSMD2,PSMD3,PSMD4,PSMD7,PSMD8,PSMD9,PSMD10,PSMD11,PSMD12,PSMD13,PSME3,PSMD14
1269792	Ubiquitin-dependent degradation of Cyclin D1	8.346e-19	1.002e-15	7.594e-18	5.823e-17	30	54	RPS27A,PSME4,CDK4,PSMF1,PSMA2,PSMA5,PSMA7,PSMB3,PSMB4,PSMB5,PSMB6,PSMB7,PSMC1,PSMC2,PSMC3,PSMC4,PSMC5,PSMD1,PSMD2,PSMD3,PSMD4,PSMD7,PSMD8,PSMD9,PSMD10,PSMD11,PSMD12,PSMD13,PSME3,PSMD14
1457807	FBXL7 down-regulates AURKA during mitotic entry and in early mitosis	1.002e-18	1.203e-15	9.046e-18	6.937e-17	31	58	RPS27A,CUL1,AURKA,PSME4,PSMF1,PSMA2,PSMA5,PSMA7,PSMB3,PSMB4,PSMB5,PSMB6,PSMB7,PSMC1,PSMC2,PSMC3,PSMC4,PSMC5,PSMD1,PSMD2,PSMD3,PSMD4,PSMD7,PSMD8,PSMD9,PSMD10,PSMD11,PSMD12,PSMD13,PSME3,PSMD14
1268927	Hh mutants abrogate ligand secretion	1.102e-18	1.324e-15	9.88e-18	7.576e-17	32	62	RPS27A,SEL1L,PSME4,OS9,VCP,PSMF1,PSMA2,PSMA5,PSMA7,PSMB3,PSMB4,PSMB5,PSMB6,PSMB7,PSMC1,PSMC2,PSMC3,PSMC4,PSMC5,PSMD1,PSMD2,PSMD3,PSMD4,PSMD7,PSMD8,PSMD9,PSMD10,PSMD11,PSMD12,PSMD13,PSME3,PSMD14
1427861	UCH proteinases	1.911e-18	2.295e-15	1.7e-17	1.304e-16	42	107	ACTL6A,RPS27A,HIST1H2AC,HIST1H2AB,UCHL5,HIST2H2AB,RUVBL1,INO80C,BARD1,PSME4,HIST1H2AG,ADRM1,HIST1H2AE,PSMF1,INO80B,PSMA2,PSMA5,PSMA7,PSMB3,PSMB4,PSMB5,PSMB6,PSMB7,PSMC1,PSMC2,PSMC3,PSMC4,PSMC5,PSMD1,PSMD2,PSMD3,PSMD4,PSMD7,PSMD8,PSMD9,PSMD10,PSMD11,PSMD12,PSMD13,USP15,PSME3,PSMD14
1268933	ABC transporter disorders	1.929e-18	2.316e-15	1.703e-17	1.306e-16	34	71	RPS27A,SEL1L,PSME4,OS9,DERL3,VCP,PSMF1,PSMA2,PSMA5,PSMA7,PSMB3,PSMB4,PSMB5,PSMB6,PSMB7,PSMC1,PSMC2,PSMC3,PSMC4,PSMC5,PSMD1,PSMD2,PSMD3,PSMD4,PSMD7,PSMD8,PSMD9,PSMD10,PSMD11,PSMD12,PSMD13,RNF5,PSME3,PSMD14
1269726	AUF1 (hnRNP D0) binds and destabilizes mRNA	1.943e-18	2.333e-15	1.703e-17	1.306e-16	31	59	RPS27A,PABPC1,PSME4,HNRNPD,PSMF1,PSMA2,PSMA5,PSMA7,PSMB3,PSMB4,PSMB5,PSMB6,PSMB7,PSMC1,PSMC2,PSMC3,PSMC4,PSMC5,PSMD1,PSMD2,PSMD3,PSMD4,PSMD7,PSMD8,PSMD9,PSMD10,PSMD11,PSMD12,PSMD13,PSME3,PSMD14
1269867	Meiotic synapsis	2.506e-18	3.009e-15	2.181e-17	1.672e-16	36	80	H2AFV,SMC1A,HIST1H4I,SYCE2,HIST1H2AC,HIST1H2AB,HIST1H2BG,HIST1H2BN,HIST1H2BM,HIST1H2BF,HIST1H2BE,HIST1H2BH,HIST1H2BC,HIST2H2BE,HIST1H4A,HIST1H4D,HIST1H4F,HIST1H4J,HIST1H4C,HIST1H4H,HIST1H4B,BRCA1,HIST4H4,HIST1H2BJ,TERF2,HIST1H2AE,H2AFX,H2AFZ,HIST1H2BB,HIST1H2BK,HIST3H2BB,ACD,RAD21,REC8,LMNA,LMNB1
1269864	Packaging Of Telomere Ends	2.771e-18	3.328e-15	2.395e-17	1.836e-16	29	52	H2AFV,HIST1H4I,HIST1H2AC,HIST1H2AB,HIST1H2BG,HIST1H2BN,HIST1H2BM,HIST1H2BF,HIST1H2BE,HIST1H2BH,HIST1H2BC,HIST2H2BE,HIST1H4A,HIST1H4D,HIST1H4F,HIST1H4J,HIST1H4C,HIST1H4H,HIST1H4B,HIST4H4,HIST1H2BJ,TERF2,HIST1H2AE,H2AFX,H2AFZ,HIST1H2BB,HIST1H2BK,HIST3H2BB,ACD
1270295	Regulation of Apoptosis	3.35e-18	4.024e-15	2.874e-17	2.204e-16	30	56	RPS27A,PSME4,OPA1,PSMF1,PSMA2,PSMA5,PSMA7,PSMB3,PSMB4,PSMB5,PSMB6,PSMB7,PSMC1,PSMC2,PSMC3,PSMC4,PSMC5,PSMD1,PSMD2,PSMD3,PSMD4,PSMD7,PSMD8,PSMD9,PSMD10,PSMD11,PSMD12,PSMD13,PSME3,PSMD14
1270296	Regulation of activated PAK-2p34 by proteasome mediated degradation	5.633e-18	6.766e-15	4.798e-17	3.68e-16	29	53	RPS27A,PSME4,PSMF1,PSMA2,PSMA5,PSMA7,PSMB3,PSMB4,PSMB5,PSMB6,PSMB7,PSMC1,PSMC2,PSMC3,PSMC4,PSMC5,PSMD1,PSMD2,PSMD3,PSMD4,PSMD7,PSMD8,PSMD9,PSMD10,PSMD11,PSMD12,PSMD13,PSME3,PSMD14
1269904	ABC-family proteins mediated transport	6.416e-18	7.706e-15	5.427e-17	4.161e-16	42	110	ABCC4,ABCA3,ABCB7,RPS27A,SEL1L,ABCG4,PSME4,EIF2S2,OS9,ABCB10,ABCB4,DERL3,VCP,PSMF1,PSMA2,PSMA5,PSMA7,PSMB3,PSMB4,PSMB5,PSMB6,PSMB7,PSMC1,PSMC2,PSMC3,PSMC4,PSMC5,PSMD1,PSMD2,PSMD3,PSMD4,PSMD7,PSMD8,PSMD9,PSMD10,PSMD11,PSMD12,PSMD13,ABCB6,RNF5,PSME3,PSMD14
1339146	Complex I biogenesis	6.51e-18	7.818e-15	5.434e-17	4.167e-16	30	57	ECSIT,NDUFA1,NDUFA3,NDUFA5,NDUFA6,NDUFA7,NDUFA8,NDUFA9,NDUFA10,NDUFAB1,NDUFB3,NDUFB5,NDUFB6,NDUFB7,NDUFB8,NDUFB9,NDUFB10,NDUFC1,NDUFS2,NDUFS3,NDUFV1,NDUFS4,NDUFS6,NDUFS8,NDUFV2,NDUFA12,NDUFA11,NDUFS7,NDUFA13,NDUFAF1
1270262	Apoptosis	6.516e-18	7.825e-15	5.434e-17	4.167e-16	54	174	RPS27A,ADD1,DYNLL1,CLSPN,BBC3,BAD,BAX,BCL2L1,PSME4,NMT1,CASP3,OPA1,TFDP1,TFDP2,TJP1,H1F0,HIST1H1C,HIST1H1B,HIST1H1A,DAPK2,PSMF1,YWHAH,DYNLL2,PSMA2,PSMA5,PSMA7,PSMB3,PSMB4,PSMB5,PSMB6,PSMB7,PSMC1,PSMC2,PSMC3,PSMC4,PSMC5,PSMD1,PSMD2,PSMD3,PSMD4,PSMD7,PSMD8,PSMD9,PSMD10,PSMD11,PSMD12,PSMD13,BCL2L11,E2F1,BCAP31,LMNA,LMNB1,PSME3,PSMD14
1269197	ER-Phagosome pathway	8.673e-18	1.042e-14	7.184e-17	5.509e-16	37	87	RPS27A,IKBKG,VAMP8,PSME4,SEC61B,PDIA3,CD36,SEC61G,SEC61A1,PSMF1,PSMA2,PSMA5,PSMA7,PSMB3,PSMB4,PSMB5,PSMB6,PSMB7,PSMC1,PSMC2,PSMC3,PSMC4,PSMC5,PSMD1,PSMD2,PSMD3,PSMD4,PSMD7,PSMD8,PSMD9,PSMD10,PSMD11,PSMD12,PSMD13,SEC61A2,PSME3,PSMD14
1383086	Major pathway of rRNA processing in the nucleolus and cytosol	9.312e-18	1.118e-14	7.66e-17	5.874e-16	55	181	DDX47,RPL24,RPL26,RPL27,RPL30,RPL27A,RPL28,RPL29,RPL31,RPL32,RPL36AL,RPL38,RPL36A,RPLP0,RPS2,RPS3,RPS3A,RPS4X,RPS5,RPS6,RPS7,RPS8,RPS10,RPS11,RPS12,RPS15,RPS16,RPS19,RPS21,RPS26,RPS27A,EMG1,RPP30,EXOSC7,RPL10A,BOP1,EXOSC2,RPL35,MTREX,RPL13A,WDR46,EXOSC8,CSNK1D,PNO1,EXOSC5,RPS27L,FCF1,RCL1,RPL3,RPL4,RPL7A,RPL9,RPL18,RPL18A,RPL19
1269602	Formation of the beta-catenin:TCF transactivating complex	1.042e-17	1.251e-14	8.511e-17	6.526e-16	38	92	H2AFV,HIST1H4I,HIST1H2AC,HIST1H2AB,HIST1H2BG,HIST1H2BN,HIST1H2BM,HIST1H2BF,HIST1H2BE,HIST1H2BH,HIST1H2BC,HIST2H2BE,HIST1H3A,HIST1H3D,HIST1H3C,HIST1H3E,HIST1H3G,HIST1H3H,HIST1H4A,HIST1H4D,HIST1H4F,HIST1H4J,HIST1H4C,HIST1H4H,HIST1H4B,RUVBL1,HIST4H4,HIST1H3F,HIST1H2BJ,HIST1H2AE,H2AFX,H2AFZ,HIST1H2BB,H3F3A,H3F3B,HIST1H2BK,HIST3H2BB,RBBP5
1269746	Stabilization of p53	1.241e-17	1.491e-14	1.007e-16	7.724e-16	30	58	RPS27A,PSME4,CHEK2,PSMF1,PSMA2,PSMA5,PSMA7,PSMB3,PSMB4,PSMB5,PSMB6,PSMB7,PSMC1,PSMC2,PSMC3,PSMC4,PSMC5,PSMD1,PSMD2,PSMD3,PSMD4,PSMD7,PSMD8,PSMD9,PSMD10,PSMD11,PSMD12,PSMD13,PSME3,PSMD14
1269331	NIK-->noncanonical NF-kB signaling	1.274e-17	1.531e-14	1.02e-16	7.825e-16	31	62	RPS27A,CUL1,PSME4,UBE2M,PSMF1,PSMA2,PSMA5,PSMA7,PSMB3,PSMB4,PSMB5,PSMB6,PSMB7,PSMC1,PSMC2,PSMC3,PSMC4,PSMC5,PSMD1,PSMD2,PSMD3,PSMD4,PSMD7,PSMD8,PSMD9,PSMD10,PSMD11,PSMD12,PSMD13,PSME3,PSMD14
1269836	CDT1 association with the CDC6:ORC:origin complex	1.274e-17	1.531e-14	1.02e-16	7.825e-16	31	62	RPS27A,PSME4,CDC6,PSMF1,PSMA2,PSMA5,PSMA7,PSMB3,PSMB4,PSMB5,PSMB6,PSMB7,PSMC1,PSMC2,PSMC3,PSMC4,PSMC5,PSMD1,PSMD2,PSMD3,PSMD4,PSMD7,PSMD8,PSMD9,PSMD10,PSMD11,PSMD12,PSMD13,CDT1,PSME3,PSMD14
1269519	RHO GTPases Activate Formins	1.386e-17	1.664e-14	1.102e-16	8.452e-16	43	117	SEH1L,KIF18A,NUP85,SPC25,DSN1,CENPP,SEC13,CENPT,BIRC5,SPC24,CENPI,NUP133,DAAM1,NUDC,CENPN,NUP160,NUP43,ZWINT,ITGB3BP,B9D2,PAFAH1B1,CDC20,ZW10,PMF1,AURKB,CENPA,CENPF,CENPM,PLK1,AHCTF1,NSL1,PPP1CC,PPP2CA,KNTC1,INCENP,NDE1,CENPL,ITGB1,ZWILCH,RANGAP1,CDCA8,CENPQ,MAD2L1
1270261	Programmed Cell Death	1.526e-17	1.833e-14	1.206e-16	9.246e-16	54	177	RPS27A,ADD1,DYNLL1,CLSPN,BBC3,BAD,BAX,BCL2L1,PSME4,NMT1,CASP3,OPA1,TFDP1,TFDP2,TJP1,H1F0,HIST1H1C,HIST1H1B,HIST1H1A,DAPK2,PSMF1,YWHAH,DYNLL2,PSMA2,PSMA5,PSMA7,PSMB3,PSMB4,PSMB5,PSMB6,PSMB7,PSMC1,PSMC2,PSMC3,PSMC4,PSMC5,PSMD1,PSMD2,PSMD3,PSMD4,PSMD7,PSMD8,PSMD9,PSMD10,PSMD11,PSMD12,PSMD13,BCL2L11,E2F1,BCAP31,LMNA,LMNB1,PSME3,PSMD14
1269107	Vpu mediated degradation of CD4	2.181e-17	2.619e-14	1.701e-16	1.304e-15	29	55	RPS27A,PSME4,PSMF1,PSMA2,PSMA5,PSMA7,PSMB3,PSMB4,PSMB5,PSMB6,PSMB7,PSMC1,PSMC2,PSMC3,PSMC4,PSMC5,PSMD1,PSMD2,PSMD3,PSMD4,PSMD7,PSMD8,PSMD9,PSMD10,PSMD11,PSMD12,PSMD13,PSME3,PSMD14
1269747	Autodegradation of the E3 ubiquitin ligase COP1	2.181e-17	2.619e-14	1.701e-16	1.304e-15	29	55	RPS27A,PSME4,PSMF1,PSMA2,PSMA5,PSMA7,PSMB3,PSMB4,PSMB5,PSMB6,PSMB7,PSMC1,PSMC2,PSMC3,PSMC4,PSMC5,PSMD1,PSMD2,PSMD3,PSMD4,PSMD7,PSMD8,PSMD9,PSMD10,PSMD11,PSMD12,PSMD13,PSME3,PSMD14
1269306	Dectin-1 mediated noncanonical NF-kB signaling	2.309e-17	2.773e-14	1.789e-16	1.372e-15	31	63	RPS27A,CUL1,PSME4,UBE2M,PSMF1,PSMA2,PSMA5,PSMA7,PSMB3,PSMB4,PSMB5,PSMB6,PSMB7,PSMC1,PSMC2,PSMC3,PSMC4,PSMC5,PSMD1,PSMD2,PSMD3,PSMD4,PSMD7,PSMD8,PSMD9,PSMD10,PSMD11,PSMD12,PSMD13,PSME3,PSMD14
1270436	HDACs deacetylate histones	2.504e-17	3.008e-14	1.916e-16	1.469e-15	38	94	SAP18,HIST1H4I,HIST1H2AC,HIST1H2AB,HIST1H2BG,HIST1H2BN,HIST1H2BM,HIST1H2BF,HIST1H2BE,HIST1H2BH,HIST1H2BC,HIST2H2BE,HIST1H3A,HIST1H3D,HIST1H3C,HIST1H3E,HIST1H3G,HIST1H3H,HIST1H4A,HIST1H4D,HIST1H4F,HIST1H4J,HIST1H4C,HIST1H4H,HIST1H4B,HIST2H2AB,HDAC8,SAP30,HIST4H4,HIST1H3F,HIST1H2AG,HIST1H2BJ,GPS2,HIST1H2AE,HIST1H2BB,HIST1H2BK,HIST3H2BB,RBBP7
1269512	RHO GTPases activate PKNs	2.504e-17	3.008e-14	1.916e-16	1.469e-15	38	94	H2AFV,HIST1H4I,HIST1H2AC,HIST1H2AB,HIST1H2BG,HIST1H2BN,HIST1H2BM,HIST1H2BF,HIST1H2BE,HIST1H2BH,HIST1H2BC,HIST2H2BE,HIST1H3A,HIST1H3D,HIST1H3C,HIST1H3E,HIST1H3G,HIST1H3H,HIST1H4A,HIST1H4D,HIST1H4F,HIST1H4J,HIST1H4C,HIST1H4H,HIST1H4B,HIST4H4,HIST1H3F,HIST1H2BJ,HIST1H2AE,H2AFX,H2AFZ,HIST1H2BB,H3F3A,H3F3B,CDC25C,HIST1H2BK,HIST3H2BB,YWHAH
1269656	RNA Polymerase I, RNA Polymerase III, and Mitochondrial Transcription	2.927e-17	3.515e-14	2.225e-16	1.706e-15	49	151	H2AFV,HIST1H4I,HIST1H2AC,HIST1H2AB,HIST1H2BG,HIST1H2BN,HIST1H2BM,HIST1H2BF,HIST1H2BE,HIST1H2BH,HIST1H2BC,HIST2H2BE,HIST1H3A,HIST1H3D,HIST1H3C,HIST1H3E,HIST1H3G,HIST1H3H,HIST1H4A,HIST1H4D,HIST1H4F,HIST1H4J,HIST1H4C,HIST1H4H,HIST1H4B,POLR1B,CD3EAP,HIST4H4,HIST1H3F,HIST1H2BJ,GTF2H3,GTF2H4,GTF3A,HIST1H2AE,H2AFX,H2AFZ,HIST1H2BB,H3F3A,H3F3B,CBX3,GTF3C5,HIST1H2BK,HIST3H2BB,POLR2F,POLR1C,POLR2L,RRN3,RBBP…
1269784	DNA strand elongation	5.672e-17	6.812e-14	4.285e-16	3.286e-15	22	32	MCM2,MCM3,MCM4,MCM5,MCM6,MCM7,FEN1,GINS4,GINS2,PCNA,POLA2,GINS3,POLD2,PRIM1,PRIM2,GINS1,RFC2,RFC3,RFC4,LIG1,RPA1,RPA2
1269199	Cross-presentation of soluble exogenous antigens (endosomes)	7.302e-17	8.77e-14	5.481e-16	4.203e-15	28	53	PSME4,PSMF1,PSMA2,PSMA5,PSMA7,PSMB3,PSMB4,PSMB5,PSMB6,PSMB7,PSMC1,PSMC2,PSMC3,PSMC4,PSMC5,PSMD1,PSMD2,PSMD3,PSMD4,PSMD7,PSMD8,PSMD9,PSMD10,PSMD11,PSMD12,PSMD13,PSME3,PSMD14
1268932	Disorders of transmembrane transporters	7.437e-17	8.932e-14	5.548e-16	4.254e-15	34	78	RPS27A,SEL1L,PSME4,OS9,DERL3,VCP,PSMF1,PSMA2,PSMA5,PSMA7,PSMB3,PSMB4,PSMB5,PSMB6,PSMB7,PSMC1,PSMC2,PSMC3,PSMC4,PSMC5,PSMD1,PSMD2,PSMD3,PSMD4,PSMD7,PSMD8,PSMD9,PSMD10,PSMD11,PSMD12,PSMD13,RNF5,PSME3,PSMD14
1339140	Activation of anterior HOX genes in hindbrain development during early embryogenesis	7.738e-17	9.293e-14	5.674e-16	4.351e-15	44	127	H2AFV,EZH2,HIST1H4I,CNOT6,HIST1H2AC,HIST1H2AB,HIST1H2BG,HIST1H2BN,HIST1H2BM,HIST1H2BF,HIST1H2BE,HIST1H2BH,HIST1H2BC,HIST2H2BE,HIST1H3A,HIST1H3D,HIST1H3C,HIST1H3E,HIST1H3G,HIST1H3H,HIST1H4A,HIST1H4D,HIST1H4F,HIST1H4J,HIST1H4C,HIST1H4H,HIST1H4B,HIST4H4,HIST1H3F,HIST1H2BJ,HIST1H2AE,H2AFX,H2AFZ,HIST1H2BB,H3F3A,H3F3B,HIST1H2BK,HIST3H2BB,POLR2D,POLR2F,POLR2J,POLR2L,RBBP5,RBBP7
1339139	Activation of HOX genes during differentiation	7.738e-17	9.293e-14	5.674e-16	4.351e-15	44	127	H2AFV,EZH2,HIST1H4I,CNOT6,HIST1H2AC,HIST1H2AB,HIST1H2BG,HIST1H2BN,HIST1H2BM,HIST1H2BF,HIST1H2BE,HIST1H2BH,HIST1H2BC,HIST2H2BE,HIST1H3A,HIST1H3D,HIST1H3C,HIST1H3E,HIST1H3G,HIST1H3H,HIST1H4A,HIST1H4D,HIST1H4F,HIST1H4J,HIST1H4C,HIST1H4H,HIST1H4B,HIST4H4,HIST1H3F,HIST1H2BJ,HIST1H2AE,H2AFX,H2AFZ,HIST1H2BB,H3F3A,H3F3B,HIST1H2BK,HIST3H2BB,POLR2D,POLR2F,POLR2J,POLR2L,RBBP5,RBBP7
1269605	Degradation of DVL	7.749e-17	9.306e-14	5.674e-16	4.351e-15	30	61	RPS27A,PSME4,PSMF1,PSMA2,PSMA5,PSMA7,PSMB3,PSMB4,PSMB5,PSMB6,PSMB7,PSMC1,PSMC2,PSMC3,PSMC4,PSMC5,PSMD1,PSMD2,PSMD3,PSMD4,PSMD7,PSMD8,PSMD9,PSMD10,PSMD11,PSMD12,PSMD13,KLHL12,PSME3,PSMD14
1269098	Vif-mediated degradation of APOBEC3G	7.8e-17	9.368e-14	5.678e-16	4.354e-15	29	57	RPS27A,PSME4,PSMF1,PSMA2,PSMA5,PSMA7,PSMB3,PSMB4,PSMB5,PSMB6,PSMB7,PSMC1,PSMC2,PSMC3,PSMC4,PSMC5,PSMD1,PSMD2,PSMD3,PSMD4,PSMD7,PSMD8,PSMD9,PSMD10,PSMD11,PSMD12,PSMD13,PSME3,PSMD14
1268714	Asparagine N-linked glycosylation	1.068e-16	1.283e-13	7.728e-16	5.926e-15	70	285	RPN2,RPS27A,ST6GALNAC6,TFG,ST3GAL6,SEC23A,SEC13,SEL1L,ANK1,COPZ1,DCTN2,FOLR1,ST3GAL2,ST3GAL4,ST3GAL3,ARF5,ARFGAP2,EDEM2,DYNLL1,TRAPPC3,FUT8,UAP1,NAPA,NEU3,GFPT1,ST3GAL5,ANKRD28,OS9,TMED2,PDIA3,ALG10B,NANS,SEC23IP,RNF139,MAN1B1,DCTN3,MGAT4B,COPE,COPB2,DPM3,TSTA3,TRAPPC1,ALG14,ALG5,ALG8,GMPPB,GMPPA,ALG6,COG4,VCP,PMM1,PMM2,PPP6C,CSNK1D,NUS1,DYNLL2,TMED9,PRKCSH,NANP,DAD1,PSMC1,DDOST,CNIH3,STT3A,DPAGT…
1270439	RMTs methylate histone arginines	1.202e-16	1.443e-13	8.642e-16	6.627e-15	34	79	H2AFV,RPS2,ACTL6A,HIST1H4I,HIST1H2AC,HIST1H2AB,HIST1H3A,HIST1H3D,HIST1H3C,HIST1H3E,HIST1H3G,HIST1H3H,HIST1H4A,HIST1H4D,HIST1H4F,HIST1H4J,HIST1H4C,HIST1H4H,HIST1H4B,PRMT5,CARM1,HIST2H2AB,SMARCB1,HIST4H4,HIST1H3F,HIST1H2AG,HIST1H2AE,H2AFX,H2AFZ,CDK4,PRMT1,PRMT7,RBBP7,PBRM1
1269725	Regulation of mRNA stability by proteins that bind AU-rich elements	1.237e-16	1.486e-13	8.846e-16	6.784e-15	37	93	RPS27A,PABPC1,DIS3,EXOSC7,PSME4,EXOSC2,EXOSC8,HNRNPD,PSMF1,PSMA2,PSMA5,PSMA7,PSMB3,PSMB4,PSMB5,PSMB6,PSMB7,PSMC1,PSMC2,PSMC3,PSMC4,PSMC5,PSMD1,PSMD2,PSMD3,PSMD4,PSMD7,PSMD8,EXOSC5,PSMD9,PSMD10,PSMD11,PSMD12,PSMD13,ELAVL1,PSME3,PSMD14
1383085	rRNA processing	1.316e-16	1.58e-13	9.351e-16	7.171e-15	57	203	DDX47,RPL24,RPL26,RPL27,RPL30,RPL27A,RPL28,RPL29,RPL31,RPL32,RPL36AL,RPL38,RPL36A,RPLP0,RPS2,RPS3,RPS3A,RPS4X,RPS5,RPS6,RPS7,RPS8,RPS10,RPS11,RPS12,RPS15,RPS16,RPS19,RPS21,RPS26,RPS27A,EMG1,RPP30,EXOSC7,RPL10A,BOP1,EXOSC2,HSD17B10,RPL35,MTREX,RPL13A,WDR46,EXOSC8,CSNK1D,PNO1,EXOSC5,RPS27L,FCF1,TFB1M,RCL1,RPL3,RPL4,RPL7A,RPL9,RPL18,RPL18A,RPL19
1269611	PCP/CE pathway	1.331e-16	1.598e-13	9.403e-16	7.211e-15	38	98	RPS27A,AP2A1,AP2A2,AP2B1,DAAM1,PSME4,AP2M1,AP2S1,CLTB,CLTC,PSMF1,PSMA2,PSMA5,PSMA7,PSMB3,PSMB4,PSMB5,PSMB6,PSMB7,PSMC1,PSMC2,PSMC3,PSMC4,PSMC5,PSMD1,PSMD2,PSMD3,PSMD4,PSMD7,PSMD8,PSMD9,PSMD10,PSMD11,PSMD12,PSMD13,PARD6A,PSME3,PSMD14
1269195	Antigen processing-Cross presentation	1.379e-16	1.656e-13	9.686e-16	7.427e-15	39	103	RPS27A,IKBKG,VAMP8,NCF4,PSME4,SEC61B,PDIA3,CD36,SEC61G,SEC61A1,PSMF1,PSMA2,PSMA5,PSMA7,PSMB3,PSMB4,PSMB5,PSMB6,PSMB7,PSMC1,PSMC2,PSMC3,PSMC4,PSMC5,PSMD1,PSMD2,PSMD3,PSMD4,PSMD7,PSMD8,PSMD9,PSMD10,PSMD11,PSMD12,PSMD13,ITGAV,SEC61A2,PSME3,PSMD14
1269606	Degradation of AXIN	1.436e-16	1.725e-13	1.003e-15	7.689e-15	29	58	RPS27A,PSME4,PSMF1,PSMA2,PSMA5,PSMA7,PSMB3,PSMB4,PSMB5,PSMB6,PSMB7,PSMC1,PSMC2,PSMC3,PSMC4,PSMC5,PSMD1,PSMD2,PSMD3,PSMD4,PSMD7,PSMD8,PSMD9,PSMD10,PSMD11,PSMD12,PSMD13,PSME3,PSMD14
1427846	rRNA processing in the nucleus and cytosol	2.228e-16	2.675e-13	1.546e-15	1.186e-14	55	193	DDX47,RPL24,RPL26,RPL27,RPL30,RPL27A,RPL28,RPL29,RPL31,RPL32,RPL36AL,RPL38,RPL36A,RPLP0,RPS2,RPS3,RPS3A,RPS4X,RPS5,RPS6,RPS7,RPS8,RPS10,RPS11,RPS12,RPS15,RPS16,RPS19,RPS21,RPS26,RPS27A,EMG1,RPP30,EXOSC7,RPL10A,BOP1,EXOSC2,RPL35,MTREX,RPL13A,WDR46,EXOSC8,CSNK1D,PNO1,EXOSC5,RPS27L,FCF1,RCL1,RPL3,RPL4,RPL7A,RPL9,RPL18,RPL18A,RPL19
1269637	GLI3 is processed to GLI3R by the proteasome	2.428e-16	2.916e-13	1.666e-15	1.278e-14	30	63	RPS27A,CUL1,PSME4,PSMF1,PSMA2,PSMA5,PSMA7,PSMB3,PSMB4,PSMB5,PSMB6,PSMB7,PSMC1,PSMC2,PSMC3,PSMC4,PSMC5,PSMD1,PSMD2,PSMD3,PSMD4,PSMD7,PSMD8,PSMD9,PSMD10,PSMD11,PSMD12,PSMD13,PSME3,PSMD14
1269638	Degradation of GLI2 by the proteasome	2.428e-16	2.916e-13	1.666e-15	1.278e-14	30	63	RPS27A,CUL1,PSME4,PSMF1,PSMA2,PSMA5,PSMA7,PSMB3,PSMB4,PSMB5,PSMB6,PSMB7,PSMC1,PSMC2,PSMC3,PSMC4,PSMC5,PSMD1,PSMD2,PSMD3,PSMD4,PSMD7,PSMD8,PSMD9,PSMD10,PSMD11,PSMD12,PSMD13,PSME3,PSMD14
1270435	HATs acetylate histones	4.07e-16	4.889e-13	2.778e-15	2.13e-14	46	143	ACTL6A,HIST1H4I,HIST1H2AC,HIST1H2AB,HIST1H2BG,HIST1H2BN,HIST1H2BM,HIST1H2BF,HIST1H2BE,HIST1H2BH,HIST1H2BC,HIST2H2BE,HIST1H3A,HIST1H3D,HIST1H3C,HIST1H3E,HIST1H3G,HIST1H3H,HIST1H4A,HIST1H4D,HIST1H4F,HIST1H4J,HIST1H4C,HIST1H4H,HIST1H4B,HAT1,HIST2H2AB,TAF6L,RUVBL1,RUVBL2,DMAP1,HIST4H4,MORF4L1,TAF9,TAF10,TAF12,HIST1H3F,HIST1H2AG,HIST1H2BJ,HIST1H2AE,HIST1H2BB,HIST1H2BK,HIST3H2BB,MORF4L2,SAP130,RBBP7
1269639	Degradation of GLI1 by the proteasome	4.207e-16	5.052e-13	2.854e-15	2.189e-14	30	64	RPS27A,CUL1,PSME4,PSMF1,PSMA2,PSMA5,PSMA7,PSMB3,PSMB4,PSMB5,PSMB6,PSMB7,PSMC1,PSMC2,PSMC3,PSMC4,PSMC5,PSMD1,PSMD2,PSMD3,PSMD4,PSMD7,PSMD8,PSMD9,PSMD10,PSMD11,PSMD12,PSMD13,PSME3,PSMD14
1269169	Amyloid fiber formation	6.387e-16	7.67e-13	4.309e-15	3.304e-14	38	102	RPS27A,HIST1H4I,HIST1H2AC,HIST1H2AB,HIST1H2BG,HIST1H2BN,HIST1H2BM,HIST1H2BF,HIST1H2BE,HIST1H2BH,HIST1H2BC,HIST2H2BE,HIST1H3A,HIST1H3D,HIST1H3C,HIST1H3E,HIST1H3G,HIST1H3H,HIST1H4A,HIST1H4D,HIST1H4F,HIST1H4J,HIST1H4C,HIST1H4H,HIST1H4B,SNCA,HIST4H4,HIST1H3F,HIST1H2BJ,HIST1H2AE,H2AFX,H2AFZ,HIST1H2BB,H3F3A,H3F3B,UBE2L6,HIST1H2BK,HIST3H2BB
1268683	Activation of the mRNA upon binding of the cap-binding complex and eIFs, and subsequent binding to 43S	7.191e-16	8.636e-13	4.825e-15	3.7e-14	30	65	RPS2,RPS3,RPS3A,RPS4X,RPS5,RPS6,RPS7,RPS8,RPS10,RPS11,RPS12,RPS15,RPS16,RPS19,RPS21,RPS26,RPS27A,PABPC1,EIF3B,EIF3D,EIF3F,EIF3G,EIF3I,EIF2S2,EIF3K,EIF4H,RPS27L,EIF4A1,EIF4E,EIF4EBP1
1269186	Activation of NF-kappaB in B cells	1.007e-15	1.209e-12	6.719e-15	5.153e-14	31	70	RPS27A,CUL1,IKBKG,PSME4,PSMF1,PSMA2,PSMA5,PSMA7,PSMB3,PSMB4,PSMB5,PSMB6,PSMB7,PSMC1,PSMC2,PSMC3,PSMC4,PSMC5,PSMD1,PSMD2,PSMD3,PSMD4,PSMD7,PSMD8,PSMD9,PSMD10,PSMD11,PSMD12,PSMD13,PSME3,PSMD14
1269654	Transcriptional Regulation by TP53	1.038e-15	1.247e-12	6.89e-15	5.284e-14	81	374	BRIP1,HIPK1,RPS27A,CNOT6,FANCD2,PRMT5,CARM1,BIRC5,TPX2,BBC3,GLS2,BARD1,BAX,NDUFA4,SSRP1,JMY,AURKA,STK11,BNIP3L,BRCA1,SUPT4H1,TAF5,TAF9,TAF10,TAF12,NPM1,RFFL,PRDX2,TFDP1,TFDP2,CCNA2,CCNB1,CCNE1,GTF2F1,GTF2F2,GTF2H3,GTF2H4,CCNE2,PRDX1,SUPT16H,CHEK2,CDC25C,PCNA,CDK2,AURKB,CDKN1A,CHEK1,RRAGD,COX5A,PRMT1,PMS2,COX4I1,COX6A1,POLR2D,POLR2F,COX6B1,WRN,POLR2J,POLR2L,COX11,YWHAH,PPP2CA,PRKAB1,PRKAG1,GADD45A…
1269690	mRNA Splicing - Major Pathway	1.307e-15	1.57e-12	8.628e-15	6.616e-14	53	188	SRRM1,MAGOH,SF3B4,BCAS2,SF3A1,PPIE,DNAJC8,PPIL1,FUS,USP39,LSM2,SNRPA,SNRPB,SNRPD1,SNRPD2,SNRPD3,WBP11,LSM3,TXNL4A,PAPOLA,RNPS1,BUD31,CLP1,NUDT21,PHF5A,GTF2F1,GTF2F2,LSM6,PRPF3,PRPF38A,CDC5L,MTREX,PCBP1,PCBP2,U2AF1L4,HNRNPC,HNRNPD,HNRNPH2,EFTUD2,U2AF1,LSM4,PLRG1,POLR2D,POLR2F,POLR2J,POLR2L,SF1,PRCC,SF3B5,EIF4A3,PTBP1,DHX15,ELAVL1
1339113	SUMOylation of DNA replication proteins	1.392e-15	1.671e-12	9.134e-15	7.004e-14	25	46	SEH1L,NUP85,NUP54,RAE1,BIRC5,NUP133,SUMO3,SUMO2,NUP50,NUP205,AURKA,NUP160,NUP88,NUP43,NUPL2,TOP1,PCNA,AURKB,NUP62,NUP93,INCENP,POM121,RANGAP1,CDCA8,AAAS
1270433	Chromatin organization	1.666e-15	2.001e-12	1.082e-14	8.296e-14	67	279	H2AFV,RPS2,SAP18,ACTL6A,EZH2,HIST1H4I,HIST1H2AC,HIST1H2AB,HIST1H2BG,HIST1H2BN,HIST1H2BM,HIST1H2BF,HIST1H2BE,HIST1H2BH,HIST1H2BC,HIST2H2BE,HIST1H3A,HIST1H3D,HIST1H3C,HIST1H3E,HIST1H3G,HIST1H3H,HIST1H4A,HIST1H4D,HIST1H4F,HIST1H4J,HIST1H4C,HIST1H4H,HIST1H4B,PRMT5,SETD3,CARM1,HAT1,HIST2H2AB,TAF6L,RUVBL1,SMARCB1,HDAC8,RUVBL2,SAP30,DMAP1,HIST4H4,DPY30,MORF4L1,SUV39H1,TAF9,TAF10,TAF12,HIST1H3F,HIST1H2AG…
1270434	Chromatin modifying enzymes	1.666e-15	2.001e-12	1.082e-14	8.296e-14	67	279	H2AFV,RPS2,SAP18,ACTL6A,EZH2,HIST1H4I,HIST1H2AC,HIST1H2AB,HIST1H2BG,HIST1H2BN,HIST1H2BM,HIST1H2BF,HIST1H2BE,HIST1H2BH,HIST1H2BC,HIST2H2BE,HIST1H3A,HIST1H3D,HIST1H3C,HIST1H3E,HIST1H3G,HIST1H3H,HIST1H4A,HIST1H4D,HIST1H4F,HIST1H4J,HIST1H4C,HIST1H4H,HIST1H4B,PRMT5,SETD3,CARM1,HAT1,HIST2H2AB,TAF6L,RUVBL1,SMARCB1,HDAC8,RUVBL2,SAP30,DMAP1,HIST4H4,DPY30,MORF4L1,SUV39H1,TAF9,TAF10,TAF12,HIST1H3F,HIST1H2AG…
1309096	DNA Double Strand Break Response	3.248e-15	3.901e-12	2.098e-14	1.609e-13	32	77	RNF168,RPS27A,EYA3,HIST1H4I,HIST1H2BG,HIST1H2BN,HIST1H2BM,HIST1H2BF,HIST1H2BE,HIST1H2BH,HIST1H2BC,HIST2H2BE,HIST1H4A,HIST1H4D,HIST1H4F,HIST1H4J,HIST1H4C,HIST1H4H,HIST1H4B,BARD1,BRCA1,HIST4H4,HIST1H2BJ,RNF8,BAZ1B,CHEK2,H2AFX,HIST1H2BB,HIST1H2BK,HIST3H2BB,BRCC3,KPNA2
1268684	Translation initiation complex formation	4.034e-15	4.845e-12	2.591e-14	1.987e-13	29	64	RPS2,RPS3,RPS3A,RPS4X,RPS5,RPS6,RPS7,RPS8,RPS10,RPS11,RPS12,RPS15,RPS16,RPS19,RPS21,RPS26,RPS27A,PABPC1,EIF3B,EIF3D,EIF3F,EIF3G,EIF3I,EIF2S2,EIF3K,EIF4H,RPS27L,EIF4A1,EIF4E
1269301	FCERI mediated NF-kB activation	4.078e-15	4.898e-12	2.605e-14	1.998e-13	34	87	RPS27A,CUL1,IKBKG,PSME4,CDC34,UBE2D1,UBE2V1,PSMF1,PSMA2,PSMA5,PSMA7,PSMB3,PSMB4,PSMB5,PSMB6,PSMB7,PSMC1,PSMC2,PSMC3,PSMC4,PSMC5,PSMD1,PSMD2,PSMD3,PSMD4,PSMD7,PSMD8,PSMD9,PSMD10,PSMD11,PSMD12,PSMD13,PSME3,PSMD14
1269612	Asymmetric localization of PCP proteins	5.425e-15	6.515e-12	3.429e-14	2.63e-13	30	69	RPS27A,PSME4,PSMF1,PSMA2,PSMA5,PSMA7,PSMB3,PSMB4,PSMB5,PSMB6,PSMB7,PSMC1,PSMC2,PSMC3,PSMC4,PSMC5,PSMD1,PSMD2,PSMD3,PSMD4,PSMD7,PSMD8,PSMD9,PSMD10,PSMD11,PSMD12,PSMD13,PARD6A,PSME3,PSMD14
1270418	Oxygen-dependent proline hydroxylation of Hypoxia-inducible Factor Alpha	5.425e-15	6.515e-12	3.429e-14	2.63e-13	30	69	RPS27A,PSME4,UBE2D1,PSMF1,PSMA2,PSMA5,PSMA7,PSMB3,PSMB4,PSMB5,PSMB6,PSMB7,PSMC1,PSMC2,PSMC3,PSMC4,PSMC5,PSMD1,PSMD2,PSMD3,PSMD4,PSMD7,PSMD8,PSMD9,PSMD10,PSMD11,PSMD12,PSMD13,PSME3,PSMD14
1269304	CLEC7A (Dectin-1) signaling	6.032e-15	7.245e-12	3.793e-14	2.909e-13	37	103	RPS27A,CUL1,IKBKG,PSME4,CALM2,CALM3,UBE2M,CDC34,UBE2D1,UBE2V1,PSMF1,PSMA2,PSMA5,PSMA7,PSMB3,PSMB4,PSMB5,PSMB6,PSMB7,PSMC1,PSMC2,PSMC3,PSMC4,PSMC5,PSMD1,PSMD2,PSMD3,PSMD4,PSMD7,PSMD8,PSMD9,PSMD10,PSMD11,PSMD12,PSMD13,PSME3,PSMD14
1309110	Nonhomologous End-Joining (NHEJ)	8.738e-15	1.049e-11	5.466e-14	4.191e-13	30	70	RNF168,HIST1H4I,HIST1H2BG,HIST1H2BN,HIST1H2BM,HIST1H2BF,HIST1H2BE,HIST1H2BH,HIST1H2BC,HIST2H2BE,HIST1H4A,HIST1H4D,HIST1H4F,HIST1H4J,HIST1H4C,HIST1H4H,HIST1H4B,XRCC6,BARD1,BRCA1,HIST4H4,HIST1H2BJ,RNF8,H2AFX,HIST1H2BB,HIST1H2BK,HIST3H2BB,BRCC3,RIF1,NHEJ1
1269689	mRNA Splicing	8.862e-15	1.064e-11	5.515e-14	4.229e-13	53	196	SRRM1,MAGOH,SF3B4,BCAS2,SF3A1,PPIE,DNAJC8,PPIL1,FUS,USP39,LSM2,SNRPA,SNRPB,SNRPD1,SNRPD2,SNRPD3,WBP11,LSM3,TXNL4A,PAPOLA,RNPS1,BUD31,CLP1,NUDT21,PHF5A,GTF2F1,GTF2F2,LSM6,PRPF3,PRPF38A,CDC5L,MTREX,PCBP1,PCBP2,U2AF1L4,HNRNPC,HNRNPD,HNRNPH2,EFTUD2,U2AF1,LSM4,PLRG1,POLR2D,POLR2F,POLR2J,POLR2L,SF1,PRCC,SF3B5,EIF4A3,PTBP1,DHX15,ELAVL1
1269596	Degradation of beta-catenin by the destruction complex	1.301e-14	1.563e-11	8.054e-14	6.177e-13	33	85	RPS27A,CUL1,PSME4,FRAT2,PSMF1,PPP2CA,PSMA2,PSMA5,PSMA7,PSMB3,PSMB4,PSMB5,PSMB6,PSMB7,PSMC1,PSMC2,PSMC3,PSMC4,PSMC5,PSMD1,PSMD2,PSMD3,PSMD4,PSMD7,PSMD8,PSMD9,PSMD10,PSMD11,PSMD12,PSMD13,FRAT1,PSME3,PSMD14
1309098	Recruitment and ATM-mediated phosphorylation of repair and signaling proteins at DNA double strand breaks	1.643e-14	1.974e-11	1.012e-13	7.762e-13	31	76	RNF168,RPS27A,EYA3,HIST1H4I,HIST1H2BG,HIST1H2BN,HIST1H2BM,HIST1H2BF,HIST1H2BE,HIST1H2BH,HIST1H2BC,HIST2H2BE,HIST1H4A,HIST1H4D,HIST1H4F,HIST1H4J,HIST1H4C,HIST1H4H,HIST1H4B,BARD1,BRCA1,HIST4H4,HIST1H2BJ,RNF8,BAZ1B,CHEK2,H2AFX,HIST1H2BB,HIST1H2BK,HIST3H2BB,BRCC3
1268685	Ribosomal scanning and start codon recognition	2.22e-14	2.666e-11	1.36e-13	1.043e-12	28	63	RPS2,RPS3,RPS3A,RPS4X,RPS5,RPS6,RPS7,RPS8,RPS10,RPS11,RPS12,RPS15,RPS16,RPS19,RPS21,RPS26,RPS27A,EIF3B,EIF3D,EIF3F,EIF3G,EIF3I,EIF2S2,EIF3K,EIF4H,RPS27L,EIF4A1,EIF4E
1269058	HIV Life Cycle	2.097e-13	2.518e-10	1.278e-12	9.802e-12	44	154	SEH1L,NUP85,RPS27A,NUP54,FEN1,CHMP4C,RAE1,NUP133,XRCC6,NUP50,RNGTT,SSRP1,CHMP2A,BANF1,NUP205,SUPT4H1,TAF5,TAF9,TAF10,TAF12,NMT1,NUP160,NUP88,NUP43,NUPL2,GTF2E2,GTF2F1,GTF2F2,GTF2H3,GTF2H4,SUPT16H,NUP62,POLR2D,POLR2F,POLR2J,POLR2L,PPIA,NUP93,POM121,RAN,RANGAP1,CHMP4B,LIG1,AAAS
1269176	Downstream TCR signaling	2.228e-13	2.676e-10	1.351e-12	1.036e-11	35	103	RPS27A,CUL1,IKBKG,PSME4,CDC34,UBE2D1,UBE2V1,PIK3R2,PSMF1,PSMA2,PSMA5,PSMA7,PSMB3,PSMB4,PSMB5,PSMB6,PSMB7,PSMC1,PSMC2,PSMC3,PSMC4,PSMC5,PSMD1,PSMD2,PSMD3,PSMD4,PSMD7,PSMD8,PSMD9,PSMD10,PSMD11,PSMD12,PSMD13,PSME3,PSMD14
1269290	Regulation of RAS by GAPs	2.62e-13	3.147e-10	1.581e-12	1.213e-11	29	73	RPS27A,PSME4,PSMF1,PSMA2,PSMA5,PSMA7,PSMB3,PSMB4,PSMB5,PSMB6,PSMB7,PSMC1,PSMC2,PSMC3,PSMC4,PSMC5,PSMD1,PSMD2,PSMD3,PSMD4,PSMD7,PSMD8,PSMD9,PSMD10,PSMD11,PSMD12,PSMD13,PSME3,PSMD14
1268756	Unfolded Protein Response (UPR)	2.667e-13	3.203e-10	1.601e-12	1.228e-11	33	93	ACADVL,DNAJB9,ADD1,DIS3,ASNA1,ASNS,ATF4,EXOSC7,DNAJB11,SRPRA,SSR1,GFPT1,YIF1A,NFYB,NFYC,SEC61B,EXOSC2,ATP6V0D1,SEC61G,HDGF,HSP90B1,EXOSC8,SEC61A1,EIF2AK3,XBP1,KLHDC3,HERPUD1,TATDN2,EXOSC5,DDIT3,WIPI1,SEC61A2,LMNA
1268682	Formation of the ternary complex, and subsequently, the 43S complex	2.939e-13	3.53e-10	1.756e-12	1.347e-11	25	55	RPS2,RPS3,RPS3A,RPS4X,RPS5,RPS6,RPS7,RPS8,RPS10,RPS11,RPS12,RPS15,RPS16,RPS19,RPS21,RPS26,RPS27A,EIF3B,EIF3D,EIF3F,EIF3G,EIF3I,EIF2S2,EIF3K,RPS27L
1270415	Cellular response to hypoxia	4.151e-13	4.986e-10	2.456e-12	1.883e-11	30	79	RPS27A,PSME4,UBE2D1,PSMF1,PSMA2,PSMA5,PSMA7,PSMB3,PSMB4,PSMB5,PSMB6,PSMB7,PSMC1,PSMC2,PSMC3,PSMC4,PSMC5,PSMD1,PSMD2,PSMD3,PSMD4,PSMD7,PSMD8,PSMD9,PSMD10,PSMD11,PSMD12,PSMD13,PSME3,PSMD14
1270416	Regulation of Hypoxia-inducible Factor (HIF) by oxygen	4.151e-13	4.986e-10	2.456e-12	1.883e-11	30	79	RPS27A,PSME4,UBE2D1,PSMF1,PSMA2,PSMA5,PSMA7,PSMB3,PSMB4,PSMB5,PSMB6,PSMB7,PSMC1,PSMC2,PSMC3,PSMC4,PSMC5,PSMD1,PSMD2,PSMD3,PSMD4,PSMD7,PSMD8,PSMD9,PSMD10,PSMD11,PSMD12,PSMD13,PSME3,PSMD14
1269610	Beta-catenin independent WNT signaling	4.473e-13	5.372e-10	2.633e-12	2.019e-11	43	151	RPS27A,AP2A1,AP2A2,AP2B1,DAAM1,GNG13,PSME4,GNAT2,GNB3,CALM2,CALM3,AP2M1,AP2S1,CLTB,CLTC,PSMF1,PSMA2,PSMA5,PSMA7,PSMB3,PSMB4,PSMB5,PSMB6,PSMB7,PSMC1,PSMC2,PSMC3,PSMC4,PSMC5,PSMD1,PSMD2,PSMD3,PSMD4,PSMD7,PSMD8,PSMD9,PSMD10,PSMD11,PSMD12,PSMD13,PARD6A,PSME3,PSMD14
1269329	TNFR2 non-canonical NF-kB pathway	5.862e-13	7.041e-10	3.435e-12	2.634e-11	35	106	RPS27A,CUL1,TNFRSF14,TNFRSF17,PSME4,UBE2M,EDA2R,PSMF1,TNFRSF9,PSMA2,PSMA5,PSMA7,PSMB3,PSMB4,PSMB5,PSMB6,PSMB7,PSMC1,PSMC2,PSMC3,PSMC4,PSMC5,PSMD1,PSMD2,PSMD3,PSMD4,PSMD7,PSMD8,PSMD9,PSMD10,PSMD11,PSMD12,PSMD13,PSME3,PSMD14
1269506	MAPK6/MAPK4 signaling	1.153e-12	1.385e-09	6.723e-12	5.155e-11	32	92	RPS27A,CDC42EP3,PSME4,CCND3,DNAJB1,PSMF1,PSMA2,PSMA5,PSMA7,PSMB3,PSMB4,PSMB5,PSMB6,PSMB7,PSMC1,PSMC2,PSMC3,PSMC4,PSMC5,PSMD1,PSMD2,PSMD3,PSMD4,PSMD7,PSMD8,PSMD9,PSMD10,PSMD11,PSMD12,PSMD13,PSME3,PSMD14
1268743	SUMO E3 ligases SUMOylate target proteins	1.735e-12	2.084e-09	1.007e-11	7.721e-11	34	104	SEH1L,RNF168,NUP85,SMC1A,NUP54,RAE1,BIRC5,NUP133,SUMO3,SUMO2,NUP50,SP3,NUP205,AURKA,BRCA1,NUP160,NUP88,NUP43,NUPL2,TOP1,PCNA,AURKB,NUP62,HNRNPC,WRN,NSMCE2,NUP93,INCENP,POM121,RAD21,RANGAP1,CDCA8,AAAS,RPA1
1268738	SUMOylation	1.998e-12	2.4e-09	1.154e-11	8.847e-11	35	110	SEH1L,RNF168,NUP85,SMC1A,NUP54,RAE1,BIRC5,NUP133,SUMO3,SUMO2,NUP50,SP3,NUP205,AURKA,BRCA1,NUP160,NUP88,NUP43,NUPL2,TOP1,PCNA,AURKB,NUP62,HNRNPC,WRN,NSMCE2,NUP93,INCENP,POM121,RAD21,RANGAP1,SAE1,CDCA8,AAAS,RPA1
1269069	Late Phase of HIV Life Cycle	3.368e-12	4.045e-09	1.936e-11	1.484e-10	40	141	SEH1L,NUP85,RPS27A,NUP54,CHMP4C,RAE1,NUP133,NUP50,RNGTT,SSRP1,CHMP2A,NUP205,SUPT4H1,TAF5,TAF9,TAF10,TAF12,NMT1,NUP160,NUP88,NUP43,NUPL2,GTF2E2,GTF2F1,GTF2F2,GTF2H3,GTF2H4,SUPT16H,NUP62,POLR2D,POLR2F,POLR2J,POLR2L,PPIA,NUP93,POM121,RAN,RANGAP1,CHMP4B,AAAS
1269117	Viral Messenger RNA Synthesis	4.156e-12	4.991e-09	2.377e-11	1.823e-10	21	43	SEH1L,NUP85,NUP54,RAE1,NUP133,NUP50,NUP205,NUP160,NUP88,NUP43,NUPL2,GTF2F1,GTF2F2,NUP62,POLR2D,POLR2F,POLR2J,POLR2L,NUP93,POM121,AAAS
1269815	Nuclear Envelope Breakdown	5.354e-12	6.43e-09	3.047e-11	2.337e-10	23	52	SEH1L,NUP85,NUP54,RAE1,NUP133,NUP50,BANF1,NUP205,LPIN1,NUP160,NUP88,NUP43,NUPL2,CCNB1,TMPO,NUP62,PLK1,NUP93,POM121,AAAS,LMNA,LMNB1,EMD
1270133	Metabolism of nucleotides	5.943e-12	7.138e-09	3.367e-11	2.582e-10	32	97	NT5C3A,NUDT9,RRM1,ADA,ADK,PAICS,NUDT1,ATIC,GART,GMPS,GMPR,NME1,NME4,GPX1,CAT,NUDT5,GUK1,TK1,CDA,PFAS,TYMS,HPRT1,UCK2,UMPS,PPAT,GDA,IMPDH2,UCK1,DCK,AK7,DTYMK,DUT
1269773	Activation of the pre-replicative complex	6.31e-12	7.579e-09	3.558e-11	2.728e-10	18	32	MCM2,MCM3,MCM4,MCM5,MCM6,MCM7,MCM10,DBF4,POLE3,CDC6,CDK2,POLA2,POLE,PRIM1,PRIM2,CDT1,RPA1,RPA2
1269732	snRNP Assembly	8.71e-12	1.046e-08	4.865e-11	3.731e-10	23	53	SEH1L,NUP85,NUP54,PRMT5,RAE1,NUP133,SMN1,SNRPB,SNRPD1,SNRPD2,SNRPD3,NUP50,NUP205,NUP160,NUP88,NUP43,NUPL2,DDX20,NUP62,NUP93,POM121,GEMIN7,AAAS
1269731	Metabolism of non-coding RNA	8.71e-12	1.046e-08	4.865e-11	3.731e-10	23	53	SEH1L,NUP85,NUP54,PRMT5,RAE1,NUP133,SMN1,SNRPB,SNRPD1,SNRPD2,SNRPD3,NUP50,NUP205,NUP160,NUP88,NUP43,NUPL2,DDX20,NUP62,NUP93,POM121,GEMIN7,AAAS
1269757	Activation of ATR in response to replication stress	1.414e-11	1.698e-08	7.86e-11	6.027e-10	19	37	MCM2,MCM3,MCM4,MCM5,MCM6,MCM7,MCM10,CLSPN,DBF4,CDC6,CDC25C,CDK2,CHEK1,RAD17,RFC2,RFC3,RFC4,RPA1,RPA2
1269640	Hedgehog 'on' state	1.467e-11	1.762e-08	8.12e-11	6.227e-10	30	89	RPS27A,ARRB1,PSME4,PSMF1,PSMA2,PSMA5,PSMA7,PSMB3,PSMB4,PSMB5,PSMB6,PSMB7,PSMC1,PSMC2,PSMC3,PSMC4,PSMC5,PSMD1,PSMD2,PSMD3,PSMD4,PSMD7,PSMD8,PSMD9,PSMD10,PSMD11,PSMD12,PSMD13,PSME3,PSMD14
1270425	Regulation of HSF1-mediated heat shock response	2.759e-11	3.313e-08	1.52e-10	1.165e-09	26	70	SEH1L,NUP85,NUP54,RAE1,HSPA4L,NUP133,NUP50,BAG1,NUP205,NUP160,NUP88,NUP43,NUPL2,SIRT1,NUP62,HSPA1B,HSPA9,DNAJB1,BAG4,BAG2,NUP93,POM121,DNAJB6,AAAS,RPA1,RPA2
1269636	Hedgehog 'off' state	4.797e-11	5.762e-08	2.631e-10	2.018e-09	32	104	RPS27A,CUL1,PSME4,PSMF1,PRKAR2B,IFT140,PSMA2,PSMA5,PSMA7,PSMB3,PSMB4,PSMB5,PSMB6,PSMB7,PSMC1,PSMC2,PSMC3,PSMC4,PSMC5,PSMD1,PSMD2,PSMD3,PSMD4,PSMD7,PSMD8,PSMD9,PSMD10,PSMD11,PSMD12,PSMD13,PSME3,PSMD14
1269633	Signaling by Hedgehog	6.343e-11	7.618e-08	3.463e-10	2.656e-09	38	141	RPS27A,SEL1L,CUL1,ARRB1,PSME4,OS9,P4HB,VCP,PSMF1,PRKAR2B,IFT140,PSMA2,PSMA5,PSMA7,PSMB3,PSMB4,PSMB5,PSMB6,PSMB7,PSMC1,PSMC2,PSMC3,PSMC4,PSMC5,PSMD1,PSMD2,PSMD3,PSMD4,PSMD7,PSMD8,PSMD9,PSMD10,PSMD11,PSMD12,PSMD13,NOTUM,PSME3,PSMD14
1269095	Interactions of Rev with host cellular proteins	8.756e-11	1.052e-07	4.758e-10	3.649e-09	18	36	SEH1L,NUP85,NUP54,RAE1,NUP133,NUP50,NUP205,NUP160,NPM1,NUP88,NUP43,NUPL2,NUP62,NUP93,POM121,RAN,RANGAP1,AAAS
1269172	TCR signaling	8.913e-11	1.071e-07	4.822e-10	3.698e-09	35	124	RPS27A,CUL1,IKBKG,PSME4,CDC34,UBE2D1,UBE2V1,PIK3R2,PSMF1,PSMA2,PSMA5,PSMA7,PSMB3,PSMB4,PSMB5,PSMB6,PSMB7,PSMC1,PSMC2,PSMC3,PSMC4,PSMC5,PSMD1,PSMD2,PSMD3,PSMD4,PSMD7,PSMD8,PSMD9,PSMD10,PSMD11,PSMD12,PSMD13,PSME3,PSMD14
1269096	Nuclear import of Rev protein	1.598e-10	1.919e-07	8.606e-10	6.6e-09	17	33	SEH1L,NUP85,NUP54,RAE1,NUP133,NUP50,NUP205,NUP160,NPM1,NUP88,NUP43,NUPL2,NUP62,NUP93,POM121,RAN,AAAS
1269085	Rev-mediated nuclear export of HIV RNA	2.946e-10	3.538e-07	1.579e-09	1.211e-08	17	34	SEH1L,NUP85,NUP54,RAE1,NUP133,NUP50,NUP205,NUP160,NUP88,NUP43,NUPL2,NUP62,NUP93,POM121,RAN,RANGAP1,AAAS
1457808	Protein ubiquitination	3.971e-10	4.77e-07	2.12e-09	1.626e-08	23	62	RPS27A,HIST1H2BG,HIST1H2BN,HIST1H2BM,HIST1H2BF,HIST1H2BE,HIST1H2BH,HIST1H2BC,UBE2E3,UBE2T,UBE2S,HIST1H2BJ,UBE2C,HIST1H2BB,CDC34,UBE2K,UBA1,UBE2B,UBE2D1,UBE2E1,UBE2H,HIST1H2BK,USP7
1270421	Cellular response to heat stress	4.375e-10	5.254e-07	2.325e-09	1.783e-08	28	89	SEH1L,NUP85,NUP54,FKBP4,RAE1,HSPA4L,NUP133,NUP50,BAG1,NUP205,NUP160,NUP88,NUP43,NUPL2,SIRT1,NUP62,HSPA1B,HSPA9,VCP,DNAJB1,BAG4,BAG2,NUP93,POM121,DNAJB6,AAAS,RPA1,RPA2
1268715	Biosynthesis of the N-glycan precursor (dolichol lipid-linked oligosaccharide, LLO) and transfer to a nascent protein	4.438e-10	5.33e-07	2.348e-09	1.801e-08	26	78	ST6GALNAC6,ST3GAL6,ST3GAL2,ST3GAL4,ST3GAL3,UAP1,NEU3,GFPT1,ST3GAL5,ALG10B,NANS,DPM3,TSTA3,ALG14,ALG5,ALG8,GMPPB,GMPPA,ALG6,PMM1,PMM2,NUS1,NANP,DPAGT1,ALG9,ALG3
1269767	Cyclin D associated events in G1	4.708e-10	5.654e-07	2.469e-09	1.893e-08	18	39	RPS27A,CUL1,SKP2,TFDP1,TFDP2,CCND3,CDK4,CDK6,CDKN1A,CDKN2C,CDKN2D,CKS1B,PPP2CA,RB1,RBL1,E2F1,E2F3,E2F4
1269766	G1 Phase	4.708e-10	5.654e-07	2.469e-09	1.893e-08	18	39	RPS27A,CUL1,SKP2,TFDP1,TFDP2,CCND3,CDK4,CDK6,CDKN1A,CDKN2C,CDKN2D,CKS1B,PPP2CA,RB1,RBL1,E2F1,E2F3,E2F4
1269857	Extension of Telomeres	5.38e-10	6.461e-07	2.797e-09	2.145e-08	16	31	FEN1,RUVBL1,RUVBL2,POLE3,PCNA,POLA2,POLD2,POLE,PRIM1,PRIM2,RFC2,RFC3,RFC4,LIG1,RPA1,RPA2
1269123	NEP/NS2 Interacts with the Cellular Export Machinery	5.38e-10	6.461e-07	2.797e-09	2.145e-08	16	31	SEH1L,NUP85,NUP54,RAE1,NUP133,NUP50,NUP205,NUP160,NUP88,NUP43,NUPL2,NUP62,NUP93,POM121,RAN,AAAS
1383071	TP53 Regulates Transcription of Cell Cycle Genes	7.597e-10	9.124e-07	3.929e-09	3.013e-08	20	49	CNOT6,CARM1,BAX,AURKA,NPM1,TFDP1,TFDP2,CCNA2,CCNB1,CCNE1,CCNE2,CDC25C,PCNA,CDK2,CDKN1A,PRMT1,GADD45A,RBL1,E2F1,E2F4
1269859	Telomere C-strand (Lagging Strand) Synthesis	7.623e-10	9.155e-07	3.929e-09	3.013e-08	14	24	FEN1,POLE3,PCNA,POLA2,POLD2,POLE,PRIM1,PRIM2,RFC2,RFC3,RFC4,LIG1,RPA1,RPA2
1269092	Interactions of Vpr with host cellular proteins	9.219e-10	1.107e-06	4.731e-09	3.628e-08	17	36	SEH1L,NUP85,NUP54,RAE1,SLC25A5,NUP133,NUP50,BANF1,NUP205,NUP160,NUP88,NUP43,NUPL2,NUP62,NUP93,POM121,AAAS
1269303	C-type lectin receptors (CLRs)	9.357e-10	1.124e-06	4.782e-09	3.667e-08	37	147	RPS27A,CUL1,IKBKG,PSME4,CALM2,CALM3,UBE2M,CDC34,UBE2D1,UBE2V1,PSMF1,PSMA2,PSMA5,PSMA7,PSMB3,PSMB4,PSMB5,PSMB6,PSMB7,PSMC1,PSMC2,PSMC3,PSMC4,PSMC5,PSMD1,PSMD2,PSMD3,PSMD4,PSMD7,PSMD8,PSMD9,PSMD10,PSMD11,PSMD12,PSMD13,PSME3,PSMD14
1269121	Export of Viral Ribonucleoproteins from Nucleus	9.919e-10	1.191e-06	5.048e-09	3.871e-08	16	32	SEH1L,NUP85,NUP54,RAE1,NUP133,NUP50,NUP205,NUP160,NUP88,NUP43,NUPL2,NUP62,NUP93,POM121,RAN,AAAS
1269785	Unwinding of DNA	1.005e-09	1.207e-06	5.093e-09	3.906e-08	10	12	MCM2,MCM3,MCM4,MCM5,MCM6,MCM7,GINS4,GINS2,GINS3,GINS1
1270367	DNA Damage Bypass	1.166e-09	1.401e-06	5.886e-09	4.514e-08	20	50	RPS27A,MAD2L2,CUL4A,NPLOC4,POLE3,USP10,PCNA,UBE2L6,UBE2B,USP1,VCP,POLD2,POLE,POLH,DDB1,RFC2,RFC3,RFC4,RPA1,RPA2
1269694	Transport of Mature mRNA derived from an Intron-Containing Transcript	1.318e-09	1.583e-06	6.622e-09	5.078e-08	25	76	SEH1L,SRRM1,MAGOH,NUP85,NUP54,THOC7,RAE1,POLDIP3,THOC3,NXT1,NUP133,NUP50,NUP205,RNPS1,NUP160,NUP88,NUP43,NUPL2,U2AF1L4,NUP62,U2AF1,NUP93,EIF4A3,POM121,AAAS
1383080	Regulation of TP53 Activity through Phosphorylation	1.355e-09	1.628e-06	6.782e-09	5.201e-08	28	93	BRIP1,HIPK1,RPS27A,TPX2,BARD1,SSRP1,AURKA,STK11,BRCA1,TAF5,TAF9,TAF10,TAF12,CCNA2,SUPT16H,CHEK2,CDK2,AURKB,CHEK1,WRN,PRKAB1,PRKAG1,RAD17,RFC2,RFC3,RFC4,RPA1,RPA2
1269094	Vpr-mediated nuclear import of PICs	1.775e-09	2.132e-06	8.845e-09	6.783e-08	16	33	SEH1L,NUP85,NUP54,RAE1,NUP133,NUP50,BANF1,NUP205,NUP160,NUP88,NUP43,NUPL2,NUP62,NUP93,POM121,AAAS
1309111	Nucleotide Excision Repair	1.798e-09	2.159e-06	8.923e-09	6.842e-08	31	112	ACTL6A,RPS27A,PPIE,CUL4A,COPS3,RUVBL1,SUMO3,SUMO2,INO80C,COPS6,POLE3,GTF2H3,GTF2H4,PCNA,POLD2,POLE,POLR2D,POLR2F,POLR2J,POLR2L,INO80B,DDB1,USP7,RAD23A,RFC2,RFC3,RFC4,LIG1,COPS4,RPA1,RPA2
1269171	Adaptive Immune System	2.631e-09	3.16e-06	1.301e-08	9.974e-08	119	826	KIF18A,TRAIP,RPS27A,FZR1,AP2A1,AP2A2,AP1B1,AP2B1,UBAC1,ARIH2,HACE1,PIP5K1B,ANAPC5,ANAPC7,UBE2E3,SEC23A,SEC13,CUL1,UBE2J1,DCTN2,FBXW4,IKBKG,SKP2,RNF123,UBE2O,DYNLL1,IRS2,VAMP8,GAB1,BAD,TNFRSF14,NCF4,RNF114,PSME4,CDC16,SEC61B,UBE2S,HERC1,CALM2,CALM3,WWP1,UBE2C,UBE2M,PDIA3,CCNF,KLHL25,CD36,SEC61G,CDC20,CDC27,CDC34,DCTN3,CDKN1A,UBE2K,UBE2L6,MKRN1,TRIP12,AP2M1,UBA1,AP1S1,AP2S1,UBE2B,UBE2D1,UBE2E1,UBE2…
1269697	Transport of the SLBP independent Mature mRNA	3.091e-09	3.712e-06	1.521e-08	1.167e-07	16	34	SEH1L,NUP85,NUP54,RAE1,NUP133,NUP50,NUP205,NUP160,NUP88,NUP43,NUPL2,NUP62,NUP93,POM121,AAAS,EIF4E
1383073	TP53 Regulates Transcription of Genes Involved in G2 Cell Cycle Arrest	3.594e-09	4.316e-06	1.762e-08	1.351e-07	12	19	CARM1,BAX,AURKA,TFDP1,TFDP2,CCNB1,CDC25C,PCNA,PRMT1,GADD45A,RBL1,E2F4
1269696	Transport of the SLBP Dependant Mature mRNA	5.249e-09	6.304e-06	2.552e-08	1.957e-07	16	35	SEH1L,NUP85,NUP54,RAE1,NUP133,NUP50,NUP205,NUP160,NUP88,NUP43,NUPL2,NUP62,NUP93,POM121,AAAS,EIF4E
1269817	Nuclear Pore Complex (NPC) Disassembly	5.249e-09	6.304e-06	2.552e-08	1.957e-07	16	35	SEH1L,NUP85,NUP54,RAE1,NUP133,NUP50,NUP205,NUP160,NUP88,NUP43,NUPL2,CCNB1,NUP62,NUP93,POM121,AAAS
1269922	Regulation of Glucokinase by Glucokinase Regulatory Protein	5.974e-09	7.174e-06	2.881e-08	2.21e-07	15	31	SEH1L,NUP85,NUP54,RAE1,NUP133,NUP50,NUP205,NUP160,NUP88,NUP43,NUPL2,NUP62,NUP93,POM121,AAAS
1269114	Transport of Ribonucleoproteins into the Host Nucleus	5.974e-09	7.174e-06	2.881e-08	2.21e-07	15	31	SEH1L,NUP85,NUP54,RAE1,NUP133,NUP50,NUP205,NUP160,NUP88,NUP43,NUPL2,NUP62,NUP93,POM121,AAAS
1269131	NS1 Mediated Effects on Host Pathways	6.867e-09	8.247e-06	3.299e-08	2.53e-07	17	40	SEH1L,NUP85,NUP54,RAE1,NUP133,NUP50,NUP205,NUP160,NUP88,NUP43,NUPL2,NUP62,NUP93,POM121,KPNA2,KPNA3,AAAS
1309089	tRNA processing in the nucleus	7.801e-09	9.369e-06	3.733e-08	2.863e-07	21	60	SEH1L,NUP85,NUP54,POP5,RAE1,RPP30,NUP133,NUP50,NUP205,CLP1,NUP160,NUP88,NUP43,NUPL2,XPOT,NUP62,NUP93,DDX1,POM121,RAN,AAAS
1269693	Transport of Mature Transcript to Cytoplasm	8.161e-09	9.802e-06	3.89e-08	2.983e-07	26	88	SEH1L,SRRM1,MAGOH,NUP85,NUP54,THOC7,RAE1,POLDIP3,THOC3,NXT1,NUP133,NUP50,NUP205,RNPS1,NUP160,NUP88,NUP43,NUPL2,U2AF1L4,NUP62,U2AF1,NUP93,EIF4A3,POM121,AAAS,EIF4E
1269788	Lagging Strand Synthesis	8.294e-09	9.961e-06	3.937e-08	3.019e-07	12	20	FEN1,PCNA,POLA2,POLD2,PRIM1,PRIM2,RFC2,RFC3,RFC4,LIG1,RPA1,RPA2
1269316	Antiviral mechanism by IFN-stimulated genes	9.478e-09	1.138e-05	4.464e-08	3.423e-07	24	77	SEH1L,NUP85,RPS27A,NUP54,RAE1,NUP133,NUP50,NUP205,NUP160,NUP88,NUP43,NUPL2,UBE2L6,NUP62,UBE2E1,EIF4E2,NUP93,EIF4A3,POM121,KPNA2,KPNA3,AAAS,EIF4A1,EIF4E
1269317	ISG15 antiviral mechanism	9.478e-09	1.138e-05	4.464e-08	3.423e-07	24	77	SEH1L,NUP85,RPS27A,NUP54,RAE1,NUP133,NUP50,NUP205,NUP160,NUP88,NUP43,NUPL2,UBE2L6,NUP62,UBE2E1,EIF4E2,NUP93,EIF4A3,POM121,KPNA2,KPNA3,AAAS,EIF4A1,EIF4E
1268744	SUMOylation of DNA damage response and repair proteins	1.261e-08	1.514e-05	5.915e-08	4.536e-07	24	78	SEH1L,RNF168,NUP85,SMC1A,NUP54,RAE1,NUP133,SUMO3,SUMO2,NUP50,NUP205,BRCA1,NUP160,NUP88,NUP43,NUPL2,NUP62,WRN,NSMCE2,NUP93,POM121,RAD21,AAAS,RPA1
1270438	PKMTs methylate histone lysines	1.53e-08	1.837e-05	7.149e-08	5.483e-07	23	73	EZH2,HIST1H4I,HIST1H3A,HIST1H3D,HIST1H3C,HIST1H3E,HIST1H3G,HIST1H3H,HIST1H4A,HIST1H4D,HIST1H4F,HIST1H4J,HIST1H4C,HIST1H4H,HIST1H4B,SETD3,HIST4H4,DPY30,SUV39H1,HIST1H3F,SMYD2,RBBP5,RBBP7
1309117	Transcription-Coupled Nucleotide Excision Repair (TC-NER)	1.668e-08	2.003e-05	7.764e-08	5.954e-07	24	79	RPS27A,PPIE,CUL4A,COPS3,COPS6,POLE3,GTF2H3,GTF2H4,PCNA,POLD2,POLE,POLR2D,POLR2F,POLR2J,POLR2L,DDB1,USP7,RFC2,RFC3,RFC4,LIG1,COPS4,RPA1,RPA2
1269130	Host Interactions with Influenza Factors	1.675e-08	2.011e-05	7.765e-08	5.955e-07	17	42	SEH1L,NUP85,NUP54,RAE1,NUP133,NUP50,NUP205,NUP160,NUP88,NUP43,NUPL2,NUP62,NUP93,POM121,KPNA2,KPNA3,AAAS
1268760	XBP1(S) activates chaperone genes	1.688e-08	2.027e-05	7.796e-08	5.978e-07	20	57	ACADVL,DNAJB9,ADD1,ASNA1,DNAJB11,SRPRA,SSR1,GFPT1,YIF1A,SEC61B,ATP6V0D1,SEC61G,HDGF,SEC61A1,XBP1,KLHDC3,TATDN2,WIPI1,SEC61A2,LMNA
1309112	Global Genome Nucleotide Excision Repair (GG-NER)	1.747e-08	2.099e-05	8.041e-08	6.166e-07	25	85	ACTL6A,RPS27A,CUL4A,COPS3,RUVBL1,SUMO3,SUMO2,INO80C,COPS6,POLE3,GTF2H3,GTF2H4,PCNA,POLD2,POLE,INO80B,DDB1,RAD23A,RFC2,RFC3,RFC4,LIG1,COPS4,RPA1,RPA2
1270366	PCNA-Dependent Long Patch Base Excision Repair	1.786e-08	2.145e-05	8.189e-08	6.279e-07	12	21	FEN1,APEX1,POLE3,PCNA,POLD2,POLE,RFC2,RFC3,RFC4,LIG1,RPA1,RPA2
1269765	G0 and Early G1	2.068e-08	2.483e-05	9.442e-08	7.241e-07	13	25	MYBL2,TFDP1,TFDP2,CCNA2,CCNE1,CCNE2,CDC6,PCNA,CDK2,LIN54,RBL1,E2F1,E2F4
1270134	Purine metabolism	2.893e-08	3.475e-05	1.311e-07	1.006e-06	15	34	ADA,ADK,PAICS,ATIC,GART,GMPS,GMPR,GPX1,CAT,PFAS,HPRT1,PPAT,GDA,IMPDH2,DCK
1269774	E2F mediated regulation of DNA replication	2.893e-08	3.475e-05	1.311e-07	1.006e-06	15	34	TFDP1,TFDP2,CCNB1,CCNE1,CDC6,PCNA,POLA2,TYMS,PPP2CA,PRIM1,PRIM2,DHFR,CDT1,RB1,E2F1
1268759	IRE1alpha activates chaperones	3.308e-08	3.973e-05	1.494e-07	1.145e-06	20	59	ACADVL,DNAJB9,ADD1,ASNA1,DNAJB11,SRPRA,SSR1,GFPT1,YIF1A,SEC61B,ATP6V0D1,SEC61G,HDGF,SEC61A1,XBP1,KLHDC3,TATDN2,WIPI1,SEC61A2,LMNA
1270368	Recognition of DNA damage by PCNA-containing replication complex	3.481e-08	4.181e-05	1.566e-07	1.201e-06	14	30	RPS27A,CUL4A,POLE3,PCNA,UBE2B,USP1,POLD2,POLE,DDB1,RFC2,RFC3,RFC4,RPA1,RPA2
1269710	Cytosolic tRNA aminoacylation	3.816e-08	4.583e-05	1.71e-07	1.311e-06	13	26	EPRS,AARS,MARS,SARS,LARS,GARS,CARS,HARS,EEF1E1,PPA1,KARS,RARS,FARSB
1309120	Gap-filling DNA repair synthesis and ligation in TC-NER	3.937e-08	4.729e-05	1.758e-07	1.348e-06	21	65	RPS27A,PPIE,CUL4A,POLE3,GTF2H3,GTF2H4,PCNA,POLD2,POLE,POLR2D,POLR2F,POLR2J,POLR2L,DDB1,USP7,RFC2,RFC3,RFC4,LIG1,RPA1,RPA2
1383076	Regulation of TP53 Activity	5.355e-08	6.431e-05	2.382e-07	1.827e-06	36	162	BRIP1,HIPK1,RPS27A,PRMT5,TPX2,BARD1,SSRP1,JMY,AURKA,STK11,BRCA1,TAF5,TAF9,TAF10,TAF12,RFFL,CCNA2,SUPT16H,CHEK2,CDK2,AURKB,CHEK1,WRN,PPP2CA,PRKAB1,PRKAG1,SMYD2,USP7,RAD17,RBBP7,RFC2,RFC3,RFC4,PIP4K2C,RPA1,RPA2
1309088	tRNA processing	6.418e-08	7.707e-05	2.844e-07	2.181e-06	28	109	SEH1L,EPRS,NUP85,LAGE3,NUP54,POP5,RAE1,RPP30,NUP133,NUP50,NUP205,CLP1,NUP160,NUP88,NUP43,NUPL2,HSD17B10,XPOT,NUP62,MTO1,NUP93,FTSJ1,DDX1,ALKBH8,POM121,THG1L,RAN,AAAS
1270369	Translesion synthesis by Y family DNA polymerases bypasses lesions on DNA template	8.187e-08	9.833e-05	3.615e-07	2.772e-06	16	41	RPS27A,MAD2L2,NPLOC4,POLE3,USP10,PCNA,UBE2L6,VCP,POLD2,POLE,POLH,RFC2,RFC3,RFC4,RPA1,RPA2
1269921	Glucose transport	8.308e-08	9.978e-05	3.655e-07	2.803e-06	17	46	SEH1L,NUP85,NUP54,RAE1,SLC2A4,NUP133,NUP50,NUP205,NUP160,NUP88,NUP43,NUPL2,HK1,NUP62,NUP93,POM121,AAAS
1268745	Mitochondrial protein import	8.525e-08	0.0001024	3.737e-07	2.866e-06	20	62	ACO2,TIMM17A,FXN,SLC25A12,TIMM50,MTX1,ATP5F1A,ATP5F1B,COX19,PMPCA,HSPA9,VDAC1,HSPD1,CHCHD7,IDH3G,CS,CYC1,TOMM6,TIMM10,TIMM8B
1309102	HDR through Homologous Recombination (HRR)	1.26e-07	0.0001514	5.504e-07	4.221e-06	21	69	BRIP1,RPS27A,RAD51AP1,BARD1,BRCA1,BRCA2,POLE3,PCNA,CHEK1,POLD2,POLE,POLH,WRN,RAD17,RAD51,RAD51C,RFC2,RFC3,RFC4,RPA1,RPA2
1270364	Resolution of AP sites via the multiple-nucleotide patch replacement pathway	1.293e-07	0.0001553	5.626e-07	4.315e-06	12	24	FEN1,APEX1,POLE3,PCNA,POLD2,POLE,RFC2,RFC3,RFC4,LIG1,RPA1,RPA2
1339112	SUMOylation of RNA binding proteins	1.713e-07	0.0002057	7.427e-07	5.695e-06	17	48	SEH1L,NUP85,NUP54,RAE1,NUP133,SUMO2,NUP50,NUP205,NUP160,NUP88,NUP43,NUPL2,NUP62,HNRNPC,NUP93,POM121,AAAS
1269185	Downstream signaling events of B Cell Receptor (BCR)	1.817e-07	0.0002183	7.851e-07	6.021e-06	40	199	RPS27A,PIP5K1B,CUL1,IKBKG,IRS2,GAB1,BAD,PSME4,CDKN1A,PIK3R2,PSMF1,PPP2CA,PSMA2,PSMA5,PSMA7,PSMB3,PSMB4,PSMB5,PSMB6,PSMB7,PSMC1,PSMC2,PSMC3,PSMC4,PSMC5,PSMD1,PSMD2,PSMD3,PSMD4,PSMD7,PSMD8,IRS1,PSMD9,PSMD10,PSMD11,PSMD12,PSMD13,PSME3,PIP4K2C,PSMD14
1270186	Metabolism of porphyrins	1.995e-07	0.0002396	8.588e-07	6.586e-06	10	17	FECH,ALAD,ALAS2,BLVRA,BLVRB,HMBS,UROD,UROS,CPOX,PPOX
1269698	Transport of Mature mRNA Derived from an Intronless Transcript	2.595e-07	0.0003117	1.113e-06	8.536e-06	16	44	SEH1L,NUP85,NUP54,RAE1,NUP133,NUP50,NUP205,NUP160,NUP88,NUP43,NUPL2,NUP62,NUP93,POM121,AAAS,EIF4E
1309119	Dual incision in TC-NER	2.715e-07	0.000326	1.16e-06	8.897e-06	20	66	RPS27A,PPIE,CUL4A,POLE3,GTF2H3,GTF2H4,PCNA,POLD2,POLE,POLR2D,POLR2F,POLR2J,POLR2L,DDB1,USP7,RFC2,RFC3,RFC4,RPA1,RPA2
1457809	Synthesis of active ubiquitin: roles of E1 and E2 enzymes	3.187e-07	0.0003828	1.357e-06	1.041e-05	13	30	RPS27A,UBE2E3,UBE2T,UBE2S,UBE2C,CDC34,UBE2K,UBA1,UBE2B,UBE2D1,UBE2E1,UBE2H,USP7
1270187	Heme biosynthesis	3.317e-07	0.0003984	1.408e-06	1.079e-05	8	11	FECH,ALAD,ALAS2,HMBS,UROD,UROS,CPOX,PPOX
1269695	Transport of Mature mRNAs Derived from Intronless Transcripts	3.713e-07	0.000446	1.565e-06	1.2e-05	16	45	SEH1L,NUP85,NUP54,RAE1,NUP133,NUP50,NUP205,NUP160,NUP88,NUP43,NUPL2,NUP62,NUP93,POM121,AAAS,EIF4E
1269709	tRNA Aminoacylation	3.713e-07	0.000446	1.565e-06	1.2e-05	16	45	EPRS,AARS,MARS,SARS,LARS,FARS2,PPA2,GARS,CARS,HARS,EEF1E1,PPA1,KARS,SARS2,RARS,FARSB
1268716	Synthesis of substrates in N-glycan biosythesis	5.847e-07	0.0007023	2.456e-06	1.883e-05	19	63	ST6GALNAC6,ST3GAL6,ST3GAL2,ST3GAL4,ST3GAL3,UAP1,NEU3,GFPT1,ST3GAL5,NANS,DPM3,TSTA3,ALG5,GMPPB,GMPPA,PMM1,PMM2,NUS1,NANP
1269789	Processive synthesis on the lagging strand	6.658e-07	0.0007997	2.786e-06	2.137e-05	9	15	FEN1,PCNA,POLA2,POLD2,PRIM1,PRIM2,LIG1,RPA1,RPA2
1457788	Neurodegenerative Diseases	7.776e-07	0.0009339	3.231e-06	2.478e-05	11	23	SOD2,CAPN1,CAPN2,CAPNS1,PRDX2,PRDX1,CDC25B,CDC25C,BCL2L11,LMNA,LMNB1
1457789	Deregulated CDK5 triggers multiple neurodegenerative pathways in Alzheimer's disease models	7.776e-07	0.0009339	3.231e-06	2.478e-05	11	23	SOD2,CAPN1,CAPN2,CAPNS1,PRDX2,PRDX1,CDC25B,CDC25C,BCL2L11,LMNA,LMNB1
1270371	Translesion Synthesis by POLH	8.095e-07	0.0009722	3.352e-06	2.571e-05	10	19	RPS27A,NPLOC4,PCNA,VCP,POLH,RFC2,RFC3,RFC4,RPA1,RPA2
1270359	Resolution of Abasic Sites (AP sites)	8.319e-07	0.0009991	3.421e-06	2.624e-05	14	37	FEN1,MPG,APEX1,POLE3,PCNA,PNKP,POLD2,POLE,RFC2,RFC3,RFC4,LIG1,RPA1,RPA2
1270351	Base Excision Repair	8.319e-07	0.0009991	3.421e-06	2.624e-05	14	37	FEN1,MPG,APEX1,POLE3,PCNA,PNKP,POLD2,POLE,RFC2,RFC3,RFC4,LIG1,RPA1,RPA2
1309103	Homologous DNA Pairing and Strand Exchange	1.141e-06	0.001371	4.678e-06	3.587e-05	15	43	BRIP1,RAD51AP1,BARD1,BRCA1,BRCA2,CHEK1,WRN,RAD17,RAD51,RAD51C,RFC2,RFC3,RFC4,RPA1,RPA2
1269920	Hexose transport	1.169e-06	0.001404	4.775e-06	3.662e-05	17	54	SEH1L,NUP85,NUP54,RAE1,SLC2A4,NUP133,NUP50,NUP205,NUP160,NUP88,NUP43,NUPL2,HK1,NUP62,NUP93,POM121,AAAS
1269675	RNA Polymerase II Transcription	1.562e-06	0.001876	6.359e-06	4.876e-05	33	162	SRRM1,MAGOH,MLLT3,THOC7,POLDIP3,THOC3,SNRPB,SNRPD3,RNGTT,EAF2,SSRP1,PAPOLA,RNPS1,SUPT4H1,TAF5,TAF9,TAF10,CLP1,TAF12,NUDT21,GTF2E2,GTF2F1,GTF2F2,GTF2H3,GTF2H4,SUPT16H,U2AF1L4,U2AF1,POLR2D,POLR2F,POLR2J,POLR2L,EIF4A3
1270374	Termination of translesion DNA synthesis	1.792e-06	0.002153	7.273e-06	5.577e-05	13	34	RPS27A,POLE3,USP10,PCNA,UBE2L6,POLD2,POLE,POLH,RFC2,RFC3,RFC4,RPA1,RPA2
1309116	Gap-filling DNA repair synthesis and ligation in GG-NER	2.188e-06	0.002627	8.847e-06	6.784e-05	11	25	RPS27A,POLE3,PCNA,POLD2,POLE,RFC2,RFC3,RFC4,LIG1,RPA1,RPA2
1269775	Inhibition of replication initiation of damaged DNA by RB1/E2F1	2.217e-06	0.002663	8.935e-06	6.852e-05	8	13	TFDP1,TFDP2,POLA2,PPP2CA,PRIM1,PRIM2,RB1,E2F1
1309104	Presynaptic phase of homologous DNA pairing and strand exchange	2.484e-06	0.002983	9.976e-06	7.65e-05	14	40	BRIP1,BARD1,BRCA1,BRCA2,CHEK1,WRN,RAD17,RAD51,RAD51C,RFC2,RFC3,RFC4,RPA1,RPA2
1268761	PERK regulates gene expression	2.563e-06	0.003078	1.026e-05	7.867e-05	12	30	DIS3,ASNS,ATF4,EXOSC7,NFYB,NFYC,EXOSC2,EXOSC8,EIF2AK3,HERPUD1,EXOSC5,DDIT3
1269183	Signaling by the B Cell Receptor (BCR)	2.722e-06	0.003269	1.086e-05	8.328e-05	42	236	RPS27A,PIP5K1B,CUL1,IKBKG,IRS2,GAB1,BAD,PSME4,CALM2,CALM3,CDKN1A,PIK3R2,PSMF1,PPP2CA,PSMA2,PSMA5,PSMA7,PSMB3,PSMB4,PSMB5,PSMB6,PSMB7,PSMC1,PSMC2,PSMC3,PSMC4,PSMC5,PSMD1,PSMD2,PSMD3,PSMD4,PSMD7,PSMD8,IRS1,PSMD9,PSMD10,PSMD11,PSMD12,PSMD13,PSME3,PIP4K2C,PSMD14
1269804	Polo-like kinase mediated events	2.767e-06	0.003323	1.1e-05	8.437e-05	9	17	FOXM1,MYBL2,CCNB1,PKMYT1,CDC25C,CENPF,PLK1,WEE1,LIN54
1270437	HDMs demethylate histones	3.377e-06	0.004056	1.339e-05	0.0001026	16	52	HIST1H4I,HIST1H3A,HIST1H3D,HIST1H3C,HIST1H3E,HIST1H3G,HIST1H3H,HIST1H4A,HIST1H4D,HIST1H4F,HIST1H4J,HIST1H4C,HIST1H4H,HIST1H4B,HIST4H4,HIST1H3F
1309115	Dual Incision in GG-NER	3.48e-06	0.00418	1.375e-05	0.0001054	14	41	RPS27A,CUL4A,POLE3,GTF2H3,GTF2H4,PCNA,POLD2,POLE,DDB1,RFC2,RFC3,RFC4,RPA1,RPA2
1269803	Regulation of PLK1 Activity at G2/M Transition	3.982e-06	0.004782	1.568e-05	0.0001202	22	90	RPS27A,CEP78,CUL1,DCTN2,CEP72,SSNA1,DYNLL1,PLK4,NEDD1,AURKA,CCNB1,PAFAH1B1,DCTN3,TUBA4A,TUBG1,PLK1,CSNK1D,PRKAR2B,CEP57,NDE1,ALMS1,OPTN
1269431	IRS-mediated signalling	4.32e-06	0.005188	1.695e-05	0.00013	49	298	RPS6,RPS27A,ARRB1,IRS2,GAB1,STK11,KSR1,PSME4,CALM2,CALM3,PEBP1,RRAGD,PIK3R2,PSMF1,PPM1A,PPP2CA,PRKAB1,PRKAG1,MAP2K2,PSMA2,PSMA5,PSMA7,PSMB3,PSMB4,PSMB5,PSMB6,PSMB7,PSMC1,PSMC2,PSMC3,PSMC4,PSMC5,PSMD1,PSMD2,PSMD3,PSMD4,PSMD7,PSMD8,IRS1,PSMD9,PSMD10,PSMD11,PSMD12,PSMD13,RHEB,EIF4E,EIF4EBP1,PSME3,PSMD14
1269800	Cyclin A/B1 associated events during G2/M transition	4.475e-06	0.005375	1.751e-05	0.0001343	10	22	FOXM1,CCNA2,CCNB1,PKMYT1,CDC25B,CDC25C,CDK2,PLK1,WEE1,PPP2CA
1269786	Leading Strand Synthesis	4.789e-06	0.005751	1.849e-05	0.0001418	8	14	PCNA,POLA2,POLD2,PRIM1,PRIM2,RFC2,RFC3,RFC4
1269787	Polymerase switching	4.789e-06	0.005751	1.849e-05	0.0001418	8	14	PCNA,POLA2,POLD2,PRIM1,PRIM2,RFC2,RFC3,RFC4
1269861	Polymerase switching on the C-strand of the telomere	4.789e-06	0.005751	1.849e-05	0.0001418	8	14	PCNA,POLA2,POLD2,PRIM1,PRIM2,RFC2,RFC3,RFC4
1269790	Removal of the Flap Intermediate	4.789e-06	0.005751	1.849e-05	0.0001418	8	14	FEN1,PCNA,POLA2,POLD2,PRIM1,PRIM2,RPA1,RPA2
1470927	E3 ubiquitin ligases ubiquitinate target proteins	4.818e-06	0.005786	1.854e-05	0.0001422	14	42	RPS27A,HIST1H2BG,HIST1H2BN,HIST1H2BM,HIST1H2BF,HIST1H2BE,HIST1H2BH,HIST1H2BC,HIST1H2BJ,HIST1H2BB,UBE2B,UBE2D1,UBE2E1,HIST1H2BK
1269772	G1/S-Specific Transcription	5.118e-06	0.006147	1.958e-05	0.0001501	9	18	TFDP1,TFDP2,CCNE1,CDC6,PCNA,TYMS,DHFR,CDT1,E2F1
1270129	Formation of ATP by chemiosmotic coupling	5.118e-06	0.006147	1.958e-05	0.0001501	9	18	ATP5PD,ATP5F1A,ATP5F1B,ATP5F1C,ATP5F1D,ATP5PB,ATP5MC2,ATP5MC3,ATP5PO
1268762	ATF4 activates genes	5.462e-06	0.00656	2.083e-05	0.0001597	11	27	DIS3,ASNS,ATF4,EXOSC7,NFYB,NFYC,EXOSC2,EXOSC8,HERPUD1,EXOSC5,DDIT3
1269429	Insulin receptor signalling cascade	5.75e-06	0.006906	2.185e-05	0.0001676	49	301	RPS6,RPS27A,ARRB1,IRS2,GAB1,STK11,KSR1,PSME4,CALM2,CALM3,PEBP1,RRAGD,PIK3R2,PSMF1,PPM1A,PPP2CA,PRKAB1,PRKAG1,MAP2K2,PSMA2,PSMA5,PSMA7,PSMB3,PSMB4,PSMB5,PSMB6,PSMB7,PSMC1,PSMC2,PSMC3,PSMC4,PSMC5,PSMD1,PSMD2,PSMD3,PSMD4,PSMD7,PSMD8,IRS1,PSMD9,PSMD10,PSMD11,PSMD12,PSMD13,RHEB,EIF4E,EIF4EBP1,PSME3,PSMD14
1269620	IRS-related events triggered by IGF1R	6.317e-06	0.007587	2.386e-05	0.000183	49	302	RPS6,RPS27A,ARRB1,IRS2,GAB1,STK11,KSR1,PSME4,CALM2,CALM3,PEBP1,RRAGD,PIK3R2,PSMF1,PPM1A,PPP2CA,PRKAB1,PRKAG1,MAP2K2,PSMA2,PSMA5,PSMA7,PSMB3,PSMB4,PSMB5,PSMB6,PSMB7,PSMC1,PSMC2,PSMC3,PSMC4,PSMC5,PSMD1,PSMD2,PSMD3,PSMD4,PSMD7,PSMD8,IRS1,PSMD9,PSMD10,PSMD11,PSMD12,PSMD13,RHEB,EIF4E,EIF4EBP1,PSME3,PSMD14
1269618	IGF1R signaling cascade	6.317e-06	0.007587	2.386e-05	0.000183	49	302	RPS6,RPS27A,ARRB1,IRS2,GAB1,STK11,KSR1,PSME4,CALM2,CALM3,PEBP1,RRAGD,PIK3R2,PSMF1,PPM1A,PPP2CA,PRKAB1,PRKAG1,MAP2K2,PSMA2,PSMA5,PSMA7,PSMB3,PSMB4,PSMB5,PSMB6,PSMB7,PSMC1,PSMC2,PSMC3,PSMC4,PSMC5,PSMD1,PSMD2,PSMD3,PSMD4,PSMD7,PSMD8,IRS1,PSMD9,PSMD10,PSMD11,PSMD12,PSMD13,RHEB,EIF4E,EIF4EBP1,PSME3,PSMD14
1269617	Signaling by Type 1 Insulin-like Growth Factor 1 Receptor (IGF1R)	6.935e-06	0.008329	2.611e-05	0.0002002	49	303	RPS6,RPS27A,ARRB1,IRS2,GAB1,STK11,KSR1,PSME4,CALM2,CALM3,PEBP1,RRAGD,PIK3R2,PSMF1,PPM1A,PPP2CA,PRKAB1,PRKAG1,MAP2K2,PSMA2,PSMA5,PSMA7,PSMB3,PSMB4,PSMB5,PSMB6,PSMB7,PSMC1,PSMC2,PSMC3,PSMC4,PSMC5,PSMD1,PSMD2,PSMD3,PSMD4,PSMD7,PSMD8,IRS1,PSMD9,PSMD10,PSMD11,PSMD12,PSMD13,RHEB,EIF4E,EIF4EBP1,PSME3,PSMD14
1269848	APC/C:Cdc20 mediated degradation of Cyclin B	7.32e-06	0.008791	2.747e-05	0.0002107	10	23	RPS27A,ANAPC5,ANAPC7,CDC16,UBE2C,CCNB1,CDC20,CDC27,UBE2D1,UBE2E1
1268855	Diseases of signal transduction	7.55e-06	0.009068	2.825e-05	0.0002166	57	373	RPS27A,ADAM10,MIB1,SEL1L,CUL1,ARRB1,IRS2,GAB1,BAD,HDAC8,KSR1,PSME4,OS9,CCNC,GTF2F1,GTF2F2,PEBP1,CDKN1A,PIK3R2,VCP,PSMF1,POLR2D,BAG4,POLR2F,POLR2J,POLR2L,PPP2CA,MAP2K2,PSMA2,PSMA5,PSMA7,PSMB3,PSMB4,PSMB5,PSMB6,PSMB7,PSMC1,PSMC2,PSMC3,PSMC4,PSMC5,PSMD1,PSMD2,PSMD3,PSMD4,PSMD7,PSMD8,IRS1,PSMD9,PSMD10,PSMD11,PSMD12,PSMD13,BCL2L11,LMNA,PSME3,PSMD14
1268687	Recycling of eIF2:GDP	8.663e-06	0.0104	3.231e-05	0.0002478	6	8	EIF2B4,EIF2B3,EIF2B2,EIF2B5,EIF2S2,EIF2B1
1269843	Phosphorylation of the APC/C	8.997e-06	0.0108	3.335e-05	0.0002557	9	19	ANAPC5,ANAPC7,CDC16,UBE2C,CCNB1,CDC27,UBE2D1,UBE2E1,PLK1
1269850	Conversion from APC/C:Cdc20 to APC/C:Cdh1 in late anaphase	8.997e-06	0.0108	3.335e-05	0.0002557	9	19	FZR1,ANAPC5,ANAPC7,CDC16,UBE2C,CDC20,CDC27,UBE2D1,UBE2E1
1383018	AURKA Activation by TPX2	1.03e-05	0.01236	3.804e-05	0.0002917	19	75	CEP78,DCTN2,CEP72,SSNA1,TPX2,DYNLL1,PLK4,NEDD1,AURKA,PAFAH1B1,DCTN3,TUBA4A,TUBG1,PLK1,CSNK1D,PRKAR2B,CEP57,NDE1,ALMS1
1269712	Deadenylation-dependent mRNA decay	1.26e-05	0.01513	4.641e-05	0.0003559	16	57	CNOT6,DCPS,PABPC1,DIS3,LSM2,EXOSC7,HBS1L,LSM3,EXOSC2,LSM6,EXOSC8,LSM4,EIF4A3,EXOSC5,EIF4A1,EIF4E
1269761	Inhibition of the proteolytic activity of APC/C required for the onset of anaphase by mitotic spindle checkpoint components	1.513e-05	0.01817	5.541e-05	0.0004249	9	20	ANAPC5,ANAPC7,CDC16,UBE2C,CDC20,CDC27,UBE2D1,UBE2E1,MAD2L1
1269762	Inactivation of APC/C via direct inhibition of the APC/C complex	1.513e-05	0.01817	5.541e-05	0.0004249	9	20	ANAPC5,ANAPC7,CDC16,UBE2C,CDC20,CDC27,UBE2D1,UBE2E1,MAD2L1
1270135	Purine ribonucleoside monophosphate biosynthesis	1.634e-05	0.01963	5.967e-05	0.0004575	7	12	PAICS,ATIC,GART,GMPS,PFAS,PPAT,IMPDH2
1270370	Translesion synthesis by REV1	1.759e-05	0.02113	6.403e-05	0.000491	8	16	RPS27A,MAD2L2,PCNA,RFC2,RFC3,RFC4,RPA1,RPA2
1269847	APC-Cdc20 mediated degradation of Nek2A	1.788e-05	0.02147	6.486e-05	0.0004974	10	25	RPS27A,ANAPC5,ANAPC7,CDC16,UBE2C,CDC20,CDC27,UBE2D1,UBE2E1,MAD2L1
1269691	mRNA Splicing - Minor Pathway	2.104e-05	0.02526	7.61e-05	0.0005835	15	53	SF3B4,LSM2,SNRPB,SNRPD1,SNRPD2,SNRPD3,TXNL4A,GTF2F1,GTF2F2,EFTUD2,POLR2D,POLR2F,POLR2J,POLR2L,SF3B5
1268722	N-glycan trimming in the ER and Calnexin/Calreticulin cycle	2.302e-05	0.02764	8.301e-05	0.0006366	12	36	RPS27A,SEL1L,EDEM2,OS9,PDIA3,RNF139,MAN1B1,VCP,PRKCSH,PSMC1,UBXN1,RNF5
1269758	Mitotic Spindle Checkpoint	2.45e-05	0.02943	8.811e-05	0.0006756	9	21	ANAPC5,ANAPC7,CDC16,UBE2C,CDC20,CDC27,UBE2D1,UBE2E1,MAD2L1
1269428	Signaling by Insulin receptor	2.462e-05	0.02957	8.826e-05	0.0006768	50	326	RPS6,RPS27A,ARRB1,IRS2,GAB1,STK11,KSR1,PSME4,CALM2,CALM3,ATP6V0D1,PEBP1,RRAGD,PIK3R2,PSMF1,PPM1A,PPP2CA,PRKAB1,PRKAG1,MAP2K2,PSMA2,PSMA5,PSMA7,PSMB3,PSMB4,PSMB5,PSMB6,PSMB7,PSMC1,PSMC2,PSMC3,PSMC4,PSMC5,PSMD1,PSMD2,PSMD3,PSMD4,PSMD7,PSMD8,IRS1,PSMD9,PSMD10,PSMD11,PSMD12,PSMD13,RHEB,EIF4E,EIF4EBP1,PSME3,PSMD14
1268846	Cilium Assembly	2.648e-05	0.0318	9.464e-05	0.0007258	34	192	ARL6,CEP78,IFT20,DCTN2,CCT4,CCT2,ARL3,CCT5,CEP72,SSNA1,CCT8,DYNLL1,EXOC1,PLK4,NEDD1,TCP1,B9D2,PAFAH1B1,DCTN3,PDE6D,KIF24,TUBA4A,TUBG1,PLK1,CSNK1D,DYNLL2,PRKAR2B,CEP57,IFT140,AHI1,NDE1,ALMS1,WDR34,WDR60
1270373	Translesion synthesis by POLI	3.077e-05	0.03696	0.0001093	0.0008385	8	17	RPS27A,MAD2L2,PCNA,RFC2,RFC3,RFC4,RPA1,RPA2
1270372	Translesion synthesis by POLK	3.077e-05	0.03696	0.0001093	0.0008385	8	17	RPS27A,MAD2L2,PCNA,RFC2,RFC3,RFC4,RPA1,RPA2
1269614	WNT5A-dependent internalization of FZD2, FZD5 and ROR2	3.283e-05	0.03942	0.0001163	0.0008918	7	13	AP2A1,AP2A2,AP2B1,AP2M1,AP2S1,CLTB,CLTC
1269805	Centrosome maturation	4.006e-05	0.04811	0.0001411	0.001082	19	82	CEP78,DCTN2,CEP72,SSNA1,DYNLL1,PLK4,TUBGCP2,NEDD1,CCNB1,PAFAH1B1,DCTN3,TUBA4A,TUBG1,PLK1,CSNK1D,PRKAR2B,CEP57,NDE1,ALMS1
1269806	Recruitment of mitotic centrosome proteins and complexes	4.006e-05	0.04811	0.0001411	0.001082	19	82	CEP78,DCTN2,CEP72,SSNA1,DYNLL1,PLK4,TUBGCP2,NEDD1,CCNB1,PAFAH1B1,DCTN3,TUBA4A,TUBG1,PLK1,CSNK1D,PRKAR2B,CEP57,NDE1,ALMS1
1270268	Intrinsic Pathway for Apoptosis	4.512e-05	0.05419	0.0001585	0.001215	13	44	DYNLL1,BBC3,BAD,BAX,BCL2L1,NMT1,CASP3,TFDP1,TFDP2,YWHAH,DYNLL2,BCL2L11,E2F1
1268726	ER to Golgi Anterograde Transport	4.734e-05	0.05685	0.0001658	0.001271	26	134	TFG,SEC23A,SEC13,ANK1,COPZ1,DCTN2,FOLR1,ARF5,ARFGAP2,DYNLL1,TRAPPC3,NAPA,ANKRD28,TMED2,SEC23IP,DCTN3,COPE,COPB2,TRAPPC1,COG4,PPP6C,CSNK1D,DYNLL2,TMED9,CNIH3,SAR1B
1269771	Phosphorylation of proteins involved in G1/S transition by active Cyclin E:Cdk2 complexes	5.585e-05	0.06707	0.000195	0.001495	4	4	CCNE1,CCNE2,CDK2,RB1
1269106	Nef Mediated CD8 Down-regulation	7.756e-05	0.09314	0.00027	0.00207	5	7	AP2A1,AP2A2,AP2B1,AP2M1,AP2S1
1269809	Loss of Nlp from mitotic centrosomes	7.833e-05	0.09407	0.0002711	0.002079	17	72	CEP78,DCTN2,CEP72,SSNA1,DYNLL1,PLK4,NEDD1,PAFAH1B1,DCTN3,TUBA4A,TUBG1,PLK1,CSNK1D,PRKAR2B,CEP57,NDE1,ALMS1
1269808	Loss of proteins required for interphase microtubule organization from the centrosome	7.833e-05	0.09407	0.0002711	0.002079	17	72	CEP78,DCTN2,CEP72,SSNA1,DYNLL1,PLK4,NEDD1,PAFAH1B1,DCTN3,TUBA4A,TUBG1,PLK1,CSNK1D,PRKAR2B,CEP57,NDE1,ALMS1
1269071	HIV Transcription Initiation	9.63e-05	0.1157	0.0003277	0.002513	13	47	TAF5,TAF9,TAF10,TAF12,GTF2E2,GTF2F1,GTF2F2,GTF2H3,GTF2H4,POLR2D,POLR2F,POLR2J,POLR2L
1269679	RNA Polymerase II Transcription Initiation	9.63e-05	0.1157	0.0003277	0.002513	13	47	TAF5,TAF9,TAF10,TAF12,GTF2E2,GTF2F1,GTF2F2,GTF2H3,GTF2H4,POLR2D,POLR2F,POLR2J,POLR2L
1269678	RNA Polymerase II Transcription Initiation And Promoter Clearance	9.63e-05	0.1157	0.0003277	0.002513	13	47	TAF5,TAF9,TAF10,TAF12,GTF2E2,GTF2F1,GTF2F2,GTF2H3,GTF2H4,POLR2D,POLR2F,POLR2J,POLR2L
1269072	RNA Polymerase II HIV Promoter Escape	9.63e-05	0.1157	0.0003277	0.002513	13	47	TAF5,TAF9,TAF10,TAF12,GTF2E2,GTF2F1,GTF2F2,GTF2H3,GTF2H4,POLR2D,POLR2F,POLR2J,POLR2L
1269680	RNA Polymerase II Promoter Escape	9.63e-05	0.1157	0.0003277	0.002513	13	47	TAF5,TAF9,TAF10,TAF12,GTF2E2,GTF2F1,GTF2F2,GTF2H3,GTF2H4,POLR2D,POLR2F,POLR2J,POLR2L
1269677	RNA Polymerase II Transcription Pre-Initiation And Promoter Opening	9.63e-05	0.1157	0.0003277	0.002513	13	47	TAF5,TAF9,TAF10,TAF12,GTF2E2,GTF2F1,GTF2F2,GTF2H3,GTF2H4,POLR2D,POLR2F,POLR2J,POLR2L

## Sheet: D12
ID	Name	p-value	q-value Bonferroni	q-value FDR B&H	q-value FDR B&Y	Hit Count in Query List	Hit Count in Genome	Hit in Query List
1269741	Cell Cycle	1.9e-73	1.514e-70	1.514e-70	1.099e-69	102	624	KNTC1,CDKN2D,KIF18A,RNF168,CENPN,NDE1,CENPL,CENPF,LIN54,SPC25,CKAP5,BARD1,MCM2,CHEK1,MCM10,NEDD1,HIST1H4I,DSN1,GINS1,SYCE2,CENPP,FZR1,HIST1H2AB,HIST1H2BN,HIST1H2BM,HIST1H2BF,NCAPG,HIST1H2BE,HIST1H2BH,HIST1H2BC,HIST2H2BE,HIST1H3A,HIST1H3D,ALMS1,BRCA1,HIST1H3C,HIST1H3E,HIST4H4,BRCA2,HIST1H3H,HIST1H4A,HIST1H4F,HIST1H4J,HIST1H4C,HIST1H4H,DBF4,HIST1H4B,DHFR,FEN1,NUP160,HIST1H2BK,RAD21,FOXM1,HIST1H3F,H…
1269763	Cell Cycle, Mitotic	7.904e-69	6.3e-66	3.15e-66	2.286e-65	92	517	KNTC1,CDKN2D,KIF18A,CENPN,NDE1,CENPL,CENPF,LIN54,SPC25,CKAP5,MCM2,MCM10,NEDD1,HIST1H4I,DSN1,GINS1,CENPP,FZR1,HIST1H2AB,HIST1H2BN,HIST1H2BM,HIST1H2BF,NCAPG,HIST1H2BE,HIST1H2BH,HIST1H2BC,HIST2H2BE,HIST1H3A,HIST1H3D,ALMS1,HIST1H3C,HIST1H3E,HIST4H4,HIST1H3H,HIST1H4A,HIST1H4F,HIST1H4J,HIST1H4C,HIST1H4H,DBF4,HIST1H4B,DHFR,FEN1,NUP160,HIST1H2BK,RAD21,FOXM1,HIST1H3F,HIST1H2BJ,ZWILCH,GINS3,PSMF1,CENPT,RB1…
1269509	RHO GTPase Effectors	8.297e-41	6.613e-38	2.204e-38	1.6e-37	55	295	KNTC1,KIF18A,CENPN,NDE1,CENPL,CENPF,ACTB,SPC25,CKAP5,HIST1H4I,DSN1,CENPP,HIST1H2AB,HIST1H2BN,HIST1H2BM,HIST1H2BF,HIST1H2BE,HIST1H2BH,HIST1H2BC,HIST2H2BE,HIST1H3A,HIST1H3D,HIST1H3C,HIST1H3E,HIST4H4,HIST1H3H,HIST1H4A,HIST1H4F,HIST1H4J,HIST1H4C,HIST1H4H,HIST1H4B,KIF14,IQGAP3,NUP160,HIST1H2BK,HIST1H3F,HIST1H2BJ,ZWILCH,CENPT,CALM3,HIST3H2BB,CIT,YWHAH,ZWINT,ITGB3BP,PPP2R1B,PAFAH1B1,CENPI,H2AFX,HIST1H2B…
1269810	M Phase	2.467e-38	1.966e-35	4.915e-36	3.567e-35	54	311	KNTC1,KIF18A,CENPN,NDE1,CENPL,CENPF,SPC25,CKAP5,HIST1H4I,DSN1,CENPP,HIST1H2AB,HIST1H2BN,HIST1H2BM,HIST1H2BF,NCAPG,HIST1H2BE,HIST1H2BH,HIST1H2BC,HIST2H2BE,HIST1H3A,HIST1H3D,HIST1H3C,HIST1H3E,HIST4H4,HIST1H3H,HIST1H4A,HIST1H4F,HIST1H4J,HIST1H4C,HIST1H4H,HIST1H4B,NUP160,HIST1H2BK,RAD21,HIST1H3F,HIST1H2BJ,ZWILCH,PSMF1,CENPT,RB1,HIST3H2BB,SMC4,ZWINT,ITGB3BP,PPP2R1B,LMNA,PAFAH1B1,CENPI,H2AFX,HIST1H2BB,…
1269507	Signaling by Rho GTPases	4.555e-37	3.63e-34	7.26e-35	5.27e-34	60	430	KNTC1,KIF18A,CENPN,NDE1,NET1,CENPL,CENPF,ACTB,SPC25,CKAP5,HIST1H4I,DSN1,CENPP,HIST1H2AB,HIST1H2BN,HIST1H2BM,HIST1H2BF,HIST1H2BE,HIST1H2BH,HIST1H2BC,HIST2H2BE,HIST1H3A,HIST1H3D,HIST1H3C,HIST1H3E,HIST4H4,HIST1H3H,HIST1H4A,HIST1H4F,HIST1H4J,HIST1H4C,HIST1H4H,HIST1H4B,PIK3R2,KIF14,IQGAP3,NUP160,ARHGAP21,VAV2,HIST1H2BK,HIST1H3F,HIST1H2BJ,ZWILCH,CENPT,CALM3,HIST3H2BB,ECT2,CIT,YWHAH,ZWINT,ITGB3BP,PPP2R1…
1269740	DNA methylation	9.845e-34	7.846e-31	1.308e-31	9.492e-31	29	66	HIST1H4I,HIST1H2AB,HIST1H2BN,HIST1H2BM,HIST1H2BF,HIST1H2BE,HIST1H2BH,HIST1H2BC,HIST2H2BE,HIST1H3A,HIST1H3D,HIST1H3C,HIST1H3E,HIST4H4,HIST1H3H,HIST1H4A,HIST1H4F,HIST1H4J,HIST1H4C,HIST1H4H,HIST1H4B,HIST1H2BK,DNMT1,HIST1H3F,HIST1H2BJ,HIST3H2BB,H2AFX,HIST1H2BB,H3F3B
1269813	Condensation of Prophase Chromosomes	2.396e-33	1.91e-30	2.649e-31	1.923e-30	30	75	HIST1H4I,HIST1H2AB,HIST1H2BN,HIST1H2BM,HIST1H2BF,HIST1H2BE,HIST1H2BH,HIST1H2BC,HIST2H2BE,HIST1H3A,HIST1H3D,HIST1H3C,HIST1H3E,HIST4H4,HIST1H3H,HIST1H4A,HIST1H4F,HIST1H4J,HIST1H4C,HIST1H4H,HIST1H4B,HIST1H2BK,HIST1H3F,HIST1H2BJ,RB1,HIST3H2BB,SMC4,H2AFX,HIST1H2BB,H3F3B
1309099	Homology Directed Repair	2.659e-33	2.119e-30	2.649e-31	1.923e-30	37	140	RNF168,BARD1,CHEK1,HIST1H4I,HIST1H2BN,HIST1H2BM,HIST1H2BF,HIST1H2BE,HIST1H2BH,HIST1H2BC,HIST2H2BE,BRCA1,HIST4H4,BRCA2,HIST1H4A,HIST1H4F,HIST1H4J,HIST1H4C,HIST1H4H,HIST1H4B,TIPIN,FEN1,HIST1H2BK,HIST1H2BJ,POLE,POLH,HIST3H2BB,WRN,XRCC3,RFC5,CCNA2,RAD51AP1,H2AFX,HIST1H2BB,POLD3,RPA3,PCNA
1269865	Meiosis	6.64e-33	5.292e-30	5.88e-31	4.268e-30	35	122	HIST1H4I,SYCE2,HIST1H2AB,HIST1H2BN,HIST1H2BM,HIST1H2BF,HIST1H2BE,HIST1H2BH,HIST1H2BC,HIST2H2BE,HIST1H3A,HIST1H3D,BRCA1,HIST1H3C,HIST1H3E,HIST4H4,BRCA2,HIST1H3H,HIST1H4A,HIST1H4F,HIST1H4J,HIST1H4C,HIST1H4H,HIST1H4B,HIST1H2BK,RAD21,HIST1H3F,HIST1H2BJ,HIST3H2BB,LMNA,H2AFX,HIST1H2BB,H3F3B,RPA3,STAG3
1309100	HDR through Homologous Recombination (HR) or Single Strand Annealing (SSA)	1.081e-32	8.617e-30	8.617e-31	6.255e-30	36	134	RNF168,BARD1,CHEK1,HIST1H4I,HIST1H2BN,HIST1H2BM,HIST1H2BF,HIST1H2BE,HIST1H2BH,HIST1H2BC,HIST2H2BE,BRCA1,HIST4H4,BRCA2,HIST1H4A,HIST1H4F,HIST1H4J,HIST1H4C,HIST1H4H,HIST1H4B,TIPIN,HIST1H2BK,HIST1H2BJ,POLE,POLH,HIST3H2BB,WRN,XRCC3,RFC5,CCNA2,RAD51AP1,H2AFX,HIST1H2BB,POLD3,RPA3,PCNA
1269659	RNA Polymerase I Promoter Opening	1.581e-32	1.26e-29	1.146e-30	8.317e-30	28	64	HIST1H4I,HIST1H2AB,HIST1H2BN,HIST1H2BM,HIST1H2BF,HIST1H2BE,HIST1H2BH,HIST1H2BC,HIST2H2BE,HIST1H3A,HIST1H3D,HIST1H3C,HIST1H3E,HIST4H4,HIST1H3H,HIST1H4A,HIST1H4F,HIST1H4J,HIST1H4C,HIST1H4H,HIST1H4B,HIST1H2BK,HIST1H3F,HIST1H2BJ,HIST3H2BB,H2AFX,HIST1H2BB,H3F3B
1270426	Cellular Senescence	2.548e-32	2.031e-29	1.692e-30	1.228e-29	41	197	CDKN2D,HIST1H4I,FZR1,HIST1H2AB,HIST1H2BN,HIST1H2BM,HIST1H2BF,HIST1H2BE,HIST1H2BH,HIST1H2BC,HIST2H2BE,HIST1H3A,HIST1H3D,HIST1H3C,HIST1H3E,HIST4H4,HIST1H3H,HIST1H4A,HIST1H4F,HIST1H4J,HIST1H4C,HIST1H4H,HIST1H4B,HIST1H2BK,HIST1H3F,HIST1H2BJ,RB1,HIST3H2BB,E2F1,E2F2,TFDP1,TFDP2,CCNA2,CCNE2,HIST1H1C,HIST1H1B,H2AFX,HIST1H2BB,H3F3B,HIST1H1A,MAP2K3
1269866	Meiotic recombination	3.364e-32	2.681e-29	2.062e-30	1.497e-29	31	89	HIST1H4I,HIST1H2AB,HIST1H2BN,HIST1H2BM,HIST1H2BF,HIST1H2BE,HIST1H2BH,HIST1H2BC,HIST2H2BE,HIST1H3A,HIST1H3D,BRCA1,HIST1H3C,HIST1H3E,HIST4H4,BRCA2,HIST1H3H,HIST1H4A,HIST1H4F,HIST1H4J,HIST1H4C,HIST1H4H,HIST1H4B,HIST1H2BK,HIST1H3F,HIST1H2BJ,HIST3H2BB,H2AFX,HIST1H2BB,H3F3B,RPA3
1270350	DNA Repair	4.347e-32	3.464e-29	2.474e-30	1.796e-29	49	319	RNF168,UBE2L6,ACTB,BARD1,CHEK1,HIST1H4I,DDB1,FANCD2,HIST1H2BN,HIST1H2BM,HIST1H2BF,HIST1H2BE,HIST1H2BH,HIST1H2BC,HIST2H2BE,BRCA1,HIST4H4,BRCA2,HIST1H4A,HIST1H4F,HIST1H4J,HIST1H4C,HIST1H4H,HIST1H4B,TIPIN,FEN1,USP7,HIST1H2BK,MPG,RAD23A,CUL4A,HIST1H2BJ,POLE,POLH,HIST3H2BB,WRN,XRCC3,RFC5,NPLOC4,CCNA2,RAD51AP1,MSH6,FANCI,CHEK2,H2AFX,HIST1H2BB,POLD3,RPA3,PCNA
1269853	Chromosome Maintenance	9.014e-32	7.184e-29	4.79e-30	3.477e-29	33	110	CENPN,CENPL,HIST1H4I,CENPP,HIST1H2AB,HIST1H2BN,HIST1H2BM,HIST1H2BF,HIST1H2BE,HIST1H2BH,HIST1H2BC,HIST2H2BE,HIST4H4,HIST1H4A,HIST1H4F,HIST1H4J,HIST1H4C,HIST1H4H,HIST1H4B,FEN1,HIST1H2BK,HIST1H2BJ,CENPT,POLE,HIST3H2BB,RFC5,ITGB3BP,CENPI,H2AFX,HIST1H2BB,POLD3,RPA3,PCNA
1269735	PRC2 methylates histones and DNA	9.777e-32	7.792e-29	4.87e-30	3.535e-29	29	75	HIST1H4I,HIST1H2AB,HIST1H2BN,HIST1H2BM,HIST1H2BF,HIST1H2BE,HIST1H2BH,HIST1H2BC,HIST2H2BE,HIST1H3A,HIST1H3D,HIST1H3C,HIST1H3E,HIST4H4,HIST1H3H,HIST1H4A,HIST1H4F,HIST1H4J,HIST1H4C,HIST1H4H,HIST1H4B,HIST1H2BK,DNMT1,HIST1H3F,HIST1H2BJ,HIST3H2BB,H2AFX,HIST1H2BB,H3F3B
1268677	Metabolism of proteins	1.185e-31	9.447e-29	5.557e-30	4.034e-29	100	1631	MGAT4B,UAP1,SNX3,ABCA3,RNF168,UBE2L6,ACHE,RAB8B,ACTB,BARD1,GCNT1,HIST1H4I,DDIT3,ADD1,FN3K,YOD1,HIST1H2AB,OTUB2,HIST1H2BN,HIST1H2BM,HIST1H2BF,HIST1H2BE,HIST1H2BH,ADRB2,HIST1H2BC,HIST2H2BE,HIST1H3A,HIST1H3D,BRCA1,HIST1H3C,UBE2H,HIST1H3E,HIST4H4,ST3GAL6,HIST1H3H,ST3GAL5,JOSD2,HIST1H4A,HIST1H4F,HIST1H4J,HIST1H4C,HIST1H4H,HIST1H4B,UCHL5,USP7,JOSD1,MMP2,GNB3,USP15,UBE2E3,NUP160,RABGGTB,HIST1H2BK,TBCD,R…
1269513	Activated PKN1 stimulates transcription of AR (androgen receptor) regulated genes KLK2 and KLK3	1.325e-31	1.056e-28	5.867e-30	4.259e-29	28	68	HIST1H4I,HIST1H2AB,HIST1H2BN,HIST1H2BM,HIST1H2BF,HIST1H2BE,HIST1H2BH,HIST1H2BC,HIST2H2BE,HIST1H3A,HIST1H3D,HIST1H3C,HIST1H3E,HIST4H4,HIST1H3H,HIST1H4A,HIST1H4F,HIST1H4J,HIST1H4C,HIST1H4H,HIST1H4B,HIST1H2BK,HIST1H3F,HIST1H2BJ,HIST3H2BB,H2AFX,HIST1H2BB,H3F3B
1309095	DNA Double-Strand Break Repair	2.598e-31	2.071e-28	1.09e-29	7.911e-29	38	169	RNF168,BARD1,CHEK1,HIST1H4I,HIST1H2BN,HIST1H2BM,HIST1H2BF,HIST1H2BE,HIST1H2BH,HIST1H2BC,HIST2H2BE,BRCA1,HIST4H4,BRCA2,HIST1H4A,HIST1H4F,HIST1H4J,HIST1H4C,HIST1H4H,HIST1H4B,TIPIN,FEN1,HIST1H2BK,HIST1H2BJ,POLE,POLH,HIST3H2BB,WRN,XRCC3,RFC5,CCNA2,RAD51AP1,CHEK2,H2AFX,HIST1H2BB,POLD3,RPA3,PCNA
1269738	SIRT1 negatively regulates rRNA Expression	3.604e-31	2.872e-28	1.436e-29	1.042e-28	28	70	HIST1H4I,HIST1H2AB,HIST1H2BN,HIST1H2BM,HIST1H2BF,HIST1H2BE,HIST1H2BH,HIST1H2BC,HIST2H2BE,HIST1H3A,HIST1H3D,HIST1H3C,HIST1H3E,HIST4H4,HIST1H3H,HIST1H4A,HIST1H4F,HIST1H4J,HIST1H4C,HIST1H4H,HIST1H4B,HIST1H2BK,HIST1H3F,HIST1H2BJ,HIST3H2BB,H2AFX,HIST1H2BB,H3F3B
1270428	Oxidative Stress Induced Senescence	7.668e-31	6.111e-28	2.91e-29	2.112e-28	34	127	CDKN2D,HIST1H4I,HIST1H2AB,HIST1H2BN,HIST1H2BM,HIST1H2BF,HIST1H2BE,HIST1H2BH,HIST1H2BC,HIST2H2BE,HIST1H3A,HIST1H3D,HIST1H3C,HIST1H3E,HIST4H4,HIST1H3H,HIST1H4A,HIST1H4F,HIST1H4J,HIST1H4C,HIST1H4H,HIST1H4B,HIST1H2BK,HIST1H3F,HIST1H2BJ,HIST3H2BB,E2F1,E2F2,TFDP1,TFDP2,H2AFX,HIST1H2BB,H3F3B,MAP2K3
1269742	Cell Cycle Checkpoints	1.865e-30	1.487e-27	6.758e-29	4.905e-28	40	204	RNF168,BARD1,MCM2,CHEK1,MCM10,HIST1H4I,HIST1H2BN,HIST1H2BM,HIST1H2BF,HIST1H2BE,HIST1H2BH,HIST1H2BC,HIST2H2BE,BRCA1,HIST4H4,HIST1H4A,HIST1H4F,HIST1H4J,HIST1H4C,HIST1H4H,DBF4,HIST1H4B,HIST1H2BK,HIST1H2BJ,PSMF1,GTSE1,HIST3H2BB,WRN,RFC5,YWHAH,CCNA2,CCNE2,CHEK2,H2AFX,HIST1H2BB,PSME3,CDC6,CDC25C,RPA3,MAD2L1
1269512	RHO GTPases activate PKNs	7.406e-30	5.903e-27	2.46e-28	1.785e-27	30	94	HIST1H4I,HIST1H2AB,HIST1H2BN,HIST1H2BM,HIST1H2BF,HIST1H2BE,HIST1H2BH,HIST1H2BC,HIST2H2BE,HIST1H3A,HIST1H3D,HIST1H3C,HIST1H3E,HIST4H4,HIST1H3H,HIST1H4A,HIST1H4F,HIST1H4J,HIST1H4C,HIST1H4H,HIST1H4B,HIST1H2BK,HIST1H3F,HIST1H2BJ,HIST3H2BB,YWHAH,H2AFX,HIST1H2BB,H3F3B,CDC25C
1339126	B-WICH complex positively regulates rRNA expression	7.406e-30	5.903e-27	2.46e-28	1.785e-27	30	94	ACTB,HIST1H4I,HIST1H2AB,HIST1H2BN,HIST1H2BM,HIST1H2BF,HIST1H2BE,HIST1H2BH,HIST1H2BC,HIST2H2BE,HIST1H3A,HIST1H3D,HIST1H3C,HIST1H3E,HIST4H4,HIST1H3H,HIST1H4A,HIST1H4F,HIST1H4J,HIST1H4C,HIST1H4H,HIST1H4B,DEK,HIST1H2BK,HIST1H3F,HIST1H2BJ,HIST3H2BB,H2AFX,HIST1H2BB,H3F3B
1383084	ERCC6 (CSB) and EHMT2 (G9a) positively regulate rRNA expression	9.059e-30	7.22e-27	2.888e-28	2.096e-27	28	77	HIST1H4I,HIST1H2AB,HIST1H2BN,HIST1H2BM,HIST1H2BF,HIST1H2BE,HIST1H2BH,HIST1H2BC,HIST2H2BE,HIST1H3A,HIST1H3D,HIST1H3C,HIST1H3E,HIST4H4,HIST1H3H,HIST1H4A,HIST1H4F,HIST1H4J,HIST1H4C,HIST1H4H,HIST1H4B,HIST1H2BK,HIST1H3F,HIST1H2BJ,HIST3H2BB,H2AFX,HIST1H2BB,H3F3B
1269753	G2/M Checkpoints	9.634e-30	7.679e-27	2.953e-28	2.144e-27	37	172	RNF168,BARD1,MCM2,CHEK1,MCM10,HIST1H4I,HIST1H2BN,HIST1H2BM,HIST1H2BF,HIST1H2BE,HIST1H2BH,HIST1H2BC,HIST2H2BE,BRCA1,HIST4H4,HIST1H4A,HIST1H4F,HIST1H4J,HIST1H4C,HIST1H4H,DBF4,HIST1H4B,HIST1H2BK,HIST1H2BJ,PSMF1,GTSE1,HIST3H2BB,WRN,RFC5,YWHAH,CHEK2,H2AFX,HIST1H2BB,PSME3,CDC6,CDC25C,RPA3
1270414	Cellular responses to stress	1.256e-29	1.001e-26	3.706e-28	2.69e-27	54	454	CDKN2D,TSC1,GABARAPL2,HIST1H4I,FZR1,HIST1H2AB,HIST1H2BN,HIST1H2BM,HIST1H2BF,HIST1H2BE,HIST1H2BH,HIST1H2BC,HIST2H2BE,GABARAPL1,HIST1H3A,HIST1H3D,HIST1H3C,HIST1H3E,HIST4H4,HIST1H3H,HIST1H4A,HIST1H4F,HIST1H4J,HIST1H4C,HIST1H4H,HIST1H4B,ATG9A,ULK1,MAP1LC3B,NUP160,HIST1H2BK,HIST1H3F,DNAJB1,HIST1H2BJ,PSMF1,WIPI1,RB1,HIST3H2BB,E2F1,E2F2,TFDP1,TFDP2,CCNA2,CCNE2,PRKAB1,HIST1H1C,HIST1H1B,H2AFX,HIST1H2BB,H3…
1269754	G2/M DNA damage checkpoint	1.527e-29	1.217e-26	4.347e-28	3.155e-27	30	96	RNF168,BARD1,CHEK1,HIST1H4I,HIST1H2BN,HIST1H2BM,HIST1H2BF,HIST1H2BE,HIST1H2BH,HIST1H2BC,HIST2H2BE,BRCA1,HIST4H4,HIST1H4A,HIST1H4F,HIST1H4J,HIST1H4C,HIST1H4H,HIST1H4B,HIST1H2BK,HIST1H2BJ,HIST3H2BB,WRN,RFC5,YWHAH,CHEK2,H2AFX,HIST1H2BB,CDC25C,RPA3
1269854	Nucleosome assembly	5.686e-29	4.532e-26	1.511e-27	1.097e-26	27	73	CENPN,CENPL,HIST1H4I,CENPP,HIST1H2AB,HIST1H2BN,HIST1H2BM,HIST1H2BF,HIST1H2BE,HIST1H2BH,HIST1H2BC,HIST2H2BE,HIST4H4,HIST1H4A,HIST1H4F,HIST1H4J,HIST1H4C,HIST1H4H,HIST1H4B,HIST1H2BK,HIST1H2BJ,CENPT,HIST3H2BB,ITGB3BP,CENPI,H2AFX,HIST1H2BB
1269855	Deposition of new CENPA-containing nucleosomes at the centromere	5.686e-29	4.532e-26	1.511e-27	1.097e-26	27	73	CENPN,CENPL,HIST1H4I,CENPP,HIST1H2AB,HIST1H2BN,HIST1H2BM,HIST1H2BF,HIST1H2BE,HIST1H2BH,HIST1H2BC,HIST2H2BE,HIST4H4,HIST1H4A,HIST1H4F,HIST1H4J,HIST1H4C,HIST1H4H,HIST1H4B,HIST1H2BK,HIST1H2BJ,CENPT,HIST3H2BB,ITGB3BP,CENPI,H2AFX,HIST1H2BB
1270431	Senescence-Associated Secretory Phenotype (SASP)	8.439e-29	6.726e-26	2.17e-27	1.575e-26	31	111	CDKN2D,HIST1H4I,FZR1,HIST1H2AB,HIST1H2BN,HIST1H2BM,HIST1H2BF,HIST1H2BE,HIST1H2BH,HIST1H2BC,HIST2H2BE,HIST1H3A,HIST1H3D,HIST1H3C,HIST1H3E,HIST4H4,HIST1H3H,HIST1H4A,HIST1H4F,HIST1H4J,HIST1H4C,HIST1H4H,HIST1H4B,HIST1H2BK,HIST1H3F,HIST1H2BJ,HIST3H2BB,CCNA2,H2AFX,HIST1H2BB,H3F3B
1269169	Amyloid fiber formation	1.201e-28	9.569e-26	2.99e-27	2.171e-26	30	102	UBE2L6,HIST1H4I,HIST1H2AB,HIST1H2BN,HIST1H2BM,HIST1H2BF,HIST1H2BE,HIST1H2BH,HIST1H2BC,HIST2H2BE,HIST1H3A,HIST1H3D,HIST1H3C,HIST1H3E,HIST4H4,HIST1H3H,HIST1H4A,HIST1H4F,HIST1H4J,HIST1H4C,HIST1H4H,HIST1H4B,HIST1H2BK,HIST1H3F,HIST1H2BJ,HIST3H2BB,H2AFX,HIST1H2BB,H3F3B,SNCA
1270436	HDACs deacetylate histones	2.136e-28	1.702e-25	5.159e-27	3.744e-26	29	94	HIST1H4I,SAP30,HIST1H2AB,HIST1H2BN,HIST1H2BM,HIST1H2BF,HIST1H2BE,HIST1H2BH,HIST1H2BC,HIST2H2BE,HIST1H3A,HIST1H3D,HIST1H3C,HIST1H3E,HIST4H4,HIST1H3H,HIST1H4A,HIST1H4F,HIST1H4J,HIST1H4C,HIST1H4H,HIST1H4B,HIST1H2BK,HIST1H3F,HIST1H2BJ,HIST3H2BB,GPS2,HIST2H2AB,HIST1H2BB
1269739	NoRC negatively regulates rRNA expression	8.16e-28	6.504e-25	1.913e-26	1.389e-25	30	108	HIST1H4I,SAP30,HIST1H2AB,HIST1H2BN,HIST1H2BM,HIST1H2BF,HIST1H2BE,HIST1H2BH,HIST1H2BC,HIST2H2BE,HIST1H3A,HIST1H3D,HIST1H3C,HIST1H3E,HIST4H4,HIST1H3H,HIST1H4A,HIST1H4F,HIST1H4J,HIST1H4C,HIST1H4H,HIST1H4B,HIST1H2BK,DNMT1,HIST1H3F,HIST1H2BJ,HIST3H2BB,H2AFX,HIST1H2BB,H3F3B
1269811	Mitotic Prophase	9.478e-28	7.554e-25	2.158e-26	1.567e-25	33	142	HIST1H4I,HIST1H2AB,HIST1H2BN,HIST1H2BM,HIST1H2BF,HIST1H2BE,HIST1H2BH,HIST1H2BC,HIST2H2BE,HIST1H3A,HIST1H3D,HIST1H3C,HIST1H3E,HIST4H4,HIST1H3H,HIST1H4A,HIST1H4F,HIST1H4J,HIST1H4C,HIST1H4H,HIST1H4B,NUP160,HIST1H2BK,HIST1H3F,HIST1H2BJ,RB1,HIST3H2BB,SMC4,PPP2R1B,LMNA,H2AFX,HIST1H2BB,H3F3B
1270429	DNA Damage/Telomere Stress Induced Senescence	1.052e-27	8.382e-25	2.328e-26	1.69e-25	27	80	HIST1H4I,HIST1H2AB,HIST1H2BN,HIST1H2BM,HIST1H2BF,HIST1H2BE,HIST1H2BH,HIST1H2BC,HIST2H2BE,HIST4H4,HIST1H4A,HIST1H4F,HIST1H4J,HIST1H4C,HIST1H4H,HIST1H4B,HIST1H2BK,HIST1H2BJ,RB1,HIST3H2BB,CCNA2,CCNE2,HIST1H1C,HIST1H1B,H2AFX,HIST1H2BB,HIST1H1A
1339125	Positive epigenetic regulation of rRNA expression	1.109e-27	8.837e-25	2.388e-26	1.734e-25	30	109	ACTB,HIST1H4I,HIST1H2AB,HIST1H2BN,HIST1H2BM,HIST1H2BF,HIST1H2BE,HIST1H2BH,HIST1H2BC,HIST2H2BE,HIST1H3A,HIST1H3D,HIST1H3C,HIST1H3E,HIST4H4,HIST1H3H,HIST1H4A,HIST1H4F,HIST1H4J,HIST1H4C,HIST1H4H,HIST1H4B,DEK,HIST1H2BK,HIST1H3F,HIST1H2BJ,HIST3H2BB,H2AFX,HIST1H2BB,H3F3B
1309101	Processing of DNA double-strand break ends	1.169e-27	9.317e-25	2.452e-26	1.78e-25	29	99	RNF168,BARD1,CHEK1,HIST1H4I,HIST1H2BN,HIST1H2BM,HIST1H2BF,HIST1H2BE,HIST1H2BH,HIST1H2BC,HIST2H2BE,BRCA1,HIST4H4,HIST1H4A,HIST1H4F,HIST1H4J,HIST1H4C,HIST1H4H,HIST1H4B,TIPIN,HIST1H2BK,HIST1H2BJ,HIST3H2BB,WRN,RFC5,CCNA2,H2AFX,HIST1H2BB,RPA3
1269737	Negative epigenetic regulation of rRNA expression	2.026e-27	1.615e-24	4.141e-26	3.006e-25	30	111	HIST1H4I,SAP30,HIST1H2AB,HIST1H2BN,HIST1H2BM,HIST1H2BF,HIST1H2BE,HIST1H2BH,HIST1H2BC,HIST2H2BE,HIST1H3A,HIST1H3D,HIST1H3C,HIST1H3E,HIST4H4,HIST1H3H,HIST1H4A,HIST1H4F,HIST1H4J,HIST1H4C,HIST1H4H,HIST1H4B,HIST1H2BK,DNMT1,HIST1H3F,HIST1H2BJ,HIST3H2BB,H2AFX,HIST1H2BB,H3F3B
1269602	Formation of the beta-catenin:TCF transactivating complex	2.953e-27	2.354e-24	5.74e-26	4.167e-25	28	92	HIST1H4I,HIST1H2AB,HIST1H2BN,HIST1H2BM,HIST1H2BF,HIST1H2BE,HIST1H2BH,HIST1H2BC,HIST2H2BE,HIST1H3A,HIST1H3D,HIST1H3C,HIST1H3E,HIST4H4,HIST1H3H,HIST1H4A,HIST1H4F,HIST1H4J,HIST1H4C,HIST1H4H,HIST1H4B,HIST1H2BK,HIST1H3F,HIST1H2BJ,HIST3H2BB,H2AFX,HIST1H2BB,H3F3B
1269662	RNA Polymerase I Chain Elongation	2.953e-27	2.354e-24	5.74e-26	4.167e-25	28	92	HIST1H4I,HIST1H2AB,HIST1H2BN,HIST1H2BM,HIST1H2BF,HIST1H2BE,HIST1H2BH,HIST1H2BC,HIST2H2BE,HIST1H3A,HIST1H3D,HIST1H3C,HIST1H3E,HIST4H4,HIST1H3H,HIST1H4A,HIST1H4F,HIST1H4J,HIST1H4C,HIST1H4H,HIST1H4B,HIST1H2BK,HIST1H3F,HIST1H2BJ,HIST3H2BB,H2AFX,HIST1H2BB,H3F3B
1269856	Telomere Maintenance	3.328e-27	2.653e-24	6.315e-26	4.584e-25	27	83	HIST1H4I,HIST1H2AB,HIST1H2BN,HIST1H2BM,HIST1H2BF,HIST1H2BE,HIST1H2BH,HIST1H2BC,HIST2H2BE,HIST4H4,HIST1H4A,HIST1H4F,HIST1H4J,HIST1H4C,HIST1H4H,HIST1H4B,FEN1,HIST1H2BK,HIST1H2BJ,POLE,HIST3H2BB,RFC5,H2AFX,HIST1H2BB,POLD3,RPA3,PCNA
1269723	Transcriptional regulation by small RNAs	1.437e-26	1.145e-23	2.664e-25	1.934e-24	29	107	HIST1H4I,HIST1H2AB,HIST1H2BN,HIST1H2BM,HIST1H2BF,HIST1H2BE,HIST1H2BH,HIST1H2BC,HIST2H2BE,HIST1H3A,HIST1H3D,HIST1H3C,HIST1H3E,HIST4H4,HIST1H3H,HIST1H4A,HIST1H4F,HIST1H4J,HIST1H4C,HIST1H4H,HIST1H4B,NUP160,HIST1H2BK,HIST1H3F,HIST1H2BJ,HIST3H2BB,H2AFX,HIST1H2BB,H3F3B
1269867	Meiotic synapsis	3.239e-26	2.582e-23	5.868e-25	4.259e-24	26	80	HIST1H4I,SYCE2,HIST1H2AB,HIST1H2BN,HIST1H2BM,HIST1H2BF,HIST1H2BE,HIST1H2BH,HIST1H2BC,HIST2H2BE,BRCA1,HIST4H4,HIST1H4A,HIST1H4F,HIST1H4J,HIST1H4C,HIST1H4H,HIST1H4B,HIST1H2BK,RAD21,HIST1H2BJ,HIST3H2BB,LMNA,H2AFX,HIST1H2BB,STAG3
1269734	Epigenetic regulation of gene expression	1.784e-25	1.422e-22	3.16e-24	2.294e-23	32	152	ACTB,HIST1H4I,SAP30,HIST1H2AB,HIST1H2BN,HIST1H2BM,HIST1H2BF,HIST1H2BE,HIST1H2BH,HIST1H2BC,HIST2H2BE,HIST1H3A,HIST1H3D,HIST1H3C,HIST1H3E,HIST4H4,HIST1H3H,HIST1H4A,HIST1H4F,HIST1H4J,HIST1H4C,HIST1H4H,HIST1H4B,DEK,HIST1H2BK,DNMT1,HIST1H3F,HIST1H2BJ,HIST3H2BB,H2AFX,HIST1H2BB,H3F3B
1269658	RNA Polymerase I Promoter Clearance	1.004e-24	8.004e-22	1.74e-23	1.263e-22	28	111	HIST1H4I,HIST1H2AB,HIST1H2BN,HIST1H2BM,HIST1H2BF,HIST1H2BE,HIST1H2BH,HIST1H2BC,HIST2H2BE,HIST1H3A,HIST1H3D,HIST1H3C,HIST1H3E,HIST4H4,HIST1H3H,HIST1H4A,HIST1H4F,HIST1H4J,HIST1H4C,HIST1H4H,HIST1H4B,HIST1H2BK,HIST1H3F,HIST1H2BJ,HIST3H2BB,H2AFX,HIST1H2BB,H3F3B
1269657	RNA Polymerase I Transcription	1.726e-24	1.376e-21	2.927e-23	2.124e-22	28	113	HIST1H4I,HIST1H2AB,HIST1H2BN,HIST1H2BM,HIST1H2BF,HIST1H2BE,HIST1H2BH,HIST1H2BC,HIST2H2BE,HIST1H3A,HIST1H3D,HIST1H3C,HIST1H3E,HIST4H4,HIST1H3H,HIST1H4A,HIST1H4F,HIST1H4J,HIST1H4C,HIST1H4H,HIST1H4B,HIST1H2BK,HIST1H3F,HIST1H2BJ,HIST3H2BB,H2AFX,HIST1H2BB,H3F3B
1269719	Gene Silencing by RNA	2.301e-24	1.834e-21	3.821e-23	2.773e-22	30	138	HIST1H4I,HIST1H2AB,HIST1H2BN,HIST1H2BM,HIST1H2BF,HIST1H2BE,HIST1H2BH,HIST1H2BC,HIST2H2BE,HIST1H3A,HIST1H3D,HIST1H3C,HIST1H3E,HIST4H4,HIST1H3H,HIST1H4A,HIST1H4F,HIST1H4J,HIST1H4C,HIST1H4H,HIST1H4B,DGCR8,NUP160,HIST1H2BK,HIST1H3F,HIST1H2BJ,HIST3H2BB,H2AFX,HIST1H2BB,H3F3B
1309098	Recruitment and ATM-mediated phosphorylation of repair and signaling proteins at DNA double strand breaks	6.318e-24	5.035e-21	1.028e-22	7.459e-22	24	76	RNF168,BARD1,HIST1H4I,HIST1H2BN,HIST1H2BM,HIST1H2BF,HIST1H2BE,HIST1H2BH,HIST1H2BC,HIST2H2BE,BRCA1,HIST4H4,HIST1H4A,HIST1H4F,HIST1H4J,HIST1H4C,HIST1H4H,HIST1H4B,HIST1H2BK,HIST1H2BJ,HIST3H2BB,CHEK2,H2AFX,HIST1H2BB
1270435	HATs acetylate histones	7.049e-24	5.618e-21	1.124e-22	8.157e-22	30	143	ACTB,HIST1H4I,HIST1H2AB,HIST1H2BN,HIST1H2BM,HIST1H2BF,HIST1H2BE,HIST1H2BH,HIST1H2BC,HIST2H2BE,HIST1H3A,HIST1H3D,HIST1H3C,HIST1H3E,HIST4H4,HIST1H3H,HIST1H4A,HIST1H4F,HIST1H4J,HIST1H4C,HIST1H4H,HIST1H4B,HIST1H2BK,HIST1H3F,HIST1H2BJ,HIST3H2BB,HIST2H2AB,HIST1H2BB,TAF5L,HCFC1
1309096	DNA Double Strand Break Response	9.037e-24	7.202e-21	1.412e-22	1.025e-21	24	77	RNF168,BARD1,HIST1H4I,HIST1H2BN,HIST1H2BM,HIST1H2BF,HIST1H2BE,HIST1H2BH,HIST1H2BC,HIST2H2BE,BRCA1,HIST4H4,HIST1H4A,HIST1H4F,HIST1H4J,HIST1H4C,HIST1H4H,HIST1H4B,HIST1H2BK,HIST1H2BJ,HIST3H2BB,CHEK2,H2AFX,HIST1H2BB
1269864	Packaging Of Telomere Ends	1.036e-23	8.258e-21	1.588e-22	1.153e-21	21	52	HIST1H4I,HIST1H2AB,HIST1H2BN,HIST1H2BM,HIST1H2BF,HIST1H2BE,HIST1H2BH,HIST1H2BC,HIST2H2BE,HIST4H4,HIST1H4A,HIST1H4F,HIST1H4J,HIST1H4C,HIST1H4H,HIST1H4B,HIST1H2BK,HIST1H2BJ,HIST3H2BB,H2AFX,HIST1H2BB
1309110	Nonhomologous End-Joining (NHEJ)	2.004e-23	1.597e-20	3.013e-22	2.187e-21	23	70	RNF168,BARD1,HIST1H4I,HIST1H2BN,HIST1H2BM,HIST1H2BF,HIST1H2BE,HIST1H2BH,HIST1H2BC,HIST2H2BE,BRCA1,HIST4H4,HIST1H4A,HIST1H4F,HIST1H4J,HIST1H4C,HIST1H4H,HIST1H4B,HIST1H2BK,HIST1H2BJ,HIST3H2BB,H2AFX,HIST1H2BB
1339140	Activation of anterior HOX genes in hindbrain development during early embryogenesis	5.667e-23	4.517e-20	8.213e-22	5.961e-21	28	127	HIST1H4I,HIST1H2AB,HIST1H2BN,HIST1H2BM,HIST1H2BF,HIST1H2BE,HIST1H2BH,HIST1H2BC,HIST2H2BE,HIST1H3A,HIST1H3D,HIST1H3C,HIST1H3E,HIST4H4,HIST1H3H,HIST1H4A,HIST1H4F,HIST1H4J,HIST1H4C,HIST1H4H,HIST1H4B,HIST1H2BK,HIST1H3F,HIST1H2BJ,HIST3H2BB,H2AFX,HIST1H2BB,H3F3B
1339139	Activation of HOX genes during differentiation	5.667e-23	4.517e-20	8.213e-22	5.961e-21	28	127	HIST1H4I,HIST1H2AB,HIST1H2BN,HIST1H2BM,HIST1H2BF,HIST1H2BE,HIST1H2BH,HIST1H2BC,HIST2H2BE,HIST1H3A,HIST1H3D,HIST1H3C,HIST1H3E,HIST4H4,HIST1H3H,HIST1H4A,HIST1H4F,HIST1H4J,HIST1H4C,HIST1H4H,HIST1H4B,HIST1H2BK,HIST1H3F,HIST1H2BJ,HIST3H2BB,H2AFX,HIST1H2BB,H3F3B
1269594	Signaling by Wnt	1.156e-22	9.215e-20	1.646e-21	1.194e-20	41	340	SNX3,HIST1H4I,HIST1H2AB,HIST1H2BN,HIST1H2BM,HIST1H2BF,HIST1H2BE,HIST1H2BH,HIST1H2BC,HIST2H2BE,HIST1H3A,HIST1H3D,AP2A1,HIST1H3C,AP2A2,HIST1H3E,HIST4H4,HIST1H3H,HIST1H4A,HIST1H4F,HIST1H4J,HIST1H4C,HIST1H4H,HIST1H4B,PIP5K1B,GNB3,HIST1H2BK,SOX6,HIST1H3F,HIST1H2BJ,PSMF1,CALM3,HIST3H2BB,PPP2R1B,VPS35,H2AFX,HIST1H2BB,H3F3B,KLHL12,PSME3,DAAM1
1269599	TCF dependent signaling in response to WNT	5.088e-21	4.055e-18	7.114e-20	5.164e-19	34	242	HIST1H4I,HIST1H2AB,HIST1H2BN,HIST1H2BM,HIST1H2BF,HIST1H2BE,HIST1H2BH,HIST1H2BC,HIST2H2BE,HIST1H3A,HIST1H3D,HIST1H3C,HIST1H3E,HIST4H4,HIST1H3H,HIST1H4A,HIST1H4F,HIST1H4J,HIST1H4C,HIST1H4H,HIST1H4B,PIP5K1B,HIST1H2BK,SOX6,HIST1H3F,HIST1H2BJ,PSMF1,HIST3H2BB,PPP2R1B,H2AFX,HIST1H2BB,H3F3B,KLHL12,PSME3
1269656	RNA Polymerase I, RNA Polymerase III, and Mitochondrial Transcription	8.606e-21	6.859e-18	1.183e-19	8.584e-19	28	151	HIST1H4I,HIST1H2AB,HIST1H2BN,HIST1H2BM,HIST1H2BF,HIST1H2BE,HIST1H2BH,HIST1H2BC,HIST2H2BE,HIST1H3A,HIST1H3D,HIST1H3C,HIST1H3E,HIST4H4,HIST1H3H,HIST1H4A,HIST1H4F,HIST1H4J,HIST1H4C,HIST1H4H,HIST1H4B,HIST1H2BK,HIST1H3F,HIST1H2BJ,HIST3H2BB,H2AFX,HIST1H2BB,H3F3B
1270433	Chromatin organization	5.659e-20	4.51e-17	7.516e-19	5.456e-18	35	279	ACTB,HIST1H4I,SAP30,HIST1H2AB,HIST1H2BN,HIST1H2BM,HIST1H2BF,HIST1H2BE,HIST1H2BH,HIST1H2BC,HIST2H2BE,HIST1H3A,HIST1H3D,HIST1H3C,HIST1H3E,HIST4H4,HIST1H3H,HIST1H4A,HIST1H4F,HIST1H4J,HIST1H4C,HIST1H4H,HIST1H4B,HIST1H2BK,CARM1,HIST1H3F,HIST1H2BJ,HIST3H2BB,GPS2,HIST2H2AB,H2AFX,HIST1H2BB,TAF5L,DOT1L,HCFC1
1270434	Chromatin modifying enzymes	5.659e-20	4.51e-17	7.516e-19	5.456e-18	35	279	ACTB,HIST1H4I,SAP30,HIST1H2AB,HIST1H2BN,HIST1H2BM,HIST1H2BF,HIST1H2BE,HIST1H2BH,HIST1H2BC,HIST2H2BE,HIST1H3A,HIST1H3D,HIST1H3C,HIST1H3E,HIST4H4,HIST1H3H,HIST1H4A,HIST1H4F,HIST1H4J,HIST1H4C,HIST1H4H,HIST1H4B,HIST1H2BK,CARM1,HIST1H3F,HIST1H2BJ,HIST3H2BB,GPS2,HIST2H2AB,H2AFX,HIST1H2BB,TAF5L,DOT1L,HCFC1
1269820	Mitotic Prometaphase	3.371e-17	2.687e-14	4.405e-16	3.197e-15	22	111	KNTC1,KIF18A,CENPN,NDE1,CENPL,CENPF,SPC25,CKAP5,DSN1,CENPP,NCAPG,NUP160,RAD21,ZWILCH,CENPT,SMC4,ZWINT,ITGB3BP,PPP2R1B,PAFAH1B1,CENPI,MAD2L1
1427860	Deubiquitination	5.535e-17	4.412e-14	7.115e-16	5.165e-15	33	303	SNX3,ACTB,BARD1,YOD1,HIST1H2AB,OTUB2,HIST1H2BN,HIST1H2BM,HIST1H2BF,HIST1H2BE,HIST1H2BH,ADRB2,HIST1H2BC,HIST2H2BE,BRCA1,JOSD2,UCHL5,USP7,JOSD1,USP15,HIST1H2BK,RAD23A,HIST1H2BJ,PSMF1,OTUD5,HIST3H2BB,HIST2H2AB,CCNA2,USP14,ARRB1,HIST1H2BB,PSME3,HCFC1
1268701	Post-translational protein modification	6.009e-16	4.789e-13	7.602e-15	5.518e-14	59	1041	MGAT4B,UAP1,SNX3,RNF168,RAB8B,ACTB,BARD1,GCNT1,FN3K,YOD1,HIST1H2AB,OTUB2,HIST1H2BN,HIST1H2BM,HIST1H2BF,HIST1H2BE,HIST1H2BH,ADRB2,HIST1H2BC,HIST2H2BE,BRCA1,UBE2H,ST3GAL6,ST3GAL5,JOSD2,UCHL5,USP7,JOSD1,USP15,UBE2E3,NUP160,RABGGTB,HIST1H2BK,RAD21,RAD23A,HIST1H2BJ,GALNT10,PSMF1,B3GNTL1,ANK1,CALM3,OTUD5,HIST3H2BB,WRN,HIST2H2AB,ST3GAL2,ST3GAL4,ST3GAL3,THSD7B,CCNA2,PIGQ,USP14,ARRB1,ART4,HIST1H2BB,PSME3,…
1269821	Resolution of Sister Chromatid Cohesion	1.491e-15	1.188e-12	1.856e-14	1.348e-13	20	103	KNTC1,KIF18A,CENPN,NDE1,CENPL,CENPF,SPC25,CKAP5,DSN1,CENPP,NUP160,RAD21,ZWILCH,CENPT,ZWINT,ITGB3BP,PPP2R1B,PAFAH1B1,CENPI,MAD2L1
1269519	RHO GTPases Activate Formins	1.519e-15	1.21e-12	1.862e-14	1.352e-13	21	117	KNTC1,KIF18A,CENPN,NDE1,CENPL,CENPF,ACTB,SPC25,CKAP5,DSN1,CENPP,NUP160,ZWILCH,CENPT,ZWINT,ITGB3BP,PPP2R1B,PAFAH1B1,CENPI,DAAM1,MAD2L1
1270439	RMTs methylate histone arginines	2.053e-15	1.636e-12	2.479e-14	1.799e-13	18	79	HIST1H4I,HIST1H2AB,HIST1H3A,HIST1H3D,HIST1H3C,HIST1H3E,HIST4H4,HIST1H3H,HIST1H4A,HIST1H4F,HIST1H4J,HIST1H4C,HIST1H4H,HIST1H4B,CARM1,HIST1H3F,HIST2H2AB,H2AFX
1269875	DNA Replication	6.825e-15	5.439e-12	8.118e-14	5.893e-13	20	111	MCM2,MCM10,GINS1,FZR1,DBF4,FEN1,GINS3,PSMF1,RB1,POLE,GINS4,E2F1,E2F2,RFC5,CCNA2,PSME3,POLD3,CDC6,RPA3,PCNA
1269764	Mitotic G1-G1/S phases	1.225e-14	9.76e-12	1.435e-13	1.042e-12	22	145	CDKN2D,LIN54,MCM2,MCM10,DBF4,DHFR,PSMF1,RB1,POLE,E2F1,E2F2,E2F4,TFDP1,TFDP2,CCNA2,PPP2R1B,CCNE2,PSME3,CDC6,RPA3,PCNA,MYBL2
1269654	Transcriptional Regulation by TP53	2.761e-14	2.2e-11	3.189e-13	2.315e-12	33	374	GLS2,HIPK1,BARD1,TSC1,CHEK1,GADD45A,FANCD2,STK11,BNIP3L,BRCA1,USP7,TAF5,RABGGTB,CARM1,WRN,COX11,E2F1,RFFL,E2F4,RFC5,YWHAH,TFDP1,TFDP2,CCNA2,PPP2R1B,CCNE2,FANCI,PRKAB1,CHEK2,PIP4K2C,CDC25C,RPA3,PCNA
1269825	Mitotic Anaphase	1.486e-13	1.184e-10	1.692e-12	1.228e-11	23	181	KNTC1,KIF18A,CENPN,NDE1,CENPL,CENPF,SPC25,CKAP5,DSN1,CENPP,NUP160,RAD21,ZWILCH,PSMF1,CENPT,ZWINT,ITGB3BP,PPP2R1B,LMNA,PAFAH1B1,CENPI,PSME3,MAD2L1
1269823	Mitotic Metaphase and Anaphase	1.674e-13	1.334e-10	1.88e-12	1.364e-11	23	182	KNTC1,KIF18A,CENPN,NDE1,CENPL,CENPF,SPC25,CKAP5,DSN1,CENPP,NUP160,RAD21,ZWILCH,PSMF1,CENPT,ZWINT,ITGB3BP,PPP2R1B,LMNA,PAFAH1B1,CENPI,PSME3,MAD2L1
1270437	HDMs demethylate histones	2.397e-13	1.911e-10	2.654e-12	1.926e-11	14	52	HIST1H4I,HIST1H3A,HIST1H3D,HIST1H3C,HIST1H3E,HIST4H4,HIST1H3H,HIST1H4A,HIST1H4F,HIST1H4J,HIST1H4C,HIST1H4H,HIST1H4B,HIST1H3F
1269797	Mitotic G2-G2/M phases	2.678e-13	2.134e-10	2.924e-12	2.122e-11	23	186	NDE1,CENPF,LIN54,CKAP5,NEDD1,ALMS1,FOXM1,PSMF1,GTSE1,E2F1,CCNA2,PPP2R1B,OPTN,PAFAH1B1,SSNA1,PRKACA,CEP70,PRKAR2B,PSME3,CDC25C,CEP57,PLK4,MYBL2
1269826	Separation of Sister Chromatids	3.538e-13	2.82e-10	3.811e-12	2.766e-11	22	170	KNTC1,KIF18A,CENPN,NDE1,CENPL,CENPF,SPC25,CKAP5,DSN1,CENPP,NUP160,RAD21,ZWILCH,PSMF1,CENPT,ZWINT,ITGB3BP,PPP2R1B,PAFAH1B1,CENPI,PSME3,MAD2L1
1269649	Gene Expression	1.34e-12	1.068e-09	1.424e-11	1.034e-10	75	1844	GLS2,HIPK1,ACTB,BARD1,TSC1,CHEK1,HIST1H4I,GADD45A,SAP30,FANCD2,STK11,HIST1H2AB,HIST1H2BN,HIST1H2BM,HIST1H2BF,HIST1H2BE,BNIP3L,HIST1H2BH,HIST1H2BC,HIST2H2BE,HIST1H3A,HIST1H3D,BRCA1,HIST1H3C,HIST1H3E,HIST4H4,HIST1H3H,HIST1H4A,HIST1H4F,HIST1H4J,HIST1H4C,HIST1H4H,HIST1H4B,USP7,DGCR8,TAF5,DEK,NUP160,RABGGTB,HIST1H2BK,DNMT1,CARM1,HIST1H3F,HIST1H2BJ,PSMF1,HIST3H2BB,WRN,APEH,COX11,E2F1,RFFL,E2F4,RFC5,PAB…
1269799	G2/M Transition	1.811e-12	1.443e-09	1.899e-11	1.378e-10	22	184	NDE1,CENPF,LIN54,CKAP5,NEDD1,ALMS1,FOXM1,PSMF1,GTSE1,CCNA2,PPP2R1B,OPTN,PAFAH1B1,SSNA1,PRKACA,CEP70,PRKAR2B,PSME3,CDC25C,CEP57,PLK4,MYBL2
1269777	S Phase	2.238e-12	1.784e-09	2.317e-11	1.682e-10	19	132	MCM2,GINS1,FZR1,FEN1,RAD21,GINS3,PSMF1,RB1,POLE,GINS4,RFC5,CCNA2,ESCO2,CCNE2,PSME3,POLD3,CDC6,RPA3,PCNA
1270438	PKMTs methylate histone lysines	2.422e-12	1.93e-09	2.475e-11	1.796e-10	15	73	HIST1H4I,HIST1H3A,HIST1H3D,HIST1H3C,HIST1H3E,HIST4H4,HIST1H3H,HIST1H4A,HIST1H4F,HIST1H4J,HIST1H4C,HIST1H4H,HIST1H4B,HIST1H3F,DOT1L
1269765	G0 and Early G1	7.509e-12	5.985e-09	7.576e-11	5.499e-10	10	25	LIN54,E2F1,E2F4,TFDP1,TFDP2,CCNA2,CCNE2,CDC6,PCNA,MYBL2
1269779	Synthesis of DNA	3.967e-11	3.162e-08	3.952e-10	2.869e-09	16	103	MCM2,GINS1,FZR1,FEN1,GINS3,PSMF1,RB1,POLE,GINS4,RFC5,CCNA2,PSME3,POLD3,CDC6,RPA3,PCNA
1269768	G1/S Transition	4.992e-11	3.979e-08	4.912e-10	3.565e-09	17	121	MCM2,MCM10,DBF4,DHFR,PSMF1,RB1,POLE,E2F1,TFDP1,TFDP2,CCNA2,PPP2R1B,CCNE2,PSME3,CDC6,RPA3,PCNA
1427862	Ub-specific processing proteases	1.013e-10	8.075e-08	9.847e-10	7.148e-09	22	225	SNX3,HIST1H2AB,HIST1H2BN,HIST1H2BM,HIST1H2BF,HIST1H2BE,HIST1H2BH,ADRB2,HIST1H2BC,HIST2H2BE,USP7,USP15,HIST1H2BK,HIST1H2BJ,PSMF1,HIST3H2BB,HIST2H2AB,CCNA2,USP14,ARRB1,HIST1H2BB,PSME3
1309102	HDR through Homologous Recombination (HRR)	2.321e-10	1.85e-07	2.229e-09	1.618e-08	13	69	BARD1,CHEK1,BRCA1,BRCA2,POLE,POLH,WRN,XRCC3,RFC5,RAD51AP1,POLD3,RPA3,PCNA
1457808	Protein ubiquitination	8.382e-10	6.681e-07	7.953e-09	5.773e-08	12	62	HIST1H2BN,HIST1H2BM,HIST1H2BF,HIST1H2BE,HIST1H2BH,HIST1H2BC,UBE2H,USP7,UBE2E3,HIST1H2BK,HIST1H2BJ,HIST1H2BB
1383071	TP53 Regulates Transcription of Cell Cycle Genes	1.294e-08	1.031e-05	1.185e-07	8.605e-07	10	49	GADD45A,CARM1,E2F1,E2F4,TFDP1,TFDP2,CCNA2,CCNE2,CDC25C,PCNA
1270187	Heme biosynthesis	1.36e-08	1.084e-05	1.232e-07	8.939e-07	6	11	HMBS,FECH,ALAS2,UROS,CPOX,PPOX
1270367	DNA Damage Bypass	1.592e-08	1.269e-05	1.426e-07	1.035e-06	10	50	UBE2L6,DDB1,CUL4A,POLE,POLH,RFC5,NPLOC4,POLD3,RPA3,PCNA
1383076	Regulation of TP53 Activity	3.46e-08	2.757e-05	3.03e-07	2.199e-06	16	162	HIPK1,BARD1,CHEK1,STK11,BRCA1,USP7,TAF5,WRN,RFFL,RFC5,CCNA2,PPP2R1B,PRKAB1,CHEK2,PIP4K2C,RPA3
1269809	Loss of Nlp from mitotic centrosomes	5.77e-08	4.599e-05	4.841e-07	3.514e-06	11	72	NDE1,CKAP5,NEDD1,ALMS1,PAFAH1B1,SSNA1,PRKACA,CEP70,PRKAR2B,CEP57,PLK4
1269808	Loss of proteins required for interphase microtubule organization from the centrosome	5.77e-08	4.599e-05	4.841e-07	3.514e-06	11	72	NDE1,CKAP5,NEDD1,ALMS1,PAFAH1B1,SSNA1,PRKACA,CEP70,PRKAR2B,CEP57,PLK4
1269803	Regulation of PLK1 Activity at G2/M Transition	6.823e-08	5.438e-05	5.664e-07	4.112e-06	12	90	NDE1,CKAP5,NEDD1,ALMS1,OPTN,PAFAH1B1,SSNA1,PRKACA,CEP70,PRKAR2B,CEP57,PLK4
1383018	AURKA Activation by TPX2	8.919e-08	7.109e-05	7.329e-07	5.32e-06	11	75	NDE1,CKAP5,NEDD1,ALMS1,PAFAH1B1,SSNA1,PRKACA,CEP70,PRKAR2B,CEP57,PLK4
1383080	Regulation of TP53 Activity through Phosphorylation	9.896e-08	7.887e-05	8.048e-07	5.842e-06	12	93	HIPK1,BARD1,CHEK1,STK11,BRCA1,TAF5,WRN,RFC5,CCNA2,PRKAB1,CHEK2,RPA3
1269805	Centrosome maturation	2.283e-07	0.000182	1.802e-06	1.308e-05	11	82	NDE1,CKAP5,NEDD1,ALMS1,PAFAH1B1,SSNA1,PRKACA,CEP70,PRKAR2B,CEP57,PLK4
1269806	Recruitment of mitotic centrosome proteins and complexes	2.283e-07	0.000182	1.802e-06	1.308e-05	11	82	NDE1,CKAP5,NEDD1,ALMS1,PAFAH1B1,SSNA1,PRKACA,CEP70,PRKAR2B,CEP57,PLK4
1270302	Developmental Biology	1.347e-06	0.001073	9.847e-06	7.148e-05	42	1081	ACTB,HIST1H4I,HIST1H2AB,HIST1H2BN,HIST1H2BM,HIST1H2BF,HIST1H2BE,HIST1H2BH,HIST1H2BC,HIST2H2BE,HIST1H3A,HIST1H3D,AP2A1,HIST1H3C,AP2A2,HIST1H3E,HIST4H4,HIST1H3H,HIST1H4A,HIST1H4F,HIST1H4J,HIST1H4C,HIST1H4H,HIST1H4B,PIK3R2,MMP2,VAV2,HIST1H2BK,CARM1,HIST1H3F,HIST1H2BJ,PSMF1,ANK1,CALM3,HIST3H2BB,PPP2R1B,ARRB1,PRKACA,H2AFX,HIST1H2BB,H3F3B,PSME3
1269794	Regulation of DNA replication	1.416e-06	0.001129	1.017e-05	7.382e-05	10	79	MCM2,MCM10,FZR1,PSMF1,RB1,E2F1,E2F2,CCNA2,PSME3,CDC6
1268847	Anchoring of the basal body to the plasma membrane	1.739e-06	0.001386	1.238e-05	8.983e-05	11	100	NDE1,CKAP5,NEDD1,ALMS1,PAFAH1B1,SSNA1,PRKACA,CEP70,PRKAR2B,CEP57,PLK4
1269831	M/G1 Transition	3.853e-06	0.003071	2.559e-05	0.0001858	10	88	MCM2,MCM10,DBF4,PSMF1,POLE,E2F1,E2F2,PSME3,CDC6,RPA3
1269832	DNA Replication Pre-Initiation	3.853e-06	0.003071	2.559e-05	0.0001858	10	88	MCM2,MCM10,DBF4,PSMF1,POLE,E2F1,E2F2,PSME3,CDC6,RPA3
1269650	Generic Transcription Pathway	6.955e-06	0.005543	4.507e-05	0.0003271	35	879	GLS2,HIPK1,BARD1,TSC1,CHEK1,GADD45A,FANCD2,STK11,BNIP3L,BRCA1,USP7,TAF5,DEK,RABGGTB,CARM1,WRN,COX11,E2F1,RFFL,E2F4,RFC5,YWHAH,TFDP1,TFDP2,CCNA2,PPP2R1B,CCNE2,FANCI,PRKAB1,CHEK2,PIP4K2C,CDC25C,RPA3,PCNA,MYBL2
1309111	Nucleotide Excision Repair	3.318e-05	0.02645	0.0001936	0.001405	10	112	ACTB,DDB1,USP7,RAD23A,CUL4A,POLE,RFC5,POLD3,RPA3,PCNA
