# Supplementary material for: Comparison of whole blood and spleen transcriptional signatures over the course of an experimental malaria infection
Source: Sci Rep. 2019 Nov 1;9:15853. doi: 10.1038/s41598-019-52388-y (PMC6825210; doi:10.1038/s41598-019-52388-y)
Supplement: Supplementary file 5 [file 41598_2019_52388_MOESM5_ESM.xlsx]

## Sheet: spleen
Cell	SASN0_1	SASN0_2	SASN0_3	SASN12_1	SASN12_2	SASN12_3	SASD2_1	SASD2_2	SASD2_3	SASD2_4	SASD4_1	SASD4_2	SASD4_3	SASD4_4	SASD6_1	SASD6_2	SASD6_3	SASD8_1	SASD8_2	SASD8_3	SASD10_1	SASD10_2	SASD10_3	SASD12_1	SASD12_2	SASD12_3
Mast Cells	0	0	0	0	0.00219943	0	0	0	0	0.0003	0	0	0	0	0	0	0	0	0	0.0001	0	0	0.0004	0	0	0
Neutrophil Cells	0.0007	0.0004	0.0015753	0.0011239	0	0.00132798	0.0001	0.00473962	0.00273829	0.00261397	0.0008	0.00178862	0.0002	0	0.001	0	0	0.0008	0.00191433	0.00198908	0.00277199	0.0079102	0.00569517	0.0209421	0.0139812	0.0151085
Eosinophil Cells	0.00280418	0.00930716	0.0115728	0.00737893	0.00396073	0.0107846	0.00293475	0.0132491	0.00519186	0.00526791	0.00286375	0.00298233	0.00383164	0.00775958	0.00240686	0.00206137	0.00210091	0.0018557	0.00147042	0.00205233	0.00545364	0.00631419	0.0013185	0.0239447	0.0299973	0.0166761
B Cells Memory	0.0363773	0	0	0	0	0	0	0	0	0	0.0146649	0	0	0	0	0	0	0	0.00892484	0	0.0221791	0.0448335	0	0	0	0
B Cells Naive	0.30485	0.256287	0.295372	0.30592	0.314859	0.348461	0.290562	0.389263	0.34873	0.382187	0.303397	0.356322	0.384108	0.333921	0.19998	0.126926	0.167334	0.00863713	0	0.0138953	0	0	0.00623428	0	0.0441025	0
Plasma Cells	0.30525	0.361534	0.314224	0.325469	0.297911	0.288094	0.345565	0.27596	0.325327	0.211373	0.215884	0.217544	0.262026	0.239503	0.369877	0.372557	0.39301	0.761975	0.729149	0.71569	0.74882	0.717315	0.808043	0.53018	0.476056	0.531321
T Cells CD8 Actived	0	0	0	0	0	0	0	0	0	0	0.00140878	0.00201679	0.0005	0	0	0	0	0	0	0	0	0	0	0	0	0
T Cells CD8 Naive	0	0.0174053	0.0500488	0.0467994	0.062069	0	0	0.0335459	0.0254313	0.0651297	0	0.00809158	0.0547332	0.0336762	0.0346026	0.0349949	0.0298154	0	0.00304635	0	0	0	0	0.005354	0.0173575	0
T Cells CD8 Memory	0.0502342	0.0635737	0.053998	0.0511682	0.0287956	0.0588796	0.0454002	0.0463072	0.0468181	0.0310176	0.0764704	0.0838646	0.0507215	0.0530763	0.0674923	0.0756413	0.0734466	0.0193612	0.029516	0.0402753	0.037023	0.0378348	0.0305386	0.0287371	0.00673454	0.0325954
M0 Macrophage	0	0	0	0	0	0	0	0	0	0	0	0	0	0	0	0	0	0	0	0	0	0	0	0	0	0
M1 Macrophage	0.00947794	0.0139621	0.0159471	0.0116103	0.0219561	0.0161297	0.0107789	0.0108723	0.00745601	0.022011	0.0366559	0.0392341	0.0377863	0.0566028	0.0531689	0.064662	0.0480852	0.0479558	0.0503782	0.0453923	0.031455	0.0287808	0.0232242	0.058146	0.0620863	0.065332
M2 Macrophage	0.0117357	0.00677047	0.0142331	0.0155261	0.039102	0.00266392	0.00992	0.00461634	0.0109816	0.0234527	0.0230495	0.028777	0.010978	0.0260763	0.0264719	0.0301096	0.0294967	0.0184454	0.0208929	0.0163368	0.0226586	0.0245695	0.0138891	0.0437304	0.0317208	0.0249227
Treg Cells	0.0501502	0.0613356	0.0834747	0.0436673	0.0680009	0.0471949	0.044459	0.070958	0.0801904	0.0378285	0.0719348	0.0653763	0.0494681	0.0469115	0.0192817	0	0	0.00875705	0.00628474	0.0248731	0.0213663	0.0163396	0.00566186	0	0.0238395	0
T Cells CD4 Memory	0	0	0	0	0	0	0	0	0	0	0	0	0	0	0	0	0	0	0	0	0	0	0	0	0	0
T Cells CD4 Naive	0.103958	0.072022	0.025122	0.0454726	0.0187461	0.0870222	0.106212	0.00639679	0.0205633	0	0.0798871	0.0419138	0.0208795	0.00587759	0.0154499	0	0	0.0303053	0.0199388	0.0195811	0.00641139	0.00746431	0.0145602	0.0434192	0.0485538	0.060996
T Cells CD4 Follicular	0.060684	0.0496275	0.0563415	0.0550489	0.0372442	0.0591865	0.0708432	0.06559	0.0534371	0.0751226	0.0972172	0.0702497	0.0831692	0.109809	0.134829	0.159772	0.148684	0.05857	0.058654	0.0549673	0.023084	0.0269366	0.0256536	0.0488178	0.0398698	0.0487644
Th1 Cells	0.00614766	0.0138923	0.00569243	0.0114084	0.0248935	0.0118339	0.00702655	0.00498316	0.00684401	0.03136	0.00640975	0.00710864	0.00751559	0.00956245	0.0149471	0.0396244	0.0271736	0.00340177	0.0141728	0.0159821	0.013324	0.0252007	0.0140406	0.0681904	0.0611689	0.067071
Th17 Cells	0	0	0	0	0	0	0	0	0	0	0	0	0	0	0	0	0	0	0	0	0	0	0	0	0	0
Th2 Cells	0.00821041	0.00326226	0.00555189	0.00270363	0.00440341	0	0.00757981	0.00577253	0.00323941	0.00857913	0.0039107	0.00529911	0	0.00540696	0.00575423	0.00767974	0.00711371	0.00355846	0.0020845	0.00161137	0.00589725	0.00102544	0.00158414	0	0.00361712	0.0071646
Monocyte	0.010095	0.0166751	0.0259189	0.0258033	0.00734236	0.0152527	0.00944634	0.0166167	0.0181606	0.00496977	0.010561	0.0164971	0.0159566	0.0177029	0.00737669	0.0137575	0.0133438	0.0186629	0.035033	0.0253001	0.0424956	0.0377214	0.0346835	0.0164838	0.016002	0.00699851
GammaDelta T Cells	0.0113921	0.0155392	0.00790974	0.011927	0.00625609	0.0201623	0.0146537	0.013701	0.0103631	0.01418	0.0222078	0.015321	0.00406604	0.0129689	0.00460282	0.0168578	0.0105411	0.00201518	0.00179852	0.00396547	0.00165301	0.0019014	0.0046831	0.00777804	0.0113218	0.0133124
NK Resting	0.0232436	0.0237605	0.0290833	0.033727	0.0253746	0.0211065	0.0311919	0.0313501	0.0305639	0.0457774	0.0303766	0.033498	0.0102048	0.025544	0.0355964	0.047812	0.0430542	0.0109231	0.00708456	0.0081623	0.00793945	0.00553737	0.00199928	0.0434568	0.0416652	0.0476394
NK.Actived	0	0	0	0	0	0	0	0	0	0	0	0	0	0	0	0	0	0	0	0	0	0	0	0	0	0
DC Actived	0	0	0	0	0	0	0	0	0	0	0	0	0	0	0	0	0	0	0	0	0	0	0	0	0	0
DC Immature	0.00472145	0.0146094	0.00393419	0.00524583	0.0368863	0.0118998	0.0033678	0.00607773	0.00396323	0.0388705	0.00230707	0.00411466	0.0038762	0.0156014	0.00720369	0.00754388	0.00675957	0.0047397	0.00965678	0.00982296	0.00746783	0.0103154	0.0077544	0.0608203	0.0719251	0.0620985
P-value	0	0	0	0	0	0	0	0	0	0	0.001	0.001	0.001	0.002	0	0.001	0	0	0	0	0	0	0	0.001	0.001	0.001
Pearson Correlation	0.58079	0.603407	0.580432	0.625528	0.625337	0.602384	0.602836	0.596294	0.584205	0.601042	0.507018	0.478184	0.461498	0.369672	0.562812	0.505298	0.533847	0.822893	0.723585	0.832919	0.767073	0.745028	0.767301	0.452446	0.431881	0.449629
RMSE	0.825849	0.821026	0.830966	0.805325	0.810337	0.813231	0.817402	0.814748	0.82523	0.813451	0.864318	0.879259	0.88869	0.932346	0.843271	0.870844	0.857967	0.704125	0.766561	0.706108	0.740065	0.754711	0.731135	0.901502	0.910123	0.901322
Averaged time points
	S0		S2		S4		S6		S8		S10		S12
Cell	Mean	SD	Mean	SD	Mean	SD	Mean	SD	Mean	SD	Mean	SD	Mean	SD
Mast Cells	0.000366572	0.000897914	7.5e-05	0.00015	0	0	0	0	3.33333e-05	5.7735e-05	0.000133333	0.00023094	0	0
Neutrophil Cells	0.00085453	0.000596141	0.00254797	0.00190057	0.000697155	0.000803132	0.000333333	0.00057735	0.0015678	0.000665987	0.00545912	0.00257723	0.0166773	0.0037362
Eosinophil Cells	0.00763473	0.00360902	0.0066609	0.00452353	0.00435932	0.00230745	0.00218971	0.000189091	0.00179282	0.000296008	0.00436211	0.00267073	0.0235393	0.00666985
B Cells Memory	0.00606289	0.014851	0	0	0.00366622	0.00733244	0	0	0.00297495	0.00515276	0.0223375	0.0224172	0	0
B Cells Naive	0.304292	0.0298315	0.352685	0.0450304	0.344437	0.034205	0.164747	0.0365955	0.00751082	0.0070158	0.00207809	0.00359936	0.0147008	0.0254626
Plasma Cells	0.315414	0.0260218	0.289557	0.0597607	0.233739	0.0217137	0.378482	0.0126535	0.735605	0.0238083	0.758059	0.0460643	0.512519	0.0315825
T Cells CD8 Actived	0	0	0	0	0.000981392	0.000903618	0	0	0	0	0	0	0	0
T Cells CD8 Naive	0.0293871	0.0270886	0.0310267	0.0268535	0.0241252	0.0249477	0.0331376	0.00288385	0.00101545	0.00175881	0	0	0.0075705	0.0088885
T Cells CD8 Memory	0.0511082	0.0120229	0.0423858	0.00760146	0.0660332	0.0166255	0.0721934	0.00421655	0.0297175	0.0104585	0.0351321	0.00399873	0.022689	0.013951
M0 Macrophage	0	0	0	0	0	0	0	0	0	0	0	0	0	0
M1 Macrophage	0.0148472	0.0043239	0.0127796	0.00635608	0.0425698	0.00941468	0.0553054	0.0084924	0.0479088	0.00249329	0.02782	0.00419869	0.0618548	0.00359859
M2 Macrophage	0.0150052	0.0127462	0.0122427	0.00797519	0.0222202	0.00785148	0.0286927	0.00194756	0.0185584	0.00228011	0.0203724	0.00569543	0.033458	0.00952344
Treg Cells	0.0589706	0.0150881	0.058359	0.0204129	0.0584227	0.0121603	0.00642723	0.0111323	0.0133049	0.0100942	0.0144559	0.0080199	0.0079465	0.0137637
T Cells CD4 Memory	0	0	0	0	0	0	0	0	0	0	0	0	0	0
T Cells CD4 Naive	0.0587238	0.0344286	0.0332929	0.0493659	0.0371395	0.0321032	0.00514997	0.00892001	0.0232751	0.006091	0.00947864	0.00443216	0.0509896	0.00903802
T Cells CD4 Follicular	0.0530221	0.00862899	0.0662482	0.00938839	0.0901112	0.0171382	0.147762	0.0124971	0.0573971	0.00210467	0.0252247	0.00196176	0.0458173	0.00515077
Th1 Cells	0.0123114	0.00698076	0.0125534	0.0125717	0.00764911	0.00135485	0.0272484	0.0123388	0.0111855	0.00680137	0.0175217	0.00665979	0.0654768	0.00377249
Th17 Cells	0	0	0	0	0	0	0	0	0	0	0	0	0	0
Th2 Cells	0.00402193	0.00277563	0.00629272	0.00234361	0.00365419	0.00252962	0.00684923	0.000989627	0.00241811	0.00101551	0.00283561	0.00266613	0.00359391	0.00358236
Monocyte	0.0168479	0.00775903	0.0122984	0.00618751	0.0151794	0.00316427	0.0114927	0.00357054	0.026332	0.00823365	0.0383001	0.00393807	0.0131614	0.00534266
GammaDelta T Cells	0.0121978	0.00507963	0.0132244	0.00194682	0.0136409	0.00749097	0.0106672	0.00612845	0.00259306	0.00119347	0.00274584	0.00168231	0.0108041	0.00280327
NK Resting	0.0260493	0.00460758	0.0347208	0.00737888	0.0249058	0.0103325	0.0421542	0.00615733	0.00872331	0.00197979	0.0051587	0.00298813	0.0442538	0.00306581
NK.Actived	0	0	0	0	0	0	0	0	0	0	0	0	0	0
DC Actived	0	0	0	0	0	0	0	0	0	0	0	0	0	0
DC Immature	0.0128828	0.012531	0.0130698	0.0172397	0.00647484	0.006137	0.00716905	0.000393301	0.00807315	0.00288805	0.00851254	0.00156787	0.064948	0.00607611
Pearson Correlation	0.60298		0.596094		0.454093		0.533986		0.793132		0.759801		0.444652
RMSE	0.817789		0.817708		0.891153		0.857361		0.725598		0.74197		0.904316
Grouped cells
Cell	S0	S2	S4	S6	S8	S10	S12
B-cells	0.625768	0.642242	0.581843	0.543229	0.746091	0.782475	0.52722
CD4+	0.111746	0.0995411	0.127251	0.152912	0.0806722	0.0347034	0.096807
CD8+	0.0804953	0.0734125	0.0911398	0.105331	0.0307329	0.0351321	0.0302595
Myeloid	0.0595831	0.0503904	0.0864442	0.10266	0.100872	0.0950051	0.173422
gdT	0.0121978	0.0132244	0.0136409	0.0106672	0.00259306	0.00274584	0.0108041
NK	0.0260493	0.0347208	0.0249058	0.0421542	0.00872331	0.0051587	0.0442538
Granulocytes	0.00885583	0.00928388	0.00505648	0.00252305	0.00339395	0.00995456	0.0402166
Others	0.0753039	0.0772051	0.069726	0.0405248	0.0269086	0.0348133	0.0770172

## Sheet: blood
Cells	BASN0_1	BASN0_2	BASN0_3	BASN12_1	BASN12_2	BASN12_3	BASD2_1	BASD2_2	BASD2_3	BASD2_4	BASD4_1	BASD4_2	BASD4_3	BASD6_1	BASD6_2	BASD6_3	BASD8_1	BASD8_2	BASD8_3	BASD10_1	BASD10_2	BASD10_3	BASD12_1	BASD12_2	BASD12_3
Mast Cells	0.00449997	0.00490491	0.00409321	0.00395944	0.00506846	0.00252777	0.00387441	0.00501088	0.0008	0.00310014	0.00150348	0	0	0.00123882	0.0007	0	0	0	0	0	0	0.0005	0.00518828	0	0.00378942
Neutrophil Cells	0	0.00516991	0	0.00477901	0.001136	0.0108799	0.0133645	0.00158338	0.00607446	0.0239472	0.00231092	0.027977	0	0	0	0	0.0214575	0.0195747	0.0125355	0.0141637	0.0251945	0.0315526	0	0.00438153	0.0005
Eosinophil Cells	0.00240221	0.0194471	0.00297842	0.00219947	0.0007	0.00720774	0.0112812	0.00406641	0.00340941	0.0395737	0.00651819	0.00894174	0.00542365	0	0	0	0.00470402	0	0.00314385	0.00383808	0.00495157	0.00496577	0.00535509	0.00568741	0.0065747
B Cells Memory	0	0	0	0	0	0	0	0	0	0	0	0	0	0	0	0	0	0	0	0.0353449	0	0	0	0	0
B Cells Naive	0.255521	0.301424	0.266623	0.271933	0.229734	0.20992	0.270682	0.332063	0.309132	0.203792	0.150858	0.143419	0.0977468	0.0414846	0.0189178	0.0220057	0.0718774	0.00987042	0.0818545	0.132423	0.232331	0.203131	0.110151	0.0505842	0.10692
Plasma Cells	0.234561	0.215335	0.150967	0.240992	0.231699	0.191678	0.214384	0.163827	0.159563	0.180811	0.0721757	0.121549	0.115855	0.0489996	0.0349054	0.0429995	0.0812199	0.0546085	0.0820753	0.131716	0.128069	0.0794199	0.055453	0.0803408	0.0307632
T Cells CD8 Actived	0	0	0	0	0	0	0	0	0	0	0	0	0	0	0	0	0	0	0	0	0	0	0	0	0
T Cells CD8 Naive	0.0320789	0.0152613	0	0.0449338	0.107169	0.0712375	0.0642433	0.0142603	0.0636276	0.0835617	0	0.101261	0.0748266	0	0	0	0	0	0	0	0	0	0	0	0
T Cells CD8 Memory	0.0719215	0.0679975	0.0815454	0.0671432	0.059602	0.0985139	0.0779288	0.0866823	0.0803103	0.0707353	0.125006	0.113843	0.152972	0.101417	0.168459	0.16701	0.147603	0.139384	0.133801	0.0955803	0.113891	0.113721	0.209451	0.150254	0.209285
M0 Macrophage	0	0	0	0	0.00234311	0	0	0	0	0.00984214	0	0	0	0	0	0	0	0	0	0	0	0.00212701	0	0	0
M1 Macrophage	0.00903086	0.0108263	0.0168547	0.0172401	0.0145569	0.0164499	0.0090699	0.0147542	0.00957403	0.0197654	0.0363708	0.0120073	0.0654623	0.0475194	0.0467777	0.0321227	0.0394817	0.085963	0.0697391	0.0918808	0.0187486	0.0317653	0.0404182	0.0675804	0.0549119
M2 Macrophage	0.00497429	0.00313191	0.00667707	0.00126401	0	0	0.00476429	0.00899801	0.00192291	0	0	0.0408845	0	0.0312017	0.0516145	0.0416554	0.0949519	0.0182822	0.0260436	0	0	0	0.0244846	0.0129002	0.0271349
Treg Cells	0.0431933	0.0469986	0.0065524	0.039727	0.058797	0.0503409	0.0597488	0.0570661	0.0674875	0.0863938	0.0514794	0.0558622	0.0605948	0	0	0	0	0	0	0	0.0271192	0.0351272	0	0.00183198	0.00140173
T Cells CD4 Memory	0	0	0	0	0	0	0	0	0	0	0	0	0	0	0	0	0	0	0	0	0	0	0	0	0
T Cells CD4 Naive	0.087295	0.099525	0.130315	0.0874204	0.083896	0.0702742	0.0805951	0.0837525	0.0900176	0.062773	0.117355	0.0391635	0	0.100272	0.0820481	0.0517439	0.0669814	0.0983109	0.0894664	0.12267	0.0650828	0.0899386	0.0107408	0.0656918	0.0689296
T Cells CD4 Follicular	0.10446	0.0738785	0.112754	0.0822918	0.0917017	0.128858	0.0694942	0.0796371	0.061257	0.0807283	0.132044	0.10441	0.108371	0.200405	0.188802	0.234065	0.114978	0.133406	0.121475	0.112199	0.0622395	0.121057	0.122026	0.10413	0.0324458
Th1 Cells	0.00879022	0.001	0.00678275	0.00496813	0.0042854	0.0145901	0.0028042	0.00532477	0.00523492	0.0032224	0.0065747	0.0554203	0.0823399	0.0762024	0.0768043	0.0835807	0.0977382	0.108158	0.0976734	0.0260805	0.0192016	0.00750677	0.154093	0.123838	0.121552
Th17 Cells	0	0	0	0	0	0	0	0	0	0	0	0.0271275	0.0103664	0	0	0	0.00189926	0	0.00303995	0	0.001	0	0.0130619	0	0.0294234
Th2 Cells	0.00867257	0.0019304	0	0	0.0006	0	0.0031535	0.00327061	0	0.0003	0	0	0	0.0263505	0.0287005	0.0352431	0.00237595	0.0123602	0.00657997	0.00451617	0.00399253	0.00792731	0	0.0118019	0.0090959
Monocyte	0.0440157	0.0387712	0.109268	0.0651695	0.0488283	0.0415332	0.0307336	0.0521043	0.0395071	0.0439698	0.0823165	0.0480449	0.0604049	0.02932	0.0253456	0.0142143	0.0340104	0.0439542	0.0227102	0.132095	0.100397	0.117221	0.08216	0.08577	0.0744868
GammaDelta T Cells	0.0115015	0.0160902	0.0225387	0.00633271	0	0.00312704	0.0044887	0.01077	0.00835482	0.00231805	0.0177773	0.00411295	0	0.0142509	0.029567	0.0251732	0.0281166	0.0315744	0.0283728	0.0162677	0.0182175	0.00754112	0.0221986	0.0213985	0.0276408
NK Resting	0.0753408	0.0737883	0.0801775	0.05728	0.0561423	0.0730622	0.0749859	0.0749816	0.0936812	0.0743223	0.187645	0.0871776	0.131882	0.249581	0.212111	0.220189	0.163639	0.191117	0.179144	0.0689837	0.167104	0.136551	0.107925	0.179258	0.155398
NK.Actived	0	0	0	0	0	0	0	0	0	0	0	0	0	0	0	0	0	0	0	0	0	0	0	0	0
DC Actived	0	0	0	0	0	0	0	0	0	0	0	0.00879747	0	0	0	0	0.0002	0	0	0	0	0	0	0	0
DC Immature	0.00174162	0.00453126	0.00187284	0.00236639	0.00376811	0.00980031	0.00440388	0.00184684	0	0.0108297	0.0100649	0	0.0337535	0.0317568	0.0352831	0.0299978	0.0287647	0.0534369	0.0423455	0.0122396	0.0125049	0.00989978	0.0372936	0.0345522	0.0397767
P-value	0	0	0	0	0	0	0	0	0	0	0	0	0	0	0	0	0	0	0	0	0	0	0	0	0
Pearson Correlation	0.607504	0.560801	0.548374	0.56563	0.57487	0.560161	0.610187	0.558382	0.628935	0.554931	0.549443	0.526717	0.552691	0.611434	0.636172	0.641396	0.564973	0.588859	0.617538	0.485974	0.499897	0.482867	0.458858	0.528386	0.513646
RMSE	0.811994	0.83664	0.842013	0.835836	0.829242	0.834655	0.809204	0.83522	0.792577	0.842828	0.835781	0.851994	0.835359	0.79282	0.772215	0.767544	0.827948	0.808578	0.792786	0.875513	0.866826	0.875344	0.889277	0.848251	0.857288
Averaged time points
	B0		B2		B4		B6		B8		B10		B12
Cell	Mean	SD	Mean	SD	Mean	SD	Mean	SD	Mean	SD	Mean	SD	Mean	SD
Mast Cells	0.00417563	0.00091686	0.00319636	0.00177989	0.000685575	0.000798973	0.000233333	0.000404145	0	0	0.00189609	0.00286206	0.00189471	0.00267952
Neutrophil Cells	0.0036608	0.00421474	0.0112424	0.00976249	0.00757199	0.0136469	0.00715251	0.0123885	0.0154247	0.00368511	0.0189157	0.0166871	0.00244077	0.00274466
Eosinophil Cells	0.00582248	0.00702426	0.0145827	0.017038	0.00522089	0.00377829	0.00156801	0.00271587	0.00232731	0.00204518	0.00509081	0.000228983	0.00613105	0.000627409
B Cells Memory	0	0	0	0	0	0	0	0	0.0117816	0.0204064	0	0	0	0
B Cells Naive	0.255859	0.0323835	0.278917	0.0561221	0.108377	0.0503991	0.0376003	0.0297249	0.0747161	0.0615876	0.181871	0.0638041	0.0787519	0.0398352
Plasma Cells	0.210872	0.0342902	0.179646	0.0249109	0.0896449	0.0349384	0.0530416	0.0247364	0.0894667	0.0390817	0.0876475	0.0370007	0.055552	0.0350567
T Cells CD8 Actived	0	0	0	0	0	0	0	0	0	0	0	0	0	0
T Cells CD8 Naive	0.0451135	0.0390633	0.0564232	0.0295932	0.044022	0.0519652	0	0	0	0	0	0	0	0
T Cells CD8 Memory	0.0744539	0.0137935	0.0789142	0.00658678	0.123309	0.0219973	0.161024	0.0116455	0.122922	0.0238424	0.145688	0.0552207	0.179769	0.0417414
M0 Macrophage	0.000390518	0.000956571	0.00246053	0.00492107	0	0	0	0	0	0	0.000709003	0.00122803	0	0
M1 Macrophage	0.0141598	0.00345171	0.0132909	0.00502303	0.0403399	0.0223694	0.0394607	0.00732752	0.0825276	0.0114636	0.0303107	0.0109078	0.0612462	0.00895796
M2 Macrophage	0.00267455	0.00275006	0.0039213	0.00390955	0.0180215	0.0211816	0.0627406	0.0283368	0.0147753	0.0133713	0.00816153	0.0141362	0.0200176	0.0100654
Treg Cells	0.0409349	0.0180722	0.0676741	0.0132389	0.0419841	0.0282358	0	0	0	0	0.0207488	0.0184097	0.00161685	0.000304233
T Cells CD4 Memory	0	0	0	0	0	0	0	0	0	0	0	0	0	0
T Cells CD4 Naive	0.0931209	0.0204837	0.0792846	0.0116835	0.0641976	0.0543909	0.0669245	0.0151522	0.103482	0.0171951	0.0552541	0.0405034	0.0673107	0.00228943
T Cells CD4 Follicular	0.0989908	0.0203668	0.0727792	0.00919734	0.136308	0.0444394	0.179281	0.0601116	0.12236	0.0106308	0.101774	0.0342413	0.068288	0.0506885
Th1 Cells	0.0067361	0.00464632	0.00414657	0.00132019	0.0551343	0.0343614	0.086041	0.0106816	0.0773041	0.0446696	0.0602671	0.0814656	0.122695	0.00161584
Th17 Cells	0	0	0	0	0.00937347	0.0128051	0.000633087	0.00109654	0.00101332	0.00175512	0.0046873	0.00726983	0.0147117	0.0208055
Th2 Cells	0.00186716	0.00341708	0.00168103	0.00177276	0.00658763	0.0131753	0.0221065	0.0173975	0.00781878	0.0040661	0.00397328	0.00396369	0.0104489	0.00191342
Monocyte	0.057931	0.0268343	0.0415787	0.00891467	0.0550216	0.0222354	0.0245234	0.00992361	0.0662533	0.0580019	0.0999259	0.0175351	0.0801284	0.00797838
GammaDelta T Cells	0.0099317	0.00845249	0.00648288	0.00379499	0.00903529	0.00835646	0.0276189	0.00223879	0.0254049	0.00807342	0.0159857	0.00757932	0.0245197	0.00441402
NK Resting	0.0692985	0.0100669	0.0794927	0.00946409	0.164072	0.0702768	0.198646	0.0305849	0.146415	0.0673238	0.137193	0.0295946	0.167328	0.0168716
NK.Actived	0	0	0	0	0	0	0	0	0	0	0	0	0	0
DC Actived	0	0	0	0	0.00219937	0.00439873	6.66667e-05	0.00011547	0	0	0	0	0	0
DC Immature	0.00401342	0.00304211	0.0042701	0.00473117	0.0188938	0.0165448	0.0313485	0.00346276	0.0360073	0.0213174	0.0198994	0.01512	0.0371645	0.00369427
Pearson Correlation	0.569557		0.588109		0.560071		0.61418		0.564124		0.480541		0.521016
RMSE	0.83173		0.819957		0.828988		0.789236		0.825626		0.877149		0.85277
Grouped cells
Cell	S0	S2	S4	S6	S8	S10	S12
B-cells	0.466731	0.458563	0.198022	0.0906419	0.175964	0.269518	0.134304
CD4+	0.192112	0.152064	0.200505	0.246206	0.225843	0.157028	0.135599
CD8+	0.119567	0.135337	0.167332	0.161024	0.122922	0.145688	0.179769
Myeloid	0.0791693	0.0655215	0.134476	0.15814	0.199563	0.159007	0.198557
gdT	0.0099317	0.00648288	0.00903529	0.0276189	0.0254049	0.0159857	0.0245197
NK	0.0692985	0.0794927	0.164072	0.198646	0.146415	0.137193	0.167328
Granulocytes	0.0136589	0.0290214	0.0134785	0.00895385	0.017752	0.0259026	0.0104665
Others	0.0495381	0.0735017	0.11308	0.108781	0.0861362	0.0896765	0.149472
