# Supplementary material for: Comparison of whole blood and spleen transcriptional signatures over the course of an experimental malaria infection
Source: Sci Rep. 2019 Nov 1;9:15853. doi: 10.1038/s41598-019-52388-y (PMC6825210; doi:10.1038/s41598-019-52388-y)
Supplement: Supplementary file 6 [file 41598_2019_52388_MOESM6_ESM.xlsx]

## Sheet: Bcells
Spleen	Blood	Shared
AARSD1	ABCB9	AGFG1
ACOT7	ADAP2	ASF1B
ACTL6A	ADCY4	ASNS
ADA	AEBP2	AURKA
ADAP1	AIF1	AURKB
ADHFE1	AMPD1	BIRC5
AHCY	ARHGAP29	CDCA2
AICDA	ARL4C	CDCA8
ALDOA	ARSB	CST7
ANKRD28	ASB2	GATA3
ANLN	ASPRV1	GIMAP7
ANP32E	ATP1B1	ICOS
APEX1	ATXN1	IL18RAP
AQP11	AXIN2	KIF22
ARHGAP19	BCL3	LGALS1
ASPM	BGN	MCM3
ATP2B4	BUB1B	NCAPH
ATP5IF1	CALCOCO1	NDUFB6
BARD1	CASP4	PBK
BRCA1	CCL5	PLK1
BRCA2	CCR5	RGS16
BRIP1	CD247	STAT1
CAPN5	CD28	SYTL3
CCL3	CD36	TCF19
CCNA2	CD3G	THY1
CCNE2	CD6	ZAP70
CCNF	CD7
CCRL2	CDH5
CDC20	CDKN2C
CDC25B	CEMIP2
CDC25C	CHST2
CDC6	CHST3
CDCA3	CNGA1
CDCA5	CREG1
CDCA7	CRIP2
CDK4	CSRP2
CDK6	CTSB
CDKL1	CTSW
CDKN1A	CXCL10
CDKN3	CXCL9
CDT1	CYB5R1
CENPF	CYP27A1
CENPI	CYTH4
CENPM	DNAJC15
CENPN	DSTN
CENPP	EFNA1
CEP55	EGR1
CHAF1A	EMP1
CHAF1B	EPSTI1
CHEK1	ERRFI1
CHTF18	ESM1
CISH	ETS1
CKAP2L	EVI2B
CKS1B	F2R
CKS2	FAM129A
CLSPN	FAM169B
CPNE2	FIGNL1
CTLA4	FLT1
CXCR3	FMNL3
CXCR5	FRMD8
CXCR6	FYB1
CYP39A1	FYN
DBF4	GADD45G
DCK	GLRX
DCLK2	GNA15
DCTD	HAVCR2
DHFR	HIST1H2AI
DLGAP5	HIST1H2AK
DPY30	HMGB2
DSCC1	HSD11B1
DSN1	HVCN1
DTYMK	ICAM1
DUSP1	ID2
DUSP4	IFIT3
DUT	IGFBP4
E2F1	IGFBP7
E2F2	IL13RA1
E2F3	IL18R1
E2F8	IL1RL2
EAF2	IL2RB
ECT2	IRF8
EEF1E1	KCNK5
EEF2K	KIF11
EIF2AK3	KIF2C
ELOF1	KLRD1
ELOVL6	KLRG1
EMILIN2	KLRK1
ENPP1	LAG3
ERH	LCK
ESCO2	MAML2
ESPL1	MKI67
EZH2	MTHFD2
FADS1	MYOM1
FADS2	NCAPD2
FANCD2	NDC80
FANCI	NKG7
FANCM	NRARP
FAS	NRP1
FEN1	OSBPL3
FGD6	P2RY13
FKBP4	P2RY6
FOSL2	PCP4L1
FOXM1	PDE1B
FOXP3	PELI2
FUT8	PHF11
GABARAPL1	PIK3AP1
GART	PIK3IP1
GAS2L3	PLAC8
GBP6	PLK2
GINS1	PLOD1
GLRX3	PLVAP
GRWD1	PPP3CC
H2AFV	PRC1
H2AFX	PRF1
HAT1	PRKCH
HDGF	PRNP
HIP1	RAMP2
HIST1H1A	RASGRP4
HIST1H1B	RAVER2
HIST1H2AB	RGS1
HIST1H2BB	RND3
HIST1H2BH	RNF213
HIST1H2BM	RRM2
HIST1H3A	S100A6
HIST1H4C	S1PR4
HIST1H4D	SASH1
HIST1H4F	SCUBE3
HIST1H4H	SDF4
HIST1H4J	SEMA4B
HIST2H2BB	SESN1
HIST4H4	SGCB
HMGN3	SLA2
HMOX1	SLAMF7
HSPA1B	SLAMF8
HSPD1	SLC9A3R1
IFI30	SP100
IFITM2	SSBP2
IFRD2	STK39
IL10	TBX21
IL12RB1	TFRC
IL1R2	TIE1
IL2RA	TMEM176A
IMPA2	TMSB10
IMPDH2	TNFRSF18
INCENP	TNFRSF1B
ISG20	TNFRSF25
ITGAV	TNS3
JAK3	TOP2A
KCNN4	TPD52
KDELC1	TRAFD1
KIF14	TRPM2
KIF18A	TTC39A
KIF20B	UGCG
KIF23	USP24
KNTC1	VAV2
KPNA2	VPREB3
LAP3	VWA5A
LGMN	VWF
LIG1	ZDHHC23
LMNB1	ZER1
LPP	ZFC3H1
LSM3
LYL1
MAD2L1
MCM10
MCM2
MCM5
MCM6
MCM7
MELK
MNS1
MRPS18B
MRPS26
MSH6
MTHFD1
MUC13
MXD1
MYBL2
MYC
NASP
NCAPG
NCAPG2
NME1
NOC4L
NOTCH1
NSL1
NT5DC2
NUDCD2
NUDT5
NUP133
NUP43
NUP62
NUSAP1
NUTF2
OAS3
ODC1
OPTN
OSBPL1A
OTUB2
PA2G4
PAICS
PEBP1
PFAS
PHF19
PHF5A
PHGDH
PLK4
PLXNB2
PODNL1
POLA2
POLD2
POLE
POLH
POLR1B
POU2AF1
PPA1
PPAT
PPIL1
PRDM1
PRIM1
PRIM2
PRKAR2B
PRMT1
PRR11
PSAT1
RAB38
RAD51
RAD54L
RASSF6
RCC2
RFC3
RFC4
RGS18
RNASEH2A
RNASEH2B
RPA2
RPAP3
RPL13A
RRM1
RRP1B
RUVBL1
SHCBP1
SHMT2
SKP2
SLC22A15
SLC25A19
SLC29A1
SLC39A4
SLC43A1
SMC2
SMPD4
SMYD2
SMYD5
SNRPD1
SNRPG
SOCS2
SORD
SP140
SPAG5
SPC24
SPC25
SPP1
SRM
SSSCA1
STIL
STMN1
STX11
SUV39H1
SYCE2
TACC3
TEX2
TFDP1
THG1L
TIMELESS
TIPIN
TK1
TMEM97
TNFRSF9
TPI1
TPX2
TRIM59
TRIP13
TTC39B
TTK
TUBE1
TUBG1
TXNDC5
TYMS
U2AF1L4
UBE2C
UBE2L6
UCHL5
UCK2
UHRF1
UMPS
USP10
VDAC1
WDHD1
WEE1
XK
XRCC6
ZBP1
ZRANB3
ZWILCH

## Sheet: CD4+ Tcells
Spleen	Blood	Shared
ADAP1	ABCB9	AGFG1
ALDOA	AEBP2	ASNS
ATP2B4	AMPD1	CST7
CCL3	ARHGAP29	GATA3
CCNA2	ARL4C	GIMAP7
CCRL2	ARSB	ICOS
CDKN1A	ASB2	IL18RAP
CISH	ASF1B	LGALS1
CTLA4	ATP10A	PLK1
CXCR3	ATP1B1	RGS16
CXCR6	ATXN1	STAT1
DLGAP5	AXIN2	THY1
DUSP1	BATF	ZAP70
DUSP4	BCL3
ECT2	CAMK2N1
FOSL2	CCL5
FOXM1	CCR5
FOXP3	CD160
GBP6	CD247
HIP1	CD28
HIST1H1A	CD3G
HIST1H1B	CD6
HIST1H2AB	CD7
HIST1H2BB	CHCHD10
HIST1H2BM	CHN2
HIST1H3A	CHST2
HIST1H4D	CNGA1
HIST1H4F	CTSW
HIST1H4H	CXCL10
HIST1H4J	DUSP6
HIST2H2BB	EGR1
HMOX1	ETS1
HSPA1B	F2R
IL10	FAM129A
IL12RB1	FAM169B
IL1R2	FMNL3
IL2RA	FRMD8
ISG20	FYB1
ITGAV	FYN
JAK3	GAB3
LMNB1	GBP2
MXD1	GLRX
NCAPG	GNA15
OAS3	GRAMD1B
ODC1	HAVCR2
PODNL1	HIST1H2AI
PRDM1	HIST1H2AK
PRR11	HMGB2
SLC22A15	HSD11B1
SLC39A4	ID2
SOCS2	IFIT3
SPP1	IFNG
STIL	IGF2BP3
STX11	IGFBP4
TEX2	IL18R1
TNFRSF9	IL1RL2
TPI1	IL2RB
TPX2	KIF11
TTC39B	KIF2C
U2AF1L4	KLRG1
UBE2L6	LAG3
ZBP1	LCK
	MAML2
	MCM3
	MKI67
	MTMR3
	NAB2
	NCAPD2
	NKG7
	NOD1
	NRP1
	OSBPL3
	PHF11
	PIK3IP1
	PLD3
	PPM1B
	PPP3CC
	PRC1
	PRF1
	PRKCH
	PRNP
	RAB19
	RASGRP4
	RAVER2
	RGS1
	RNF213
	RRM2
	S100A6
	S1PR4
	SDF4
	SEMA4B
	SESN1
	SLA2
	SLC16A10
	SLC9A3R1
	SP100
	SSBP2
	STK39
	SYTL3
	TBX21
	TCF19
	TFRC
	TMSB10
	TNFRSF18
	TNFRSF1B
	TNFRSF25
	TNFSF14
	TOP2A
	TUBA1A
	TULP4
	UGCG
	XCL1
	ZER1

## Sheet: CD8+ Tcells
Spleen	Blood	Shared
ACSS2	ADAMTS10	ASF1B
ADAP1	AGFG1	ATP10A
AHCY	AMPD1	AURKA
ANLN	ARL2BP	AURKB
ANP32E	ARL4C	BIRC5
ANXA2	ARL6IP5	CDCA2
ARHGAP19	ARSB	CDCA8
ASPM	ATP1B1	CENPA
ATP2B4	ATP8B2	CRIP2
BARD1	ATXN1	CST7
BRCA1	AXIN2	GATA3
BRCA2	BUB1B	GIMAP7
BRIP1	CAMK2N1	ICOS
CAPN2	CCDC92	IFNG
CASP3	CCL5	IL18RAP
CCL3	CCR5	KIF22
CCNA2	CD160	LGALS1
CCNE1	CD247	MCM3
CCNE2	CD28	MYO1F
CCNF	CD3G	NCAPH
CD68	CD6	PBK
CDC20	CD7	PFKP
CDC25B	CHST2	PLK1
CDC25C	CNGA1	SYTL3
CDC6	COTL1	TCF19
CDCA3	CTSW	THY1
CDCA5	CX3CR1	ZAP70
CDCA7	CYTH4
CDKN3	DNAJC15
CDT1	EGR1
CENPF	EMP1
CENPI	EPSTI1
CENPN	ERRFI1
CEP55	ESM1
CHAF1A	ETS1
CHAF1B	F2R
CHEK1	FAM169B
CIT	FIGNL1
CKAP2	FMNL3
CKAP2L	FRMD8
CKAP5	FYN
CKS1B	GAB3
CKS2	GLRX
CLSPN	GNA15
CPOX	GPX8
CTLA4	GRAMD1B
CTSD	GZMK
CTSE	GZMM
CXCR3	HAVCR2
CXCR6	HIST1H2AI
DAPK2	HIST1H2AK
DBF4	HMGB2
DEK	HSD11B1
DHFR	ID2
DLGAP5	IFIT3
DNMT1	IGF2R
DSCC1	IGFBP4
DSN1	IL18R1
DUT	IL2RB
E2F2	KCNJ8
E2F8	KCNK5
ECT2	KIF11
ESCO2	KIF2C
ESPL1	KLRD1
EZH2	KLRG1
FANCD2	KLRK1
FANCI	LAG3
FANCM	LCK
FEN1	LPIN1
FHL2	MAML2
FOXM1	MKI67
GARS	NAB1
GINS1	NAB2
GLIPR2	NCAPD2
GOLM1	NDC80
HIST1H1A	NKG7
HIST1H1B	NOD1
HIST1H2AB	NRARP
HIST1H2BB	NRP1
HIST1H2BH	OSBPL3
HIST1H2BM	PHF11
HIST1H3A	PIK3IP1
HIST1H4D	PLD3
HIST1H4F	PLEKHA6
HIST1H4J	POGK
HIST2H2BB	PPM1B
IDH3A	PPP3CC
IL12RB1	PRC1
IL2RA	PRF1
INCENP	PRKCH
ITGAL	RAB19
ITGAM	RAVER2
ITGB1	RNF213
KCNAB2	RRM2
KIF14	S100A6
KIF18A	S1PR4
KIF20B	SEMA4A
KIF23	SLA2
KLF3	SLAMF7
KNTC1	SLC16A10
LGALS3	SLC9A3R1
LIG1	SNAI3
LMNB1	SP100
LPCAT4	STAT1
MAD2L1	STK39
MCM10	STX1A
MCM2	TAF9B
MCM4	TBX21
MCM5	TFRC
MCM6	THAP3
MCM7	TNFRSF25
MELK	TNFSF14
MLLT3	TOP2A
MTBP	TPST2
MYBL2	UGCG
NASP	USP24
NCAPG	WDR92
NCAPG2	XCL1
NCKAP1
NQO2
NUSAP1
OAS3
PGM2L1
PLK4
POLA2
POLE
POLH
PPIL1
PRDM1
PRIM1
PRIM2
PRR11
PSAT1
PYCARD
RAD51
RAD51AP1
RAD51C
RAD54L
RFC3
RFC4
RIPK3
RNASEH2B
RPA2
RRM1
SHCBP1
SLCO3A1
SMC2
SMPDL3B
SPAG5
SPC25
ST3GAL6
STARD10
STIL
STMN1
TACC3
TIMELESS
TIPIN
TPPP3
TPX2
TRIP13
TTC39B
TTK
TYMS
UBE2C
UHRF1
WDHD1
ZBTB32
ZDHHC15
ZWILCH

## Sheet: gdTcells
Spleen	Blood	Shared
ACOT7	ABCB9	ASF1B
ACSS1	ABCC3	ASNS
ADK	ACYP1	AURKA
AHCY	ADAMTS10	AURKB
ALDH7A1	ADAP2	BIRC5
ANLN	AGFG1	CDCA2
ANP32E	ANAPC13	CDCA8
ANXA2	ARL4C	CENPA
AOAH	ARSB	COX6A1
AQP11	ASB2	COX6B1
ARHGAP19	ATP1B1	CST7
ART4	ATP5MG	GATA3
ASPM	AXIN2	GIMAP7
ATP5IF1	BUB1B	GSTP1
ATP5MC3	CCL5	ICOS
BARD1	CCR5	IGF2BP3
BRCA1	CD160	IL18RAP
BRIP1	CD247	KIF22
C1QA	CD28	LGALS1
C1QB	CD3G	MCM3
C1QC	CD6	NCAPH
CAPN1	CD7	NDUFA1
CASP3	CDKN2C	NDUFB6
CBX3	CEMIP2	PBK
CCDC58	CHN2	PLK1
CCL24	CHST2	RPA3
CCNA2	CNGA1	SLC14A1
CCNE1	CORO7	SYTL3
CCNE2	CREG1	TCF19
CCNF	CRIP2	THY1
CD244	CTSB	ZAP70
CDC20	CTSW
CDC25B	CX3CR1
CDC25C	EPSTI1
CDC6	ETS1
CDCA3	F2R
CDCA5	FAM129A
CDCA7	FAM169B
CDK4	FIGNL1
CDK6	FRMD8
CENPF	FYN
CENPI	GAB3
CENPN	GPR65
CEP55	GRAMD1B
CHAF1A	HIST1H2AI
CHAF1B	HIST1H2AK
CHEK1	HMGB2
CHURC1	HSD11B1
CISH	ID2
CIT	IFIT3
CKAP2	IFNG
CKAP2L	IGF2R
CKAP5	IGFBP4
CKS1B	IL18R1
CKS2	IL2RB
CLSPN	ITGAD
COX7A2	KIF11
CPOX	KIF2C
CSF1R	KLRD1
CTPS1	KLRK1
CTSE	LAG3
CXCR3	LCK
CXCR6	LCN2
DAPK2	LIMK1
DBF4	LPIN1
DCLK2	MAML2
DDX19A	MKI67
DHFR	MYO1F
DLGAP5	NCAPD2
DOK2	NDC80
DSCC1	NDUFA2
DUSP4	NKG7
DUT	NOD1
E2F2	NR1H3
E2F3	NRARP
E2F8	OSBPL3
ECT2	P2RY13
EEF2K	PHF11
EGR2	PIK3IP1
ELOVL6	PLAC8
ENPP1	PLD3
ERH	PPP3CC
ESCO2	PRC1
ESPL1	PRF1
EZH2	PRKCH
FADS2	RAB19
FANCD2	RAVER2
FANCI	REXO2
FCER1G	RNF213
FDPS	RRM2
FEN1	S100A6
FHL2	S1PR4
FOXM1	SASH1
FUT8	SEMA4A
GALNT10	SEMA4B
GAS2L3	SESN1
GINS1	SLA2
GLRX3	SLAMF7
GTSE1	SLC16A10
H2AFV	SLC38A1
H2AFX	SLC9A3R1
H2AFZ	SNAI3
HINT1	SSBP2
HIST1H1A	STK39
HIST1H1B	TBX21
HIST1H2AB	TFRC
HIST1H2AE	TMEM176A
HIST1H2BB	TNFRSF25
HIST1H2BG	TNFSF14
HIST1H2BH	TOP2A
HIST1H2BM	TPST2
HIST1H3A	TRPM2
HIST1H4C	UGCG
HIST1H4D	XCL1
HIST1H4F	ZMYM3
HIST1H4H
HIST1H4J
HIST2H2BB
HIST4H4
HSPD1
HSPE1
IL12RB1
IL21
IL2RA
IL4
IMPDH2
INCENP
ISG20
ITGAL
KCNAB2
KCNN4
KIF14
KIF18A
KIF20B
KIF23
KLHDC2
KNTC1
KPNA2
KRTCAP2
LGALS3
LGALS9
LIG1
LMNB1
LPCAT4
LSM3
MAD2L1
MAGOH
MCM10
MCM2
MCM4
MCM5
MCM6
MCM7
MELK
MLLT3
MNS1
MOSPD3
MPP1
MRPS12
MSH6
MTHFD1
NANOS1
NASP
NCAPG
NCAPG2
NCKAP1
NDUFA12
NDUFB10
NDUFB9
NME1
NME2
NT5DC2
NUDCD2
NUP43
NUSAP1
OAS3
PDCD5
PDLIM1
PHGDH
PLK4
PODNL1
POLA2
POLD2
POLE
POLR2F
PPA1
PPIL1
PPM1L
PPP1R9B
PRELID2
PRIM1
PRR11
PSAT1
PSMA2
PSMC1
RAB4A
RAD51
RAD51AP1
RAD54L
RAN
RFC4
RGS12
RGS18
RNASEH2B
RPL35
RPS12
RPS21
RPS27L
RPS3A
RRM1
RTP4
SHCBP1
SHMT2
SLC11A2
SLC29A1
SLC39A6
SLC43A1
SMC2
SMC4
SNRPG
SPAG5
SPC24
SPC25
STIL
STMN1
SUOX
SUSD2
TACC3
TCF12
TFDP1
TIPIN
TMEM120B
TMEM97
TNFRSF9
TNK2
TPI1
TPX2
TRERF1
TRIM59
TRIP13
TTK
TUBG1
TYMS
UBE2C
UBE2H
UBE2S
UCK2
UFC1
UHRF1
ULK1
USP18
VDR
WDHD1
WEE1
XRCC6
ZDHHC15
ZRANB3
ZWILCH

## Sheet: Granulocytes
Spleen	Blood	Shared
ABTB1	ANKRD22	CREG1
ADRB2	ASPRV1	CYB5R1
AGPAT4	CARHSP1	IL18RAP
ALDH3B1	CASP4	LCN2
ALOX5	CTSB	MYO1F
ANXA2	CXCL10	NQO1
AQP9	DUSP6	S100A9
ARSG	GLRX
ATF3	IFIT3
ATP6V0A1	IL13RA1
BCL2L11	LST1
CCL3	NCF4
CCL4	P2RY13
CCRL2	PLK2
CD177	PRR13
CD44	RASGRP4
CD68	S100A6
CEBPB	SEMA4A
CHI3L1	TBC1D23
CLEC4E	TNFRSF1B
CPNE2	TPD52
CSF1R	TRPM2
CTSD
DUSP1
EMILIN2
F10
FAS
FCER1G
FOSL2
FPR1
GADD45A
GCA
GCLM
GDA
GLIPR2
GRINA
HK3
HMOX1
HP
IER3
IFITM2
IL1R2
IL1RN
ISG20
ITGA5
ITGAM
LGALS3
LRG1
LRRC25
MAPKAPK2
MVP
MXD1
MYO1D
NAMPT
NFE2
OAS2
OAS3
OPTN
PGD
PIK3R6
PLEKHO2
PRDX5
PRKAR2B
PTGS1
PTPN1
RAB32
RBM47
RGS18
RSAD2
RTP4
S100A8
SAMD9L
SESN2
SFXN5
SLC11A1
SLC22A15
SLC2A6
SLC39A4
SLC7A11
SLPI
SMOX
SPP1
SRXN1
ST3GAL5
ST3GAL6
STX11
TGFBI
TGM2
TNF
TNFAIP2
TNFRSF1A
UPP1

## Sheet: Myeloid
Spleen	Blood	Shared
ACADL	ABCB4	ASNS
ADAM15	ABCB9	COX6A1
ADAP1	ABCC3	CREG1
ADRB2	ADAP2	CYB5R1
ALDH3B1	AIF1	LCN2
ALMS1	ANAPC13	MTHFD2
ALOX15	ARL4C	MYO1F
ALOX5	ARSB	NDUFA1
ANLN	ASB2	PBK
ANPEP	ASF1B	PLK1
AOAH	ASPRV1	S100A9
APLP2	ATG4C	SLAMF8
AQP9	ATP1B1
ARL11	ATP5MG
ARL6	ATP8A1
ARRDC3	ATXN1
ARSG	AXIN2
ASPM	BLVRB
ATF3	BUB1B
ATP5IF1	CASP4
ATP6V0A1	CCL5
BLVRA	CCR5
C1QA	CD160
C1QB	CD247
C1QC	CD28
CADM3	CD36
CASP3	CD3G
CCDC86	CD6
CCL24	CD7
CCL3	CDH5
CCNA2	CHN2
CCND1	CHST2
CCRL2	CLEC4G
CD177	CRIP2
CD244	CST7
CD274	CTSB
CD44	CTSW
CD68	CX3CR1
CDC42EP3	CXCL10
CDCA5	CXCL9
CDKN1A	CYP27A1
CEBPB	DSTN
CEP55	DUSP6
CFB	EGR1
CKB	ENPP4
CKS1B	EPS15
CKS2	EPSTI1
CLCN7	ETS1
CLEC4E	EVI2B
CLIC4	F2R
CLN8	FAM129A
CNDP2	FAM169B
CNIH4	FFAR2
COMT	FIGNL1
CPNE2	FLT1
CRELD2	FMNL3
CSF1R	FRMD8
CSTB	FYB1
CTSA	FYN
CTSD	GATA3
CTSZ	GIMAP7
CXCL16	GLRX
CXCR3	GNA15
DHX58	GPC1
DLGAP5	GPR65
DNASE1L1	GRAMD1B
DOK1	GSTM1
DUSP1	HAVCR2
EDNRB	HSD11B1
EMILIN2	ICAM1
ENPP1	ICOS
EVI5	ID2
F10	IFIT3
F13A1	IFNG
F7	IGFBP4
FAS	IGFBP7
FCER1G	IL13RA1
FCGRT	IL18R1
FKBP2	IL18RAP
FOSL2	IL1RL2
FRMD4A	IL2RB
FRRS1	IRF8
FZD7	ITGAD
GABARAPL1	KIF11
GAS2L3	KIF2C
GAS7	KLRD1
GBP1	KLRG1
GBP5	KLRK1
GCA	LAG3
GDA	LCK
GDPD1	LST1
GFPT1	MAML2
GLIPR1	MDH2
GLIPR2	MINK1
GLRX3	MKI67
GNA12	MYCBP2
GNB4	MYOM1
GPR33	NFKBIB
GPX1	NKG7
GSTO1	NOD1
GUSB	NPR2
HINT1	NR1H3
HIP1	OSBPL3
HIST1H1A	P2RY13
HIST1H2AB	P2RY6
HIST1H2BB	PDE1B
HIST1H2BC	PHF11
HIST1H2BG	PIK3AP1
HIST1H4F	PIK3IP1
HK3	PLAC8
HMGN3	PLD3
HMOX1	PLK2
HP	PLVAP
HSPA1B	PPP3CC
HTRA2	PRC1
IFI30	PRF1
IFIT2	PRKCH
IFITM2	PRNP
IGF1	PSMB9
IL1RN	PSME2
IL2RA	RASGRP4
IMPDH2	RAVER2
IRF4	RGS1
IRF7	RIMS3
ISCU	RND3
ITGAM	RNF213
ITSN1	RRM2
JUN	S100A6
KCTD14	S1PR4
KIF23	SASH1
LBP	SCUBE3
LGALS3	SDF4
LGMN	SLA2
LHFPL2	SLAMF7
LRRC25	SLC14A1
LYL1	SLC16A10
LYVE1	SP100
MAPKAPK2	SQSTM1
MELK	SSBP2
MICAL3	STK39
MOSPD1	SYTL3
MPP1	TBX21
MVP	TFRC
MX1	THY1
MX2	TMEM176A
MXD1	TMSB10
NCAPG	TNFRSF18
NDUFB10	TNFRSF1B
NET1	TNFRSF25
NPC2	TNS3
NQO2	TOP2A
NT5DC2	TPD52
OAS2	TRAFD1
OAS3	TRPM2
OGFRL1	TTC39A
P2RX4	TUBA1A
P2RY1	TUBB2A
PAM	UGCG
PCGF5	VAV2
PCYT1A	VWA5A
PDCD1LG2	XCL1
PIK3R6	ZAP70
PKIB	ZDHHC23
PLA2G15	ZER1
PLEKHM3	ZFC3H1
PLOD3
PLTP
PLXNB2
PON2
PPARG
PPT1
PQLC3
PRDM1
PRKAR2B
PRR11
PTGS1
RAB32
RAB3IL1
RBM47
RGS18
RNF141
RPL13A
RPS21
RPS27L
RSAD2
S100A1
S100A8
SAP30
SDC3
SDF2L1
SERINC5
SH3PXD2B
SHCBP1
SLAMF9
SLC11A1
SLC2A6
SLC7A11
SLPI
SMPDL3B
SNX22
SOCS2
SPINT1
SPIRE1
SPP1
ST3GAL5
ST5
STMN1
STX11
SYNGR2
TACC3
TCIRG1
TGFBI
TGM2
TLR8
TMEM107
TMEM120B
TMEM39A
TMOD1
TNFAIP2
TNFRSF9
TPPP3
TPX2
TREM2
TSPAN33
TUBB6
UAP1L1
UBE2L6
USP18
VAMP8
VAT1
WWP1

## Sheet: NK
Spleen	Blood	Shared
ABCG2	ADAMTS10	ASF1B
ACOT7	ARL6IP5	CST7
ADAP1	ARSB	GATA3
ANXA2	ASB2	GIMAP7
AOAH	ATP1B1	IFNG
ATP2B4	ATP5MG	IL18RAP
BRCA1	ATP8B2	LGALS1
CAPN2	BCL3	LPIN1
CCL3	CAMK2N1	MCM3
CCL4	CASP4	MYO1F
CCNA2	CCL5	PFKP
CCND3	CCR5	RNF213
CCNE2	CD160	SYTL3
CD244	CD247	THY1
CDC6	CD28	ZAP70
CDKN1A	CD3G
CHEK1	CD7
CHST11	CEMIP2
CISH	CHN2
CLEC4E	COX6A1
CLIC4	CTSW
CLSPN	CX3CR1
CRELD2	CXCL10
CTSD	DNAJC15
DAPK2	ENPP4
DHFR	EPSTI1
DOK2	ERRFI1
E2F2	F2R
E2F8	FIGNL1
EIF2AK2	FYN
EIF2S2	GAB3
FCER1G	GADD45G
FHL2	GP1BB
GAS7	GPC1
GBP5	GPR65
GBP6	GPX8
GCNT1	GRAMD1B
GPR18	GSTM1
HECTD1	GZMK
HYOU1	HMGB2
IL10	HSD11B1
IL12RB1	ICAM1
IL2RA	ID2
IRF7	IGF2R
ITGAL	IL18R1
ITGAM	IL2RB
ITPK1	IRF8
KNTC1	ITGAD
LGALS3BP	KCNJ8
LIG1	KCNK5
LPCAT4	KIF11
LRRC8C	KLHL6
LY9	KLRD1
MAPK6	KLRG1
MCM10	KLRK1
MCM2	LAG3
MCM4	LCK
MCM5	LIMK1
MCM7	MKI67
METTL4	NAB1
MX2	NDUFA1
MXD1	NKG7
MYC	NOD1
MYD88	NRARP
NCAPG	NUP210
NCAPG2	OSBPL3
OAS3	PIK3AP1
PICALM	PLD3
PIM1	POGK
PLSCR1	PPP3CC
PML	PRF1
POLE	PRKCH
PRDM1	RAB19
PRIM1	RAVER2
PTPN12	RGS1
RAD51	RIN3
RFC4	RRM2
RRM1	S100A6
RRP1B	S1PR4
RSAD2	SDCBP
RTP4	SEMA4A
SAMD9L	SLA2
SDC3	SLAMF7
SMC2	SLC9A3R1
SOAT2	SP100
SOCS1	STK39
SPP1	TAF9B
SSRP1	TBX21
ST3GAL6	TNFRSF18
ST5	TNFRSF1B
STIL	TNFSF14
STX11	TOP2A
TAGLN2	TPST2
TEX2	UGCG
TGM2	WBP2
TIPIN	XCL1
TNFRSF9
TTC39B
UHRF1
USP18
USP25
ZBP1
ZBTB32
ZDHHC15
