# Supplementary material for: Comparison of whole blood and spleen transcriptional signatures over the course of an experimental malaria infection
Source: Sci Rep. 2019 Nov 1;9:15853. doi: 10.1038/s41598-019-52388-y (PMC6825210; doi:10.1038/s41598-019-52388-y)
Supplement: Supplementary file 7 [file 41598_2019_52388_MOESM7_ESM.xlsx]

## Sheet: Spleen_deg_immgen_toppfun
Category	ID	Name	Source	p-value	q-value Bonferroni	q-value FDR B&H	q-value FDR B&Y	Hit Count in Query List	Hit Count in Genome	Hit in Query List
Coexpression Atlas	GSM791108_500	Stem Cells, SC.MEP.BM, Lineage- Kit+ Sca1- CD34- FcgR-/low, Bone marrow, avg-2	Immgen.org, GSE15907	1.654e-126	8.433e-124	8.433e-124	5.745e-123	239	401	KIF18A,CHAF1B,SPC25,CENPP,ADK,GFI1B,HIST1H2AB,HIST1H2BM,HIST1H3A,HIST1H4D,HIST1H4F,HIST1H4J,HIST1H4C,AHCY,PIP5K1B,ALAD,ALDH1A1,RAD54L,DYRK3,CDC42BPA,ANK1,SLC43A1,BIRC5,AQP1,AQP9,TARSL2,ASNS,ATP1B2,BARD1,CREG1,BLVRB,BRCA1,BRCA2,ST3GAL5,SPHK1,C1QBP,NIPA1,PAQR9,CASP3,CCNA2,CCNE1,CCNF,CCNE2,CDC6,CDC25C,CDK6,CDR2,TMEM56,CHEK1,TRIP13,CKS1B,CKS2,FADS2,ABCG2,GSTO1,ADAMTS3,EEF1E1,BAG2,MINPP1,CPOX,GDF3,KIF…
Coexpression Atlas	GSM791149_500	alpha beta T cells, preT.DN3B.Th, Lin-/lo CD25hi CD44- CD28+, Thymus, avg-3	Immgen.org, GSE15907	5.203e-88	2.653e-85	1.327e-85	9.038e-85	205	413	CHAF1B,SPC25,ACTL6A,ADA,CENPP,HIST1H2AB,HIST1H2BM,HIST1H2BH,HIST1H3A,HIST1H4D,HIST1H4F,HIST1H4J,HIST1H4C,HIST1H4H,AHCY,RAD54L,SLC43A1,APEX1,HAT1,BIRC5,SPC24,RUVBL1,BARD1,BRCA1,CCNA2,CCNF,USP10,CCNE2,CDC6,CDC20,CDC25C,CDK4,AURKB,CDK6,CHEK1,TRIP13,CKS1B,CKS2,FADS2,KIF23,EEF1E1,CTLA4,ESPL1,CDCA3,KNTC1,DLGAP5,DCTD,MELK,GINS1,PHGDH,CDCA2,DHFR,GRWD1,DTYMK,CHAF1A,DUT,E2F1,E2F2,E2F3,ECT2,LAP3,CDCA7,NUTF2…
Coexpression Atlas	GSM399403_500	alpha beta T cells, T.ISP.Th, 4- 8+ TCR-/lo 24hi, Thymus, avg-3	Immgen.org, GSE15907	3.65e-85	1.862e-82	6.206e-83	4.228e-82	203	417	KIF18A,CHAF1B,SPC25,ADA,TRIM59,CENPP,ADK,HIST1H2AB,HIST1H2BM,HIST1H4D,HIST1H4F,HIST1H4J,HIST1H4C,HIST1H4H,AHCY,RAD54L,HIRIP3,SLC43A1,HAT1,BIRC5,FANCM,SPC24,LSM2,ATP5MC3,BARD1,BRCA1,BRCA2,TIMELESS,CCNA2,CCNE1,CCNF,CCNE2,CDC6,CDC20,CDC25C,AURKB,CDK6,CENPF,CHEK1,TRIP13,CKS1B,CKS2,FADS2,KIF23,NSL1,KIF20B,CTPS1,ESPL1,CDCA3,KNTC1,CENPL,DLGAP5,CKAP5,DCK,MELK,GINS1,CDCA2,ZBED4,DHFR,KIF14,GNL3,CHAF1A,DUT,…
Coexpression Atlas	GSM791119_500	Stem Cells, SC.GMP.BM, Lineage- sca1- ckithi CD34+ FcgRhi, Bone marrow, avg-3	Immgen.org, GSE15907	3.14e-83	1.601e-80	4.004e-81	2.727e-80	198	406	CLPP,CPNE2,CHAF1B,NMRAL1,HIST1H4I,HIST1H2AB,HIST1H2BM,HIST1H2BH,HIST1H3A,HIST1H4D,HIST1H4F,HIST1H4J,HIST1H4C,AHCY,ALOX5,RAD54L,SLC43A1,APEX1,BIRC5,CST7,SPC24,CHCHD4,YIF1B,ASNS,VAMP8,CREG1,PLOD3,CCNA2,CCNF,MS4A3,CDC6,CDC20,CDK4,AURKB,CEBPE,ARL11,TRIP13,CKS1B,CKS2,FADS2,GSTO1,UAP1L1,GDA,CSF1R,POLDIP2,ESPL1,CTSG,ECE2,ABHD11,CDCA3,DCTD,GINS1,DDOST,PHGDH,GRWD1,DTYMK,CHAF1A,DUT,RPS27L,MRPL2,CDCA7,ERH,T…
Coexpression Atlas	GSM791143_500	alpha beta T cells, preT.DN3-4.Th, Lin-/lo CD25int CD44- CD28+, Thymus, avg-3	Immgen.org, GSE15907	8.204e-81	4.184e-78	8.368e-79	5.701e-78	193	397	KIF18A,CHAF1B,SPC25,ACTL6A,ADA,CENPP,HIST1H2AB,HIST1H2BM,HIST1H2BH,HIST1H3A,HIST1H4D,HIST1H4F,HIST1H4J,HIST1H4C,HIST1H4H,AHCY,RAD54L,SLC43A1,APEX1,HAT1,BIRC5,SPC24,RUVBL1,BARD1,BRCA1,BRCA2,C1QBP,CCNA2,CCNE1,CCNF,CCNE2,CDC6,CDC20,CDC25C,AURKB,CDK6,CENPF,CHEK1,TRIP13,CKS1B,CKS2,FADS2,KIF23,EEF1E1,KIF20B,ESPL1,CDCA3,KNTC1,DLGAP5,DCTD,MELK,GINS1,PHGDH,CDCA2,DHFR,KIF14,GNL3,CHAF1A,DUT,E2F3,ECT2,ESCO2,…
Coexpression Atlas	GSM854317_500	Myeloid Cells, MF.BM, B220neg CD3neg Ly-6C/Glo CD115int F4/80+, Bone marrow, avg-3	Immgen.org, GSE15907	6.042e-79	3.082e-76	5.136e-77	3.499e-76	192	401	CPNE2,CHAF1B,HIST1H4I,GFI1B,HIST1H2AB,HIST1H2BM,HIST1H2BH,HIST1H3A,HIST1H4D,HIST1H4F,HIST1H4J,HIST1H4C,HIST1H4H,AHCY,ALAD,ALAS2,ALDH1A1,ALOX5,RAD54L,ANK1,SLC43A1,BIRC5,CST7,AQP1,AQP9,ASNS,VAMP8,CREG1,BLVRB,ST3GAL5,C1QA,C1QB,C1QC,CCNA2,CCNF,MS4A3,CD68,CDC6,CDC20,CDC25C,AURKB,UBE2L6,CHEK1,TRIP13,CKS1B,CKS2,FADS2,ABCG2,GSTO1,CRIP2,CSF1R,SDC3,CTSE,CTSG,CDCA3,DCTD,ABCB6,TRIM10,CDCA7,PDZK1IP1,EPOR,GLRX…
Coexpression Atlas	GSM791154_500	alpha beta T cells, T.DN4.Th, Lin-/lo CD25- CD44- CD28+, Thymus, avg-3	Immgen.org, GSE15907	8.454e-76	4.311e-73	6.159e-74	4.196e-73	182	376	CHAF1B,SPC25,ACTL6A,ADA,CENPP,HIST1H2AB,HIST1H2BM,HIST1H2BH,HIST1H3A,HIST1H4D,HIST1H4F,HIST1H4J,HIST1H4C,AHCY,RAD54L,SLC43A1,APEX1,HAT1,BIRC5,SPC24,BARD1,BRCA1,CCNA2,CCNE1,CCNF,CCNE2,CDC6,CDC20,CDC25C,CDK4,AURKB,CDK6,CHEK1,TRIP13,CKS1B,CKS2,FADS2,KIF23,EEF1E1,NSL1,ESPL1,CDCA3,KNTC1,DLGAP5,DCK,MELK,GINS1,CDCA2,DHFR,DTYMK,CHAF1A,DUT,E2F1,E2F2,E2F3,ECT2,ESCO2,CDCA7,NUTF2,TUBE1,SLC29A1,NUSAP1,BRIP1,E…
Coexpression Atlas	GSM538358_500	B cells, proB.FrBC.FL, CD19+ IgM- CD43+ CD24+ AA4.1+ CD45R+, Fetal Liver, avg-3	Immgen.org, GSE15907	1.061e-74	5.411e-72	6.764e-73	4.608e-72	187	400	KIF18A,CHAF1B,SPC25,ADA,HIST1H4I,CENPP,ADK,HIST1H2AB,HIST1H2BG,HIST1H2BM,HIST1H2BH,HIST1H3A,HIST1H4D,HIST1H4F,HIST1H4J,HIST1H4C,AHCY,RAD54L,HIRIP3,SLC43A1,APEX1,HAT1,BIRC5,SPC24,ASNS,LSM2,BARD1,BCAT1,SAP30,SOCS2,BRCA1,CCNA2,CCNE1,CCNF,CCNE2,CDC6,CDC20,CDC25C,AURKB,CDKN3,CENPA,CENPF,CHEK1,TRIP13,CKS1B,CKS2,FADS2,KIF23,NSL1,KIF20B,CTPS1,ESPL1,CDCA3,KNTC1,DLGAP5,DCK,MELK,GINS1,CDCA2,DHFR,KIF14,CHAF1…
Coexpression Atlas	GSM791131_500	B cells, MLP.FL, CD19- IgM- CD43+ CD24intermediate AA4.1+ CD45R- CD, Fetal Liver, avg-3	Immgen.org, GSE15907	1.475e-73	7.525e-71	8.361e-72	5.696e-71	192	425	CHAF1B,SPC25,HIST1H4I,CENPP,ADK,HIST1H2AB,HIST1H2BM,HIST1H2BC,HIST1H4D,HIST1H4F,HIST1H4J,AHCY,RAD54L,HIRIP3,SLC43A1,APEX1,HAT1,BIRC5,CST7,SPC24,CHCHD4,RUVBL1,ASNS,LSM2,ALDH7A1,CCND1,IL18RAP,C1QBP,TCEAL8,CCNA2,CCNF,MS4A3,CCNE2,CDC6,CDC20,CDC25C,CDK4,AURKB,CDK6,CHEK1,TRIP13,CKS1B,CKS2,FADS2,GSTO1,EEF1E1,NSL1,CSF1R,CTPS1,ESPL1,CTSG,CDCA3,KNTC1,DLGAP5,DCTD,MELK,GINS1,PHGDH,CDCA2,CLEC4E,DHFR,CHAF1A,DU…
Coexpression Atlas	GSM538348_500	B cells, proB.CLP.FL, CD19- IgM- CD43+ CD24intermediate AA4.1+ CD45R- CD, Fetal Liver, avg-2	Immgen.org, GSE15907	3.985e-73	2.032e-70	2.032e-71	1.385e-70	190	419	KIF18A,CHAF1B,SPC25,TRIM59,CENPP,ADK,HIST1H2AB,HIST1H2BM,HIST1H2BC,HIST1H4F,AHCY,ALAS2,RAD54L,SLC43A1,APEX1,BIRC5,CST7,ASNS,ATP2B4,BARD1,CCND1,IL18RAP,BRCA1,BRCA2,TCEAL8,CACNB2,CCNA2,CCNF,MS4A3,CCNE2,CDC6,CDC20,CDC25C,CDK4,AURKB,CDK6,CDR2,CENPF,CHEK1,TRIP13,CKS1B,CKS2,FADS2,KIF23,KIF20B,CSF1R,ESPL1,CTSG,CDCA3,KNTC1,DLGAP5,DCTD,MELK,GINS1,CDCA2,DHFR,KIF14,GNL3,CHAF1A,DUT,E2F3,ECT2,RPS27L,TRIM10,ES…
Coexpression Atlas	GSM538350_500	B cells, proB.CLP.FL, CD19- IgM- CD43+ CD24intermediate CD45R- AA4.1+ CD, Fetal Liver, avg-1	Immgen.org, GSE15907	6.305e-70	3.216e-67	2.923e-68	1.991e-67	186	418	KIF18A,CHAF1B,SPC25,CENPP,ADK,HIST1H2AB,HIST1H2BM,HIST1H2BH,HIST1H2BC,HIST1H3A,HIST1H4D,HIST1H4F,HIST1H4J,AHCY,RAD54L,HIRIP3,SLC43A1,APEX1,BIRC5,CST7,SPC24,CHCHD4,ASNS,LSM2,ATP2B4,ALDH7A1,BARD1,CCND1,IL18RAP,BRCA1,BRCA2,C1QBP,CCNA2,CCNF,CCNE2,CDC6,CDC20,CDC25C,CDK4,AURKB,CDK6,CENPF,CHEK1,TRIP13,CKS1B,CKS2,FADS2,KIF23,KIF20B,CSF1R,ESPL1,CTSG,CDCA3,KNTC1,DLGAP5,DCTD,MELK,GINS1,PHGDH,CDCA2,DHFR,KIF1…
Coexpression Atlas	GSM399452_500	B cells, preB.FrC.BM, CD19+ IgM- CD45R+ CD43+ HSA+, Bone marrow, avg-3	Immgen.org, GSE15907	2.861e-69	1.459e-66	1.216e-67	8.283e-67	183	409	KIF18A,CHAF1B,SPC25,TRIM59,CENPP,HIST1H2AB,HIST1H2BM,HIST1H2BH,HIST1H3A,HIST1H4D,HIST1H4F,HIST1H4J,HIST1H4C,HIST1H4H,AHCY,RAD54L,HIRIP3,BIRC5,SPC24,BARD1,BCAT1,SOCS2,BRCA1,BRCA2,TIMELESS,CCNA2,CCNE1,CCNF,CCNE2,CDC6,CDC20,CDC25B,CDC25C,AURKB,CDK6,CDKN3,CENPA,CENPF,CHEK1,TRIP13,CKS1B,CKS2,PGLS,KIF23,NSL1,KIF20B,ESPL1,CDCA3,KNTC1,PHF19,CENPL,DLGAP5,CKAP5,DCK,MELK,GINS1,MYEF2,CDCA2,ZBED4,DHFR,KIF14,T…
Coexpression Atlas	GSM791105_500	Stem Cells, SC.MDP.BM, Sca1- Flt3+ MCSFR+ cKithi, Bone marrow, avg-3	Immgen.org, GSE15907	4.779e-69	2.438e-66	1.875e-67	1.277e-66	181	402	KIF18A,CHAF1B,SPC25,CENPP,HIST1H2AB,HIST1H2BM,HIST1H2BH,HIST1H3A,HIST1H4D,HIST1H4F,HIST1H4J,HIST1H4C,HIST1H4H,AHCY,RAD54L,SLC43A1,BIRC5,CST7,SPC24,ATP2B4,BARD1,CCND1,CREG1,BRCA1,BRCA2,C1QBP,TCEAL8,PLOD3,CCNA2,CCNF,MS4A3,CCNE2,CDC6,CDC20,CDC25C,AURKB,CDK6,CENPF,CHEK1,TRIP13,CKS1B,CKS2,FADS2,GSTO1,KIF23,NSL1,KIF20B,CSF1R,CTSG,CDCA3,KNTC1,DLGAP5,DCTD,MELK,GINS1,PHGDH,CDCA2,DHFR,KIF14,CHAF1A,ECT2,RPS…
Coexpression Atlas	GSM538387_500	alpha beta T cells, T.8Eff.Sp.OT1.d5.VSVOva, CD8+ CD45.1+, Spleen, avg-3	Immgen.org, GSE15907	4.648e-64	2.37e-61	1.693e-62	1.153e-61	177	410	KIF18A,CHAF1B,SPC25,HIST1H2AB,HIST1H2BM,HIST1H2BH,HIST1H3A,HIST1H4D,HIST1H4F,HIST1H4J,AHCY,RAD54L,ANXA2,KCNAB2,BIRC5,CST7,FANCM,ATP2B4,BARD1,IL18RAP,PRDM1,BRCA1,BRCA2,TIMELESS,CASP3,CCNA2,CCNE1,CCNF,CCNE2,CDC6,CDC20,CDC25B,CDC25C,AURKB,CDKN3,CENPA,CENPF,CHEK1,TRIP13,CKS1B,CKS2,KIF23,CPOX,KIF20B,CRIP2,CTLA4,ESPL1,CTSE,CDCA3,KNTC1,DLGAP5,CKAP5,MELK,GINS1,CDCA2,DHFR,KIF14,DNMT1,CHAF1A,DUT,E2F2,ECT2,…
Coexpression Atlas	GSM538357_500	B cells, proB.FrA.FL, CD19- IgM- CD43+ CD24intermediate CD45R+ AA4.1+ CD, Fetal Liver, avg-1	Immgen.org, GSE15907	2.409e-63	1.229e-60	8.191e-62	5.58e-61	179	422	KIF18A,CHAF1B,SPC25,TRIM59,CENPP,ADK,HIST1H2AB,HIST1H2BM,HIST1H4D,HIST1H4F,HIST1H4J,AHCY,RAD54L,HIRIP3,APEX1,BIRC5,SPC24,ASNS,ATP2B4,BARD1,CCND1,IL18RAP,SAP30,BRCA1,BRCA2,TIMELESS,CCNA2,CCNF,CCNE2,CDC6,CDC20,CDC25C,CDK4,AURKB,CDK6,CENPA,CENPF,CHEK1,TRIP13,CKS1B,CKS2,FADS2,KIF23,NSL1,KIF20B,CSF1R,CTPS1,ESPL1,CDCA3,KNTC1,DLGAP5,DCTD,MELK,GINS1,MYEF2,CDCA2,DHFR,KIF14,GNL3,CHAF1A,DUT,E2F3,ECT2,RPS27L…
Coexpression Atlas	GSM399397_500	alpha beta T cells, T.DPbl.Th, 4+ 8+ TCR-/lo FSChi, Thymus, avg-3	Immgen.org, GSE15907	5.854e-63	2.986e-60	1.866e-61	1.271e-60	173	399	KIF18A,SPC25,TRIM59,CENPP,HIST1H2AB,HIST1H2BM,HIST1H2BH,HIST1H3A,HIST1H4D,HIST1H4F,HIST1H4J,HIST1H4C,HIST1H4H,RAD54L,TTF2,SLC43A1,BIRC5,FAS,SPC24,BARD1,BCL2L1,BRCA1,BRCA2,TIMELESS,CCNA2,CCND3,CCNF,CCNE2,CDC20,CDC25B,CDC25C,AURKB,CDKN3,CENPA,CENPF,CHEK1,TRIP13,CKS1B,CKS2,FADS2,KIF23,NSL1,KIF20B,ESPL1,CDCA3,MXD3,KNTC1,PHF19,CENPL,DLGAP5,CKAP5,DCK,MELK,GINS1,MYEF2,CDCA2,ZBED4,KIF14,TROAP,CHAF1A,SMC4…
Coexpression Atlas	GSM791136_500	alpha beta T cells, preT.DN2.Th, Lin-/lo CD25hi CD44+ cKit+, Thymus, avg-3	Immgen.org, GSE15907	4.054e-62	2.067e-59	1.216e-60	8.285e-60	177	420	CPNE2,CHAF1B,ACTL6A,HIST1H2AB,HIST1H2BG,HIST1H2BM,HIST1H3A,HIST1H4D,HIST1H4F,OSBPL1A,AHCY,PIP5K1B,RAD54L,SLC43A1,APEX1,HAT1,CST7,ATP2B4,BARD1,BRCA1,TIMELESS,CAPN5,CCNA2,CCNF,CCNE2,CDC6,CDK4,AURKB,CDK6,CDKN1A,CHEK1,TRIP13,CKS1B,CKS2,FADS2,GSTO1,CDCA3,KNTC1,DLGAP5,DCK,DCTD,GINS1,PHGDH,CDCA2,CLEC4E,ZBED4,DHFR,DTYMK,CHAF1A,DUT,E2F1,E2F3,ECT2,CDCA7,NUTF2,NUSAP1,BRIP1,ERH,EMILIN2,EZH2,ZRANB3,SYCE2,FANC…
Coexpression Atlas	GSM538355_500	B cells, proB.FrA.FL, CD19- IgM- CD43+ CD24intermediate AA4.1+ CD45R+ CD, Fetal Liver, avg-2	Immgen.org, GSE15907	3.751e-60	1.913e-57	1.063e-58	7.239e-58	175	422	KIF18A,CHAF1B,SPC25,TRIM59,CENPP,ADK,HIST1H2AB,HIST1H2BM,HIST1H3A,HIST1H4D,HIST1H4F,AHCY,ALAS2,RAD54L,SLC43A1,APEX1,BIRC5,SPC24,ASNS,ATP2B4,BARD1,CCND1,IL18RAP,SAP30,BRCA1,BRCA2,CACNB2,CCNA2,CCNF,CCNE2,CDC6,CDC20,CDC25C,CDK4,AURKB,CDK6,CDKN3,CENPA,CENPF,CHEK1,TRIP13,CKS1B,CKS2,FADS2,KIF23,NSL1,KIF20B,CSF1R,ESPL1,CDCA3,KNTC1,DLGAP5,DCTD,MELK,GINS1,MYEF2,CDCA2,DHFR,KIF14,GNL3,CHAF1A,E2F3,ECT2,ESCO2…
Coexpression Atlas	GSM476664_500	gamma delta T cells, Tgd.vg3+24alo.e17.Th, TCRd+ Vg3+ CD24-, Fetal Thymus, avg-3	Immgen.org, GSE15907	6.422e-60	3.275e-57	1.724e-58	1.174e-57	174	419	KIF18A,CHAF1B,SPC25,HIST1H2AB,HIST1H2BG,HIST1H2BM,HIST1H2BH,HIST1H3A,HIST1H4D,HIST1H4F,HIST1H4J,HIST1H4C,AHCY,RAD54L,ANXA2,AOAH,BIRC5,CST7,SPC24,ASNS,BARD1,IL18RAP,BRCA1,CASP3,CCNA2,CCNE1,CCNF,CCNE2,CDC6,CDC20,CDC25C,AURKB,CENPA,CENPF,CHEK1,TRIP13,CKS1B,CKS2,FADS2,KIF23,CPOX,KIF20B,CTPS1,ESPL1,CDCA3,KNTC1,DLGAP5,CKAP5,MELK,GINS1,CDCA2,DHFR,KIF14,CHAF1A,DUT,E2F2,ECT2,ESCO2,CDCA7,CKAP2,NUSAP1,BRIP1…
Coexpression Atlas	GSM791141_500	alpha beta T cells, preT.DN2B.Th, Lin-/lo CD25hi CD44+ cKitint, Thymus, avg-2	Immgen.org, GSE15907	7.57e-56	3.861e-53	1.93e-54	1.315e-53	169	420	CPNE2,KIF18A,CHAF1B,SPC25,ACTL6A,HIST1H2AB,HIST1H2BM,HIST1H2BH,HIST1H3A,HIST1H4D,HIST1H4F,HIST1H4J,OSBPL1A,AHCY,RAD54L,SLC43A1,BIRC5,CST7,SPC24,BARD1,SOCS2,BRCA1,BRCA2,TIMELESS,CAPN5,CCNA2,CCNF,CDC6,CDC25C,CDK4,AURKB,CDK6,CDKN1A,CHEK1,TRIP13,CKS1B,CKS2,FADS2,KIF23,NSL1,ESPL1,CDCA3,KNTC1,DLGAP5,GINS1,PHGDH,CDCA2,DHFR,KIF14,DTYMK,CHAF1A,DUT,E2F3,ECT2,ESCO2,CDCA7,NUSAP1,BRIP1,ERH,EMILIN2,EZH2,ZRANB3…
Coexpression Atlas	GSM791114_500	Stem Cells, SC.CDP.BM, Sca1- Flt3+ MCSFR+ cKitlo, Bone marrow, avg-3	Immgen.org, GSE15907	8.481e-51	4.325e-48	2.06e-49	1.403e-48	158	401	CHAF1B,SPC25,HIST1H2AB,HIST1H2BM,HIST1H2BH,HIST1H3A,HIST1H4D,HIST1H4F,HIST1H4J,HIST1H4C,HIST1H4H,AHCY,RAD54L,HAT1,BIRC5,CST7,SPC24,KCTD14,ATP2B4,BARD1,CCND1,BRCA1,BST2,TSPO,CCNA2,CCNF,CCNE2,CD68,CDC6,CDC20,CDC25C,AURKB,CDK6,CDKN3,CENPF,CHEK1,TRIP13,HMGN3,CKS1B,CKS2,FADS2,KIF23,SLC31A1,NSL1,CSF1R,CTSG,CDCA3,KNTC1,DLGAP5,MELK,GINS1,CDCA2,ZBED4,DHFR,CHAF1A,E2F1,ECT2,ESCO2,CDCA7,NUSAP1,BRIP1,F13A1,SY…
Coexpression Atlas	GSM791134_500	alpha beta T cells, preT.DN2-3.Th, Lin-/lo CD25hi CD44Int, Thymus, avg-2	Immgen.org, GSE15907	3.252e-49	1.659e-46	7.539e-48	5.136e-47	159	415	CPNE2,CHAF1B,ACTL6A,ADA,HIST1H2AB,HIST1H2BG,HIST1H2BM,HIST1H3A,HIST1H4D,HIST1H4F,AHCY,PIP5K1B,RAD54L,SLC43A1,APEX1,HAT1,BIRC5,CST7,SOCS2,CAPN5,CCNA2,CCNF,CDC6,CDK4,AURKB,CDK6,CDKN1A,CHEK1,TRIP13,FADS2,KIF23,BAG2,CRIP2,CTLA4,ESPL1,CDCA3,KNTC1,DLGAP5,DCK,MELK,NSDHL,CDCA2,DHFR,DTYMK,CHAF1A,DUT,E2F1,E2F3,ECT2,CDCA7,NUTF2,SLC29A1,NUSAP1,BRIP1,TBC1D7,ZRANB3,SYCE2,FEN1,POLR1B,TACC3,VAT1,FOXM1,IFITM2,PAI…
Coexpression Atlas	GSM791139_500	alpha beta T cells, preT.DN2A.Th, Lin-/lo CD25hi CD44+ cKithi, Thymus, avg-2	Immgen.org, GSE15907	5.32e-48	2.713e-45	1.18e-46	8.037e-46	156	409	CPNE2,CHAF1B,GFI1B,HIST1H2AB,HIST1H2BG,HIST1H4D,HIST1H4F,HIST1H4J,OSBPL1A,AHCY,PIP5K1B,RAD54L,SLC43A1,APEX1,CST7,ATF3,ATP2B4,BRCA1,IER3,CAPN5,CCNE2,CDC6,CDK4,CDK6,CDKN1A,CHEK1,TRIP13,CKS1B,CKS2,FADS2,GSTO1,CTSG,KNTC1,DCTD,GINS1,PHGDH,CDCA2,CLEC4E,ZBED4,DHFR,GNL3,DTYMK,DUSP1,CHAF1A,DUT,E2F3,ECT2,RPS27L,CDCA7,BRIP1,ERH,EMILIN2,SYCE2,FEN1,TACC3,RNASEH2A,IFITM2,PAICS,HIST2H2BB,FUT8,XRCC6,CD244,GATA3,…
Coexpression Atlas	GSM476660_500	gamma delta T cells, Tgd.vg2+24ahi.e17.Th, TCRd+ Vg2+ CD24+, Fetal Thymus, avg-3	Immgen.org, GSE15907	1.123e-43	5.725e-41	2.385e-42	1.625e-41	151	414	KIF18A,CHAF1B,SPC25,TRIM59,HIST1H2AB,HIST1H2BM,HIST1H3A,HIST1H4D,HIST1H4F,HIST1H4J,AHCY,RAD54L,BIRC5,CST7,SPC24,ART4,ASNS,ALDH7A1,BARD1,BRCA1,C1QA,C1QB,C1QC,CASP3,CCNA2,CCNF,CCNE2,CDC6,CDC20,CDC25C,CDK4,AURKB,CDK6,CENPA,CENPF,CHEK1,TRIP13,CKS1B,CKS2,FADS2,SLC39A6,KIF23,KIF20B,CSF1R,ESPL1,CDCA3,KNTC1,DLGAP5,MELK,GINS1,CDCA2,DHFR,KIF14,CHAF1A,DUT,E2F3,ECT2,ESCO2,CDCA7,CKAP2,NUSAP1,BRIP1,EZH2,ZRANB3…
Coexpression Atlas	GSM399450_500	B cells, proB.FrBC.BM, CD19+ IgM- CD43+ AA4.1+ CD45R+, Bone marrow, avg-2	Immgen.org, GSE15907	1.081e-42	5.513e-40	2.205e-41	1.502e-40	147	402	KIF18A,CHAF1B,SPC25,ADA,CENPP,HIST1H2AB,HIST1H2BM,HIST1H3A,HIST1H4D,HIST1H4F,HIST1H4J,HIST1H4H,PIP5K1B,RAD54L,SLC43A1,BIRC5,ATP2B4,BARD1,BCAT1,SOCS2,BRCA1,CCNA2,CCNF,CCNE2,CDC6,CDC20,CDC25B,CDC25C,AURKB,CDK6,CDKN1A,CDKN3,CENPA,CENPF,CHEK1,TRIP13,HMGN3,CKS1B,CKS2,PGLS,FADS2,KIF23,KIF20B,CDCA3,KNTC1,DLGAP5,DCK,MELK,CDCA2,DHFR,KIF14,E2F2,ECT2,ESCO2,CDCA7,NUSAP1,BRIP1,MND1,EZH2,F13A1,FANCD2,TACC3,FOX…
Coexpression Atlas	GSM538418_500	B cells, proB.FrBC.BM, CD19+ IgM- CD45R+ CD43+ HSA+, Bone marrow, avg-1	Immgen.org, GSE15907	1.709e-39	8.717e-37	3.353e-38	2.284e-37	137	377	CHAF1B,SPC25,HIST1H2AB,HIST1H2BM,HIST1H2BH,HIST1H3A,HIST1H4D,HIST1H4F,HIST1H4J,HIST1H4C,HIST1H4H,PIP5K1B,SLC43A1,GAS7,BIRC5,BCAT1,BCL2L1,BRCA1,CCNA2,CCNF,CCNE2,CDC6,CDC25B,CDC25C,AURKB,CDK6,CDKN3,CENPF,CHEK1,TRIP13,CKS1B,PGLS,FADS2,KIF23,KIF20B,CDCA3,KNTC1,DLGAP5,DCK,MELK,CDCA2,DHFR,E2F2,ECT2,ESCO2,CDCA7,CKAP2,NUSAP1,BRIP1,MND1,EZH2,F13A1,TACC3,FOXM1,SEMA4B,SMC2,ELOF1,SPAG5,RAD51AP1,CENPI,HIST2H2…
Coexpression Atlas	GSM605898_500	alpha beta T cells, T.8Eff.Sp.OT1.d6.LisOva, CD8+ CD45.1+, Spleen, avg-3	Immgen.org, GSE15907	2.812e-39	1.434e-36	5.312e-38	3.619e-37	142	402	KIF18A,CHAF1B,SPC25,HIST1H2AB,HIST1H2BM,HIST1H3A,HIST1H4F,HIST1H4J,RAD54L,ANXA2,KCNAB2,BIRC5,CST7,ATP2B4,BARD1,IL18RAP,PRDM1,BRCA1,CAPN2,CCNA2,CCNE1,CCNF,CCNE2,CDC6,CDC25B,CDC25C,AURKB,CDKN3,CENPA,CENPF,CHEK1,TRIP13,CKS1B,KIF23,KIF20B,CTSD,CTSE,CDCA3,KNTC1,DLGAP5,MELK,CDCA2,DHFR,KIF14,CHAF1A,E2F2,ECT2,ESCO2,NUSAP1,BRIP1,GOLM1,FANCD2,ST3GAL6,TACC3,FHL2,FOXM1,SMC2,SPAG5,RAD51AP1,ZBTB32,CXCR6,CENPI,…
Coexpression Atlas	GSM538207_500	B cells, B.GC.Sp, CD19+ IgM+ IgD- GL7+ PNA+, Spleen, avg-3	Immgen.org, GSE15907	4.724e-39	2.409e-36	8.604e-38	5.862e-37	137	380	KIF18A,AICDA,SPC25,ADA,TRIM59,HIST1H2AB,HIST1H2BM,HIST1H3A,RAD54L,BIRC5,FANCM,FAS,ASNS,BARD1,CDKL1,CXCR5,BRCA1,CCNA2,CCNF,CCNE2,CDC6,CDC20,CDC25B,CDC25C,AURKB,CDKN3,CENPF,CHEK1,TRIP13,HMGN3,CKS1B,CKS2,FADS2,EIF2AK3,KIF23,KIF20B,CDCA3,KNTC1,PHF19,DLGAP5,DCK,MELK,GINS1,CDCA2,DHFR,KIF14,CHAF1A,ECT2,ESCO2,OPTN,CDCA7,NUSAP1,BRIP1,CYP39A1,FANCD2,IFI30,TACC3,FOXM1,GLRX3,SMC2,SPAG5,CENPI,PPIL1,HIST2H2BB,…
Coexpression Atlas	GSM791117_500	Stem Cells, SC.CMP.BM, Lineage- Kit+ Sca1- CD34+ FcgRlow, Bone marrow, avg-2	Immgen.org, GSE15907	9.552e-39	4.872e-36	1.68e-37	1.144e-36	123	318	CPNE2,ADK,GFI1B,HIST1H2AB,HIST1H2BG,HIST1H3A,HIST1H4D,HIST1H4F,HIST1H4J,OSBPL1A,AHCY,RAD54L,SLC43A1,CST7,AQP1,AQP9,VAMP8,ATP1B2,CREG1,BRCA1,BRCA2,CCNA2,CDK6,CHEK1,TRIP13,CKS2,FADS2,GSTO1,ADAMTS3,KIF20B,CTSG,KNTC1,DCTD,GINS1,CLEC4E,DUT,ECT2,OPTN,CDCA7,GNB4,ERH,F13A1,SYCE2,FEN1,POLR1B,IFITM2,PAICS,G6PC3,FUT8,VAMP5,GATA1,GCLM,TMEM97,GSTM5,CHEK2,HIST1H1B,CKAP2L,HIST1H2BB,HIST1H1A,HK3,OIP5,HSPD1,IMPA2…
Coexpression Atlas	GSM538354_500	B cells, proB.FrA.BM, AA4.1+ CD117+ IL7R+ CD45R+ CD24- CD19- IgM-, Bone marrow, avg-1	Immgen.org, GSE15907	3.987e-38	2.033e-35	6.778e-37	4.618e-36	119	304	SPC25,HIST1H4I,TRIM59,CENPP,HIST1H2AB,HIST1H2BM,HIST1H3A,HIST1H4D,HIST1H4F,HIST1H4J,HIST1H4C,HIST1H4H,RAD54L,BIRC5,CST7,SPC24,ATP2B4,IL18RAP,CCNA2,CDC25C,AURKB,CDK6,CDKN1A,CDKN3,CENPF,CHEK1,CKS1B,CKS2,PGLS,FADS2,KIF23,COX6A1,CTSG,CDCA3,KNTC1,GINS1,CDCA2,DHFR,DUT,ECT2,RPS27L,ESCO2,CDCA7,NUSAP1,BRIP1,ERH,SYCE2,TACC3,GLRX3,TMEM107,SMC2,SPAG5,RAD51AP1,HIST2H2BB,XRCC6,CD244,LSM3,HIST1H1B,H2AFX,CKAP2L,…
Coexpression Atlas	GSM791126_500	Fetal Liver, SC.LTSL.FL, IgM- CD24- CD117+ IL7R- CD150+ CD48- AA4.1+ CD43+, Fetal Liver, avg-3	Immgen.org, GSE15907	1.962e-36	1.001e-33	3.228e-35	2.199e-34	142	423	KIF18A,SPC25,SHROOM4,GFI1B,HIST1H2AB,HIST1H2BM,HIST1H3A,HIST1H4D,HIST1H4F,HIST1H4J,OSBPL1A,ALAS2,RAD54L,CDC42BPA,SLC43A1,BIRC5,AQP9,ASNS,ASPH,ATP2B4,ALDH7A1,CCND1,IL18RAP,BRCA1,BRCA2,ST3GAL5,CACNB2,CCNA2,CCNF,CDC25C,AURKB,CENPF,CHEK1,TRIP13,CKS1B,FADS2,ABCG2,KIF23,KIF20B,KNTC1,DLGAP5,DCTD,CDCA2,DHFR,KIF14,TOM1L1,ECT2,ESCO2,CDCA7,PDZK1IP1,CKAP2,NUSAP1,ZRANB3,IFITM2,SMC2,SPAG5,IGF2BP3,CENPI,HIST2H2…
Coexpression Atlas	GSM791110_500	Stem Cells, SC.MPP34F.BM, Lineage- cKit+ Sca-1+ flk2+ CD34+, Bone marrow, avg-2	Immgen.org, GSE15907	4.063e-36	2.072e-33	6.475e-35	4.411e-34	137	401	CPNE2,KIF18A,CHAF1B,SPC25,CENPP,HIST1H2AB,HIST1H2BG,HIST1H2BM,HIST1H2BH,HIST1H3A,HIST1H4D,HIST1H4F,HIST1H4J,OSBPL1A,AHCY,PIP5K1B,RAD54L,AQP9,SPC24,ASNS,ATP2B4,IL18RAP,BRCA1,BRCA2,CCNA2,CCNF,CDK4,AURKB,CDK6,CENPF,CHEK1,TRIP13,CKS1B,FADS2,ABCG2,GSTO1,KIF23,COMT,KIF20B,CTSG,KNTC1,DCTD,CDCA2,CLEC4E,DHFR,ECT2,ESCO2,CDCA7,NUSAP1,BRIP1,ERH,ZRANB3,SYCE2,TACC3,IFITM2,SMC2,PCGF5,PAICS,SPAG5,CENPI,HIST2H2BB…
Coexpression Atlas	GSM605781_500	gamma delta T cells, Tgd.vg1+vd6-.Th, TCRd+ Vg1.1+, Thymus, avg-3	Immgen.org, GSE15907	1.106e-34	5.641e-32	1.709e-33	1.165e-32	129	373	KIF18A,CHAF1B,SPC25,TRIM59,HIST1H2AB,HIST1H2BG,HIST1H2BM,HIST1H2BH,HIST1H3A,HIST1H4D,HIST1H4F,HIST1H4J,HIST1H4C,HIST1H4H,RAD54L,BIRC5,CST7,ART4,CCNA2,CCNE1,CCNF,PDLIM1,CCNE2,CDC6,CDC20,CDC25B,CDC25C,AURKB,CDK6,CENPF,CHEK1,TRIP13,CKS1B,CKS2,FADS2,KIF23,KIF20B,CDCA3,KNTC1,DLGAP5,MELK,CDCA2,DHFR,KIF14,DUSP4,E2F2,ECT2,ESCO2,CDCA7,CKAP2,NUSAP1,BRIP1,EZH2,FANCD2,TACC3,FOXM1,SMC2,SPAG5,CXCR6,CENPI,HIST2…
Coexpression Atlas	GSM605773_500	alpha beta T cells, T.8.TI.B16, 4- 8+ TCR+ 45+, B16 Melanoma Tumor, avg-2	Immgen.org, GSE15907	1.237e-34	6.31e-32	1.856e-33	1.264e-32	126	359	CHAF1B,HIST1H2AB,HIST1H2BM,HIST1H3A,HIST1H4F,HIST1H4J,RAD54L,ANXA2,BIRC5,CST7,ASNS,ATP2B4,BARD1,BCAT1,IL18RAP,PRDM1,CASP3,CCNA2,CCNE1,CCNF,CCNE2,CDC6,CDC25C,AURKB,CDK6,CLGN,CENPA,CHEK1,TRIP13,CISH,CKS1B,CHST11,CTLA4,CDCA3,KNTC1,DLGAP5,MELK,CDCA2,DHFR,KIF14,DUSP4,ECT2,NUSAP1,BRIP1,FANCD2,TACC3,FOXM1,SMC2,SPAG5,ZBTB32,CXCR6,CENPI,HIST2H2BB,PLK4,TTC39B,GATA3,SMPDL3B,CXCR3,ADAP1,CIT,HIST1H1B,CKAP2L,H…
Coexpression Atlas	GSM538352_500	B cells, proB.FrA.BM, CD19- IgM- CD43+ CD24intermediate CD45R+ AA4.1+ CD, Bone marrow, avg-2	Immgen.org, GSE15907	1.289e-34	6.572e-32	1.878e-33	1.279e-32	132	388	CPNE2,KIF18A,SPC25,HIST1H2AB,HIST1H2BM,HIST1H2BH,HIST1H3A,HIST1H4D,HIST1H4F,HIST1H4J,HIST1H4C,HIST1H4H,RAD54L,BIRC5,CST7,ATP2B4,BARD1,IL18RAP,BRCA1,BRCA2,CCNA2,CCNF,CCNE2,CDC6,AURKB,CDK6,CDKN1A,CENPF,CHEK1,CHI3L1,TRIP13,PGLS,FADS2,KIF23,KIF20B,GDA,CTSG,CDCA3,KNTC1,DLGAP5,CDCA2,DHFR,KIF14,CHAF1A,ECT2,ESCO2,CDCA7,NUSAP1,BRIP1,EZH2,SLC25A37,ZRANB3,F13A1,FANCD2,TACC3,FOXM1,SMC2,SPAG5,CENPI,HIST2H2BB,…
Coexpression Atlas	GSM791124_500	B cells, MLP.BM, CD19- IgM- CD43+ CD24- AA4.1+ CD45R- CD117+ IL7R-, Bone marrow, avg-2	Immgen.org, GSE15907	1.973e-33	1.006e-30	2.794e-32	1.904e-31	137	422	CPNE2,CHAF1B,ADK,HIST1H2AB,HIST1H2BM,HIST1H4D,HIST1H4F,HIST1H4J,HIST1H4H,OSBPL1A,PIP5K1B,ALAS2,ANXA9,RAD54L,HIRIP3,SLC43A1,CST7,ASNS,ATP2B4,IL18RAP,BRCA1,BRCA2,CCNA2,MS4A3,CCNE2,CDC6,CDK4,CDK6,CHEK1,TRIP13,CKS1B,FADS2,GSTO1,KIF20B,GDA,CSF1R,CTSG,KNTC1,DCTD,GINS1,PHGDH,CDCA2,DHFR,GNL3,CHAF1A,DUT,E2F1,ECT2,CDCA7,BRIP1,F13A1,SYCE2,IFITM2,RAD51AP1,CENPI,HIST2H2BB,FUT8,CD244,TMEM97,WDHD1,HIST1H1B,HIST…
Coexpression Atlas	GSM538340_500	B cells, preB.FrD.FL, AA4.1+ IgM- CD19+ CD43- CD24+, Fetal Liver, avg-3	Immgen.org, GSE15907	4.511e-33	2.301e-30	6.218e-32	4.236e-31	131	395	KIF18A,SPC25,HIST1H2AB,HIST1H2BM,HIST1H3A,HIST1H4D,HIST1H4F,HIST1H4J,HIST1H4C,HIST1H4H,RAD54L,SLC43A1,GAS7,BIRC5,BARD1,BCL2L1,BRCA1,CCNA2,CCNF,CCNE2,CDC25B,CDC25C,AURKB,CDKN3,CENPF,CHEK1,TRIP13,CKS1B,EIF2AK3,KIF23,KIF20B,CDCA3,KNTC1,DLGAP5,DCK,CDCA2,DHFR,KIF14,E2F2,ECT2,TXNDC11,ESCO2,CDCA7,NUSAP1,BRIP1,MND1,EZH2,F13A1,FANCD2,TACC3,FOXM1,SEMA4B,SMC2,ELOF1,SPAG5,IGF2BP3,CENPI,HIST2H2BB,XRCC6,ACSS1,…
Coexpression Atlas	GSM777027_500	B cells, B.Pl.AA4+220-.BM, CD138+ AA4.1+ CD43- CD45R-, Bone marrow, avg-3	Immgen.org, GSE15907	8.921e-33	4.55e-30	1.197e-31	8.156e-31	119	339	HIST1H2AB,HIST1H2BM,HIST1H2BH,HIST1H3A,HIST1H4D,HIST1H4F,HIST1H4J,HIST1H4C,HIST1H4H,ALOX5,RAD54L,AOAH,BIRC5,CST7,ATP2B4,ADAM15,IL18RAP,BRCA2,PLOD3,CCNA2,CCNF,MS4A3,CD68,CDC6,AURKB,CDK6,CHEK1,CHI3L1,TRIP13,CKS1B,GCA,GSTO1,KIF23,GDA,CSF1R,CTSG,CDCA3,DLGAP5,CDCA2,CLEC4E,DHFR,KIF14,ECT2,CDCA7,NUSAP1,BRIP1,EMILIN2,F10,F13A1,FCER1G,IFI30,TACC3,FOXM1,IFITM2,SPAG5,HIST2H2BB,RAB32,UBE2C,GSTZ1,HIST1H1B,CKA…
Coexpression Atlas	GSM777030_500	B cells, B.Pl.AA4-.BM, CD138+ AA4.1- CD43+, Bone marrow, avg-2	Immgen.org, GSE15907	2.465e-31	1.257e-28	3.223e-30	2.196e-29	128	394	CPNE2,SPC25,HIST1H2AB,HIST1H2BG,HIST1H2BM,HIST1H2BH,HIST1H3A,HIST1H4D,HIST1H4F,HIST1H4J,HIST1H4C,PIP5K1B,ALDH3B1,ALOX5,RAD54L,ALOX15,AOAH,BIRC5,CST7,AQP9,ASNS,IL18RAP,ST3GAL5,CCNA2,CCNF,MS4A3,CCNE2,AURKB,CDK6,CDKN3,CEBPE,CENPF,CHEK1,CHI3L1,TRIP13,CKS1B,CKS2,GCA,KIF23,GDA,CSF1R,CTSG,CDCA3,KNTC1,DLGAP5,CDCA2,CLEC4E,ECT2,ESCO2,ABHD5,CDCA7,NUSAP1,BRIP1,LRG1,F13A1,ACSL1,FCER1G,TACC3,FPR1,IFITM2,SMC2,S…
Coexpression Atlas	GSM791112_500	Stem Cells, SC.ST34F.BM, Lineage- cKit+ Sca-1+ flk2- CD34+, Bone marrow, avg-2	Immgen.org, GSE15907	4.148e-31	2.116e-28	5.289e-30	3.603e-29	131	411	CPNE2,CHAF1B,CENPP,GFI1B,HIST1H2AB,HIST1H2BM,HIST1H3A,HIST1H4D,HIST1H4F,HIST1H4J,OSBPL1A,AHCY,ALDH1A1,ANXA9,RAD54L,CDC42BPA,SLC43A1,AQP9,ASNS,ATP2B4,ALDH7A1,CREG1,BRCA2,CCNA2,CDC6,CDK6,UBE2L6,CHEK1,TRIP13,HMGN3,CKS1B,FADS2,ABCG2,GSTO1,KIF20B,CTSG,KNTC1,DCTD,CDCA2,CLEC4E,DHFR,DTYMK,ECT2,ESCO2,CDCA7,PDZK1IP1,GNB4,NUSAP1,BRIP1,SYCE2,IFITM2,SMC2,PCGF5,PAICS,CENPI,FUT8,VAMP5,LSM3,GCLM,GSTM5,NUDT5,CHEK…
Coexpression Atlas	GSM791129_500	B cells, MLP.BM, CD19- IgM- CD43+ CD24intermediate AA4.1+ CD45R- CD, Bone marrow, avg-2	Immgen.org, GSE15907	3.901e-30	1.989e-27	4.846e-29	3.301e-28	128	404	CPNE2,CHAF1B,ADK,HIST1H2AB,HIST1H2BM,HIST1H2BC,HIST1H4D,HIST1H4F,HIST1H4J,HIST1H4C,HIST1H4H,OSBPL1A,AHCY,PIP5K1B,ANXA9,RAD54L,SLC43A1,APEX1,CST7,ASNS,ATP2B4,CREG1,IL18RAP,CCNA2,MS4A3,CDK4,CDK6,CHEK1,TRIP13,CKS1B,CKS2,FADS2,GSTO1,CSF1R,CTSG,KNTC1,DCTD,GINS1,PHGDH,DHFR,GNL3,CHAF1A,ECT2,CDCA7,BRIP1,ERH,F13A1,SYCE2,IFITM2,TMEM107,HIST2H2BB,FUT8,XRCC6,CD244,GATA1,LSM3,TMEM97,GLIPR1,GSTM5,WDHD1,HIST1H1…
Coexpression Atlas	GSM538345_500	B cells, proB.CLP.BM, CD19- IgM- CD43+ CD24intermediate CD45R- AA4.1+ CD, Bone marrow, avg-2	Immgen.org, GSE15907	3.99e-30	2.035e-27	4.846e-29	3.301e-28	127	399	CPNE2,CHAF1B,SPC25,HIST1H2AB,HIST1H2BM,HIST1H3A,HIST1H4D,HIST1H4F,HIST1H4J,HIST1H4C,HIST1H4H,OSBPL1A,RAD54L,BIRC5,CST7,ATP2B4,IL18RAP,BRCA1,BRCA2,CCNA2,CDC6,AURKB,CDK6,CDKN1A,CENPF,CHEK1,CHI3L1,TRIP13,CKS1B,FADS2,GSTO1,KIF23,KIF20B,GDA,CTSG,KNTC1,DLGAP5,DCTD,CDCA2,RNF141,DHFR,KIF14,GNL3,ECT2,ESCO2,CDCA7,CKAP2,NUSAP1,BRIP1,ZRANB3,F13A1,FANCD2,SMC2,SPAG5,HIST2H2BB,XRCC6,CD244,LSM3,MSH6,WDHD1,HIST1H…
Coexpression Atlas	GSM476675_500	gamma delta T cells, Tgd.Th, TCRd+ CD3e+, Thymus, avg-3	Immgen.org, GSE15907	1.66e-29	8.468e-27	1.969e-28	1.342e-27	116	349	CHAF1B,SPC25,TRIM59,HIST1H2AB,HIST1H2BM,HIST1H2BH,HIST1H3A,HIST1H4D,HIST1H4F,HIST1H4J,HIST1H4C,HIST1H4H,BIRC5,CST7,ART4,CCNA2,CCNF,CDC6,CDC25C,CDK4,AURKB,CDK6,CENPF,CHEK1,TRIP13,CKS1B,CKS2,FADS2,SLC39A6,KIF23,CDCA3,KNTC1,DLGAP5,MELK,CDCA2,DHFR,KIF14,DUSP4,ECT2,ESCO2,CDCA7,NUSAP1,EZH2,TACC3,FOXM1,SMC2,SPAG5,CXCR6,CENPI,HIST2H2BB,GATA3,UBE2S,UBE2C,MSH6,HIST1H1B,H2AFX,CKAP2L,HIST1H2BB,HIST1H1A,ARHGA…
Coexpression Atlas	GSM791108_100	Stem Cells, SC.MEP.BM, Lineage- Kit+ Sca1- CD34- FcgR-/low, Bone marrow, avg-2	Immgen.org, GSE15907	1.12e-28	5.711e-26	1.298e-27	8.843e-27	53	89	GFI1B,HIST1H2AB,HIST1H4F,ALDH1A1,AQP1,AQP9,ASNS,ATP1B2,BLVRB,ST3GAL5,CASP3,CDC6,TMEM56,CHEK1,CKS2,FADS2,CTSE,EPOR,KLF1,GATA1,SLC38A5,GCLM,TMEM97,GSTM5,GYPA,HIST1H2BB,HIST1H1A,COX6B2,HMBS,KEL,ATP5IF1,TSPAN33,MYO1D,ABCB4,ANLN,PKLR,PRKAR2B,EPDR1,ZWILCH,RFC4,RHAG,RHD,SHCBP1,MNS1,PBK,MBOAT2,NCAPG,TSPAN8,TNFAIP2,XK,MUC13,SPIRE1,ERMAP
Coexpression Atlas	GSM605784_500	gamma delta T cells, Tgd.vg1+vd6-.Th.TCRbko, TCRd+ Vg1.1+, Thymus, avg-3	Immgen.org, GSE15907	2.179e-28	1.111e-25	2.469e-27	1.682e-26	117	363	CHAF1B,SPC25,HIST1H2AB,HIST1H2BM,HIST1H2BH,HIST1H3A,HIST1H4D,HIST1H4F,HIST1H4J,HIST1H4C,HIST1H4H,KCNAB2,BIRC5,CST7,SPC24,CAPN1,CCNA2,CCNE1,CCNF,PDLIM1,CDC6,CDC20,CDC25B,CDK4,AURKB,CENPA,CHEK1,TRIP13,CKS1B,FADS2,ESPL1,CDCA3,KNTC1,DLGAP5,MELK,CDCA2,DHFR,DUSP4,E2F2,ECT2,CDCA7,TNK2,NUSAP1,TACC3,FOXM1,SPAG5,CXCR6,HIST2H2BB,GATA3,UBE2S,CXCR3,UBE2C,GSTP1,HIST1H1B,H2AFX,CKAP2L,HIST1H2BB,HIST1H1A,ARHGAP19…
Coexpression Atlas	GSM605776_500	gamma delta T cells, Tgd.vg1+vd6+.Th, TCRd+ Vg1.1+ Vd6.3+, Thymus, avg-2	Immgen.org, GSE15907	8.667e-28	4.42e-25	9.404e-27	6.407e-26	109	328	SPC25,ADK,HIST1H2AB,HIST1H2BM,HIST1H4F,ANXA2,BIRC5,CST7,ATP5MC3,CCNA2,CCNF,CCNE2,CHEK1,CKS1B,CKS2,COX6A1,COX6B1,COX7A2,CHURC1,KNTC1,DLGAP5,PHGDH,CDCA2,DHFR,IL21,ECT2,RPS27L,ESCO2,CDCA7,EGR2,SLC29A1,NUSAP1,BRIP1,FHL2,GLRX3,UFC1,SMC2,SPAG5,CXCR6,HIST2H2BB,GATA3,CXCR3,HIST1H1B,H2AFX,CKAP2L,H2AFZ,HIST1H2BB,HIST1H1A,RPL35,HINT1,HSPD1,HSPE1,IL4,KRTCAP2,TNFRSF9,IMPDH2,KIF22,KPNA2,ATP5IF1,STMN1,LGALS1,MA…
Coexpression Atlas	GSM605778_500	gamma delta T cells, Tgd.vg1+vd6+.Th.TCRbko, TCRd+ Vg1.1+ Vd6.3+, Thymus, avg-3	Immgen.org, GSE15907	8.667e-28	4.42e-25	9.404e-27	6.407e-26	109	328	CHAF1B,SPC25,HIST1H2AB,HIST1H2BM,HIST1H2BH,HIST1H3A,HIST1H4D,HIST1H4F,HIST1H4J,HIST1H4C,HIST1H4H,AHCY,BIRC5,CST7,SPC24,LPCAT4,IL18RAP,DOK2,CCNA2,CCNE1,CCNF,CDC6,CDC20,CDC25B,CDC25C,AURKB,CENPA,TRIP13,CISH,CKS1B,CDCA3,DLGAP5,PHGDH,CDCA2,E2F2,ECT2,CDCA7,EGR2,SLC29A1,NUSAP1,FCER1G,TACC3,FHL2,FOXM1,SPAG5,CXCR6,HIST2H2BB,GATA3,UBE2S,CXCR3,UBE2C,HIST1H1B,HIST1H2AE,H2AFX,HIST1H2BB,HIST1H1A,ARHGAP19,ACOT…
Coexpression Atlas	GSM538347_500	B cells, proB.CLP.BM, AA4.1+ CD117+ IL7R+ CD45R- CD24- CD19- IgM-, Bone marrow, avg-1	Immgen.org, GSE15907	3.69e-27	1.882e-24	3.92e-26	2.671e-25	110	338	SPC25,TRIM59,HIST1H2AB,HIST1H2BC,HIST1H4F,HIST1H4H,RAD54L,BIRC5,CST7,ATP2B4,IL18RAP,BRCA2,CCNA2,MS4A3,CCNE2,CDC25C,CDK6,CHEK1,CHI3L1,CKS1B,CKS2,PGLS,FADS2,GCA,KIF23,COX6A1,GDA,CTSG,KNTC1,GINS1,CDCA2,RNF141,DHFR,ECT2,RPS27L,CDCA7,NUSAP1,BRIP1,ERH,LRG1,F13A1,FANCD2,FCER1G,TACC3,GLRX3,FPR1,TMEM107,SMC2,SPAG5,HIST2H2BB,XRCC6,CD244,LSM3,HIST1H1B,H2AFX,CKAP2L,HIST1H2BB,HIST1H1A,HINT1,HP,IMPA2,IMPDH2,IT…
Coexpression Atlas	GSM854335_500	alpha beta T cells, preT.ETP.Th, Lin-/lo CD25- CD44+ cKit+, Thymus, avg-3	Immgen.org, GSE15907	4.926e-26	2.512e-23	5.127e-25	3.493e-24	123	415	CHAF1B,HIST1H2AB,HIST1H2BG,HIST1H2BC,HIST1H4D,OSBPL1A,AHCY,PIP5K1B,RAD54L,SLC43A1,APEX1,CST7,AQP9,ATF3,ATP2B4,IL18RAP,IER3,CAPN5,CCRL2,CDC6,CDK4,CDK6,CDKN1A,CHEK1,TRIP13,CKS1B,FADS2,GSTO1,KIF23,CSF1R,CTSG,KNTC1,DCTD,PHGDH,CLEC4E,DHFR,DUSP1,CHAF1A,CDCA7,NUTF2,ERH,SYCE2,POLR1B,RNASEH2A,IFITM2,PAICS,IGF2BP3,FUT8,XRCC6,CD244,STARD10,GATA3,LSM3,TMEM97,GSTZ1,RABL2A,WDHD1,HIST1H1B,HIST1H2BB,HIST1H1A,PRM…
Coexpression Atlas	GSM605793_500	gamma delta T cells, Tgd.vg2+24ahi.Th.TCRbko, TCRd+ Vg2+ CD24+, Thymus, avg-3	Immgen.org, GSE15907	1.077e-24	5.494e-22	1.099e-23	7.486e-23	120	412	CHAF1B,SPC25,HIST1H2AB,HIST1H2BM,HIST1H3A,HIST1H4D,HIST1H4F,HIST1H4J,HIST1H4H,SLC43A1,BIRC5,CST7,ART4,CASP3,CCNA2,CCNF,CCNE2,CDC6,CDC25C,AURKB,CDK6,CENPF,CHEK1,TRIP13,CKS1B,FADS2,SLC39A6,KIF23,CTSE,CDCA3,KNTC1,DLGAP5,MELK,CDCA2,KIF14,DUSP4,E2F2,ECT2,ESCO2,CDCA7,TNK2,NUSAP1,BRIP1,EZH2,TACC3,FOXM1,SMC2,SPAG5,HIST2H2BB,XRCC6,GATA3,UBE2C,GSTP1,HIST1H1B,H2AFX,CKAP2L,HIST1H2BB,HIST1H1A,ARHGAP19,USP18,I…
Coexpression Atlas	GSM538335_500	alpha beta T cells, NKT.44+NK1.1-.Th, aGC CD1d tet CD3 CD44, Thymus, avg-3	Immgen.org, GSE15907	1.486e-24	7.581e-22	1.486e-23	1.013e-22	116	392	SPC25,ADK,HIST1H2AB,HIST1H2BM,HIST1H4F,PIP5K1B,RAD54L,CST7,AQP9,LPCAT4,IL18RAP,CCNA2,CCNE1,CCNF,CCNE2,CDC6,CHEK1,TRIP13,CKB,CKS1B,CKS2,ADAMTS3,KIF20B,KNTC1,DLGAP5,MELK,CDCA2,DHFR,KIF14,DUSP1,ECT2,ESCO2,CDCA7,NUSAP1,BRIP1,ST3GAL6,IFI30,TACC3,FHL2,SMC2,SPAG5,IGF2BP3,CXCR6,CENPI,PPIL1,HIST2H2BB,GATA3,CXCR3,RIPK3,WDHD1,HIST1H1B,CKAP2L,HIST1H2BB,HIST1H1A,ARHGAP19,HSPD1,IFNG,IL4,IL12RB1,INCENP,JUN,KIF2…
Coexpression Atlas	GSM791122_500	Fetal Liver, SC.STSL.FL, IgM- CD24- CD117+ IL7R- CD150- CD48- AA4.1+ CD43+, Fetal Liver, avg-2	Immgen.org, GSE15907	2.361e-24	1.204e-21	2.316e-23	1.578e-22	119	410	KIF18A,SPC25,HIST1H2AB,HIST1H2BM,HIST1H2BC,OSBPL1A,RAD54L,CDC42BPA,SLC43A1,AQP9,ASNS,ATP2B4,CCND1,IL18RAP,SOCS2,BRCA1,BRCA2,CCNA2,CCNF,CCNE2,CDC25C,CENPF,CHEK1,TRIP13,CKS1B,FADS2,ABCG2,KIF23,KIF20B,KNTC1,DLGAP5,DCTD,CDCA2,DHFR,TOM1L1,ECT2,ESCO2,CDCA7,CKAP2,NUSAP1,BRIP1,TACC3,IFITM2,SMC2,SPAG5,IGF2BP3,CENPI,HIST2H2BB,VAMP5,GSTM5,WDHD1,H1F0,CHEK2,HIST1H1B,CKAP2L,HIST1H2BB,HIST1H1A,HSPD1,KLHL23,STMN…
Coexpression Atlas	GSM605775_500	gamma delta T cells, Tgd.vg1+vd6+.Th, TCRd+ Vd6.3+ Vg1.1+, Thymus, avg-1	Immgen.org, GSE15907	4.167e-24	2.125e-21	4.01e-23	2.732e-22	99	308	CCDC58,SPC25,HIST1H2AB,HIST1H2BM,HIST1H4F,HIST1H4H,ANXA2,BIRC5,CST7,ATP5MC3,CCNA2,CCNF,PDCD5,CDC20,CHEK1,TRIP13,CKS1B,CKS2,COX6A1,COX7A2,CHURC1,CDCA3,DLGAP5,CDCA2,DHFR,ECT2,RPS27L,ESCO2,CDCA7,EGR2,SLC29A1,NUSAP1,ERH,TACC3,FHL2,GLRX3,UFC1,SPAG5,CXCR6,HIST2H2BB,GATA3,LSM3,CXCR3,HIST1H1B,H2AFX,H2AFZ,HIST1H2BB,HIST1H1A,RPL35,HINT1,IL4,KRTCAP2,IL12RB1,TNFRSF9,IMPDH2,KIF22,KPNA2,ATP5IF1,STMN1,LGALS1,MA…
Coexpression Atlas	GSM538338_500	alpha beta T cells, NKT.44-NK1.1-.Th, aGC CD1d tet CD3e, Thymus, avg-2	Immgen.org, GSE15907	6.15e-24	3.137e-21	5.809e-23	3.957e-22	116	398	SPC25,HIST1H2AB,HIST1H3A,HIST1H4F,BIRC5,CST7,AQP9,LPCAT4,IL18RAP,BRCA1,CCNA2,CCNE1,CCNF,CCNE2,CDC6,CENPF,CHEK1,TRIP13,CKB,CKS1B,KIF23,ADAMTS3,KIF20B,PUS7L,KNTC1,DLGAP5,DCTD,MELK,PHGDH,CDCA2,DHFR,KIF14,DUSP1,ECT2,ESCO2,CDCA7,NUTF2,SLC29A1,NUSAP1,BRIP1,UCHL5,IFI30,TACC3,FOXM1,SMC2,SPAG5,IGF2BP3,CXCR6,CENPI,HIST2H2BB,NUDC,GATA3,DBF4,CXCR3,UBE2C,HIST1H1B,CKAP2L,HIST1H1A,ARHGAP19,AGFG1,IL4,IL12RB1,INC…
Coexpression Atlas	GSM476658_500	gamma delta T cells, Tgd.vg2-24ahi.Th, TCRd+ Vg2- CD24+, Thymus, avg-2	Immgen.org, GSE15907	1.058e-23	5.397e-21	9.812e-23	6.685e-22	120	422	KIF18A,CHAF1B,SPC25,HIST1H2AB,HIST1H2BG,HIST1H2BM,HIST1H3A,HIST1H4F,HIST1H4J,RAD54L,BIRC5,CST7,BRCA1,CCNA2,CCNE1,CCNF,CCNE2,CDC6,CDC25B,CDC25C,AURKB,CDK6,CENPF,CHEK1,TRIP13,FADS2,KIF23,KIF20B,ESPL1,CDCA3,KNTC1,DLGAP5,MELK,CDCA2,DHFR,KIF14,DUSP4,SMC4,E2F2,ECT2,ESCO2,CDCA7,TNK2,NUSAP1,BRIP1,EZH2,FANCD2,TACC3,FOXM1,GTSE1,SMC2,SPAG5,CENPI,HIST2H2BB,GATA3,DCLK2,CIT,HIST1H1B,H2AFX,CKAP2L,HIST1H2BB,HIST…
Coexpression Atlas	GSM854329_500	Myeloid Cells, Mo.6C+II-.BM, B220neg CD3neg CD115+ Ly-6C+, Bone marrow, avg-3	Immgen.org, GSE15907	5.106e-23	2.604e-20	4.65e-22	3.168e-21	113	391	HIST1H2AB,HIST1H2BM,HIST1H2BH,HIST1H3A,HIST1H4D,HIST1H4F,HIST1H4J,HIST1H4C,ALDH3B1,ALOX5,ANXA2,AOAH,BIRC5,CST7,ADAM15,CREG1,SAP30,PLOD3,CCNA2,CCNF,MS4A3,CD68,CDC6,AURKB,CDKN3,CEBPB,ARL11,CHI3L1,CKS1B,CKS2,GSTO1,GDA,CSF1R,SDC3,CTSG,CTSZ,CDCA3,DNASE1L1,TOM1,E2F2,CDCA7,CLN8,EMILIN2,F10,TLR8,F13A1,FCER1G,IFI30,TACC3,FOXM1,FPR1,IFITM2,SPAG5,HIST2H2BB,TMEM97,RAB32,GLIPR1,ADAP1,UBE2C,GPX1,SLC2A6,HIST1H1…
Coexpression Atlas	GSM399448_500	B cells, preB.FrD.BM, CD19+ IgM- CD45R+ CD43-, Bone marrow, avg-3	Immgen.org, GSE15907	1.564e-20	7.978e-18	1.4e-19	9.535e-19	107	384	SPC25,HIST1H2AB,HIST1H2BM,HIST1H3A,HIST1H4D,HIST1H4F,HIST1H4J,HIST1H4H,PIP5K1B,RAD54L,GAS7,BIRC5,BCL2L1,CCNA2,CCNF,CCNE2,CDC25B,AURKB,CDKN3,CENPF,PGLS,EIF2AK3,KIF23,TRAM2,HERPUD1,CDCA3,KNTC1,DLGAP5,DCK,CDCA2,ZBED4,DHFR,KIF14,E2F2,ECT2,TXNDC11,ESCO2,NUSAP1,BRIP1,EZH2,TACC3,FOXM1,SEMA4B,ELOF1,SPAG5,CENPI,HIST2H2BB,XRCC6,ACSS1,GCLC,PTP4A3,HIST1H1B,H2AFX,CKAP2L,HIST1H2BB,HIST1H1A,SERINC5,ARHGAP19,IL2…
Coexpression Atlas	GSM399442_500	Stem Cells, SC.LTSL.BM, IgM- CD24- CD117+ IL7R- CD150+ CD48- AA4.1+ CD43+, Bone marrow, avg-2	Immgen.org, GSE15907	3.757e-19	1.916e-16	3.304e-18	2.251e-17	111	422	CPNE2,CHAF1B,ACHE,GFI1B,HIST1H3A,HIST1H4F,HIST1H4J,OSBPL1A,PIP5K1B,ALDH1A1,ANXA9,RAD54L,CDC42BPA,SLC43A1,AQP1,AQP9,ARHGAP6,ART4,ASNS,ASPH,ATP2B4,BRCA2,CACNB2,CCNA2,CDK6,CHEK1,CHI3L1,TRIP13,FADS2,GCA,ABCG2,UFSP1,GDA,KNTC1,CLSTN3,DCTD,CDCA2,TOM1L1,E2F3,CDCA7,PDZK1IP1,FPR1,IFITM2,FUT8,NCKAP1,VAMP5,GATA1,CKAP2L,HIST1H2BB,HIST1H1A,HP,HTR2A,ITGAM,STMN1,LBP,LCN2,FADS1,LMO2,LYL1,MCM3,MCM6,MCM7,MLLT3,MPO,…
Coexpression Atlas	GSM538309_500	NK cells, NK.MCMV1.Sp, CD3-,NK1.1+, Spleen, avg-3	Immgen.org, GSE15907	4.923e-19	2.511e-16	4.255e-18	2.899e-17	101	367	PICALM,SOAT2,ANXA2,AOAH,RNF213,GAS7,CST7,STX11,ATP2B4,IL18RAP,PRDM1,BRCA1,GBP5,EIF2S2,CAPN2,DOK2,CCNA2,CCND3,CCNE2,CDC6,CDKN1A,CHEK1,CISH,ABCG2,HECTD1,CLIC4,CHST11,RSAD2,KNTC1,CLEC4E,DHFR,FCER1G,ST3GAL6,LRRC8C,SMC2,ZBTB32,TTC39B,CD244,GATA3,GCNT1,GPR18,USP18,IFNG,IL2RA,IL10,IL12RB1,TNFRSF9,IRF7,ITGAL,ITGAM,ITPK1,LGALS1,LIG1,SYTL3,MXD1,MCM2,MCM3,MCM4,MCM5,MCM7,UHRF1,MX2,MYC,GIMAP7,OAS3,USP25,PFKP,…
Coexpression Atlas	GSM791152_500	alpha beta T cells, preT.ETP-2A.Th, Lin-/lo CD25int CD44+ cKit+, Thymus, avg-2	Immgen.org, GSE15907	7.083e-18	3.612e-15	6.021e-17	4.102e-16	109	426	CHAF1B,GFI1B,HIST1H2AB,OSBPL1A,AHCY,PIP5K1B,SLC43A1,APEX1,CST7,AQP9,ARHGAP6,ATP2B4,IL18RAP,BRCA2,IER3,CAPN5,CDC6,CDK4,CDK6,CDKN1A,CHEK1,TRIP13,FADS2,GSTO1,CSF1R,CTSG,DCTD,PHGDH,CDCA2,CLEC4E,ZBED4,DHFR,DUSP1,E2F3,PPIF,CDCA7,NUTF2,EMILIN2,SLC25A37,ZRANB3,SYCE2,POLR1B,MRRF,VAT1,IFITM2,PAICS,FUT8,XRCC6,CD244,STARD10,GATA3,GSTZ1,RABL2A,HIST1H1A,IL2RA,IMPA2,JUN,STMN1,SFXN1,FADS1,LYL1,H2AFV,MCM2,MCM3,MC…
Coexpression Atlas	GSM791149_100	alpha beta T cells, preT.DN3B.Th, Lin-/lo CD25hi CD44- CD28+, Thymus, avg-3	Immgen.org, GSE15907	1.784e-17	9.098e-15	1.491e-16	1.016e-15	41	87	CHAF1B,HIST1H2AB,HIST1H4D,HIST1H4F,CCNA2,CCNF,CDC6,CDK6,CHEK1,TRIP13,FADS2,DHFR,CDCA7,XRCC6,GATA3,HIST1H1B,HIST1H2BB,HIST1H1A,IL2RA,LIG1,AQP11,MCM5,MCM7,UHRF1,PLK1,PSAT1,POLE,PRIM1,TIPIN,RFC4,E2F8,MCM10,ASF1B,TPX2,CDCA5,CENPN,PBK,THY1,TYMS,NT5DC2,SMYD2
Coexpression Atlas	GSM538351_500	B cells, proB.FrA.BM, CD19- IgM- CD43+ CD24- AA4.1+ CD45R+ CD117+ IL7R+, Bone marrow, avg-1	Immgen.org, GSE15907	4.167e-17	2.125e-14	3.428e-16	2.335e-15	102	395	CPNE2,KIF18A,SPC25,ADRB2,HIST1H4F,HIST1H4J,ALDH3B1,ALOX5,RAD54L,AOAH,CST7,AQP9,ATP2B4,IL18RAP,ST3GAL5,CCNA2,CCNF,CD47,CDK6,CDKN3,CENPF,ARL11,CHEK1,CHI3L1,FADS2,GCA,PRDX5,KIF23,KIF20B,GDA,CSF1R,CTSG,KNTC1,GADD45A,CDCA2,CLEC4E,RNF141,DUSP1,ECT2,ESCO2,METTL9,CDCA7,NUSAP1,BRIP1,EZH2,LRG1,F13A1,FANCD2,ACSL1,FCER1G,FPR1,SMC2,CENPI,XRCC6,CD244,GRINA,NUDT4,HIST1H1B,HIST1H1A,ARHGAP19,HK3,HP,ITGAM,STMN1,LB…
Coexpression Atlas	GSM777024_500	B cells, B.Pl.AA4+220+.BM, CD138+ AA4.1+ CD43- CD45R+, Bone marrow, avg-3	Immgen.org, GSE15907	3.203e-16	1.633e-13	2.593e-15	1.766e-14	90	337	CPNE2,HIST1H2AB,HIST1H2BM,HIST1H2BH,HIST1H3A,HIST1H4D,HIST1H4F,HIST1H4J,HIST1H4C,ALOX5,AOAH,CST7,ATP2B4,CCND1,IL18RAP,BST2,C1QB,CCNA2,CCNF,MS4A3,CD68,AURKB,CDK6,CHEK1,CHI3L1,DERL3,FADS2,GCA,KIF23,GDA,CSF1R,CTSG,CDCA3,CDCA2,DHFR,ECT2,CDCA7,NUSAP1,F10,SLC25A37,F13A1,FCER1G,IFI30,FPR1,IFITM2,XRCC6,CD244,LSM3,UBE2C,HIST1H1B,HIST1H2BB,HIST1H1A,HK3,HMOX1,HP,ITGAM,STMN1,LBP,LCN2,LGALS3,LYL1,MPO,UHRF1,MY…
Coexpression Atlas	GSM854332_500	Myeloid Cells, Mo.6C-II-.BM, B220neg CD3neg CD115+ Ly-6C/Glo CD43+, Bone marrow, avg-3	Immgen.org, GSE15907	5.287e-16	2.696e-13	4.213e-15	2.87e-14	102	409	FZD7,HIST1H2AB,HIST1H2BM,HIST1H2BH,ADRB2,HIST1H3A,HIST1H4D,HIST1H4F,ALDH3B1,ALOX5,CST7,CREG1,SAP30,ST3GAL5,PLOD3,MS4A3,CD68,CEBPB,MAPKAPK2,ARL11,FADS2,GSTO1,GDA,CSF1R,SDC3,CTSG,CTSZ,CLEC4E,DNASE1L1,DOK1,TOM1,CDCA7,CLN8,EMILIN2,F10,TLR8,F13A1,FCER1G,FCGRT,IFI30,FPR1,IFITM2,TPPP3,CYB5R1,CD244,TUBB6,SMPDL3B,TMEM97,RAB32,ADAP1,HTRA2,GPX1,SLC2A6,GUSB,HIST1H1B,HIST1H2BB,HIST1H1A,HIP1,HK3,HMOX1,HP,LRRC2…
Coexpression Atlas	GSM854317_100	Myeloid Cells, MF.BM, B220neg CD3neg Ly-6C/Glo CD115int F4/80+, Bone marrow, avg-3	Immgen.org, GSE15907	6.802e-16	3.469e-13	5.337e-15	3.636e-14	35	71	HIST1H2AB,HIST1H4D,HIST1H4F,HIST1H4C,ALDH1A1,SLC43A1,AQP1,ASNS,C1QA,C1QB,C1QC,MS4A3,CSF1R,CTSE,CTSG,HIST2H2BB,GATA1,SLC38A5,GSTM5,GYPA,HIST1H2BB,HIST1H1A,HMBS,HMOX1,LCN2,MPO,PRTN3,RHAG,RHD,S100A8,S100A9,SLC4A1,HIST4H4,MUC13,NT5DC2
Coexpression Atlas	GSM854338_500	Myeloid Cells, GN.Arth.SynF, CD11b+ Ly6-G+, Synovial Fluid, avg-3	Immgen.org, GSE15907	2.487e-15	1.268e-12	1.922e-14	1.309e-13	102	418	CPNE2,HIST1H2BC,PIP5K1B,ARRDC3,ALDH3B1,ALOX5,ANXA2,FAS,AQP9,ATF3,STX11,ATP6V1E1,ATP6V0A1,CREG1,IL18RAP,ST3GAL5,IER3,C1QB,SOCS3,CCRL2,CD44,CD68,CDKN1A,CEBPB,ARL11,CHI3L1,CHST11,GDA,RSAD2,CSF1R,CSTB,CTSD,SRXN1,GADD45A,CLEC4E,SESN2,CPEB2,BCL2L11,DUSP1,OPTN,ADIPOR1,EGR2,EMILIN2,LRG1,F10,F13A1,ACSL1,FCER1G,FOSL2,FPR1,ACOT1,IFITM2,RNF11,GCNT1,TUBB6,RABGEF1,RAB32,GRINA,NUDT4,SLC2A6,HK3,HMOX1,HP,LRRC25,I…
Coexpression Atlas	GSM399397_100	alpha beta T cells, T.DPbl.Th, 4+ 8+ TCR-/lo FSChi, Thymus, avg-3	Immgen.org, GSE15907	2.291e-14	1.168e-11	1.744e-13	1.188e-12	38	90	KIF18A,SPC25,HIST1H2AB,HIST1H4F,BIRC5,CCNA2,CCNF,CDC25C,CENPF,DLGAP5,KIF14,ECT2,ESCO2,TUBE1,NUSAP1,TACC3,FOXM1,SPAG5,HIST2H2BB,CKAP2L,HIST1H1A,ARHGAP19,KIF22,AQP11,ANLN,ASPM,PLK1,NCAPG2,CDCA8,E2F8,CEP55,SHCBP1,MNS1,STIL,TPX2,NCAPG,NCAPH,THY1
Coexpression Atlas	GSM854309_500	Myeloid Cells, GN.Thio.PC, CD11b+ Ly6-G+, Peritoneal Cavity, avg-3	Immgen.org, GSE15907	3.484e-14	1.777e-11	2.613e-13	1.78e-12	99	416	CPNE2,ADRB2,ALDH3B1,ALOX5,ANXA2,FAS,AQP9,ATF3,STX11,ATP6V0A1,CREG1,IL18RAP,ST3GAL5,IER3,CCRL2,CD44,CD68,CEBPB,MAPKAPK2,CHI3L1,GCA,PRDX5,GDA,RSAD2,CSF1R,CTSD,SRXN1,GADD45A,CLEC4E,NQO1,SESN2,MVP,BCL2L11,DUSP1,OPTN,NAMPT,EMILIN2,LRG1,F10,FCER1G,ST3GAL6,FOSL2,FPR1,IFITM2,CYB5R1,GCLM,RAB32,GRINA,SLC2A6,HK3,HMOX1,HP,LRRC25,IL1RN,ISG20,ITGA5,ITGAM,LCN2,LGALS3,SFXN5,MXD1,MYO1F,GLIPR2,MYO1D,NFE2,OAS2,OAS3…
Coexpression Atlas	GSM538343_500	B cells, proB.CLP.BM, CD19- IgM- CD43+ CD24- AA4.1+ CD45R- CD117+ IL7R+, Bone marrow, avg-1	Immgen.org, GSE15907	4.16e-14	2.121e-11	3.074e-13	2.094e-12	97	405	CPNE2,HIST1H4F,HIST1H4J,OSBPL1A,PIP5K1B,ALOX5,RAD54L,AOAH,CST7,ATP2B4,IL18RAP,BRCA1,BRCA2,ST3GAL5,CCNA2,CD47,CDK6,CEBPE,CHEK1,CHI3L1,TRIP13,FADS2,GCA,KIF23,KIF20B,GDA,CSF1R,CTSG,KNTC1,CDCA2,CLEC4E,RNF141,ECT2,CDCA7,BRIP1,LRG1,F13A1,FANCD2,FCER1G,GLRX3,FPR1,SMC2,FUT8,XRCC6,CD244,HIST1H1A,ARHGAP19,HK3,HP,IMPA2,IMPDH2,ITGAM,STMN1,LBP,LCN2,LMNB1,LYL1,MCM5,MCM6,MCM7,MPO,UHRF1,MYC,NOTCH1,ANLN,ASPM,EEF2…
Coexpression Atlas	GSM538300_500	NK cells, NK.H+.MCMV1.Sp, NK1.1+ TCRb- Ly49H+, Spleen, avg-3	Immgen.org, GSE15907	4.859e-14	2.478e-11	3.54e-13	2.412e-12	91	370	TAGLN2,SOAT2,ANXA2,AOAH,RNF213,GAS7,CST7,SOCS1,STX11,ATP2B4,LPCAT4,IL18RAP,PRDM1,GBP5,CAPN2,DOK2,CCND3,CDKN1A,CHEK1,CISH,ABCG2,CLIC4,CHST11,SDC3,CTSD,DHFR,E2F2,FCER1G,ST3GAL6,FHL2,LRRC8C,HYOU1,ZBTB32,TTC39B,CD244,GATA3,GPR18,ADAP1,USP18,ACOT7,ZDHHC15,IFNG,IL2RA,IL10,IL12RB1,TNFRSF9,IRF7,ITGAL,ITGAM,ITPK1,LGALS1,LGALS3BP,LIG1,SYTL3,LY9,MXD1,MCM2,MCM3,MCM4,MCM5,MCM7,MYO1F,UHRF1,MX2,MYD88,GIMAP7,OAS…
Coexpression Atlas	GSM854312_500	Myeloid Cells, GN.UrAc.PC, CD11b+ Ly6-G+, Peritoneal Cavity, avg-3	Immgen.org, GSE15907	2.42e-13	1.234e-10	1.738e-12	1.184e-11	96	410	ACTA2,ADRB2,HIST1H2BC,PIP5K1B,ARRDC3,ALDH3B1,ALOX5,SOAT2,ANXA2,TMC4,FAS,AQP9,ATF3,ATP6V0A1,IL18RAP,GPR146,ST3GAL5,IER3,SOCS3,CD44,CD68,CEBPB,CHI3L1,GCA,CHST11,GDA,RSAD2,CSF1R,CTSD,GADD45A,CLEC4E,SESN2,MVP,CPEB2,DUSP1,ADIPOR1,EPHA1,EMILIN2,LRG1,FCER1G,ST3GAL6,FOSL2,FPR1,IFITM2,CYB5R1,CD244,GBP1,GCNT1,RAB32,GRINA,NUDT4,SLC2A6,HK3,HMOX1,HP,LRRC25,IL1RN,ISG20,ITGA5,ITGAM,LCN2,LGALS3,SFXN5,MXD1,MYO1F,…
Coexpression Atlas	GSM791154_100	alpha beta T cells, T.DN4.Th, Lin-/lo CD25- CD44- CD28+, Thymus, avg-3	Immgen.org, GSE15907	5.888e-13	3.003e-10	4.114e-12	2.802e-11	35	85	CHAF1B,HIST1H2AB,HIST1H4D,HIST1H4F,CCNA2,CCNF,CDC6,CHEK1,TRIP13,FADS2,DLGAP5,DHFR,CDCA7,XRCC6,GATA3,HIST1H1B,HIST1H1A,MAD2L1,AQP11,UHRF1,PLK1,PRIM1,TIPIN,RFC4,E2F8,MCM10,RRM1,ASF1B,TPX2,CENPN,PBK,THY1,TYMS,ZAP70,NT5DC2
Coexpression Atlas	GSM791143_100	alpha beta T cells, preT.DN3-4.Th, Lin-/lo CD25int CD44- CD28+, Thymus, avg-3	Immgen.org, GSE15907	5.888e-13	3.003e-10	4.114e-12	2.802e-11	35	85	HIST1H2AB,HIST1H4F,CCNA2,CDC6,CHEK1,TRIP13,FADS2,CDCA3,DLGAP5,DHFR,ECT2,CDCA7,NUSAP1,XRCC6,GATA3,HIST1H1A,MAD2L1,AQP11,UHRF1,PLK1,PRIM1,TIPIN,RFC4,E2F8,SHCBP1,MNS1,MCM10,STIL,TPX2,CENPN,PBK,NCAPG,THY1,TYMS,NT5DC2
Coexpression Atlas	GSM791119_100	Stem Cells, SC.GMP.BM, Lineage- sca1- ckithi CD34+ FcgRhi, Bone marrow, avg-3	Immgen.org, GSE15907	3.824e-12	1.95e-09	2.635e-11	1.795e-10	33	81	CPNE2,HIST1H2AB,HIST1H2BM,HIST1H4D,HIST1H4F,CST7,PLOD3,CCNF,MS4A3,CKS1B,CKS2,CSF1R,CTSG,ETFB,F13A1,SYCE2,IFITM2,TMEM97,HIST1H1B,HIST1H2BB,HIST1H1A,HK3,HP,STMN1,LBP,MPO,PLK1,PSAT1,PRTN3,CDCA5,HIST4H4,MUC13,NT5DC2
Coexpression Atlas	GSM399391_500	alpha beta T cells, T.DP.Th, 4+ 8+ TCR-/lo 69-, Thymus, avg-3	Immgen.org, GSE15907	4.066e-12	2.074e-09	2.765e-11	1.884e-10	86	367	SPC25,ADA,HIST1H2AB,HIST1H2BM,HIST1H2BH,HIST1H3A,HIST1H4D,HIST1H4F,HIST1H4J,HIST1H4H,PIP5K1B,SLC43A1,FAS,ART4,ALDH7A1,BCL2L1,CCNA2,CCND3,CCNF,AURKB,CENPF,CLK3,KIF23,CDCA3,KNTC1,DLGAP5,DCK,ZBED4,KIF14,SMC4,E2F2,ECT2,ESCO2,CDCA7,TNK2,TUBE1,NUSAP1,EZH2,F13A1,FOXM1,HIST2H2BB,XRCC6,GATA3,DCLK2,UBE2C,MSH6,GTF2H4,HIST1H1B,H2AFX,CKAP2L,HIST1H2BB,HIST1H1A,SERINC5,ARHGAP19,AGFG2,KIF22,STMN1,LMNB1,SYTL3,AQP…
Coexpression Atlas	GSM476655_500	gamma delta T cells, Tgd.vg2+24ahi.Th, TCRd+ Vg2+ CD24+, Thymus, avg-3	Immgen.org, GSE15907	4.239e-12	2.162e-09	2.845e-11	1.938e-10	95	423	CHAF1B,SPC25,HIST1H2AB,HIST1H2BM,HIST1H3A,ULK1,CST7,ART4,DOK2,CCNA2,CCNF,CDK6,CENPF,CHEK1,TRIP13,FADS2,SLC39A6,KIF23,KIF20B,CDCA3,KNTC1,DLGAP5,CDCA2,KIF14,SMC4,ECT2,ESCO2,CDCA7,TNK2,NUSAP1,BRIP1,EZH2,FOXM1,SMC2,SPAG5,HIST2H2BB,ACSS1,GATA3,PPP1R9B,DCLK2,MSH6,HIST1H1B,H2AFX,CKAP2L,HIST1H1A,ARHGAP19,IL12RB1,ITGAL,KCNN4,KIF22,STMN1,LGALS9,LMNB1,AQP11,MCM2,MCM3,MCM6,MCM7,PPM1L,MLLT3,MPP1,UHRF1,TMEM120…
Coexpression Atlas	GSM854303_500	Myeloid Cells, GN.Arth.BM, CD11b+ Ly6-G+, Bone marrow, avg-3	Immgen.org, GSE15907	6.761e-12	3.448e-09	4.478e-11	3.051e-10	94	420	CPNE2,PIP5K1B,ALDH3B1,ALOX5,ANXA2,AOAH,FAS,AQP9,ASNS,STX11,ATP6V0A1,IL18RAP,ST3GAL5,CAPN1,CEBPE,ARL11,CHI3L1,RHOU,MID1IP1,GCA,PRDX5,GDA,CSF1R,GADD45A,CLEC4E,FBXO10,RNF141,ADIPOR1,ABHD5,METTL9,LHFPL2,EMILIN2,LRG1,TLR8,ACSL1,FCER1G,FOSL2,FPR1,FPR2,IFITM2,TMEM107,CDC42EP3,GOLIM4,RAB32,GRINA,NUDT4,SLC2A6,ARHGAP19,PNKP,HK3,MGLL,HMOX1,HP,LRRC25,IL1RN,ITGAM,LBP,LCN2,LGALS3,SFXN5,MXD1,MAFG,MYO1F,GLIPR2,M…
Coexpression Atlas	GSM791105_100	Stem Cells, SC.MDP.BM, Sca1- Flt3+ MCSFR+ cKithi, Bone marrow, avg-3	Immgen.org, GSE15907	8.524e-12	4.347e-09	5.574e-11	3.797e-10	33	83	HIST1H2AB,HIST1H4D,HIST1H4F,CST7,CCNA2,MS4A3,CHEK1,CKS1B,CSF1R,CTSG,CDCA7,F13A1,SYCE2,HIST2H2BB,TMEM97,HIST1H2BB,HIST1H1A,HK3,HP,STMN1,LBP,MPO,UHRF1,ANLN,PRTN3,SHCBP1,TPX2,CDCA5,PBK,NCAPG,RGS18,MUC13,NT5DC2
Coexpression Atlas	GSM854306_500	Myeloid Cells, GN.Bl, CD11b+ Ly6-G+, Blood, avg-3	Immgen.org, GSE15907	2.055e-11	1.048e-08	1.327e-10	9.038e-10	91	409	CPNE2,ADRB2,HIST1H2BC,PIP5K1B,ARRDC3,ALDH3B1,ALOX5,ANXA2,FAS,AQP9,ATF3,STX11,ATP6V0A1,CREG1,IL18RAP,ST3GAL5,SOCS3,CD44,CD68,CEBPB,ARL11,CHI3L1,GCA,GDA,RSAD2,CSF1R,DCK,GADD45A,CLEC4E,SESN2,DUSP1,ADIPOR1,EPHA1,EMILIN2,LRG1,TLR8,ACSL1,FCER1G,ST3GAL6,FOSL2,FPR1,IFITM2,RNF11,CYB5R1,CD244,GCNT1,RAB32,GLIPR1,GRINA,NUDT4,SLC2A6,HIST1H1C,HK3,HMOX1,HP,LRRC25,IL1RN,ITGAM,LCN2,LGALS3,SFXN5,MXD1,MYO1F,GLIPR2,…
Coexpression Atlas	GSM399403_100	alpha beta T cells, T.ISP.Th, 4- 8+ TCR-/lo 24hi, Thymus, avg-3	Immgen.org, GSE15907	2.239e-11	1.142e-08	1.427e-10	9.724e-10	34	90	SPC25,HIST1H4F,CCNA2,CCNF,CCNE2,CHEK1,FADS2,KNTC1,ECT2,ESCO2,CDCA7,NUSAP1,HIST1H1A,STMN1,AQP11,UHRF1,ANLN,ASPM,PLK1,POLE,PRIM1,NCAPG2,RAD51,E2F8,SHCBP1,STIL,CLSPN,CDCA5,PBK,NCAPG,NCAPH,THY1,TYMS,NT5DC2
Coexpression Atlas	GSM605846_500	Myeloid Cells, GN.BM, CD11b+ Ly6-G+, Bone marrow, avg-4	Immgen.org, GSE15907	1.112e-10	5.67e-08	7e-10	4.769e-09	90	415	CPNE2,PIP5K1B,ALDH3B1,ALOX5,ANXA2,AOAH,AQP9,ASNS,STX11,ATP6V0A1,IL18RAP,ST3GAL5,CEBPE,ARL11,CHI3L1,RHOU,GCA,PRDX5,GDA,RSAD2,CSF1R,GADD45A,CLEC4E,RNF141,DUSP1,ABHD5,METTL9,LHFPL2,EMILIN2,LRG1,TLR8,ACSL1,FCER1G,FOSL2,FPR1,IFITM2,CDC42EP3,GOLIM4,RAB32,GRINA,NUDT4,SLC2A6,ARHGAP19,PNKP,HK3,MGLL,HMOX1,HP,LRRC25,IL1RN,ITGAM,LBP,LCN2,LGALS3,SFXN5,MXD1,MAFG,MYO1F,GLIPR2,MYO1D,NFE2,OAS2,OAS3,PGD,PLAU,RBM47…
Coexpression Atlas	GSM605761_500	alpha beta T cells, T.4.Sp.B16, 4+ 8- TCR+ 45+, B16 Melanoma Spleen, avg-2	Immgen.org, GSE15907	1.284e-10	6.549e-08	7.986e-10	5.441e-09	75	322	HIST1H2AB,HIST1H2BM,HIST1H3A,HIST1H4D,HIST1H4F,HIST1H4J,HIST1H4H,ALDOA,CST7,ASNS,STX11,ATP2B4,IL18RAP,PRDM1,SOCS2,CCRL2,CCNA2,CDKN1A,UBE2L6,CISH,CTLA4,DLGAP5,FOXP3,DUSP1,DUSP4,ECT2,FOXM1,FOSL2,CXCR6,HIST2H2BB,TTC39B,GATA3,CXCR3,ADAP1,HIST1H1B,HIST1H2BB,HIST1H1A,HIP1,U2AF1L4,HMOX1,AGFG1,HSPA1B,IL2RA,IL10,IL12RB1,TNFRSF9,ISG20,ITGAV,JAK3,LGALS1,LMNB1,MXD1,GIMAP7,OAS3,ODC1,ICOS,PLK1,RGS16,PODNL1,SLC…
Coexpression Atlas	GSM399452_100	B cells, preB.FrC.BM, CD19+ IgM- CD45R+ CD43+ HSA+, Bone marrow, avg-3	Immgen.org, GSE15907	2.728e-10	1.391e-07	1.676e-09	1.142e-08	32	88	SPC25,HIST1H2AB,CCNA2,CCNF,CENPF,CHEK1,KNTC1,ECT2,ESCO2,NUSAP1,SPAG5,HIST1H1A,IRF4,KIF22,UHRF1,MYL4,ANLN,ASPM,PLK1,POU2AF1,NCAPG2,E2F8,CEP55,SHCBP1,STIL,TPX2,CDCA5,CENPN,PBK,NCAPG,NCAPH,TTK
Coexpression Atlas	GSM605850_500	Myeloid Cells, MF.II-480hi.PC, F4/80hi CD115hi CD11b+ MHC II- CD11c-, Peritoneal Cavity, avg-3	Immgen.org, GSE15907	9.112e-10	4.647e-07	5.532e-09	3.769e-08	91	438	ALDH3B1,ALOX5,ALOX15,APLP2,AQP9,ADAM15,CCND1,CREG1,CFB,BLVRB,ST3GAL5,IER3,C1QA,C1QB,C1QC,PLOD3,CD68,CDKN1A,CEBPB,GCA,COMT,GDA,CSF1R,SDC3,CTSD,CLEC4E,RNF141,DUSP1,EDNRB,CLN8,EMILIN2,F7,LRG1,F10,TLR8,F13A1,FCER1G,FCGRT,IFI30,FKBP2,FPR1,IFITM2,CYB5R1,CD244,TUBB6,SMPDL3B,RAB32,ADAP1,GPX1,GUSB,HMOX1,HP,IGF1,LRRC25,ITGAM,KHK,LBP,MAN2A1,MPP1,PYCARD,NQO2,P2RX4,PAM,PARVB,VKORC1,SNX10,RBM47,PLTP,LGMN,KCTD9…
Coexpression Atlas	GSM791131_100	B cells, MLP.FL, CD19- IgM- CD43+ CD24intermediate AA4.1+ CD45R- CD, Fetal Liver, avg-3	Immgen.org, GSE15907	1.158e-09	5.904e-07	6.946e-09	4.732e-08	30	83	HIST1H2AB,ASNS,CCNA2,CHEK1,TRIP13,CKS1B,CKS2,FADS2,CTSG,DCTD,GINS1,CDCA7,F13A1,IGF2BP3,HIST1H1A,IMPDH2,STMN1,LBP,MPO,UHRF1,PLK1,PSAT1,PRIM1,PRTN3,TIPIN,RFC4,CDCA5,RGS18,MUC13,NT5DC2
Coexpression Atlas	GSM791146_500	alpha beta T cells, preT.DN3A.Th, Lin-/lo CD25hi CD44- CD28-, Thymus, avg-3	Immgen.org, GSE15907	1.518e-09	7.74e-07	9e-09	6.131e-08	87	416	CPNE2,CHAF1B,ADA,HIST1H2AB,SLC43A1,APEX1,BST2,CAPN5,CDC6,CDK4,CDK6,CDKN1A,ATXN7L1,HMGN3,CLCN2,FADS2,CTLA4,DCK,PHGDH,NSDHL,ZBED4,DTYMK,CDCA7,NUTF2,SLC25A37,POLR1B,MRRF,PAICS,XRCC6,STARD10,GATA3,TMEM97,DCLK2,GSTP1,GSTZ1,RABL2A,HIST1H1A,COX6B2,ACOT7,IL2RA,IMPA2,KCNN4,STMN1,LGALS9,FADS1,SYTL3,AQP11,MCM2,MCM3,MCM5,MCM7,MPP1,UHRF1,MYC,NOTCH1,PA2G4,PEBP1,EEF2K,SNX15,KDELC1,TAPT1,PPT1,PRODH,GDPD1,TIPIN,S…
Coexpression Atlas	GSM791141_100	alpha beta T cells, preT.DN2B.Th, Lin-/lo CD25hi CD44+ cKitint, Thymus, avg-2	Immgen.org, GSE15907	4.422e-09	2.255e-06	2.592e-08	1.766e-07	31	92	HIST1H2AB,CDC6,CDK6,CDKN1A,CHEK1,FADS2,KNTC1,CDCA7,NUSAP1,SYCE2,FUT8,GATA3,HIST1H1B,HIST1H2BB,HIST1H1A,IL2RA,STMN1,LIG1,AQP11,UHRF1,POLE,PRIM1,STIL,TPX2,CDCA5,CENPN,PBK,RGS18,THY1,MUC13,NT5DC2
Coexpression Atlas	GSM605856_500	Myeloid Cells, MF.Thio5.II+480int.PC, CD115+ MHC II+ F480lo SiglecF- CD11c+, Peritoneal Cavity, avg-3	Immgen.org, GSE15907	5.276e-09	2.691e-06	3.048e-08	2.076e-07	88	433	HIST1H2BC,ARRDC3,ALDH3B1,ALOX5,ANPEP,AOAH,GAS7,APLP2,ATF3,ATP6V0A1,ADAM15,CREG1,BLVRA,ST3GAL5,C1QA,C1QB,C1QC,PLOD3,CXCL16,CD68,CEBPB,ARL11,UAP1L1,COMT,GDA,CSF1R,CSTB,SDC3,CTSD,CTSZ,RNF141,DNASE1L1,EDNRB,CLN8,EMILIN2,F7,F10,TLR8,F13A1,FCER1G,FCGRT,IFI30,VAT1,IFITM2,TPPP3,TUBB6,GNA12,WWP1,GPX1,GUSB,HIP1,HK3,HMOX1,IGF1,LRRC25,ITGAM,LBP,LGALS3,LYL1,MPP1,GAS2L3,P2RX4,P2RY1,TREM2,ENPP1,RBM47,PLTP,PON2,…
Coexpression Atlas	GSM538389_500	alpha beta T cells, T.8Eff.Sp.OT1.d6.VSVOva, CD8+ CD45.1+, Spleen, avg-3	Immgen.org, GSE15907	5.324e-09	2.715e-06	3.048e-08	2.076e-07	79	374	HIST1H2AB,HIST1H2BM,HIST1H2BH,HIST1H3A,HIST1H4F,ANXA2,KCNAB2,BIRC5,CST7,ATP2B4,LPCAT4,IL18RAP,PRDM1,CCNA2,CCNE1,CCNF,CD68,CDC25B,AURKB,CTLA4,CTSD,CTSE,DLGAP5,E2F2,ECT2,ESCO2,NUSAP1,KLF3,ST3GAL6,FHL2,FOXM1,SPAG5,ZBTB32,CXCR6,TPPP3,TTC39B,STARD10,GATA3,SMPDL3B,CXCR3,HIST1H1B,HIST1H2BB,HIST1H1A,IFNG,IL12RB1,SLCO3A1,ITGAL,ITGAM,ITGB1,KIF22,LGALS1,LGALS3,LMNB1,SYTL3,MLLT3,PYCARD,MYO1F,GLIPR2,PGM2L1,GI…
Coexpression Atlas	GSM791134_100	alpha beta T cells, preT.DN2-3.Th, Lin-/lo CD25hi CD44Int, Thymus, avg-2	Immgen.org, GSE15907	5.378e-09	2.743e-06	3.048e-08	2.076e-07	29	83	HIST1H2AB,CCNF,CDC6,CDK6,CHEK1,FADS2,CDCA2,DHFR,CDCA7,XRCC6,GATA3,HIST1H1A,IL2RA,SYTL3,AQP11,MCM3,MCM7,UHRF1,PLK1,POLE,E2F8,ASF1B,TPX2,SORD,CENPN,THY1,UCK2,MUC13,NT5DC2
Coexpression Atlas	GSM476663_500	Stem Cells, SC.LTSL.BM, CD117+ IL7R- CD150+ CD48- AA4.1+ CD43+, Bone marrow, avg-1	Immgen.org, GSE15907	7.042e-09	3.592e-06	3.947e-08	2.689e-07	84	409	CPNE2,CHAF1B,ACHE,GFI1B,HIST1H4F,HIST1H4J,OSBPL1A,PIP5K1B,ALDH1A1,ANXA9,CDC42BPA,SLC43A1,AQP1,AQP9,ARHGAP6,ASNS,ASPH,GATAD1,ATP2B4,CREG1,IL18RAP,BRCA2,CACNB2,CCNA2,CDK6,CHI3L1,FADS2,GCA,ABCG2,GDA,DCTD,TOM1L1,CDCA7,PDZK1IP1,F13A1,IFITM2,FUT8,NCKAP1,VAMP5,HIST1H1B,HIST1H1A,HP,ITGAM,STMN1,LBP,LCN2,FADS1,LMO2,LYL1,MLLT3,MPO,MYO1D,NFE2,GAS2L3,PAM,ABCB4,EEF2K,PLCB4,KDELC1,PRKAR2B,PRTN3,PTGER3,PTGS1,OGF…
Coexpression Atlas	GSM538355_100	B cells, proB.FrA.FL, CD19- IgM- CD43+ CD24intermediate AA4.1+ CD45R+ CD, Fetal Liver, avg-2	Immgen.org, GSE15907	7.739e-09	3.947e-06	4.29e-08	2.923e-07	30	89	SPC25,HIST1H2AB,CCNA2,CENPF,CHEK1,FADS2,CDCA2,ECT2,CDCA7,NUSAP1,SPAG5,IGF2BP3,GYPA,HIST1H1A,STMN1,MPO,UHRF1,ANLN,ASPM,PLK1,ZWILCH,CEP55,SHCBP1,STIL,SLC4A1,TPX2,NCAPG,RGS18,TTK,NT5DC2
Coexpression Atlas	GSM605865_500	Myeloid Cells, MF.Thio5.II-480int.PC, CD115+ MHCII- F480int SiglecF- CD11c+, Peritoneal Cavity, avg-3	Immgen.org, GSE15907	8.351e-09	4.259e-06	4.58e-08	3.12e-07	88	437	HIST1H2BC,ALDH3B1,ANPEP,AOAH,GAS7,APLP2,ATF3,ATP6V0A1,CREG1,BLVRA,C1QA,C1QB,C1QC,PLOD3,CCRL2,CD68,ARL11,CLCN7,UAP1L1,COMT,GDA,CSF1R,CSTB,SDC3,CTSD,CTSZ,RNF141,DNASE1L1,EDNRB,LHFPL2,CLN8,EMILIN2,TCIRG1,F7,F10,TLR8,F13A1,FCER1G,FCGRT,IFI30,VAT1,NPC2,IFITM2,TPPP3,TUBB6,GNA12,WWP1,GPX1,GUSB,HK3,HMOX1,IGF1,LRRC25,ITGAM,LBP,LGALS3,LYL1,MPP1,MYO1F,GAS2L3,P2RX4,TREM2,PCYT1A,ENPP1,RBM47,PLTP,PON2,PPARG,GD…
Coexpression Atlas	GSM791102_500	Stem Cells, SC.LT34F.BM, Lineage- cKit+ Sca-1+ flk2- CD34-, Bone marrow, avg-3	Immgen.org, GSE15907	8.786e-09	4.481e-06	4.767e-08	3.247e-07	77	365	CPNE2,CHAF1B,OSBPL1A,ALDH1A1,ANXA9,CDC42BPA,SLC43A1,AQP9,ART4,ASNS,ATP2B4,ALDH7A1,CREG1,SOCS2,CDK6,UBE2L6,CHEK1,HMGN3,FADS2,ABCG2,GSTO1,GDA,DCTD,CLEC4E,CDCA7,PDZK1IP1,SYCE2,IFITM2,FUT8,VAMP5,GCLM,GSTM5,HIST1H1A,HSD17B10,HTR2A,IMPA2,IMPDH2,KLHL23,KHK,STMN1,LBP,FADS1,LMO2,LYL1,MPO,NFE2,GAS2L3,PFKM,SNX10,EEF2K,PLCB4,ELOVL6,KDELC1,PSAT1,PRIM1,PRKAR2B,PRODH,PRTN3,PTGER3,PTGS1,TMEM40,ITSN1,SORD,MBOAT2,…
Coexpression Atlas	GSM538350_100	B cells, proB.CLP.FL, CD19- IgM- CD43+ CD24intermediate CD45R- AA4.1+ CD, Fetal Liver, avg-1	Immgen.org, GSE15907	1.822e-08	9.292e-06	9.781e-08	6.663e-07	29	87	HIST1H2AB,CCNA2,CCNF,CDC25C,CHEK1,TRIP13,CKS1B,FADS2,CTSG,CDCA2,ECT2,CDCA7,F13A1,IGF2BP3,GYPA,HIST1H1B,HIST1H1A,STMN1,MPO,UHRF1,ANLN,PLK1,PRTN3,CDCA8,TPX2,NCAPG,RGS18,TTK,NT5DC2
Coexpression Atlas	GSM605831_500	Myeloid Cells, DC.8-.Th, CD11b-FITC CD4-PE MHCII-APC CD11c-eFluor780 CD8-eF, Thymus, avg-3	Immgen.org, GSE15907	2.415e-08	1.232e-05	1.283e-07	8.741e-07	83	413	CPNE2,ACADL,FZD7,HIST1H2AB,HIST1H4F,ANPEP,ASNS,KCTD14,ATF3,CCND1,SOCS2,ST3GAL5,CXCL16,CCNA2,SYNGR2,CD68,CDKN1A,UBE2L6,HMGN3,CKB,CKS1B,GCA,KIF23,CSF1R,SDC3,CTSZ,DUSP1,RPS27L,GNB4,ARL6,FCGRT,IFI30,TACC3,FKBP2,TMEM107,CYB5R1,CD244,MTHFD2,TUBB6,RAB32,GLIPR1,CXCR3,GPR33,GUSB,HIST1H2BB,USP18,HSPA1B,IFIT2,LRRC25,IRF7,JUN,ATP5IF1,LGALS3,PLEKHM3,TSPAN33,CNIH4,MX1,MX2,GAS2L3,ANLN,ASPM,PLK1,RBM47,CCDC86,DHX…
Coexpression Atlas	GSM791124_100	B cells, MLP.BM, CD19- IgM- CD43+ CD24- AA4.1+ CD45R- CD117+ IL7R-, Bone marrow, avg-2	Immgen.org, GSE15907	3.191e-08	1.627e-05	1.678e-07	1.143e-06	28	84	CST7,ATP2B4,IL18RAP,MS4A3,CDK6,CHEK1,FADS2,CSF1R,CTSG,CDCA7,F13A1,HIST1H1A,HK3,STMN1,LBP,LCN2,LMO2,MPO,UHRF1,MYC,PRKAR2B,PRTN3,S100A8,S100A9,RGS18,RAB38,MUC13,NT5DC2
Coexpression Atlas	GSM854294_500	Myeloid Cells, DC.II+480lo.PC, F4/80lo MHC II+ CD11c+ CD115+, Peritoneal Cavity, avg-3	Immgen.org, GSE15907	3.897e-08	1.988e-05	2.028e-07	1.382e-06	84	424	ALDH3B1,ALOX5,ALOX15,ANXA2,GAS7,AQP9,ATF3,ADAM15,CCND1,CREG1,ST3GAL5,C1QA,C1QB,C1QC,CAPN5,PLOD3,CAPN2,CCRL2,CD68,CDKN1A,CEBPB,CKB,COMT,CRAT,GDA,CSF1R,SDC3,CTSD,CTSZ,CLEC4E,RNF141,DNASE1L1,DUSP1,EDNRB,EGR2,EMILIN2,EXT1,F10,TLR8,F13A1,FCER1G,FCGRT,IFI30,FKBP2,IFITM2,TPPP3,TUBB6,SMPDL3B,GPX1,SLC2A6,HIP1,HK3,HMOX1,LRRC25,IRF4,ITGAM,LGALS3,PLEKHM3,LYL1,P2RX4,P2RY1,PARVB,PLAU,RBM47,PLTP,PON2,LGMN,PTGS1…
Coexpression Atlas	GSM791117_100	Stem Cells, SC.CMP.BM, Lineage- Kit+ Sca1- CD34+ FcgRlow, Bone marrow, avg-2	Immgen.org, GSE15907	5.672e-08	2.893e-05	2.922e-07	1.991e-06	28	86	ADK,HIST1H2AB,HIST1H4F,AQP1,AQP9,CDK6,CHEK1,CTSG,CDCA7,GNB4,F13A1,GATA1,GSTM5,STMN1,LMO2,MPO,UHRF1,P2RY1,PRIM1,PRKAR2B,PRTN3,RFC4,SLC14A1,SORD,PBK,RGS18,RAB38,MUC13
Coexpression Atlas	GSM538282_500	Myeloid Cells, MF.Lu, CD11chi CD11b- CD103- MHCII- SiglecF+, Lung, avg-3	Immgen.org, GSE15907	8.997e-08	4.588e-05	4.588e-07	3.126e-06	83	425	ACOX1,ADRB2,HIST1H2BC,ALDH3B1,ALOX5,ANXA2,APLP2,ASPH,ATF3,ATP6V0A1,CREG1,CFB,SOCS2,BLVRA,PLOD3,CD44,CD68,CDKN1A,CEBPB,ARL11,GSTO1,COMT,GDA,CSF1R,SDC3,CTSD,CLEC4E,HEBP1,DNASE1L1,DUSP1,ABHD5,EGR2,ANGPTL4,LHFPL2,NET1,F7,F10,TLR8,FCER1G,FCGRT,IFI30,FPR1,CDC42EP3,TPPP3,TUBB6,GMPR,RAB32,MGAT4B,HIP1,MGLL,HMOX1,IL1RN,LGALS3,LMNA,CD274,ENPP1,ANLN,SNX10,PLTP,PON2,PPARG,PRKAR2B,LGMN,PTPN12,ADIPOR2,S100A1,CC…
Coexpression Atlas	GSM605828_500	Myeloid Cells, DC.8+.Th, CD11b-FITC CD4-PE MHCII-APC CD11c-eFluor780 CD8-eF, Thymus, avg-3	Immgen.org, GSE15907	9.535e-08	4.863e-05	4.815e-07	3.28e-06	81	412	CPNE2,FZD7,HIST1H2AB,HIST1H2BG,ADRB2,HIST1H4F,ANPEP,ASNS,ATF3,CCND1,SOCS2,ST3GAL5,CXCL16,CCNA2,CD68,CDKN1A,UBE2L6,HMGN3,CKB,CKS1B,GCA,KIF23,SDC3,DLGAP5,MELK,DUSP1,GNB4,ARL6,FCGRT,IFI30,TACC3,TMEM107,CYB5R1,CD244,MTHFD2,TUBB6,RAB32,GLIPR1,CXCR3,GPR33,GUSB,HIST1H2BB,HIST1H1A,USP18,HSPA1B,LRRC25,ATP5IF1,STMN1,LGALS3,PLEKHM3,TSPAN33,MX2,GAS2L3,ANLN,ASPM,PLK1,RBM47,CCDC86,CRELD2,PPT1,PKIB,PRKAR2B,CEP5…
Coexpression Atlas	GSM538357_100	B cells, proB.FrA.FL, CD19- IgM- CD43+ CD24intermediate CD45R+ AA4.1+ CD, Fetal Liver, avg-1	Immgen.org, GSE15907	9.862e-08	5.03e-05	4.931e-07	3.359e-06	28	88	SPC25,CCNA2,CCNF,CDC25C,CHEK1,FADS2,KNTC1,ECT2,CDCA7,NUSAP1,SPAG5,IGF2BP3,HIST1H1A,STMN1,MPO,UHRF1,ANLN,ASPM,PLK1,ZWILCH,CEP55,SHCBP1,STIL,TPX2,CDCA5,NCAPG,TTK,NT5DC2
Coexpression Atlas	GSM854287_500	Myeloid Cells, DC.8-4-11b+.SLN, CD11b-FITC CD4-PE CD11c-eFluor780 CD8a-eFluor450 C, Lymph Node, avg-1	Immgen.org, GSE15907	1.152e-07	5.877e-05	5.657e-07	3.854e-06	80	407	CPNE2,HIST1H2BG,HIST1H2BC,MICAL3,ANPEP,APLP2,FAS,ATF3,STX11,CADM3,ATP6V0A1,CCND1,CREG1,CFB,PRDM1,SOCS2,GBP5,CASP3,CCRL2,CXCL16,SYNGR2,CD68,CDKN1A,UBE2L6,HMGN3,GCA,GSTO1,CLIC4,GDA,CSF1R,CSTB,SDC3,CTSZ,MVP,DNASE1L1,DOK1,DUSP1,GNB4,NET1,FCER1G,IFI30,IFITM2,TMEM107,CDC42EP3,PCGF5,MTHFD2,GBP1,GFPT1,TUBB6,RAB32,GLIPR1,ADAP1,HTRA2,SLC2A6,SERINC5,HSPA1B,IL2RA,TNFRSF9,ITGAM,LGALS3,MXD1,TSPAN33,CD274,MX2,T…
Coexpression Atlas	GSM605862_500	Myeloid Cells, MF.Thio5.II-480hi.PC, CD115+ MHC II- F480hi Siglec F-, Peritoneal Cavity, avg-3	Immgen.org, GSE15907	1.154e-07	5.884e-05	5.657e-07	3.854e-06	85	441	HIST1H2BC,ALOX5,ALOX15,ANPEP,AOAH,GAS7,APLP2,ATP6V0A1,ADAM15,CREG1,BLVRA,ST3GAL5,C1QA,C1QB,C1QC,PLOD3,CD68,CEBPB,ARL11,CLCN7,UAP1L1,COMT,GDA,CSF1R,CSTB,SDC3,CTSD,CTSZ,CLEC4E,RNF141,DNASE1L1,EDNRB,CLN8,EMILIN2,F7,F10,TLR8,F13A1,FCER1G,FCGRT,IFI30,VAT1,IFITM2,TUBB6,LYVE1,RAB32,WWP1,GUSB,HK3,HMOX1,IGF1,LRRC25,ITGAM,LBP,LGALS3,MPP1,NQO2,GAS2L3,P2RX4,TREM2,PAM,ENPP1,RBM47,PLTP,CTSA,GDPD1,LGMN,PTGS1,S1…
Coexpression Atlas	GSM791136_100	alpha beta T cells, preT.DN2.Th, Lin-/lo CD25hi CD44+ cKit+, Thymus, avg-3	Immgen.org, GSE15907	1.726e-07	8.801e-05	8.382e-07	5.71e-06	27	85	HIST1H2AB,CST7,CDC6,CDK6,CHEK1,FADS2,DHFR,CDCA7,FUT8,GATA3,HIST1H1A,IL2RA,STMN1,AQP11,MCM3,MCM5,MCM7,MPO,UHRF1,EEF2K,POLE,PRIM1,TIPIN,RGS18,THY1,MUC13,NT5DC2
Coexpression Atlas	GSM605875_500	Myeloid Cells, Mo.6C+II-.LN, F480+ Ly6c+ MHCII lo/+, Lymph Node, avg-3	Immgen.org, GSE15907	2.594e-07	0.0001323	1.248e-06	8.502e-06	74	374	ALDH3B1,AOAH,ATF3,VAMP8,SAP30,CFB,PRDM1,PLOD3,CCRL2,CXCL16,CD68,CDKN1A,CEBPB,MAPKAPK2,CKS2,GSTO1,COX6A1,GDA,RSAD2,CSF1R,SDC3,CLEC4E,DUSP1,CLN8,EMILIN2,F10,TLR8,F13A1,FCER1G,IFI30,GLRX3,FOSL2,IFITM2,TPPP3,CD244,TUBB6,SMPDL3B,RAB32,GLIPR1,ADAP1,GPX1,SLC2A6,HINT1,HMOX1,HP,HSPA1B,LRRC25,IL1RN,IMPDH2,ITGAM,LCN2,LGALS3,LYL1,MYO1F,MX2,NDUFA1,NDUFB10,OAS2,OAS3,RBM47,PLTP,LGMN,RPS21,S100A8,S100A9,CCL3,SLC…
Coexpression Atlas	GSM854320_500	Myeloid Cells, MF.Lv, CD45+ F4/80+ CD11b+, Liver, avg-2	Immgen.org, GSE15907	2.861e-07	0.0001459	1.364e-06	9.29e-06	78	402	ALDH3B1,ALOX5,ANXA2,AOAH,GAS7,ATF3,ADAM15,CREG1,CFB,C1QB,PLOD3,SOCS3,CCRL2,CD68,CDKN1A,CEBPB,ARL11,PRDX5,GSTO1,GDA,CSF1R,SDC3,CTSZ,CLEC4E,DUSP1,CLN8,EMILIN2,F10,TLR8,F13A1,FCER1G,IFI30,FOSL2,IFITM2,TPPP3,CD244,TUBB6,SMPDL3B,RAB32,ADAP1,GPX1,SLC2A6,HIP1,HK3,HMOX1,HP,HSPA1B,LRRC25,ITGAM,JUN,JUNB,LBP,LCN2,LGALS3,LYL1,MYO1F,MYD88,OAS3,P2RY1,PGD,RBM47,PLTP,LGMN,PTPN1,CCL2,CCL3,SLC11A1,TGFBI,TGM2,RGS18…
Coexpression Atlas	GSM605823_500	Myeloid Cells, DC.103-11b+.PolyIC.Lu, CD45 MHCII CD11c CD103 CD11b, Lung, avg-3	Immgen.org, GSE15907	2.916e-07	0.0001487	1.377e-06	9.381e-06	79	409	ALOX5,ANPEP,ATF3,ATP6V0A1,CCND1,IL18RAP,PRDM1,SOCS2,ST3GAL5,IER3,C1QA,C1QB,C1QC,SOCS3,CCRL2,CXCL16,CD68,ALPK2,CDKN1A,CISH,CLIC4,CREB5,GDA,RSAD2,CSF1R,SDC3,CLEC4E,DUSP1,TMEM88,EMILIN2,EXT1,TLR8,FCER1G,IFI30,FOSL2,IFITM2,TTC39B,CD244,GCH1,TUBB6,SLC2A6,USP18,IFIT2,IL1RN,IRF4,ITGA5,ITGAM,LGALS3,LMNA,CD274,MX1,MX2,PLAU,RBM47,PLSCR1,PLTP,PKIB,LGMN,RAB3IL1,CCL2,CCL3,CCL4,CCL7,COQ10B,SLC11A1,SPINT1,TGFBI…
Coexpression Atlas	GSM791114_100	Stem Cells, SC.CDP.BM, Sca1- Flt3+ MCSFR+ cKitlo, Bone marrow, avg-3	Immgen.org, GSE15907	3.021e-07	0.000154	1.413e-06	9.628e-06	26	82	HIST1H2AB,HIST1H4D,HIST1H4F,HIST1H4C,CST7,CCND1,CCNA2,CCNF,CHEK1,CKS1B,FADS2,KIF23,CSF1R,CTSG,F13A1,FCER1G,HIST1H2BB,HIST1H1A,STMN1,MPO,UHRF1,ANLN,PRTN3,SHCBP1,TPX2,RGS18
Coexpression Atlas	GSM538348_100	B cells, proB.CLP.FL, CD19- IgM- CD43+ CD24intermediate AA4.1+ CD45R- CD, Fetal Liver, avg-2	Immgen.org, GSE15907	3.945e-07	0.0002012	1.829e-06	1.246e-05	26	83	HIST1H2AB,CCNA2,CHEK1,TRIP13,CKS1B,FADS2,CTSG,ECT2,CDCA7,F13A1,IGF2BP3,GYPA,HIST1H1A,STMN1,MPO,UHRF1,ANLN,PLK1,PRTN3,SHCBP1,S100A9,SLC4A1,TPX2,NCAPG,RGS18,NT5DC2
Coexpression Atlas	GSM854255_500	Myeloid Cells, DC.103-11b+.LuLN, MHCII+ CD11c+ CD8- CD11b+ CD103-, Lymph Node, avg-3	Immgen.org, GSE15907	4.708e-07	0.0002401	2.163e-06	1.474e-05	72	366	CPNE2,MICAL3,ANPEP,FAS,AQP9,ATF3,STX11,ATP6V0A1,CCND1,CFB,SOCS2,GBP5,C1QB,C1QC,CASP3,CCRL2,CXCL16,CD44,CD68,CDKN1A,UBE2L6,HMGN3,GCA,GSTO1,CLIC4,GDA,CSF1R,SDC3,CTSZ,CLEC4E,MVP,DOK1,DUSP1,GNB4,NET1,F13A1,FCER1G,IFI30,IFITM2,PCGF5,GBP1,TUBB6,ADAP1,HTRA2,SLC2A6,SERINC5,HSPA1B,IL2RA,TNFRSF9,IRF4,ITGAM,LCN2,MXD1,TSPAN33,GLIPR2,CD274,MX2,TMEM120B,PLTP,LGMN,OGFRL1,TMEM39A,S100A8,S100A9,CCL3,TGFBI,ISCU,TN…
Coexpression Atlas	GSM854329_100	Myeloid Cells, Mo.6C+II-.BM, B220neg CD3neg CD115+ Ly-6C+, Bone marrow, avg-3	Immgen.org, GSE15907	5.297e-07	0.0002701	2.412e-06	1.643e-05	23	69	HIST1H2AB,MS4A3,CD68,GDA,CSF1R,CTSG,EMILIN2,F13A1,FCER1G,HK3,HP,LRRC25,ITGAM,LBP,LCN2,LGALS3,MPO,PRTN3,S100A8,S100A9,TGFBI,TNFAIP2,CD177
Coexpression Atlas	GSM538358_100	B cells, proB.FrBC.FL, CD19+ IgM- CD43+ CD24+ AA4.1+ CD45R+, Fetal Liver, avg-3	Immgen.org, GSE15907	6.623e-07	0.0003378	2.989e-06	2.036e-05	26	85	SPC25,HIST1H2AB,BCAT1,CCNA2,CCNF,CCNE2,CHEK1,CKS1B,CKS2,NUSAP1,HIST2H2BB,HIST1H1B,HIST1H2BB,HIST1H1A,UHRF1,ANLN,PLK1,POU2AF1,CEP55,SHCBP1,TPX2,CENPN,PBK,NCAPG,UCHL1,NT5DC2
Coexpression Atlas	GSM399454_500	Stem Cells, SC.STSL.BM, CD117+ IL7R- CD150- CD48- AA4.1+ CD43+, Bone marrow, avg-3	Immgen.org, GSE15907	1.175e-06	0.0005992	5.256e-06	3.581e-05	79	423	CPNE2,CHAF1B,GFI1B,OSBPL1A,PIP5K1B,ALDH1A1,ANXA9,CDC42BPA,SLC43A1,AQP9,ARHGAP6,ASNS,GATAD1,ATP2B4,ALDH7A1,CREG1,IL18RAP,CAPN5,CACNB2,CDK6,UBE2L6,CHEK1,CHI3L1,FADS2,ABCG2,GDA,DCTD,CLEC4E,CDCA7,PDZK1IP1,IFITM2,PCGF5,FUT8,GAB1,VAMP5,HK3,HP,IMPA2,ITGAM,STMN1,LBP,LCN2,FADS1,LMO2,LYL1,MPO,MYC,NFE2,NME4,PAM,PFKM,EEF2K,PLCB4,KDELC1,PRKAR2B,PRTN3,PTGER3,PTGS1,OGFRL1,TMEM40,S100A8,S100A9,CCL3,ITSN1,ABHD4,S…
Coexpression Atlas	GSM777030_100	B cells, B.Pl.AA4-.BM, CD138+ AA4.1- CD43+, Bone marrow, avg-2	Immgen.org, GSE15907	2.115e-06	0.001079	9.378e-06	6.389e-05	23	74	HIST1H2AB,ALOX5,IL18RAP,ST3GAL5,MS4A3,CHI3L1,GCA,GDA,CTSG,LRG1,HIST1H2BB,HK3,HP,ITGAM,LBP,LCN2,MPO,PRTN3,S100A8,S100A9,RGS18,MUC13,CD177
Coexpression Atlas	GSM605799_500	gamma delta T cells, Tgd.vg2-24ahi.Th.TCRbko, TCRd+ Vg2- CD24+, Thymus, avg-3	Immgen.org, GSE15907	2.472e-06	0.001261	1.087e-05	7.403e-05	74	396	HIST1H2AB,HIST1H2BM,HIST1H3A,HIST1H4F,HIST1H4H,KCNAB2,RNF213,CST7,ATP2B4,LPCAT4,IL18RAP,CAPN1,DOK2,CCNA2,CCNF,TRIP13,CKB,CISH,CTSE,E2F2,CDCA7,EGR2,TNK2,FOXM1,SEMA4B,SPAG5,CXCR6,HIST2H2BB,GATA3,CXCR3,HIST1H1B,HIST1H1A,AGFG1,IL4,IL12RB1,TNFRSF9,ITGAL,CD82,KIF22,STMN1,LGALS1,LGALS3,LGALS3BP,SYTL3,LY9,MCM2,MCM3,MCM5,MCM6,MCM7,MLLT3,UHRF1,SLC11A2,OAS3,ENPP1,ICOS,SMOX,PLK1,RAB4A,PODNL1,RPS8,GALNT10,SLC…
Coexpression Atlas	GSM854285_500	Myeloid Cells, DC.8-4-11b+.SLN, CD45-APC CD11b-FITC CD11c-eFluor780 CD4-PE CD8a-eF, Lymph Node, avg-2	Immgen.org, GSE15907	2.996e-06	0.001528	1.306e-05	8.896e-05	77	419	CPNE2,HIST1H2BC,MICAL3,ANPEP,ANXA2,APLP2,FAS,ATF3,STX11,CADM3,ATP6V0A1,CCND1,CFB,PRDM1,SOCS2,GBP5,CASP3,CXCL16,SYNGR2,CD44,CD68,CDKN1A,UBE2L6,ATXN7L1,HMGN3,GCA,GSTO1,CLIC4,GDA,CSF1R,SDC3,CTSZ,DAP,MVP,DOK1,DUSP1,GNB4,NET1,FCER1G,IFI30,NPC2,CDC42EP3,PCGF5,MTHFD2,GBP1,GFPT1,TUBB6,RAB32,ADAP1,HTRA2,SLC2A6,SERINC5,HSPA1B,IL2RA,TNFRSF9,KTN1,MXD1,TSPAN33,CD274,MX2,TMEM120B,PLTP,LGMN,OGFRL1,TMEM39A,FRMD4…
Coexpression Atlas	GSM854326_500	Myeloid Cells, MF.Microglia.CNS, CD45low CD11b+ F4/80+, Brain, avg-3	Immgen.org, GSE15907	3.611e-06	0.001842	1.561e-05	0.0001063	75	407	HIST1H2BG,ADRB2,ALOX5,ASPH,ATF3,CTSF,ATP6V0A1,ADAM15,CREG1,ST3GAL5,C1QA,C1QB,C1QC,PLOD3,CAPN3,SOCS3,CCRL2,CXCL16,CD68,CEBPB,CKB,COMT,CSF1R,CTSD,CTSZ,DUSP1,LHFPL2,TCIRG1,GOLM1,FCER1G,ST3GAL6,IFI30,TMEM107,GAB1,GCNT1,GMPR,GNA12,HIST1H1C,HK3,MGLL,HMOX1,SCOC,HSPA1B,LRRC25,ITGAM,JUN,JUNB,FADS1,LMO2,LYL1,LIPH,MPI,TREM2,VKORC1,PLAU,EEF2K,SMOX,RBM47,CTSA,LGMN,PTGS1,RAB3IL1,RGS10,SALL1,CCL3,CCL4,FRMD4A,SL…
Coexpression Atlas	GSM538354_100	B cells, proB.FrA.BM, AA4.1+ CD117+ IL7R+ CD45R+ CD24- CD19- IgM-, Bone marrow, avg-1	Immgen.org, GSE15907	4.51e-06	0.0023	1.933e-05	0.0001317	23	77	SPC25,HIST1H2AB,HIST1H4F,BIRC5,ATP2B4,IL18RAP,CCNA2,CDK6,CKS2,FADS2,ECT2,GLRX3,HIST1H2BB,HIST1H1A,IMPDH2,STMN1,LCN2,MPO,S100A8,S100A9,PBK,NCAPG,RGS18
Coexpression Atlas	GSM538274_500	Myeloid Cells, DC.IIhilang-103-11b+.SLN, MHCIIhi CD11c+ Langerin- CD103- CD11b+, Lymph Node, avg-3	Immgen.org, GSE15907	5.209e-06	0.002657	2.214e-05	0.0001508	75	411	CPNE2,HIST1H2BC,MICAL3,ANPEP,ANXA2,APLP2,FAS,ATF3,STX11,CADM3,ATP6V0A1,CCND1,CFB,PRDM1,SOCS2,GBP5,CASP3,CXCL16,SYNGR2,CD44,CDKN1A,UBE2L6,ATXN7L1,HMGN3,GCA,GSTO1,RNF19A,CLIC4,GDA,SDC3,DAP,MVP,DNASE1L1,DOK1,DUSP1,GNB4,NET1,FCER1G,IFI30,CDC42EP3,PCGF5,MTHFD2,GBP1,GFPT1,TUBB6,RAB32,ADAP1,HTRA2,SLC2A6,SERINC5,PUS10,IL2RA,TNFRSF9,KPNA3,KTN1,MXD1,DNAJB9,TSPAN33,CD274,MX2,PDK3,OGFRL1,RGS10,TMEM39A,FRMD4A…
Coexpression Atlas	GSM791139_100	alpha beta T cells, preT.DN2A.Th, Lin-/lo CD25hi CD44+ cKithi, Thymus, avg-2	Immgen.org, GSE15907	6.641e-06	0.003387	2.799e-05	0.0001907	24	84	HIST1H2AB,CST7,CDK6,CDKN1A,CHEK1,FADS2,CLEC4E,CDCA7,EMILIN2,SYCE2,IFITM2,FUT8,GATA3,HIST1H2BB,HIST1H1A,IL2RA,STMN1,MPO,UHRF1,EEF2K,PRIM1,RGS18,MUC13,NT5DC2
Coexpression Atlas	GSM791129_100	B cells, MLP.BM, CD19- IgM- CD43+ CD24intermediate AA4.1+ CD45R- CD, Bone marrow, avg-2	Immgen.org, GSE15907	8.305e-06	0.004236	3.472e-05	0.0002365	24	85	CST7,ATP2B4,IL18RAP,MS4A3,CDK6,CHEK1,FADS2,CTSG,CDCA7,F13A1,HIST1H1A,HK3,STMN1,LBP,LCN2,LMO2,MPO,PRKAR2B,PRTN3,S100A8,S100A9,RGS18,RAB38,MUC13
Coexpression Atlas	GSM538280_500	Myeloid Cells, DC.LC.Sk, MHCII+ CD11b+ CD45+, Skin, avg-2	Immgen.org, GSE15907	8.392e-06	0.00428	3.48e-05	0.0002371	80	452	HIST1H2BC,ALOX5,ANPEP,ANXA2,ASNS,ATF3,PRDM1,IER3,C1QA,C1QB,IL33,CACNB2,CCRL2,CXCL16,CD68,ALPK2,CDKN1A,FADS2,GSTO1,CRIP2,CSF1R,SRXN1,CLEC4E,SESN2,DNASE1L1,DUSP1,PLEK2,TNFRSF12A,FCER1G,IFI30,SLC25A33,FOSL2,IFITM2,PMVK,NCKAP1,GCH1,TUBB6,RABGEF1,CXCL1,HAS2,MGLL,HMOX1,HSPA1B,IL1RN,IL10,TNFRSF9,IRF4,ITGAM,JUN,KRT14,LGALS3,LGALS7,LMNA,DNAJB9,NUDT9,MMP3,GAS2L3,OAT,PLAU,SMOX,MAP2K3,LGMN,PTGS1,CCL3,COQ10B,…
Coexpression Atlas	GSM854258_500	Myeloid Cells, DC.103-11b+.Salm3.SI, CD45+ MHCII+ Gr1- CD11c-hi CD11b+ CD103- F480+, Small Intestine, avg-4	Immgen.org, GSE15907	9.156e-06	0.00467	3.766e-05	0.0002566	68	368	ANPEP,AOAH,ATF3,CFB,PRDM1,C1QA,C1QB,C1QC,SOCS3,CCRL2,CXCL16,CD68,CDKN1A,CEBPB,GDA,RSAD2,CSF1R,SDC3,CTSZ,DUSP1,NAMPT,CLN8,TLR8,F13A1,FCER1G,FCGRT,IFI30,FPR1,IFITM2,PMVK,TUBB6,HK3,HMOX1,HSPA1B,LRRC25,IL1RN,IL10,ITGAM,JUN,LGALS3,MXD1,MMP2,CD274,P2RX4,PLAU,RBM47,PLTP,PPT1,LGMN,PTGS1,RAB3IL1,CCL2,CCL3,CCL4,CCL7,CCL24,SLC11A1,CNDP2,PDCD1LG2,SPINT1,PDGFC,TGFBI,TGM2,SH3PXD2B,TNFAIP2,SLAMF8,IL1R2,SLAMF9
Coexpression Atlas	GSM605850_100	Myeloid Cells, MF.II-480hi.PC, F4/80hi CD115hi CD11b+ MHC II- CD11c-, Peritoneal Cavity, avg-3	Immgen.org, GSE15907	1.034e-05	0.005274	4.219e-05	0.0002874	24	86	ALOX5,ALOX15,CFB,ST3GAL5,C1QA,C1QB,C1QC,GDA,CSF1R,SDC3,CLEC4E,EDNRB,EMILIN2,LRG1,F10,F13A1,ITGAM,LBP,PLTP,PTGS1,CCL24,SLC11A1,SLPI,TGFBI
Coexpression Atlas	GSM854322_500	Myeloid Cells, MF.Medl.SLN, CD11b+ CD169+ F4/80+, Lymph Node, avg-2	Immgen.org, GSE15907	1.091e-05	0.005564	4.416e-05	0.0003008	71	391	AOAH,ATF3,CFB,C1QA,C1QB,C1QC,PLOD3,SOCS3,CD68,CDKN1A,CEBPB,UBE2L6,GCA,GDA,RSAD2,CSF1R,SDC3,CTSZ,CLEC4E,DUSP1,CLN8,EMILIN2,LRG1,F10,TLR8,F13A1,FCER1G,IFI30,FPR2,IFITM2,CD244,TUBB6,LYVE1,RAB32,USP18,HMOX1,HP,HSPA1B,IFIT2,IGF1,LRRC25,IL1RN,IRF7,ITGAM,LCN2,LGALS3,MYO1F,MX2,MYD88,OAS2,OAS3,PLAU,SMOX,RBM47,PLTP,LGMN,PTPN1,RAB3IL1,CCL2,CCL3,SLC11A1,RTP4,TGFBI,RGS18,TNFAIP2,PLXNB2,PLA2G15,ZBP1,SLAMF8,IL1…
Coexpression Atlas	GSM605878_500	Myeloid Cells, Mo.6C-II+.Bl, CD115+ B220- CD43+ Ly6C- MHCIIhi, Blood, avg-2	Immgen.org, GSE15907	1.164e-05	0.005936	4.674e-05	0.0003184	74	413	ADORA2B,ALAS2,ANXA2,ATF3,ADAM15,CCND1,SAP30,ST3GAL5,C1QB,C1QC,PLOD3,CXCL16,CD68,CDKN1A,CEBPB,UBE2L6,CKB,GDA,CSF1R,SDC3,CTSZ,DUSP1,CLN8,EMILIN2,TLR8,F13A1,FCER1G,FCGRT,IFI30,IFITM2,TPPP3,CD244,TUBB6,SMPDL3B,RAB32,ADAP1,GPX1,SLC2A6,HIP1,HMOX1,HP,HSPA1B,LRRC25,IMPDH2,IRF4,IRF7,ITGA5,ITGAM,L1CAM,LGALS3,PLEKHM3,LYL1,MYO1F,NFE2,OAS2,OAS3,PARVB,RBM47,PLTP,PPARG,LGMN,S100A8,S100A9,ST3GAL4,SLC11A1,PLEKHO2…
Coexpression Atlas	GSM854315_500	Myeloid Cells, MF.169+11chi.SLN, CD11b+ CD169+ CD11chigh, Lymph Node, avg-2	Immgen.org, GSE15907	1.2e-05	0.006119	4.78e-05	0.0003256	70	385	CPNE2,HIST1H2BM,HIST1H4F,HIST1H4J,HIST1H4C,HIST1H4H,ANPEP,ATF3,CADM3,CCND1,IL18RAP,CFB,SOCS2,ST3GAL5,C1QA,C1QB,C1QC,CCRL2,CXCL16,CCNA2,SYNGR2,CD68,CDKN1A,HMGN3,CKB,GDA,CSF1R,SDC3,CTSZ,DUSP1,EMILIN2,TLR8,F13A1,FCER1G,FCGRT,IFI30,IFITM2,CD244,TUBB6,RAB32,ADAP1,GUSB,HIST1H2BB,HSPA1B,LRRC25,ITGAM,LGALS3,PLEKHM3,TSPAN33,MX2,RBM47,PLTP,PPT1,PKIB,LGMN,RAB3IL1,SNX22,CCL3,PDCD1LG2,SPINT1,TGFBI,TGM2,SH3PXD…
Coexpression Atlas	GSM854338_100	Myeloid Cells, GN.Arth.SynF, CD11b+ Ly6-G+, Synovial Fluid, avg-3	Immgen.org, GSE15907	1.262e-05	0.006438	4.991e-05	0.00034	22	76	ALOX5,CHI3L1,GDA,CLEC4E,EMILIN2,LRG1,FPR1,IFITM2,HP,IL1RN,ITGAM,LCN2,S100A8,S100A9,CCL3,SLC11A1,SPP1,TGFBI,TGM2,TNFAIP2,SLC7A11,IL1R2
Coexpression Atlas	GSM605883_500	Myeloid Cells, Mo.6C-II-.Bl, CD115+ B220- CD43- Ly6C- MHCII-, Blood, avg-3	Immgen.org, GSE15907	1.539e-05	0.00785	6.039e-05	0.0004114	72	402	FZD7,ADRB2,ARRDC3,ALDH3B1,ALOX5,ASPH,ATF3,CREG1,ST3GAL5,PLOD3,SOCS3,CD68,CDKN1A,CEBPB,GDA,CSF1R,SDC3,CLEC4E,TSC22D3,DUSP1,CLN8,EMILIN2,F10,TLR8,FCER1G,FCGRT,FPR1,IFITM2,TPPP3,CYB5R1,CD244,TUBB6,SMPDL3B,RAB32,ADAP1,HTRA2,GPX1,SLC2A6,HIP1,HMOX1,HP,HSPA1B,LRRC25,ITGAL,ITGAM,ITGAV,L1CAM,LGALS3,PLEKHM3,LYL1,MYO1F,NFE2,PLAGL2,RBM47,PLTP,PPARG,LGMN,PTPN12,OGFRL1,SLC11A1,PLEKHO2,PDCD1LG2,TGFBI,TGM2,TNFAI…
Coexpression Atlas	GSM605834_500	Myeloid Cells, DC.8-4-11b-.MLN, CD11b-FITC CD4-PE CD11c-Alexa750 CD8a-PacificBlue, Lymph Node, avg-2	Immgen.org, GSE15907	1.678e-05	0.008557	6.532e-05	0.000445	72	403	CPNE2,MICAL3,ANPEP,APLP2,FAS,STX11,ATP6V0A1,CCND1,CREG1,CFB,SOCS2,GBP5,ST3GAL5,CASP3,CXCL16,CDKN1A,UBE2L6,HMGN3,GCA,GSTO1,RNF19A,CLIC4,SDC3,CTSZ,MVP,DOK1,DUSP1,NAMPT,GNB4,NET1,IFI30,TMEM107,PCGF5,MTHFD2,GFPT1,TUBB6,GCLC,RAB32,ADAP1,HTRA2,GPR33,SLC2A6,SERINC5,TNFRSF9,IRF1,KPNA3,KTN1,MXD1,TSPAN33,GLIPR2,CD274,MX2,TMEM120B,ICOS,RBM47,LGMN,KCTD9,OGFRL1,TMEM39A,PI4K2B,SEL1L,FRMD4A,DAAM1,PDCD1LG2,SPINT…
Coexpression Atlas	GSM854269_500	Myeloid Cells, DC.103-11b+24+.Lu, MHCII+ CD11c+ CD103- CD11b+ CD24+, Lung, avg-2	Immgen.org, GSE15907	1.828e-05	0.009323	7.063e-05	0.0004812	72	404	ALOX5,ANPEP,ATF3,CCND1,IL18RAP,SOCS2,ST3GAL5,IER3,C1QA,C1QB,C1QC,SOCS3,CCRL2,CXCL16,MAP3K6,CD44,CD68,CDKN1A,CHI3L1,CKB,GDA,CSF1R,SDC3,CLEC4E,DUSP1,ATP6AP2,EXT1,F13A1,FCER1G,FCGRT,IFI30,FOSL2,IFITM2,TPPP3,CD244,GCH1,TUBB6,SLC2A6,HSPA1B,IL1RN,IRF4,ITGA5,ITGAM,JUN,JUNB,LGALS3,PIM1,PLAU,RBM47,PLSCR1,PLTP,LGMN,RAB3IL1,CCL2,CCL3,CCL4,COQ10B,TRERF1,SPINT1,SPP1,TGFBI,TGM2,SH3PXD2B,RGS18,TNF,SLC7A11,VDR,P…
Coexpression Atlas	GSM605859_500	Myeloid Cells, MF.Thio5.II+480lo.PC, CD115+ MHC II+ F480lo SiglecF- CD11c+, Peritoneal Cavity, avg-3	Immgen.org, GSE15907	1.91e-05	0.00974	7.324e-05	0.0004989	75	426	HIST1H2BG,ALDH3B1,ALOX5,ANPEP,ANXA2,GAS7,APLP2,AQP9,ATF3,ATP6V0A1,ADAM15,CCND1,CREG1,ST3GAL5,C1QA,C1QB,C1QC,PLOD3,CAPN2,CD68,CEBPB,ARL11,CKB,COMT,GDA,CSF1R,SDC3,CTSD,CTSZ,RNF141,DNASE1L1,EDNRB,EMILIN2,EXT1,F10,TLR8,F13A1,FCER1G,FCGRT,IFI30,IFITM2,TPPP3,CD244,TUBB6,GPX1,SLC2A6,HK3,HMOX1,LRRC25,IRF4,ITGAM,LGALS3,PLEKHM3,LYL1,P2RX4,P2RY1,PARVB,PLAU,RBM47,PLTP,LGMN,PTGS1,S100A1,SDC1,SLC11A1,TGFBI,SH3…
Coexpression Atlas	GSM399379_500	alpha beta T cells, T.8SP24-.Th, 4- 8+ TCRhi 24-/lo, Thymus, avg-3	Immgen.org, GSE15907	2.537e-05	0.01294	9.658e-05	0.0006579	64	351	CHAF1B,SPC25,HIST1H2AB,HIST1H2BM,HIST1H3A,HIST1H4D,HIST1H4F,HIST1H4J,ENC1,RNF213,CST7,ATIC,CCNA2,CCNE1,CCNF,CHEK1,KNTC1,CDCA7,FOXM1,FNTB,CXCR6,HIST2H2BB,GATA3,GPR18,HIST1H1B,H2AFX,HIST1H2BB,HIST1H1A,U2AF1L4,ZDHHC15,IMPDH2,IRF7,KCNN4,AMIGO2,STMN1,LIG1,SYTL3,MCM2,MCM3,MCM5,MCM6,MCM7,GLIPR2,UHRF1,MYC,GIMAP7,OAS2,OAS3,ICOS,PLK1,POLE,RGS10,RPS3,RPS8,GALNT10,ASF1B,ACSS2,RTP4,NCAPG,TCF19,THY1,ZBP1,UCK2,…
Coexpression Atlas	GSM854276_500	Myeloid Cells, DC.11cloSer.Salm3.SI, CD45+ MHCII+ Gr1- CD11c-lo CD11b+, Small Intestine, avg-4	Immgen.org, GSE15907	4.278e-05	0.02182	0.0001616	0.001101	65	364	ANPEP,AOAH,ATF3,CFB,PRDM1,C1QA,C1QB,C1QC,SOCS3,CCRL2,CXCL16,CD68,CDKN1A,CEBPB,GDA,RSAD2,CSF1R,SDC3,CTSZ,CLEC4E,DUSP1,TLR8,F13A1,FCER1G,IFI30,FOSL2,FPR1,IFITM2,GBP1,TUBB6,HK3,HMOX1,HSPA1B,LRRC25,IL1RN,IL10,ITGAM,JUN,LGALS3,MXD1,CD274,OAS2,PLAU,RBM47,PLTP,LGMN,PTGS1,RAB3IL1,CCL2,CCL3,CCL4,CCL7,CCL24,SLC11A1,PDCD1LG2,SPINT1,TGFBI,TGM2,SH3PXD2B,TNF,TNFAIP2,SLC7A11,SLAMF8,IL1R2,SLAMF9
Coexpression Atlas	GSM854232_500	Myeloid Cells, DC.103+11b+.Salm3.SI, CD45+ MHCII+ Gr1- CD11c-hi CD11b+ CD103+ F480-, Small Intestine, avg-5	Immgen.org, GSE15907	4.543e-05	0.02317	0.0001704	0.001161	67	379	ANPEP,ATF3,CCND1,CFB,PRDM1,SOCS2,C1QA,C1QB,C1QC,SOCS3,CCRL2,CXCL16,CD68,CDKN1A,GCA,GSTO1,GDA,CSF1R,CTSZ,CLEC4E,SESN2,DUSP1,NAMPT,FCER1G,IFI30,FOSL2,IFITM2,PMVK,CD244,GBP1,TUBB6,SMPDL3B,SLC2A6,HSPA1B,LRRC25,IL1RN,IRF4,ITGAM,JUN,JUNB,KHK,LGALS3,MXD1,TSPAN33,CD274,PIM1,PLAU,RBM47,PLSCR1,PLTP,PKIB,LGMN,CCL3,COQ10B,PDCD1LG2,SPINT1,TGFBI,TGM2,SH3PXD2B,TNFAIP2,SLC7A11,GABARAPL1,VDR,PIK3R6,SLAMF8,SPIRE1,…
Coexpression Atlas	GSM605868_500	Myeloid Cells, Mo.6C+II+.Bl, CD115+ B220- CD43+ Ly6C+ MHCIIint, Blood, avg-4	Immgen.org, GSE15907	4.621e-05	0.02357	0.000172	0.001172	71	408	ALAS2,ALDH3B1,ANXA2,AOAH,ATF3,ADAM15,CFB,PRDM1,C1QB,PLOD3,CD68,CDKN1A,CEBPB,UBE2L6,MAPKAPK2,GDA,CSF1R,SDC3,CTSZ,CLEC4E,DUSP1,CLN8,EMILIN2,F10,TLR8,F13A1,FCER1G,IFI30,NPC2,IFITM2,TPPP3,CD244,TUBB6,SMPDL3B,RAB32,ADAP1,GPX1,HIP1,HMOX1,HP,HSPA1B,LRRC25,IRF7,ITGA5,ITGAM,LGALS3,PLEKHM3,LYL1,MYO1F,MX2,MYD88,OAS2,OAS3,PARVB,RBM47,PLTP,LGMN,CCL3,SLC11A1,PLEKHO2,SNCA,RTP4,TGFBI,TGM2,RGS18,TNFAIP2,TNFRSF1A,…
Coexpression Atlas	GSM605836_500	Myeloid Cells, DC.8-4-11b-.MLN, CD45-APC CD11b-FITC CD11c-eFluor780 CD4-PE CD8a-eF, Lymph Node, avg-3	Immgen.org, GSE15907	5.749e-05	0.02932	0.0002125	0.001447	72	418	CPNE2,HIST1H2BC,MICAL3,ANPEP,APLP2,FAS,ATF3,STX11,ATP6V0A1,CCND1,CREG1,CFB,SOCS2,GBP5,CASP3,CXCL16,CDKN1A,UBE2L6,HMGN3,GCA,GSTO1,CLIC4,SDC3,CTSZ,SRXN1,MVP,DOK1,DUSP1,NAMPT,GNB4,NET1,IFI30,PCGF5,MTHFD2,GFPT1,TUBB6,GCLC,RAB32,ADAP1,HTRA2,GPR33,SLC2A6,SERINC5,USP18,HSPA1B,TNFRSF9,KPNA3,MXD1,TSPAN33,GLIPR2,CD274,MX2,ICOS,RBM47,LGMN,OGFRL1,RGS12,TMEM39A,PI4K2B,FRMD4A,DAAM1,PDCD1LG2,SPINT1,SUOX,SIRT1,M…
Coexpression Atlas	GSM538322_500	alpha beta T cells, NKT.4+.Sp, TCRb aGalCer-loaded CD1d tetramer CD4, Spleen, avg-1	Immgen.org, GSE15907	6.236e-05	0.0318	0.0002288	0.001559	62	347	HIST1H2AB,HIST1H2BG,HIST1H2BM,HIST1H2BH,HIST1H4F,PIP5K1B,SOAT2,CST7,FAS,AQP9,LPCAT4,IL18RAP,SOCS2,DOK2,CKB,CTLA4,DUSP1,BCAP31,ST3GAL6,TMEM107,CXCR6,HIST2H2BB,GATA3,GBP1,CXCR3,RIPK3,WWP1,HIST1H1B,HIST1H2BB,HIST1H1A,ACOT7,IFNG,IL2RA,IL4,IL12RB1,TNFRSF9,ITGAL,JUN,JUNB,CD82,LGALS1,SYTL3,LY9,DCPS,GIMAP7,OAS3,ICOS,PLK1,RAB4A,RPL7A,PODNL1,RPS3,RPS8,SLC39A4,SEPHS2,TEX2,THY1,TNF,RPL13A,ZBP1,ZAP70,GBP6
Coexpression Atlas	GSM777027_100	B cells, B.Pl.AA4+220-.BM, CD138+ AA4.1+ CD43- CD45R-, Bone marrow, avg-3	Immgen.org, GSE15907	6.466e-05	0.03298	0.0002355	0.001605	16	51	HIST1H2AB,HIST1H4F,MS4A3,GDA,CSF1R,CTSG,F13A1,FCER1G,HIST1H1A,HP,LCN2,MPO,PRTN3,S100A8,S100A9,RGS18
Coexpression Atlas	GSM854309_100	Myeloid Cells, GN.Thio.PC, CD11b+ Ly6-G+, Peritoneal Cavity, avg-3	Immgen.org, GSE15907	9.022e-05	0.04601	0.0003263	0.002223	20	74	CHI3L1,GDA,RSAD2,CSF1R,CLEC4E,LRG1,FPR1,HP,IL1RN,ITGAM,LCN2,S100A8,S100A9,CCL3,SLC11A1,SPP1,TGFBI,TNFAIP2,SLC7A11,IL1R2
Coexpression Atlas	GSM538239_500	Myeloid Cells, DC.103-11b+.Lv, CD45+ CD11c+ MHC-II + CD11b high CD103-, Liver, avg-3	Immgen.org, GSE15907	0.0001032	0.05265	0.0003708	0.002526	70	411	ANPEP,AOAH,AQP1,ATF3,CCND1,CFB,PRDM1,ST3GAL5,C1QA,C1QB,C1QC,SOCS3,CCRL2,CXCL16,CD44,CD68,CDKN1A,CEBPB,GDA,CSF1R,SDC3,CTSZ,CLEC4E,DUSP1,NAMPT,EMILIN2,F10,TLR8,F13A1,FCER1G,IFI30,FOSL2,IFITM2,GBP1,TUBB6,RAB32,HMOX1,HSPA1B,LRRC25,IL1RN,ITGAM,JUN,JUNB,LGALS3,NPR1,PLAU,RBM47,PLTP,LGMN,PTGS1,S100A9,CCL2,CCL3,CCL4,CCL24,SLC11A1,SPINT1,SPP1,TGFBI,TGM2,SH3PXD2B,TJP1,TNF,TNFAIP2,PLXNB2,SLC7A11,PIK3R6,SLAMF…
Coexpression Atlas	GSM399385_500	alpha beta T cells, T.8SP69+.Th, 4- 8+ TCRhi 69+, Thymus, avg-3	Immgen.org, GSE15907	0.0001198	0.0611	0.0004273	0.002911	63	362	CHAF1B,HIST1H3A,HIST1H4F,HIST1H4J,HIST1H4H,RNF213,CST7,FAS,ART4,TIMELESS,CCNE1,CDC6,CHEK1,RNF19A,KNTC1,DHFR,CDCA7,EGR2,FNTB,TMEM107,CXCR6,GATA3,MSH6,HIST1H1A,U2AF1L4,ZDHHC15,AGFG1,TNFRSF9,ITGAL,KCNN4,AMIGO2,STMN1,LIG1,SYTL3,MCM2,MCM3,MCM4,MCM5,MCM6,MCM7,MTHFD1,UHRF1,GIMAP7,OAS3,TMEM120B,ICOS,POLE,PRIM1,RGS10,RPS3,MCM10,RBM38,ZCCHC12,ASF1B,RTP4,SUOX,TCF19,THY1,TUBA4A,ZBP1,UCK2,ZAP70,PANX1
Coexpression Atlas	GSM854280_500	Myeloid Cells, DC.11cloSer.SI, CD45+ MHCII+ CD11c-lo CD11b+, Small Intestine, avg-5	Immgen.org, GSE15907	0.0001248	0.06363	0.0004388	0.002989	65	377	ALOX5,ANPEP,AOAH,GAS7,ATF3,PRDM1,IER3,C1QA,C1QB,C1QC,SOCS3,CCRL2,CXCL16,CD68,CDKN1A,CEBPB,CSF1R,SDC3,CLEC4E,DUSP1,CLN8,TLR8,F13A1,FCER1G,FCGRT,IFI30,FOSL2,FPR1,IFITM2,TMEM107,TUBB6,HK3,HMOX1,HSPA1B,LRRC25,IL1RN,IL10,ITGAM,JUN,JUNB,LGALS3,CD274,OAS2,NFXL1,PLAU,RBM47,PLTP,LGMN,PTGS1,RAB3IL1,CCL2,CCL3,CCL4,CCL7,ITSN1,SLC11A1,SPINT1,TGFBI,TGM2,SH3PXD2B,TNF,TNFAIP2,SLAMF8,IL1R2,SLAMF9
Coexpression Atlas	GSM854290_500	Myeloid Cells, DC.8-4-11b-.SLN, CD45-APC CD11b-FITC CD11c-eFluor780 CD4-PE CD8a-eF, Lymph Node, avg-1	Immgen.org, GSE15907	0.0001248	0.06363	0.0004388	0.002989	65	377	CPNE2,HIST1H2BC,MICAL3,ANPEP,FAS,ATF3,STX11,CCND1,SOCS2,GBP5,BST2,CASP3,CXCL16,CD68,CDKN1A,UBE2L6,HMGN3,GCA,GSTO1,COX6A1,CLIC4,SDC3,MVP,DOK1,DUSP1,RPS27L,GNB4,NET1,FCER1G,IFI30,PCGF5,MTHFD2,TUBB6,GCLC,RAB32,ADAP1,HTRA2,SLC2A6,H2AFZ,HINT1,HSPA1B,IMPDH2,ATP5IF1,MXD1,TSPAN33,MX2,NDUFB10,LGMN,OGFRL1,RGS12,TMEM39A,RPS3A,RPS12,RPS19,RPS21,FRMD4A,DAAM1,UAP1,RGS18,ISCU,TNFAIP2,SYNPO2,SLC7A11,SPIRE1,WNK1
Coexpression Atlas	GSM538347_100	B cells, proB.CLP.BM, AA4.1+ CD117+ IL7R+ CD45R- CD24- CD19- IgM-, Bone marrow, avg-1	Immgen.org, GSE15907	0.000126	0.06426	0.0004402	0.002999	19	70	HIST1H2AB,CST7,ATP2B4,IL18RAP,CHEK1,FADS2,GDA,CTSG,F13A1,HIST1H1A,HP,IMPDH2,ITGAM,STMN1,LCN2,MPO,S100A8,S100A9,RGS18
Coexpression Atlas	GSM538262_500	Myeloid Cells, DC.8-4-11b+.MLN, CD11b-FITC CD4-PE CD11c-Alexa750 CD8a-PacificBlue, Lymph Node, avg-1	Immgen.org, GSE15907	0.0001294	0.066	0.000449	0.003059	70	414	CPNE2,MICAL3,ANPEP,FAS,AQP9,ATF3,ATP6V0A1,CCND1,CFB,PRDM1,SOCS2,GBP5,CASP3,CCRL2,CXCL16,SYNGR2,CD68,ALPK2,CDKN1A,UBE2L6,HMGN3,GCA,GSTO1,CLIC4,CSF1R,SDC3,CTSZ,SESN2,MVP,DOK1,DUSP1,GNB4,NET1,IFI30,PCGF5,MTHFD2,GBP1,GFPT1,TUBB6,GCLC,ADAP1,HTRA2,SLC2A6,GYPC,SERINC5,USP18,TNFRSF9,IRF4,LPP,MXD1,MPI,TSPAN33,CD274,MX2,TMEM120B,RBM47,LGMN,OGFRL1,RGS12,TMEM39A,FRMD4A,PDCD1LG2,UAP1,SPINT1,SUOX,MOSPD1,ISCU,T…
Coexpression Atlas	GSM605778_100	gamma delta T cells, Tgd.vg1+vd6+.Th.TCRbko, TCRd+ Vg1.1+ Vd6.3+, Thymus, avg-3	Immgen.org, GSE15907	0.0001547	0.07888	0.000533	0.003631	19	71	HIST1H2AB,HIST1H2BM,HIST1H4D,HIST1H4F,HIST1H4J,HIST1H4C,HIST1H4H,CST7,CXCR6,HIST2H2BB,GATA3,CXCR3,HIST1H1B,HIST1H2BB,HIST1H1A,ICOS,PLK1,THY1,ZAP70
Coexpression Atlas	GSM854246_500	Myeloid Cells, DC.103+11b-.Salm3.SI, CD45+ MHCII+ Gr1- CD11c-hi CD103+ CD11b-, Small Intestine, avg-5	Immgen.org, GSE15907	0.0001576	0.08038	0.0005395	0.003675	65	380	CPNE2,HIST1H2AB,ADRB2,HIST1H4F,ANPEP,AOAH,ASNS,ATF3,CCND1,ST3GAL5,CCRL2,CXCL16,CD68,HMGN3,CKB,CKS1B,GCA,GSTO1,CHST11,SDC3,CTLA4,HERPUD1,DUSP1,LAP3,NAMPT,GNB4,ARL6,IFI30,CD244,TUBB6,RAB32,GLIPR1,CXCR3,GPR33,GUSB,HK3,HSPA1B,LRRC25,SLCO3A1,JUN,KHK,ATP5IF1,LGALS3,TSPAN33,PFKP,RBM47,CRELD2,PPT1,PKIB,RGS10,CEP55,SNX22,CCL3,SPINT1,SSR4,MOSPD1,TGFBI,SH3PXD2B,TNFAIP2,RPL13A,DAPK2,SDF2L1,SLAMF8,ALMS1,IL1R2
Coexpression Atlas	GSM605802_500	gamma delta T cells, Tgd.vg5+.act.IEL, CD8a+ CD8b- TCRd+ Vg5+ CD44hi, Small Intestine, avg-3	Immgen.org, GSE15907	0.0001659	0.08463	0.0005642	0.003844	69	410	HIST1H2AB,PIP5K1B,SOAT2,AOAH,CST7,ATP2B4,AUH,PRDM1,CAPN3,CCRL2,CISH,FADS2,SLC39A6,CHST11,SLC36A1,NSDHL,CDCA2,DOK1,BCL2L11,B3GALT5,FCER1G,ST3GAL6,FDPS,FHL2,SCLY,CXCR6,TTC39B,INTU,CD244,GATA3,GCNT1,CXCR3,GPR18,HIST1H2BB,U2AF1L4,ACOT7,ZDHHC15,AGFG1,IL12RB1,TNFRSF9,JAK3,LGALS3,SYTL3,LSS,MYO1F,PGM2L1,GIMAP7,ENPP1,PFKP,ELOVL6,PLTP,RPA1,CCL3,CCL4,SLC39A4,TRERF1,ENDOD1,CENPN,SPP1,TEX2,SUOX,TGM2,KLHL25,TH…
Coexpression Atlas	GSM538387_100	alpha beta T cells, T.8Eff.Sp.OT1.d5.VSVOva, CD8+ CD45.1+, Spleen, avg-3	Immgen.org, GSE15907	0.0001698	0.08658	0.0005734	0.003906	21	83	IL18RAP,CCNA2,CTSE,KNTC1,ZBTB32,CXCR6,CXCR3,HIST1H1B,HIST1H1A,ITGAM,UHRF1,GIMAP7,ICOS,PLK1,NCAPG2,E2F8,CEP55,SHCBP1,NCAPG,THY1,ZAP70
Coexpression Atlas	GSM854324_500	Myeloid Cells, MF.Sbcaps.SLN, CD11b+ CD169+ F4/80-, Lymph Node, avg-2	Immgen.org, GSE15907	0.0001749	0.08918	0.0005867	0.003997	60	345	HIST1H4F,ANPEP,AOAH,CST7,ATF3,CCND1,IL18RAP,CFB,SOCS2,C1QA,C1QB,C1QC,CXCL16,MS4A3,CD68,HMGN3,CKB,GCA,GDA,CSF1R,SDC3,CLEC4E,DUSP1,EMILIN2,LRG1,F10,F13A1,FCER1G,IFI30,IFITM2,CXCR6,CD244,GATA3,LYVE1,RAB32,CXCR3,HMOX1,HP,IFNG,IL2RA,ITGAM,LCN2,LGALS3,SYTL3,MPO,PLTP,PRTN3,S100A8,S100A9,CCL3,TGFBI,TGM2,RGS18,SUSD2,PLXNB2,ZAP70,SLAMF8,SLAMF9,CD177,CITED4
Coexpression Atlas	GSM538312_500	NK cells, NK.MCMV7.Sp, CD3-,NK1.1+, Spleen, avg-3	Immgen.org, GSE15907	0.0001921	0.09798	0.0006404	0.004363	69	412	HACE1,SOAT2,ANXA2,AOAH,KCNAB2,GAS7,CST7,STX11,ATP2B4,IL18RAP,PRDM1,CALM2,CALM3,CAPN2,DOK2,ABCG2,CHST11,CTSD,AK3,CPEB2,KLF3,GOLM1,FCER1G,ST3GAL6,FHL2,LRRC8C,CDC42EP3,GPR160,TTC39B,NUP50,CD244,STARD10,GATA3,PDCD4,SMPDL3B,CXCR3,H2AFZ,HIP1,ZDHHC15,IFNG,TNFRSF9,ITGAL,ITGAM,ITGB1,LGALS1,SYTL3,MXD1,PYCARD,MYO1F,GLIPR2,PGM2L1,GIMAP7,NQO2,ENPP1,PFKP,ELOVL6,PRKX,PTPN12,CCL3,CCL4,SORD,SPP1,ACSS2,ST5,LPIN1,T…
Coexpression Atlas	GSM538323_500	alpha beta T cells, NKT.4+.Sp, TCRb aGalCer-loaded CD1d-tetramer CD4, Spleen, avg-2	Immgen.org, GSE15907	0.0002132	0.1087	0.0007061	0.004811	58	333	HIST1H2AB,HIST1H2BG,HIST1H2BM,HIST1H2BH,HIST1H4D,HIST1H4F,HIST1H4C,PIP5K1B,SOAT2,CST7,AQP9,LPCAT4,IL18RAP,SOCS2,DOK2,CEBPB,CKB,CTSD,DUSP1,TNK2,B3GALT5,ST3GAL6,TMEM107,CXCR6,HIST2H2BB,GATA3,CXCR3,HIST1H1B,HIST1H2BB,HIST1H1A,ACOT7,IFNG,IL2RA,IL4,IL12RB1,TNFRSF9,ITGAL,JUN,JUNB,CD82,SYTL3,GIMAP7,OAS3,ICOS,PLK1,RAB4A,RPL7A,PODNL1,RPS3,RPS8,GALNT10,SLC39A4,SEPHS2,THY1,TNF,RPL13A,ZBP1,ZAP70
Coexpression Atlas	GSM605886_500	Myeloid Cells, Mo.6C-IIint.Bl, CD115+ B220- CD43- Ly6C- MHCIIint, Blood, avg-5	Immgen.org, GSE15907	0.0002349	0.1198	0.0007728	0.005265	67	400	FZD7,ADRB2,ALAS2,ARRDC3,ALDH3B1,ALOX5,ASPH,ATF3,CREG1,SAP30,ST3GAL5,PLOD3,CD68,CDKN1A,CEBPB,GDA,CSF1R,SDC3,CLEC4E,DUSP1,CLN8,EMILIN2,F10,TLR8,FCER1G,FPR1,IFITM2,TPPP3,CD244,GCH1,TUBB6,SMPDL3B,RAB32,ADAP1,GPX1,SLC2A6,HIP1,HMOX1,HP,HSPA1B,LRRC25,ITGAL,ITGAM,ITGAV,L1CAM,LGALS3,PLEKHM3,LYL1,MYO1F,NFE2,RBM47,PLTP,PPARG,LGMN,PTPN12,OGFRL1,SLC11A1,PLEKHO2,SNCA,PDCD1LG2,TGFBI,TGM2,TNFAIP2,PLXNB2,AGPAT4,E…
Coexpression Atlas	GSM476664_100	gamma delta T cells, Tgd.vg3+24alo.e17.Th, TCRd+ Vg3+ CD24-, Fetal Thymus, avg-3	Immgen.org, GSE15907	0.0002428	0.1238	0.0007937	0.005407	21	85	HIST1H2AB,HIST1H4F,CST7,IL18RAP,CCNA2,CHEK1,DLGAP5,NUSAP1,IGF2BP3,CXCR6,CD244,CXCR3,HIST1H2BB,HIST1H1A,UHRF1,PLK1,CEP55,SHCBP1,TPX2,NCAPG,ZAP70
Coexpression Atlas	GSM538277_500	Myeloid Cells, DC.IIhilang-103-11blo.SLN, MHCIIhi CD11c+ Langerin- CD103- CD11b-, Lymph Node, avg-3	Immgen.org, GSE15907	0.000248	0.1265	0.0008055	0.005487	65	386	CPNE2,HIST1H2BC,MICAL3,ANPEP,APLP2,FAS,ATF3,STX11,CADM3,ATP6V0A1,CCND1,PRDM1,SOCS2,GBP5,CASP3,CXCL16,SYNGR2,CDKN1A,UBE2L6,HMGN3,GCA,GSTO1,RNF19A,CLIC4,CTSZ,DAP,DOK1,DUSP1,GNB4,NET1,FCER1G,IFI30,CDC42EP3,PCGF5,GBP1,GFPT1,RAB32,ADAP1,HTRA2,SLC2A6,SERINC5,PUS10,IL2RA,TNFRSF9,IRF4,KTN1,MXD1,DNAJB9,TSPAN33,CD274,MX2,PAM,LGMN,OGFRL1,TMEM39A,FRMD4A,DAAM1,UAP1,ST5,ISCU,TNFAIP2,SYNPO2,SLC7A11,SPIRE1,WNK1
Coexpression Atlas	GSM399382_500	alpha beta T cells, T.8SP24int.Th, 4- 8+ TCRhi 24int, Thymus, avg-3	Immgen.org, GSE15907	0.000343	0.1749	0.001107	0.007543	58	339	CHAF1B,SPC25,TRIM59,HIST1H2AB,HIST1H3A,HIST1H4F,HIST1H4J,RNF213,FAS,TIMELESS,CCNA2,CCNE1,CHEK1,KIF23,RNF19A,KNTC1,SMC4,ESCO2,CDCA7,EGR2,NUSAP1,BRIP1,SMC2,GATA3,MSH6,WDHD1,HIST1H1B,HIST1H1A,U2AF1L4,ZDHHC15,TNFRSF9,KCNN4,AMIGO2,STMN1,SYTL3,MCM2,MCM3,MCM5,MCM6,MCM7,MLLT3,UHRF1,GIMAP7,OAS3,TMEM120B,ICOS,POLE,PRIM1,NCAPG2,RAD51,RPS3,ZCCHC12,STIL,RTP4,NCAPG,THY1,ZAP70,GBP6
Coexpression Atlas	GSM538263_500	Myeloid Cells, DC.8-4-11b+.MLN, CD45-APC CD11b-FITC CD11c-eFluor780 CD4-PE CD8a-eF, Lymph Node, avg-2	Immgen.org, GSE15907	0.0003495	0.1782	0.001121	0.007637	68	413	CPNE2,MICAL3,ANPEP,AQP9,ATF3,STX11,ATP6V0A1,CCND1,CFB,PRDM1,SOCS2,GBP5,CASP3,CCRL2,CXCL16,CD68,ALPK2,CDKN1A,UBE2L6,HMGN3,GCA,GSTO1,CLIC4,CSF1R,SDC3,CTSZ,SESN2,MVP,DOK1,DUSP1,NET1,FCER1G,IFI30,PCGF5,GBP1,GFPT1,TUBB6,GCLC,ADAP1,SLC2A6,SERINC5,USP18,HSPA1B,TNFRSF9,LPP,MXD1,MPI,TSPAN33,CD274,MX2,TMEM120B,RBM47,LGMN,OGFRL1,RGS12,TMEM39A,CCL3,FRMD4A,PDCD1LG2,UAP1,SPINT1,SUOX,TGFBI,ISCU,TNFAIP2,SLC7A11,…
Coexpression Atlas	GSM854271_500	Myeloid Cells, DC.103-11b+24-.Lu, MHCII+ CD11c+ CD103- CD11b+ CD24-, Lung, avg-2	Immgen.org, GSE15907	0.0003745	0.191	0.001194	0.008133	68	414	ALOX5,ANPEP,AOAH,GAS7,ATF3,CCND1,C1QA,C1QB,C1QC,SOCS3,CCRL2,CXCL16,CD44,CD68,CDKN1A,CEBPB,CKB,CREB5,GDA,CSF1R,SDC3,CTSZ,CLEC4E,DNASE1L1,DUSP1,ATP6AP2,TLR8,FCER1G,IFI30,FOSL2,IFITM2,TPPP3,TUBB6,CXCL1,HMOX1,HSPA1B,IGF1,LRRC25,IL1RN,ITGA5,ITGAM,JUN,LGALS3,LMNA,GAS2L3,PLAU,RBM47,PLTP,LGMN,RAB3IL1,CCL2,CCL3,CCL4,CCL7,COQ10B,SLC11A1,TGFBI,TGM2,SH3PXD2B,RGS18,TNF,TNFAIP2,PLXNB2,SLC7A11,PIK3R6,SLAMF8,IL1…
Coexpression Atlas	GSM538294_500	NK cells, NK.DAP10-.Sp, NK1.1+ TCRb-, Spleen, avg-3	Immgen.org, GSE15907	0.0005015	0.2557	0.001589	0.01082	58	344	SOAT2,ANXA2,AOAH,GAS7,CST7,ATP2B4,IL18RAP,PRDM1,DOK2,ABCG2,COX6A1,COX7A2,CHST11,CTSD,TNK2,GOLM1,FCER1G,ST3GAL6,GLRX3,CDC42EP3,GPR160,TTC39B,CD244,GATA3,PDCD4,CXCR3,H2AFZ,HINT1,IFNG,KRTCAP2,TNFRSF9,IMPDH2,ITGAL,ITGAM,ITGB1,LGALS1,SYTL3,PYCARD,MYO1F,NDUFA1,GIMAP7,NDUFB10,ENPP1,PSMA2,PTPN12,RPS3A,RPS12,RPS21,SAMD9L,CCL3,CCL4,ACSS2,ST5,LPIN1,THY1,DAPK2,SPO11,ZAP70
Coexpression Atlas	GSM854273_500	Myeloid Cells, DC.103-11b+F4/80lo.Kd, CD45+ CD11c+ I-A/I-E+ CD11b+ F4/80lo, Kidney, avg-3	Immgen.org, GSE15907	0.0006014	0.3067	0.001893	0.0129	66	406	HIST1H2AB,HIST1H4D,HIST1H4F,ALOX5,ANPEP,KCTD14,ATF3,ATP6V0A1,CCND1,IL18RAP,ST3GAL5,C1QA,C1QB,C1QC,CCRL2,CXCL16,CD68,CKB,GDA,CSF1R,SDC3,EMILIN2,EXT1,FCER1G,FCGRT,IFI30,IFITM2,CD244,TUBB6,SMPDL3B,HSPA1B,LRRC25,IRF4,ITGAM,JUN,L1CAM,LCN2,LGALS3,FADS1,LMO2,PLEKHM3,LYL1,TSPAN33,MX2,OAS2,PARVB,PLAU,RBM47,PLTP,LGMN,RAB3IL1,S100A9,CCL3,SLC11A1,TRERF1,SPINT1,TGFBI,SH3PXD2B,RGS18,RPL13A,PLXNB2,SDF2L1,PIK3R6…
Coexpression Atlas	GSM538204_500	B cells, B.FrE.FL, AA4.1+ IgM+ CD19+ CD43- CD24+, Fetal Liver, avg-3	Immgen.org, GSE15907	0.0007584	0.3868	0.002358	0.01607	61	372	AICDA,HIST1H2AB,HIST1H2BM,HIST1H3A,SLC43A1,CXCR5,CCNA2,CCNF,CENPF,CHEK1,KIF23,CDCA2,E2F2,ECT2,ESCO2,CDCA7,NUSAP1,SLC25A37,IFI30,SEMA4B,SPAG5,IGF2BP3,PTP4A3,HIST1H1B,HIST1H2BB,HIST1H1A,SERINC5,SP140,IRF4,KIF22,KTN1,LCN2,PLEKHM3,LYL1,UHRF1,MYL4,PAFAH1B3,ABCB4,ANLN,ASPM,PLK1,PML,POU2AF1,PLEKHF2,E2F8,CEP55,S100A8,S100A9,SAMD9L,STIL,SLC4A1,TPX2,CENPN,STAC2,NCAPG,ATL2,NCAPH,PLXNB2,C1GALT1,TXNDC5,SLAMF9
Coexpression Atlas	GSM854251_500	Myeloid Cells, DC.103+11b-.SI, CD45+ MHCII+ CD11c-hi CD103+ CD11b-, Small Intestine, avg-4	Immgen.org, GSE15907	0.0007584	0.3868	0.002358	0.01607	61	372	CPNE2,ANPEP,ATF3,CCND1,CREG1,ST3GAL5,CCRL2,CXCL16,CD68,CDKN1A,CKB,CKS1B,GCA,GSTO1,CHST11,SDC3,CTLA4,HERPUD1,DUSP1,NAMPT,TM2D2,GNB4,ARL6,FDPS,IFI30,CD244,TUBB6,RAB32,GLIPR1,CXCR3,GPR33,GUSB,HK3,HSPA1B,LRRC25,SLCO3A1,JUN,JUNB,KHK,ATP5IF1,LGALS3,TSPAN33,CD274,RBM47,CRELD2,PPT1,PKIB,RGS10,SNX22,CCL3,COQ10B,PDCD1LG2,SPINT1,SPP1,MOSPD1,SH3PXD2B,TNFAIP2,DAPK2,SDF2L1,SLAMF8,IL1R2
Coexpression Atlas	GSM605814_500	NK cells, NK.49H+.Sp, NK1.1+ Ly49H+, Spleen, avg-3	Immgen.org, GSE15907	0.0008116	0.4139	0.002508	0.01709	65	403	SOAT2,ANXA2,AOAH,ENC1,KCNAB2,GAS7,CST7,ATP2B4,LPCAT4,IL18RAP,PRDM1,CAPN2,DOK2,CDKN2D,ABCG2,CHST11,CTSD,DAD1,AK3,TOP1MT,TNK2,GOLM1,AFMID,FCER1G,ST3GAL6,FHL2,TMEM107,CDC42EP3,GPR160,TTC39B,CD244,GATA3,CXCR3,H2AFZ,ZDHHC15,IFNG,IL12RB1,TNFRSF9,ITGAL,ITGAM,ITGB1,LGALS1,SYTL3,MXD1,MYO1F,GIMAP7,NQO2,ENPP1,PFKP,ELOVL6,PLSCR1,PRKX,PTPN12,RPL7A,CCL3,CCL4,SORD,ACSS2,ST5,LPIN1,THY1,RPL13A,DAPK2,UBE2G2,ZAP70
Coexpression Atlas	GSM605805_500	gamma delta T cells, Tgd.vg5+.IEL, CD8a+ CD8b- TCRd+ Vg5+ CD44lo, Small Intestine, avg-3	Immgen.org, GSE15907	0.00108	0.5507	0.003318	0.0226	66	415	ACAT2,PIP5K1B,ARRDC3,SOAT2,AOAH,APLP2,CST7,IRS2,ATP2B4,AUH,PRDM1,CCRL2,CISH,FADS2,CHST11,SLC36A1,NSDHL,SEC24D,DOK1,BCL2L11,DUSP1,OPTN,B3GALT5,FCER1G,FDPS,FOSL2,SCLY,CXCR6,TTC39B,INTU,CD244,GATA3,GCNT1,CXCR3,GPR18,U2AF1L4,ACOT7,AGFG1,HSPA1B,IL12RB1,TNFRSF9,JAK3,JUN,JUNB,LGALS3,SYTL3,LSS,MYO1F,GIMAP7,ENPP1,PFKP,EEF2K,PLTP,RPA1,ACOXL,CCL3,CCL4,SLC39A4,SPP1,TEX2,SUOX,DAPK2,USP46,ZAP70,PIK3R6,CITED4
Coexpression Atlas	GSM605846_100	Myeloid Cells, GN.BM, CD11b+ Ly6-G+, Bone marrow, avg-4	Immgen.org, GSE15907	0.001127	0.5745	0.00344	0.02344	17	70	ALOX5,IL18RAP,ST3GAL5,CHI3L1,GCA,GDA,CLEC4E,LRG1,FPR1,HK3,HP,ITGAM,LCN2,S100A8,S100A9,RGS18,CD177
Coexpression Atlas	GSM538352_100	B cells, proB.FrA.BM, CD19- IgM- CD43+ CD24intermediate CD45R+ AA4.1+ CD, Bone marrow, avg-2	Immgen.org, GSE15907	0.001229	0.627	0.003732	0.02542	20	89	HIST1H2AB,ATP2B4,IL18RAP,CCNA2,CDK6,FADS2,ECT2,CDCA7,HIST1H1B,HIST1H2BB,HIST1H1A,STMN1,LCN2,MPO,UHRF1,ANLN,S100A8,S100A9,NCAPG,RGS18
Coexpression Atlas	GSM854312_100	Myeloid Cells, GN.UrAc.PC, CD11b+ Ly6-G+, Peritoneal Cavity, avg-3	Immgen.org, GSE15907	0.001333	0.68	0.004	0.02725	17	71	IL18RAP,CHI3L1,GDA,CLEC4E,EMILIN2,LRG1,FPR1,HP,ITGAM,LCN2,SFXN5,S100A8,S100A9,SLC11A1,TGFBI,TNFAIP2,IL1R2
Coexpression Atlas	GSM854303_100	Myeloid Cells, GN.Arth.BM, CD11b+ Ly6-G+, Bone marrow, avg-3	Immgen.org, GSE15907	0.001333	0.68	0.004	0.02725	17	71	ALOX5,ST3GAL5,CHI3L1,GCA,GDA,CLEC4E,LRG1,FPR1,HK3,HP,ITGAM,LBP,LCN2,S100A8,S100A9,RGS18,CD177
Coexpression Atlas	GSM605872_500	Myeloid Cells, Mo.6C+II-.Bl, Cd115+ B220- CD43+ Ly6C+ MHCII-, Blood, avg-3	Immgen.org, GSE15907	0.001352	0.6897	0.004033	0.02748	65	411	AP2A2,ALDH3B1,ANXA2,AOAH,GAS7,ATF3,ADAM15,SAP30,PLOD3,FCHO2,CD44,CD68,CEBPB,SAMHD1,GDA,CSF1R,SDC3,CLEC4E,DUSP1,CLN8,EMILIN2,F10,TLR8,F13A1,FCER1G,IFI30,IFITM2,TPPP3,CD244,SMPDL3B,RAB32,ADAP1,HIST1H1C,HK3,HMOX1,HP,LRRC25,IRF7,ITGA5,ITGAM,LBP,LCN2,LGALS3,LYL1,MPP1,MYO1F,MX1,MX2,MYD88,OAS2,OAS3,P2RY1,RBM47,LGMN,OGFRL1,RNPEP,CCL3,SLC11A1,TGFBI,RGS18,TNFAIP2,PLXNB2,PIK3R6,EVI5,CD177
Coexpression Atlas	GSM605811_500	gamma delta T cells, Tgd.vg5-.IEL, CD8a+ CD8b- TCRgd+ Vg5- CD44lo, Small Intestine, avg-3	Immgen.org, GSE15907	0.001495	0.7622	0.004431	0.03019	64	405	ACAT2,PIP5K1B,ARRDC3,SOAT2,AOAH,APLP2,CST7,IRS2,PRDM1,CCRL2,SLC16A6,CISH,CHST11,CTLA4,SLC36A1,DOK1,BCL2L11,DUSP1,B3GALT5,FCER1G,FDPS,FOSL2,SCLY,CXCR6,TTC39B,INTU,CD244,RAB8B,GATA3,GCNT1,OS9,CXCR3,GPR18,U2AF1L4,ACOT7,AGFG1,HSPA1B,IFNG,IL12RB1,TNFRSF9,ITGAV,JAK3,JUN,JUNB,LGALS3,SYTL3,MLLT3,PGM2L1,GIMAP7,ENPP1,EEF2K,PLTP,ACOXL,CCL3,CCL4,SLC39A4,SPP1,TEX2,TGM2,THY1,DAPK2,USP46,ZAP70,CITED4
Coexpression Atlas	GSM854320_100	Myeloid Cells, MF.Lv, CD45+ F4/80+ CD11b+, Liver, avg-2	Immgen.org, GSE15907	0.001571	0.8013	0.004632	0.03155	17	72	ATF3,CD68,GDA,CSF1R,CLEC4E,EMILIN2,F10,F13A1,FCER1G,IFITM2,HP,ITGAM,LGALS3,CCL3,TGFBI,TNFAIP2,CD177
Coexpression Atlas	GSM791110_100	Stem Cells, SC.MPP34F.BM, Lineage- cKit+ Sca-1+ flk2+ CD34+, Bone marrow, avg-2	Immgen.org, GSE15907	0.001718	0.8763	0.005036	0.03431	19	85	HIST1H2AB,IL18RAP,CDK6,CHEK1,FADS2,CDCA7,IFITM2,HIST1H2BB,HIST1H1A,STMN1,LBP,LMO2,MPO,PRTN3,PBK,NCAPG,RGS18,RAB38,MUC13
Coexpression Atlas	GSM538351_100	B cells, proB.FrA.BM, CD19- IgM- CD43+ CD24- AA4.1+ CD45R+ CD117+ IL7R+, Bone marrow, avg-1	Immgen.org, GSE15907	0.001844	0.9403	0.005373	0.0366	17	73	ALOX5,IL18RAP,CHI3L1,FADS2,GCA,GDA,CLEC4E,LRG1,FPR1,HP,ITGAM,LCN2,MPO,S100A8,S100A9,RGS18,CD177
Coexpression Atlas	GSM791112_100	Stem Cells, SC.ST34F.BM, Lineage- cKit+ Sca-1+ flk2- CD34+, Bone marrow, avg-2	Immgen.org, GSE15907	0.001883	0.9605	0.005457	0.03718	20	92	HIST1H2AB,CDK6,CHEK1,FADS2,CLEC4E,CDCA7,IFITM2,FUT8,HIST1H1A,STMN1,LMO2,MPO,PRIM1,PRTN3,PTGS1,SORD,RGS18,RAB38,WEE1,MUC13
Coexpression Atlas	GSM399442_100	Stem Cells, SC.LTSL.BM, IgM- CD24- CD117+ IL7R- CD150+ CD48- AA4.1+ CD43+, Bone marrow, avg-2	Immgen.org, GSE15907	0.001984	1	0.005718	0.03895	19	86	CPNE2,ALDH1A1,ATP2B4,CDK6,FADS2,GDA,LCN2,LMO2,PRKAR2B,PTGS1,S100A8,S100A9,ITSN1,SLC14A1,SORD,TGM2,RGS18,RAB38,MUC13
Coexpression Atlas	GSM605865_100	Myeloid Cells, MF.Thio5.II-480int.PC, CD115+ MHCII- F480int SiglecF- CD11c+, Peritoneal Cavity, avg-3	Immgen.org, GSE15907	0.002403	1	0.006847	0.04664	18	81	ANPEP,C1QA,C1QB,C1QC,CD68,GDA,CSF1R,SDC3,F7,TLR8,F13A1,ITGAM,LGALS3,PLTP,LGMN,SLC11A1,SPP1,TNFAIP2
Coexpression Atlas	GSM605781_100	gamma delta T cells, Tgd.vg1+vd6-.Th, TCRd+ Vg1.1+, Thymus, avg-3	Immgen.org, GSE15907	0.002403	1	0.006847	0.04664	18	81	SPC25,HIST1H2AB,HIST1H2BM,CCNA2,ECT2,NUSAP1,HIST2H2BB,GATA3,HIST1H1B,HIST1H2BB,HIST1H1A,STMN1,PLK1,CDCA8,TPX2,NCAPG,THY1,ZAP70
Coexpression Atlas	GSM854237_500	Myeloid Cells, DC.103+11b+.SI, CD45+ MHCII+ CD11c-hi CD11b+ CD103+ F4/80-lo, Small Intestine, avg-4	Immgen.org, GSE15907	0.002465	1	0.006983	0.04757	59	375	ANPEP,AQP9,ATF3,CCND1,PRDM1,ST3GAL5,SOCS3,CCRL2,CXCL16,CD68,CDKN1A,CKB,FADS2,GCA,GSTO1,CSF1R,CTSZ,SESN2,DUSP1,FCER1G,IFI30,FOSL2,IFITM2,TMEM107,PMVK,CD244,TUBB6,SLC2A6,HSPA1B,LRRC25,IRF4,ITGAM,JUN,JUNB,KHK,LGALS3,CD274,PIM1,PLAU,RBM47,PLSCR1,PLTP,PKIB,LGMN,PTGER3,CCL3,COQ10B,PDCD1LG2,SPINT1,TGM2,SH3PXD2B,TNFAIP2,SLC7A11,GABARAPL1,PIK3R6,SLAMF8,SPIRE1,IL1R2,RILPL2
Coexpression Atlas	GSM605773_100	alpha beta T cells, T.8.TI.B16, 4- 8+ TCR+ 45+, B16 Melanoma Tumor, avg-2	Immgen.org, GSE15907	0.002509	1	0.007069	0.04816	17	75	CST7,ASNS,IL18RAP,PRDM1,CCNA2,CTLA4,CXCR6,CXCR3,IFNG,TNFRSF9,GIMAP7,ICOS,RGS16,CCL3,NCAPG,THY1,ZAP70
Coexpression Atlas	GSM538303_500	NK cells, NK.H+.MCMV7.Sp, NK1.1+ TCRb- Ly49H+, Spleen, avg-3	Immgen.org, GSE15907	0.002563	1	0.007183	0.04893	64	414	SOAT2,ANXA2,AOAH,KCNAB2,GAS7,CST7,ATP2B4,LPCAT4,IL18RAP,PRDM1,CAPN2,DOK2,CHST11,CTSD,AK3,CPEB2,E2F2,CERCAM,TNK2,KLF3,GOLM1,FCER1G,ST3GAL6,FHL2,LRRC8C,TTC39B,CD244,STARD10,GATA3,SMPDL3B,CXCR3,PTP4A3,HIP1,ZDHHC15,IFNG,IL12RB1,ITGAL,ITGAM,ITGB1,JAK3,LGALS1,SYTL3,MXD1,MLLT3,MYO1F,GIMAP7,ENPP1,PFKP,EEF2K,PLTP,PTPN12,CCL3,CCL4,PACS1,SORD,ACSS2,ST5,FCHO1,LPIN1,THY1,RPL13A,WBP2,DAPK2,ZAP70
Coexpression Atlas	GSM854243_500	Myeloid Cells, DC.103+11b-.LuLN, MHCII+ CD11c+ CD8- CD11b- CD103+, Lymph Node, avg-3	Immgen.org, GSE15907	0.00262	1	0.007301	0.04974	59	376	CPNE2,MICAL3,APLP2,FAS,STX11,ATP6V0A1,CCND1,CREG1,SOCS2,GBP5,CASP3,CXCL16,CDKN1A,UBE2L6,HMGN3,GCA,RNF19A,CLIC4,GTPBP1,SDC3,CTSZ,MVP,DOK1,DUSP1,GNB4,NET1,IFI30,PCGF5,MTHFD2,GBP1,GFPT1,TUBB6,GCLC,RAB32,ADAP1,HTRA2,SLC2A6,SERINC5,HSPA1B,IL2RA,TNFRSF9,KPNA3,MXD1,TSPAN33,GLIPR2,MX2,LGMN,OGFRL1,RGS12,TMEM39A,FRMD4A,DAAM1,ENDOD1,UAP1,ISCU,TNFAIP2,GINS3,SPIRE1,WNK1
Coexpression Atlas	GSM605820_500	Myeloid Cells, DC.103+11b-.PolyIC.Lu, CD45 MHCII CD11c CD103 CD11b, Lung, avg-3	Immgen.org, GSE15907	0.002676	1	0.007417	0.05053	60	384	CPNE2,ADRB2,ANPEP,ANXA2,RNF213,ATF3,ATP6V0A1,CCND1,GBP5,ST3GAL5,SOCS3,CCRL2,CXCL16,CD68,CDKN1A,CKB,CISH,GCA,CLIC4,GDA,RSAD2,SDC3,DUSP1,NAMPT,IFI30,IFITM2,TTC39B,CD244,TUBB6,GPR33,SP140,USP18,HSPA1B,IFIT2,IL2RA,ITGA5,LGALS3,LMNA,CD274,MX1,MX2,PFKP,RBM47,PLSCR1,PPT1,PKIB,CCL3,CCL4,PLEKHO2,SPINT1,SPP1,STAT2,TGFBI,SH3PXD2B,TNF,TNFAIP2,WNK1,IL1R2,SLAMF9,ZNFX1
Coexpression Atlas	GSM605808_500	gamma delta T cells, Tgd.vg5-.act.IEL, CD8a+ CD8b- TCRd+ Vg5- CD44hi, Small Intestine, avg-3	Immgen.org, GSE15907	0.003123	1	0.00861	0.05866	62	402	HIST1H4F,HIST1H4H,PIP5K1B,SOAT2,AOAH,CST7,PRDM1,CAPN3,CISH,FADS2,CHST11,SLC36A1,DOK1,BCL2L11,B3GALT5,FCER1G,ST3GAL6,SCLY,CXCR6,TTC39B,INTU,CD244,GATA3,GCNT1,CXCR3,GPR18,GRB7,U2AF1L4,ACOT7,ZDHHC15,AGFG1,IL12RB1,TNFRSF9,ITGAV,JAK3,LGALS3,SYTL3,MLLT3,MYO1F,PGM2L1,GIMAP7,PELO,PFKP,ELOVL6,PLTP,RPA1,CCL3,SLC39A4,TRERF1,ENDOD1,SPP1,TEX2,SUOX,TGM2,THY1,SUSD2,RPL13A,DAPK2,USP46,ZAP70,GBP6,CITED4
Coexpression Atlas	GSM854291_500	Myeloid Cells, DC.8-4-11b-.SLN, CD11b-FITC CD4-PE CD11c-eFluor780 CD8a-eFluor450 C, Lymph Node, avg-3	Immgen.org, GSE15907	0.003221	1	0.008833	0.06018	64	418	CPNE2,HIST1H2BC,MICAL3,ANPEP,STX11,ATP6V0A1,CCND1,SOCS2,GBP5,CASP3,CXCL16,SYNGR2,CD68,CDKN1A,UBE2L6,HMGN3,GCA,RNF19A,CLIC4,GTPBP1,CSF1R,SDC3,CTSZ,MVP,DOK1,DUSP1,GNB4,NET1,FCER1G,FCGRT,IFI30,PCGF5,MTHFD2,GFPT1,GCLC,RAB32,ADAP1,HTRA2,SLC2A6,SERINC5,TNFRSF9,IRF4,KPNA3,LGALS3,MXD1,TSPAN33,GLIPR2,MX2,NPR1,LGMN,OGFRL1,RGS12,TMEM39A,FRMD4A,DAAM1,ENDOD1,UAP1,RGS18,ISCU,TNFAIP2,SYNPO2,PLXNB2,SLAMF8,SPIRE1
Coexpression Atlas	GSM538323_100	alpha beta T cells, NKT.4+.Sp, TCRb aGalCer-loaded CD1d-tetramer CD4, Spleen, avg-2	Immgen.org, GSE15907	0.003363	1	0.009171	0.06248	17	77	AQP9,IL18RAP,CKB,DUSP1,CXCR6,GATA3,CXCR3,HIST1H2BB,IFNG,IL2RA,IL12RB1,JUN,GIMAP7,ICOS,PODNL1,THY1,ZAP70
Coexpression Atlas	GSM854262_500	Myeloid Cells, DC.103-11b+.SI, CD45+ MHCII+ CD11c-hi CD11b+ CD103- F4/80+, Small Intestine, avg-7	Immgen.org, GSE15907	0.003531	1	0.00958	0.06526	59	381	ANPEP,AOAH,ATF3,CFB,PRDM1,C1QA,C1QB,C1QC,CCRL2,CXCL16,CD68,CDKN1A,GDA,CSF1R,CTSZ,DUSP1,CLN8,TLR8,FCER1G,IFI30,IFITM2,TMEM107,CD244,TUBB6,HK3,HMOX1,HSPA1B,LRRC25,IL1RN,IL10,ITGAM,JUN,LGALS3,FADS1,MMP2,CD274,GAS2L3,NFXL1,PLAU,RBM47,PLTP,GDPD1,LGMN,PTGS1,RAB3IL1,CCL3,CCL4,CCL24,SLC11A1,PDCD1LG2,SPINT1,TGFBI,TGM2,TSPAN8,TNF,TNFAIP2,SLAMF8,IL1R2,SLAMF9
Coexpression Atlas	GSM605862_100	Myeloid Cells, MF.Thio5.II-480hi.PC, CD115+ MHC II- F480hi Siglec F-, Peritoneal Cavity, avg-3	Immgen.org, GSE15907	0.00365	1	0.009797	0.06675	18	84	ALOX15,ANPEP,C1QA,C1QB,C1QC,CD68,GDA,CSF1R,SDC3,EDNRB,EMILIN2,F10,HMOX1,ITGAM,LGALS3,PLTP,LGMN,SLC11A1
Coexpression Atlas	GSM538345_100	B cells, proB.CLP.BM, CD19- IgM- CD43+ CD24intermediate CD45R- AA4.1+ CD, Bone marrow, avg-2	Immgen.org, GSE15907	0.00365	1	0.009797	0.06675	18	84	HIST1H4F,ATP2B4,IL18RAP,CDK6,FADS2,CDCA7,XRCC6,CD244,HIST1H2BB,HIST1H1A,STMN1,LCN2,MPO,EEF2K,S100A8,S100A9,ANKRD28,RGS18
Coexpression Atlas	GSM854276_100	Myeloid Cells, DC.11cloSer.Salm3.SI, CD45+ MHCII+ Gr1- CD11c-lo CD11b+, Small Intestine, avg-4	Immgen.org, GSE15907	0.003782	1	0.0101	0.06879	13	53	ATF3,C1QA,C1QB,C1QC,CCRL2,CXCL16,CSF1R,ITGAM,PLAU,PTGS1,CCL3,TGFBI,IL1R2
Coexpression Atlas	GSM791152_100	alpha beta T cells, preT.ETP-2A.Th, Lin-/lo CD25int CD44+ cKit+, Thymus, avg-2	Immgen.org, GSE15907	0.004169	1	0.01107	0.07544	18	85	ATP2B4,IL18RAP,CAPN5,CDK6,CHEK1,FADS2,CLEC4E,CDCA7,IFITM2,CD244,IL2RA,MPO,UHRF1,EEF2K,CCL3,RGS18,MUC13,NT5DC2
Coexpression Atlas	GSM538343_100	B cells, proB.CLP.BM, CD19- IgM- CD43+ CD24- AA4.1+ CD45R- CD117+ IL7R+, Bone marrow, avg-1	Immgen.org, GSE15907	0.004444	1	0.01174	0.08	17	79	ALOX5,ATP2B4,IL18RAP,CDK6,CHI3L1,FADS2,GDA,FPR1,HIST1H1A,HP,ITGAM,LCN2,MPO,S100A8,S100A9,RGS18,CD177
Coexpression Atlas	GSM538309_100	NK cells, NK.MCMV1.Sp, CD3-,NK1.1+, Spleen, avg-3	Immgen.org, GSE15907	0.004709	1	0.01238	0.08434	16	73	AOAH,CST7,ATP2B4,IL18RAP,FCER1G,CD244,IFNG,TNFRSF9,ITGAM,SYTL3,MXD1,GIMAP7,CCL3,CCL4,THY1,ZAP70
Coexpression Atlas	GSM854335_100	alpha beta T cells, preT.ETP.Th, Lin-/lo CD25- CD44+ cKit+, Thymus, avg-3	Immgen.org, GSE15907	0.004747	1	0.01242	0.08458	18	86	CST7,ATP2B4,IL18RAP,CDK6,CHEK1,FADS2,CLEC4E,CDCA7,IFITM2,CD244,STMN1,MPO,UHRF1,EEF2K,CCL3,RGS18,NT5DC2,IL1R2
Coexpression Atlas	GSM605856_100	Myeloid Cells, MF.Thio5.II+480int.PC, CD115+ MHC II+ F480lo SiglecF- CD11c+, Peritoneal Cavity, avg-3	Immgen.org, GSE15907	0.005083	1	0.01323	0.0901	17	80	ANPEP,C1QA,C1QB,C1QC,CD68,GDA,CSF1R,SDC3,EDNRB,TLR8,F13A1,HMOX1,ITGAM,LGALS3,PLTP,LGMN,SLC11A1
Coexpression Atlas	GSM538418_100	B cells, proB.FrBC.BM, CD19+ IgM- CD45R+ CD43+ HSA+, Bone marrow, avg-1	Immgen.org, GSE15907	0.005414	1	0.01402	0.09548	16	74	HIST1H2AB,HIST1H4F,CCNA2,XRCC6,HIST1H1B,HIST1H2BB,HIST1H1A,SERINC5,IL2RA,IRF4,LCN2,UHRF1,POU2AF1,S100A8,S100A9,UCHL1
Coexpression Atlas	GSM538271_500	Myeloid Cells, DC.IIhilang+103-11b+.SLN, MHCIIhi CD11c+ Langerin+ CD103- CD11b+, Lymph Node, avg-3	Immgen.org, GSE15907	0.005442	1	0.01402	0.09549	62	412	CPNE2,MICAL3,APLP2,FAS,ATF3,STX11,CCND1,CFB,SOCS2,GBP5,CASP3,CCRL2,CXCL16,SYNGR2,CDKN1A,UBE2L6,GCA,RNF19A,CLIC4,GTPBP1,DAP,SESN2,MVP,DOK1,DUSP1,GNB4,NET1,IFI30,PCGF5,MTHFD2,GBP1,GCNT1,RAB32,SLC2A6,IGSF3,PUS10,TNFRSF9,IRF1,IRF4,KPNA3,KTN1,MXD1,TSPAN33,MX2,PAM,LGMN,OGFRL1,RGS12,TMEM39A,CCL19,FRMD4A,DAAM1,UAP1,ST5,TJP1,ISCU,TNFAIP2,SYNPO2,SLC7A11,GINS3,SPIRE1,WNK1
Coexpression Atlas	GSM605823_100	Myeloid Cells, DC.103-11b+.PolyIC.Lu, CD45 MHCII CD11c CD103 CD11b, Lung, avg-3	Immgen.org, GSE15907	0.005795	1	0.01478	0.1007	17	81	ATF3,C1QA,C1QB,C1QC,CCRL2,CXCL16,CDKN1A,GDA,RSAD2,CSF1R,ITGAM,MX2,CCL3,TGFBI,SH3PXD2B,IL1R2,SLAMF9
Coexpression Atlas	GSM854271_100	Myeloid Cells, DC.103-11b+24-.Lu, MHCII+ CD11c+ CD103- CD11b+ CD24-, Lung, avg-2	Immgen.org, GSE15907	0.005795	1	0.01478	0.1007	17	81	ATF3,C1QA,C1QB,C1QC,CCRL2,CXCL16,CD68,CSF1R,DUSP1,ITGAM,PLAU,PLTP,CCL3,CCL4,TGFBI,TNF,SLAMF9
Coexpression Atlas	GSM538300_100	NK cells, NK.H+.MCMV1.Sp, NK1.1+ TCRb- Ly49H+, Spleen, avg-3	Immgen.org, GSE15907	0.006201	1	0.01573	0.1072	16	75	AOAH,CST7,ATP2B4,IL18RAP,PRDM1,FCER1G,CD244,USP18,IFNG,TNFRSF9,ITGAM,SYTL3,CCL3,CCL4,THY1,ZAP70
Coexpression Atlas	GSM538285_500	NK cells, NK.49CI+.Sp, NK1.1+ CD3- Ly49C/I+, Spleen, avg-3	Immgen.org, GSE15907	0.006834	1	0.01725	0.1175	58	385	SOAT2,ANXA2,AOAH,KCNAB2,GAS7,CST7,ATP2B4,LPCAT4,IL18RAP,PRDM1,CALM2,CALM3,CAPN2,DOK2,ABCG2,CHST11,CTSD,AK3,TOP1MT,TNK2,KLF3,GOLM1,FCER1G,ST3GAL6,TTC39B,CD244,GATA3,PDCD4,CXCR3,HIST1H1C,HIP1,ZDHHC15,IFNG,TNFRSF9,ITGAL,ITGAM,ITGB1,LGALS1,SYTL3,LY9,MXD1,MLLT3,MYO1F,GIMAP7,PAM,ENPP1,PFKP,PRKX,PTPN12,CCL3,CCL4,ACSS2,ST5,LPIN1,THY1,DAPK2,SPO11,ZAP70
Coexpression Atlas	GSM476660_100	gamma delta T cells, Tgd.vg2+24ahi.e17.Th, TCRd+ Vg2+ CD24+, Fetal Thymus, avg-3	Immgen.org, GSE15907	0.006888	1	0.0173	0.1179	18	89	HIST1H2AB,CCNA2,CCNF,CHEK1,FADS2,ECT2,NUSAP1,IGF2BP3,GATA3,HIST1H1A,UHRF1,PLK1,SHCBP1,TPX2,NCAPG,THY1,ZAP70,NT5DC2
Coexpression Atlas	GSM854258_100	Myeloid Cells, DC.103-11b+.Salm3.SI, CD45+ MHCII+ Gr1- CD11c-hi CD11b+ CD103- F480+, Small Intestine, avg-4	Immgen.org, GSE15907	0.006971	1	0.01743	0.1187	14	63	ATF3,C1QA,C1QB,C1QC,CXCL16,CSF1R,ITGAM,PLAU,LGMN,PTGS1,CCL3,SPINT1,TGFBI,IL1R2
Coexpression Atlas	GSM538297_500	NK cells, NK.DAP12-.Sp, NK1.1+ CD3-, Spleen, avg-3	Immgen.org, GSE15907	0.007337	1	0.01825	0.1244	60	402	SOAT2,ANXA2,AOAH,ENC1,KCNAB2,GAS7,APLP2,CST7,ATP2B4,LPCAT4,IL18RAP,PRDM1,CAPN2,DOK2,ABCG2,CHST11,CTSD,AK3,TOP1MT,TNK2,KLF3,GOLM1,FCER1G,ST3GAL6,FHL2,CDC42EP3,GPR160,TTC39B,CD244,GATA3,CXCR3,GRINA,ZDHHC15,IFNG,IL12RB1,TNFRSF9,ITGAL,ITGAM,ITGB1,LGALS1,SYTL3,MXD1,MYO1F,GIMAP7,ENPP1,PFKP,EEF2K,ELOVL6,PRKX,PTPN12,CCL3,CCL4,ACSS2,ST5,LPIN1,THY1,RPL13A,DAPK2,SPO11,ZAP70
Coexpression Atlas	GSM605761_100	alpha beta T cells, T.4.Sp.B16, 4+ 8- TCR+ 45+, B16 Melanoma Spleen, avg-2	Immgen.org, GSE15907	0.007573	1	0.01866	0.1271	15	70	HIST1H4F,PRDM1,CTLA4,FOXP3,DUSP4,GATA3,CXCR3,IL2RA,TNFRSF9,GIMAP7,ODC1,ICOS,CCL3,THY1,ZAP70
Coexpression Atlas	GSM605775_100	gamma delta T cells, Tgd.vg1+vd6+.Th, TCRd+ Vd6.3+ Vg1.1+, Thymus, avg-1	Immgen.org, GSE15907	0.007573	1	0.01866	0.1271	15	70	SPC25,HIST1H2AB,CST7,CKS1B,GLRX3,CXCR6,GATA3,CXCR3,HIST1H1A,HINT1,IL4,IMPDH2,ICOS,THY1,ZAP70
Coexpression Atlas	GSM854322_100	Myeloid Cells, MF.Medl.SLN, CD11b+ CD169+ F4/80+, Lymph Node, avg-2	Immgen.org, GSE15907	0.008049	1	0.01965	0.1339	14	64	CFB,C1QB,C1QC,CD68,GDA,CSF1R,SDC3,CLEC4E,F13A1,FCER1G,HMOX1,HP,ITGAM,TGFBI
Coexpression Atlas	GSM399391_100	alpha beta T cells, T.DP.Th, 4+ 8+ TCR-/lo 69-, Thymus, avg-3	Immgen.org, GSE15907	0.008054	1	0.01965	0.1339	16	77	HIST1H4F,CCNA2,E2F2,CDCA7,TUBE1,F13A1,GATA3,HIST1H1B,HIST1H1A,AQP11,ATL2,THY1,SPO11,SSBP2,SLC7A11,ZAP70
Coexpression Atlas	GSM538371_500	alpha beta T cells, T.4Mem44h62l.Sp, CD4 TCRb CD44hi CD62Llo, Spleen, avg-3	Immgen.org, GSE15907	0.009066	1	0.02202	0.15	54	359	ADK,CST7,FAS,AQP9,ATP2B4,LPCAT4,IL18RAP,CXCR5,CDC25B,CKB,RNF19A,SOSTDC1,CTLA4,CTSE,IL21,DUSP1,KLF3,CXCR6,TTC39B,GATA3,PDCD4,GPM6B,CXCR3,WWP1,U2AF1L4,ZDHHC15,AGFG1,IFNG,IL2RA,IL4,IL12RB1,ITGAL,ITGB1,JUN,JUNB,CD82,KCNN4,SYTL3,LY9,MLLT3,GIMAP7,OAS3,CYCS,ENPP1,ICOS,POU2AF1,PODNL1,SLC39A4,THY1,SUSD2,TNF,ZBP1,ZAP70,GBP6
Coexpression Atlas	GSM605784_100	gamma delta T cells, Tgd.vg1+vd6-.Th.TCRbko, TCRd+ Vg1.1+, Thymus, avg-3	Immgen.org, GSE15907	0.01032	1	0.02495	0.17	16	79	HIST1H2AB,HIST1H2BM,HIST1H4F,HIST1H4J,HIST1H4H,HIST2H2BB,GATA3,HIST1H1B,HIST1H2BB,HIST1H1A,TNFRSF9,STMN1,PLK1,THY1,ZAP70,NT5DC2
Coexpression Atlas	GSM538368_500	alpha beta T cells, T.4Mem44h62l.LN, CD4 TCRb CD44hi CD62Llo, Lymph Node, avg-3	Immgen.org, GSE15907	0.01045	1	0.02505	0.1707	52	346	TRIM59,CST7,FAS,STX11,ATP2B4,IL18RAP,CXCR5,ADAMTS3,RNF19A,SOSTDC1,CTLA4,CTSE,IL21,DUSP1,DUSP4,EGR2,EXT1,BATF,CXCR6,TTC39B,GATA3,PDCD4,GPM6B,CXCR3,U2AF1L4,AGFG1,IFNG,IL2,IL2RA,TNFRSF9,IRF4,ITGAL,ITGB1,CD82,KCNN4,SYTL3,MLLT3,GIMAP7,NANOS1,ODC1,GRHL1,ICOS,PLCB4,POU2AF1,RGS10,RGS16,TRERF1,ENDOD1,THY1,TNF,ZBP1,ZAP70
Coexpression Atlas	GSM538234_500	Myeloid Cells, DC.103+11b-.Lv, CD45+ CD11c+ MHC-II+ CD11b low CD103+, Liver, avg-2	Immgen.org, GSE15907	0.01046	1	0.02505	0.1707	60	409	CPNE2,FZD7,ADRB2,ARHGAP21,ANPEP,AQP1,ATF3,CCND1,ST3GAL5,C1QB,C1QC,CXCL16,CCNA2,CD68,CKB,KIF23,CSF1R,SDC3,DUSP1,NAMPT,NUSAP1,IFI30,CD244,TUBB6,RAB32,CXCR3,GPR33,GUSB,CKAP2L,HMOX1,HSPA1B,LRRC25,JUN,LGALS3,PLEKHM3,TSPAN33,GAS2L3,RBM47,PPT1,PKIB,LGMN,E2F8,CEP55,SNX22,CCL3,SLC11A1,PLEKHO2,TPX2,PRR11,FGD6,TRERF1,SPINT1,NCAPG,TGFBI,SH3PXD2B,RGS18,TNF,SLAMF8,WNK1,ALMS1
Coexpression Atlas	GSM538268_500	Myeloid Cells, DC.IIhilang+103+11blo.SLN, MHCIIhi CD11c+ Langerin+ CD103+ CD11b-, Lymph Node, avg-3	Immgen.org, GSE15907	0.0109	1	0.02598	0.177	58	394	CPNE2,HIST1H2BC,MICAL3,APLP2,FAS,STX11,ATP6V0A1,SOCS2,GBP5,CASP3,CXCL16,CDKN1A,UBE2L6,HMGN3,GCA,RNF19A,CLIC4,GTPBP1,DAP,MVP,DOK1,DUSP1,GNB4,EPS15,NET1,IFI30,PCGF5,MTHFD2,GFPT1,GCLC,RAB32,ADAP1,HTRA2,SLC2A6,SP140,TNFRSF9,IRF1,KPNA3,KTN1,MXD1,TSPAN33,GLIPR2,MX2,NPR1,LGMN,OGFRL1,RGS12,TMEM39A,FRMD4A,DAAM1,UAP1,ST5,ISCU,TNFAIP2,SYNPO2,GINS3,SPIRE1,WNK1
Coexpression Atlas	GSM854302_500	Stromal Cells, Ep.MEChi.Th, CD45-EpCAm+Ly51-MHCIIhi, Thymus, avg-1	Immgen.org, GSE15907	0.01154	1	0.02737	0.1865	60	411	ACHE,HIST1H2BC,PIP5K1B,ALOX15,GAS7,APLP2,TMC4,FAS,ASNS,ATF3,ATP6V0A1,CFB,CXCL16,CDKN1A,CHI3L1,HMGN3,GCA,UFSP1,CLIC4,GDA,DUSP1,DUSP4,GNB4,UBD,NCKAP1,RASSF6,HAGH,HAS2,HSPA1B,IGF1,IL1RN,IL2RA,JUN,KRT14,LCN2,LMNA,LIPH,PAM,PLCB4,RBM47,GDPD1,OGFRL1,SH3TC2,CCL19,SFRP1,SEPHS2,DAAM1,UAP1,SPINT1,SPP1,ST5,SIRT1,TJP1,SUSD2,TNFAIP2,SYNPO2,SLC7A11,VDR,MUC13,SERPINB12
Coexpression Atlas	GSM854332_100	Myeloid Cells, Mo.6C-II-.BM, B220neg CD3neg CD115+ Ly-6C/Glo CD43+, Bone marrow, avg-3	Immgen.org, GSE15907	0.01266	1	0.0299	0.2037	15	74	ALOX5,CD68,CSF1R,CTSG,F13A1,FCER1G,IFITM2,SMPDL3B,HP,ITGAM,MPO,PLTP,PRTN3,SLC11A1,PLXNB2
Coexpression Atlas	GSM538291_500	NK cells, NK.b2m-.Sp, NK1.1+ TCRb-, Spleen, avg-3	Immgen.org, GSE15907	0.01323	1	0.03109	0.2118	57	390	HACE1,SOAT2,ANXA2,AOAH,KCNAB2,GAS7,APLP2,CST7,ATP2B4,LPCAT4,IL18RAP,PRDM1,CALM2,CALM3,DOK2,ABCG2,CHST11,CTSD,AK3,KLF3,GOLM1,FCER1G,ST3GAL6,NPTN,TTC39B,CD244,GATA3,PDCD4,CXCR3,WWP1,IFNG,TNFRSF9,ITGAL,ITGAM,ITGB1,LGALS1,SYTL3,LY9,MXD1,MLLT3,MYO1F,GIMAP7,PAM,ENPP1,PFKP,ELOVL6,PRKX,PTPN12,CCL3,ACSS2,ST5,LPIN1,THY1,KLHDC2,DAPK2,SPO11,ZAP70
Coexpression Atlas	GSM854299_500	Plasmacytoid, DC.pDC.8+.SLN, B220-FITC CD45-APC CD11c-eFluor780 GR1-PE CD8-eFlu, Lymph Node, avg-3	Immgen.org, GSE15907	0.01396	1	0.03267	0.2225	60	415	CPNE2,ALDH3B1,DYRK3,GAS7,PIR,ASPH,ATP2B4,SEC11C,CCND1,BST2,SYNGR2,CD44,CD68,HMGN3,PGLS,FADS2,HERPUD1,CTSZ,DAP,SEC24D,TOM1,PPIF,ATP6AP2,GNB4,NET1,TCIRG1,ACSL1,FCER1G,IFI30,SEMA4B,NPTN,CD244,GPM6B,CXCR3,SLC2A6,SERINC5,IRF4,IRF7,KHK,LGALS1,LMO2,PLEKHM3,PAFAH1B3,PGAM2,RBM47,PLTP,PKIB,CCL4,ITSN1,FRMD4A,EDEM2,TEX2,STAT2,RGS18,PLXNB2,XBP1,EVI5,TXNDC5,PQLC3,SLAMF9
Coexpression Atlas	GSM791146_100	alpha beta T cells, preT.DN3A.Th, Lin-/lo CD25hi CD44- CD28-, Thymus, avg-3	Immgen.org, GSE15907	0.01486	1	0.03461	0.2358	17	89	CAPN5,CDK6,CDKN1A,FADS2,CTLA4,CDCA7,XRCC6,GATA3,IL2RA,SYTL3,AQP11,UHRF1,NOTCH1,THY1,SPO11,UCK2,NT5DC2
Coexpression Atlas	GSM476663_100	Stem Cells, SC.LTSL.BM, CD117+ IL7R- CD150+ CD48- AA4.1+ CD43+, Bone marrow, avg-1	Immgen.org, GSE15907	0.01636	1	0.03792	0.2584	16	83	CPNE2,ALDH1A1,ATP2B4,FADS2,GDA,LCN2,LMO2,PRKAR2B,PTGS1,S100A8,S100A9,ITSN1,SORD,RGS18,RAB38,MUC13
Coexpression Atlas	GSM605843_500	Plasmacytoid, DC.pDC.8-.Sp, GR1-PE CD11c-eFluor750 CD8-eFluor480 CD45-APC B220, Spleen, avg-3	Immgen.org, GSE15907	0.01759	1	0.0406	0.2766	59	412	CPNE2,ALDH3B1,DYRK3,GAS7,PIR,ARHGAP6,ASPH,ATP2B4,CCND1,BST2,SYNGR2,CD44,CD47,CD68,HMGN3,FADS2,HERPUD1,CTSZ,SEC24D,TOM1,PPIF,ATP6AP2,GNB4,NET1,TCIRG1,ACSL1,FCER1G,IFI30,SEMA4B,TMEM107,CD244,GPM6B,CXCR3,SLC2A6,SERINC5,IRF7,KHK,LGALS1,LMO2,PLEKHM3,MX1,PAFAH1B3,RBM47,PLTP,PKIB,CCL3,ITSN1,FRMD4A,EDEM2,TEX2,STAT2,RGS18,RPL13A,PLXNB2,XBP1,EVI5,TXNDC5,PQLC3,SLAMF9
Coexpression Atlas	GSM854294_100	Myeloid Cells, DC.II+480lo.PC, F4/80lo MHC II+ CD11c+ CD115+, Peritoneal Cavity, avg-3	Immgen.org, GSE15907	0.01798	1	0.04131	0.2815	15	77	C1QA,C1QB,C1QC,CD68,GDA,CSF1R,SDC3,EMILIN2,F13A1,HMOX1,ITGAM,PLTP,PTGS1,TGFBI,SLAMF9
Coexpression Atlas	GSM538280_100	Myeloid Cells, DC.LC.Sk, MHCII+ CD11b+ CD45+, Skin, avg-2	Immgen.org, GSE15907	0.02026	1	0.04632	0.3156	17	92	ALOX5,ATF3,CXCL16,CDKN1A,CSF1R,PLEK2,HSPA1B,KRT14,LGALS3,LMNA,PLAU,SMOX,PTGS1,CCL3,TSPAN8,TNFAIP2,IL1R2

## Sheet: Blood_deg_immgen_toppfun
Category	ID	Name	Source	p-value	q-value Bonferroni	q-value FDR B&H	q-value FDR B&Y	Hit Count in Query List	Hit Count in Genome	Hit in Query List
Coexpression Atlas	GSM538389_500	alpha beta T cells, T.8Eff.Sp.OT1.d6.VSVOva, CD8+ CD45.1+, Spleen, avg-3	Immgen.org, GSE15907	2.218e-55	1.125e-52	1.125e-52	7.655e-52	85	374	RAB19,EPSTI1,HMGB2,PFKP,RRM2,F2R,GRAMD1B,FAM169B,S100A6,HIST1H2AI,HIST1H2AK,NOD1,ICOS,ATXN1,MKI67,SLA2,CCL5,CCR5,THAP3,HSD11B1,CHST2,PLK1,TPST2,POGK,TBX21,ID2,BIRC5,CST7,ZAP70,IFNG,KLRK1,IGF2R,ARSB,PPP3CC,PRF1,OSBPL3,DNAJC15,MYO1F,KCNK5,GAB3,PRKCH,SLAMF7,FYN,IL2RB,CTSW,CX3CR1,S1PR4,SP100,GATA3,GIMAP7,IL18RAP,IL18R1,NRP1,GLRX,NCAPD2,GNA15,NKG7,STK39,KLRD1,KIF11,KIF22,KIF2C,TCF19,LAG3,LCK,PRC1,NCAP…
Coexpression Atlas	GSM605898_500	alpha beta T cells, T.8Eff.Sp.OT1.d6.LisOva, CD8+ CD45.1+, Spleen, avg-3	Immgen.org, GSE15907	1.374e-51	6.965e-49	3.482e-49	2.37e-48	84	402	EPSTI1,CENPA,HMGB2,MCM3,PFKP,RRM2,F2R,FAM169B,S100A6,HIST1H2AI,HIST1H2AK,NOD1,ICOS,NDC80,ATXN1,MKI67,CCL5,CCR5,HSD11B1,PLK1,POGK,TBX21,ID2,BIRC5,CST7,ZAP70,IFNG,KLRK1,IGF2R,ARSB,PPP3CC,TAF9B,ASF1B,PRF1,OSBPL3,DNAJC15,MYO1F,KCNK5,GAB3,PRKCH,SLAMF7,FYN,IL2RB,FIGNL1,CTSW,CX3CR1,S1PR4,NAB1,GATA3,GIMAP7,IL18RAP,IL18R1,NRP1,CDCA2,BUB1B,NCAPD2,GNA15,NKG7,STK39,KLRD1,KIF11,KIF22,KIF2C,TCF19,ESM1,LCK,PRC1…
Coexpression Atlas	GSM605773_500	alpha beta T cells, T.8.TI.B16, 4- 8+ TCR+ 45+, B16 Melanoma Tumor, avg-2	Immgen.org, GSE15907	4.318e-47	2.189e-44	7.297e-45	4.967e-44	76	359	CENPA,HMGB2,MCM3,RRM2,FAM169B,S100A6,HIST1H2AI,HIST1H2AK,ICOS,ATXN1,MKI67,SLA2,CCL5,CCR5,CHST2,PLK1,XCL1,TBX21,ID2,BIRC5,CST7,ZAP70,IFNG,KLRK1,ARSB,PPP3CC,ASF1B,PRF1,OSBPL3,ASNS,KCNK5,PRKCH,IL2RB,FIGNL1,CTSW,CX3CR1,GATA3,TNFRSF18,GIMAP7,IL18RAP,IL18R1,NRP1,CDCA2,BUB1B,NCAPD2,NKG7,STK39,KLRD1,KIF11,KIF22,KIF2C,LAG3,LCK,PRC1,NCAPH,CDCA8,ATP10A,RGS1,LGALS1,RGS16,CD160,TFRC,HAVCR2,CD3G,CD247,CD6,CD7,…
Coexpression Atlas	GSM605894_500	alpha beta T cells, T.8Eff.Sp.OT1.d15.LisOva, CD8+ CD45.1+, Spleen, avg-3	Immgen.org, GSE15907	1.367e-46	6.931e-44	1.733e-44	1.179e-43	77	376	ARL2BP,EPSTI1,PFKP,F2R,SNAI3,AXIN2,NRARP,GRAMD1B,FAM169B,S100A6,NOD1,SLC9A3R1,ICOS,ATXN1,SLA2,CCL5,CCR5,THAP3,HSD11B1,TPST2,POGK,TBX21,ID2,CST7,CCDC92,ZAP70,IFNG,KLRK1,IGF2R,PPP3CC,PRF1,OSBPL3,DNAJC15,MYO1F,KCNK5,GAB3,PRKCH,MAML2,SLAMF7,FYN,IL2RB,CTSW,CX3CR1,CYTH4,S1PR4,SP100,TNFSF14,GATA3,GIMAP7,IL18RAP,IL18R1,NRP1,LPIN1,STX1A,KCNJ8,GNA15,NKG7,STK39,SEMA4A,KLRD1,ESM1,LCK,LGALS1,CD160,ARL4C,CD3G,…
Coexpression Atlas	GSM605901_500	alpha beta T cells, T.8Eff.Sp.OT1.d8.LisOva, CD8+ CD45.1+, Spleen, avg-3	Immgen.org, GSE15907	3.68e-43	1.866e-40	3.731e-41	2.54e-40	74	380	RAB19,ARL2BP,EPSTI1,PFKP,F2R,GRAMD1B,FAM169B,S100A6,NOD1,SLC9A3R1,ICOS,ATXN1,UGCG,SLA2,CCL5,CCR5,THAP3,HSD11B1,TPST2,GPX8,POGK,ARL6IP5,TBX21,ID2,CST7,ZAP70,IFNG,KLRK1,IGF2R,ARSB,PPP3CC,PRF1,OSBPL3,DNAJC15,MYO1F,KCNK5,GAB3,PRKCH,MAML2,SLAMF7,FYN,IL2RB,CTSW,CX3CR1,S1PR4,SP100,GATA3,GIMAP7,IL18RAP,IL18R1,NRP1,LPIN1,GNA15,NKG7,STK39,SEMA4A,KLRD1,ESM1,LCK,LGALS1,CD160,ADAMTS10,ARL4C,CD3G,CD247,CD6,CD7…
Coexpression Atlas	GSM538387_500	alpha beta T cells, T.8Eff.Sp.OT1.d5.VSVOva, CD8+ CD45.1+, Spleen, avg-3	Immgen.org, GSE15907	1.017e-42	5.154e-40	8.59e-41	5.847e-40	76	410	CENPA,HMGB2,MCM3,PFKP,RRM2,FAM169B,S100A6,HIST1H2AI,HIST1H2AK,ICOS,NDC80,ATXN1,MKI67,CCL5,CCR5,HSD11B1,PLK1,TBX21,ID2,BIRC5,CST7,ZAP70,CRIP2,KLRK1,IGF2R,ARSB,ASF1B,PRF1,OSBPL3,DNAJC15,MYO1F,KCNK5,SLAMF7,FYN,IL2RB,FIGNL1,CTSW,CX3CR1,S1PR4,PBK,GATA3,GIMAP7,IL18RAP,IL18R1,NRP1,CDCA2,AURKA,BUB1B,NCAPD2,NKG7,STK39,KLRD1,KIF11,KIF22,KIF2C,TCF19,LAG3,LCK,PRC1,NCAPH,CDCA8,ATP10A,LGALS1,CD160,HAVCR2,CD3G,…
Coexpression Atlas	GSM605907_500	alpha beta T cells, T.8Mem.Sp.OT1.d45.LisOva, CD8+ CD45.1+, Spleen, avg-2	Immgen.org, GSE15907	6.622e-42	3.358e-39	4.796e-40	3.265e-39	73	383	EPSTI1,PFKP,F2R,SNAI3,AXIN2,GRAMD1B,FAM169B,S100A6,NOD1,CAMK2N1,ICOS,ATXN1,UGCG,SLA2,CCL5,CCR5,HSD11B1,TPST2,POGK,ARL6IP5,TBX21,ID2,CST7,CCDC92,PLEKHA6,ZAP70,IFNG,KLRK1,PPP3CC,PRF1,OSBPL3,DNAJC15,MYO1F,KCNK5,GAB3,PRKCH,MAML2,SLAMF7,FYN,IL2RB,CTSW,CX3CR1,S1PR4,TNFRSF25,SP100,TNFSF14,GATA3,GIMAP7,IL18RAP,IL18R1,NRP1,LPIN1,KCNJ8,GNA15,NKG7,SEMA4A,KLRD1,LCK,LGALS1,CD160,ARL4C,CD3G,CD247,CD6,CD7,THY1,…
Coexpression Atlas	GSM605891_500	alpha beta T cells, T.8Eff.Sp.OT1.d10.LisOva, CD8+ CD45.1+, Spleen, avg-3	Immgen.org, GSE15907	4.738e-41	2.402e-38	3.003e-39	2.044e-38	71	369	RAB19,EPSTI1,PFKP,F2R,AXIN2,GRAMD1B,FAM169B,S100A6,NOD1,ICOS,ATXN1,SLA2,CCL5,CCR5,THAP3,HSD11B1,TPST2,GPX8,POGK,TBX21,ID2,CST7,ZAP70,IFNG,KLRK1,IGF2R,PPP3CC,PRF1,OSBPL3,DNAJC15,MYO1F,KCNK5,GAB3,PRKCH,MAML2,SLAMF7,FYN,IL2RB,CTSW,CX3CR1,S1PR4,SP100,GATA3,GIMAP7,IL18RAP,IL18R1,NRP1,LPIN1,KCNJ8,GNA15,NKG7,STK39,SEMA4A,KLRD1,ESM1,LCK,LGALS1,CD160,ADAMTS10,ARL4C,CD3G,CD247,CD6,CD7,THY1,SYTL3,CD28,GZMK,…
Coexpression Atlas	GSM538300_500	NK cells, NK.H+.MCMV1.Sp, NK1.1+ TCRb- Ly49H+, Spleen, avg-3	Immgen.org, GSE15907	5.729e-41	2.905e-38	3.228e-39	2.197e-38	71	370	PIK3AP1,MCM3,PFKP,RRM2,CHN2,F2R,CEMIP2,NRARP,NOD1,CAMK2N1,UGCG,SLA2,CCL5,CCR5,HSD11B1,XCL1,GPR65,GPX8,POGK,ICAM1,TBX21,IRF8,ID2,RNF213,CST7,ENPP4,ZAP70,IFNG,KLRK1,IGF2R,ARSB,PPP3CC,ASF1B,PRF1,OSBPL3,MYO1F,GAB3,PRKCH,SLAMF7,ATP1B1,FYN,IL2RB,FIGNL1,CTSW,CX3CR1,CXCL10,GATA3,BCL3,GIMAP7,IL18RAP,IL18R1,LPIN1,GADD45G,NUP210,NKG7,STK39,SEMA4A,KLRD1,LAG3,CASP4,LCK,ATP8B2,LGALS1,CD247,THY1,SYTL3,CD28,ERRF…
Coexpression Atlas	GSM538392_500	alpha beta T cells, T.8Eff.Sp.OT1.d8.VSVOva, CD8+ CD45.1+, Spleen, avg-3	Immgen.org, GSE15907	1.37e-40	6.944e-38	6.944e-39	4.727e-38	72	387	RAB19,EPSTI1,ETS1,PFKP,F2R,SNAI3,AXIN2,NRARP,GRAMD1B,FAM169B,S100A6,NOD1,ICOS,ATXN1,UGCG,SLA2,CCL5,CCR5,THAP3,HSD11B1,TPST2,POGK,TBX21,ID2,CST7,ZAP70,KLRK1,IGF2R,PPP3CC,PRF1,OSBPL3,DNAJC15,MYO1F,KCNK5,GAB3,PRKCH,MAML2,SLAMF7,FYN,IL2RB,CTSW,CX3CR1,S1PR4,SP100,GATA3,GIMAP7,IL18RAP,IL18R1,NRP1,LPIN1,GNA15,NKG7,STK39,SEMA4A,KLRD1,LAG3,LCK,ATP8B2,LGALS1,CD160,ADAMTS10,ARL4C,CD3G,CD247,CD6,CD7,THY1,SYT…
Coexpression Atlas	GSM605778_500	gamma delta T cells, Tgd.vg1+vd6+.Th.TCRbko, TCRd+ Vg1.1+ Vd6.3+, Thymus, avg-3	Immgen.org, GSE15907	1.73e-40	8.774e-38	7.976e-39	5.429e-38	67	328	CDKN2C,CENPA,HMGB2,MCM3,RRM2,CHN2,F2R,FAM169B,HIST1H2AI,HIST1H2AK,ICOS,MKI67,SLA2,CCL5,CHST2,PLK1,XCL1,TBX21,ID2,BIRC5,CST7,IFIT3,ZAP70,KLRK1,REXO2,ARSB,IGFBP4,ASF1B,PRF1,OSBPL3,PRKCH,IL2RB,FIGNL1,CTSW,TNFSF14,PBK,GATA3,IL18RAP,IL18R1,CDCA2,AURKA,BUB1B,NCAPD2,NKG7,STK39,KLRD1,KIF11,KIF22,KIF2C,FAM129A,TCF19,LAG3,LCK,PRC1,NCAPH,CDCA8,LGALS1,CD160,CD3G,CD247,CD6,CD7,THY1,ABCB9,CD28,TOP2A,AURKB
Coexpression Atlas	GSM605799_500	gamma delta T cells, Tgd.vg2-24ahi.Th.TCRbko, TCRd+ Vg2- CD24+, Thymus, avg-3	Immgen.org, GSE15907	6.913e-40	3.505e-37	2.921e-38	1.988e-37	72	396	RAB19,TMEM176A,MCM3,RRM2,CHN2,F2R,AXIN2,NRARP,GRAMD1B,FAM169B,S100A6,HIST1H2AI,HIST1H2AK,ICOS,AGFG1,SLA2,CCL5,CCR5,HSD11B1,PLK1,XCL1,SEMA4B,TBX21,ID2,RNF213,CST7,IFIT3,ZAP70,KLRK1,REXO2,ARSB,PPP3CC,IGFBP4,SLC14A1,ASF1B,PRF1,OSBPL3,PRKCH,FYN,IL2RB,CTSW,CX3CR1,SLC16A10,TNFSF14,GATA3,IL18RAP,IL18R1,AURKA,BUB1B,NCAPD2,NKG7,STK39,SEMA4A,KLRD1,KIF11,KIF22,KIF2C,FAM129A,TCF19,LCK,LGALS1,CD160,ARL4C,CD3G…
Coexpression Atlas	GSM538403_500	alpha beta T cells, T.8Mem.Sp.OT1.d45.VSVOva, CD8+ CD45.1+, Spleen, avg-3	Immgen.org, GSE15907	6.109e-39	3.097e-36	2.383e-37	1.622e-36	70	383	EPSTI1,PFKP,F2R,SNAI3,AXIN2,GRAMD1B,FAM169B,S100A6,NOD1,ICOS,ATXN1,SLA2,CCL5,CCR5,THAP3,HSD11B1,XCL1,TPST2,POGK,TBX21,ID2,CST7,CCDC92,IFIT3,ZAP70,IFNG,KLRK1,IGF2R,PPP3CC,PRF1,OSBPL3,DNAJC15,MYO1F,KCNK5,GAB3,MAML2,SLAMF7,FYN,IL2RB,CTSW,CX3CR1,S1PR4,SP100,TNFSF14,GATA3,GIMAP7,IL18RAP,IL18R1,NRP1,LPIN1,KCNJ8,NKG7,STK39,SEMA4A,KLRD1,LCK,LGALS1,CD160,ADAMTS10,ARL4C,CD3G,CD247,CD6,CD7,THY1,SYTL3,CD28,G…
Coexpression Atlas	GSM538312_500	NK cells, NK.MCMV7.Sp, CD3-,NK1.1+, Spleen, avg-3	Immgen.org, GSE15907	9.79e-38	4.964e-35	3.403e-36	2.316e-35	71	412	PIK3AP1,RAB19,EPSTI1,HMGB2,PFKP,CHN2,F2R,NRARP,S100A6,NOD1,CAMK2N1,UGCG,SLA2,CCL5,CCR5,HSD11B1,XCL1,SDCBP,GPX8,POGK,ARL6IP5,TBX21,IRF8,ID2,CST7,ENPP4,ZAP70,IFNG,KLRK1,ARSB,PPP3CC,PRF1,OSBPL3,DNAJC15,MYO1F,KCNK5,GAB3,PRKCH,SLAMF7,ATP1B1,FYN,IL2RB,CTSW,CX3CR1,S1PR4,NAB1,GATA3,GIMAP7,IL18RAP,IL18R1,LPIN1,KCNJ8,NKG7,STK39,SEMA4A,KLRD1,GP1BB,GPC1,LCK,RGS1,LGALS1,CD160,CD3G,CD247,CD7,THY1,SYTL3,CD28,GZ…
Coexpression Atlas	GSM538385_500	alpha beta T cells, T.8Eff.Sp.OT1.d15.VSVOva, CD8+ CD45.1+, Spleen, avg-2	Immgen.org, GSE15907	1.007e-37	5.104e-35	3.403e-36	2.316e-35	67	361	EPSTI1,F2R,SNAI3,AXIN2,NRARP,GRAMD1B,FAM169B,S100A6,NOD1,CAMK2N1,ICOS,ATXN1,CCL5,CCR5,THAP3,HSD11B1,TPST2,POGK,TBX21,ID2,CST7,CCDC92,ZAP70,IFNG,KLRK1,IGF2R,PPP3CC,PRF1,OSBPL3,DNAJC15,MYO1F,KCNK5,GAB3,MAML2,SLAMF7,FYN,IL2RB,CTSW,CX3CR1,S1PR4,SP100,TNFSF14,GATA3,GIMAP7,IL18RAP,IL18R1,NRP1,GNA15,NKG7,STK39,SEMA4A,KLRD1,LCK,LGALS1,CD160,ADAMTS10,ARL4C,CD3G,CD247,CD6,CD7,THY1,SYTL3,CD28,GZMK,GZMM,KLRG1
Coexpression Atlas	GSM605904_500	alpha beta T cells, T.8Mem.Sp.OT1.d100.LisOva, CD8+ CD45.1+, Spleen, avg-3	Immgen.org, GSE15907	2.072e-37	1.051e-34	6.567e-36	4.47e-35	67	365	EPSTI1,PFKP,F2R,SNAI3,AXIN2,NRARP,GRAMD1B,FAM169B,S100A6,NOD1,CAMK2N1,ICOS,ATXN1,UGCG,SLA2,CCL5,CCR5,HSD11B1,XCL1,POGK,TBX21,ID2,CST7,CCDC92,ZAP70,IFNG,KLRK1,PPP3CC,PRF1,OSBPL3,DNAJC15,MYO1F,KCNK5,GAB3,MAML2,SLAMF7,FYN,IL2RB,CTSW,CX3CR1,S1PR4,TNFSF14,GATA3,GIMAP7,IL18RAP,IL18R1,NRP1,LPIN1,KCNJ8,NKG7,SEMA4A,KLRD1,LCK,LGALS1,CD160,ARL4C,CD3G,CD247,CD6,CD7,THY1,SYTL3,CD28,PHF11,GZMK,GZMM,KLRG1
Coexpression Atlas	GSM538309_500	NK cells, NK.MCMV1.Sp, CD3-,NK1.1+, Spleen, avg-3	Immgen.org, GSE15907	2.962e-37	1.502e-34	8.834e-36	6.013e-35	67	367	PIK3AP1,HMGB2,MCM3,PFKP,RRM2,CHN2,F2R,CEMIP2,NRARP,CAMK2N1,UGCG,MKI67,CCL5,CCR5,HSD11B1,XCL1,GPR65,GPX8,POGK,TBX21,IRF8,ID2,RNF213,CST7,ENPP4,ZAP70,IFNG,KLRK1,IGF2R,ARSB,PPP3CC,ASF1B,PRF1,OSBPL3,GAB3,PRKCH,SLAMF7,ATP1B1,FYN,IL2RB,FIGNL1,CTSW,CX3CR1,SP100,CXCL10,GATA3,BCL3,GIMAP7,IL18RAP,IL18R1,LPIN1,GADD45G,NKG7,STK39,KLRD1,KIF11,CASP4,LCK,RGS1,LGALS1,CD247,THY1,SYTL3,CD28,ERRFI1,KLRG1,TOP2A
Coexpression Atlas	GSM538401_500	alpha beta T cells, T.8Mem.Sp.OT1.d106.VSVOva, CD8+ CD45.1+, Spleen, avg-2	Immgen.org, GSE15907	2.758e-36	1.399e-33	7.77e-35	5.289e-34	66	367	EPSTI1,PFKP,F2R,SNAI3,AXIN2,NRARP,GRAMD1B,FAM169B,S100A6,NOD1,CAMK2N1,ICOS,ATXN1,SLA2,CCL5,CCR5,HSD11B1,XCL1,POGK,TBX21,ID2,CST7,CCDC92,ZAP70,IFNG,KLRK1,PPP3CC,PRF1,OSBPL3,DNAJC15,MYO1F,KCNK5,GAB3,MAML2,SLAMF7,FYN,IL2RB,CTSW,CX3CR1,S1PR4,SP100,GATA3,GIMAP7,IL18RAP,IL18R1,NRP1,LPIN1,STX1A,KCNJ8,NKG7,STK39,SEMA4A,KLRD1,LCK,CD160,ARL4C,CD3G,CD247,CD6,CD7,THY1,SYTL3,CD28,GZMK,GZMM,KLRG1
Coexpression Atlas	GSM605817_500	NK cells, NK.49H-.Sp, NK1.1+, Spleen, avg-3	Immgen.org, GSE15907	8.594e-36	4.357e-33	2.293e-34	1.561e-33	69	413	PIK3AP1,EPSTI1,PLD3,CHN2,F2R,NRARP,S100A6,NOD1,CAMK2N1,UGCG,SLA2,CCL5,CCR5,HSD11B1,XCL1,GPX8,POGK,TBX21,IRF8,ID2,CST7,ENPP4,ZAP70,IFNG,KLRK1,ARSB,PPP3CC,TAF9B,PRF1,OSBPL3,DNAJC15,MYO1F,KCNK5,GAB3,PRKCH,ASB2,SLAMF7,ATP1B1,FYN,IL2RB,CTSW,CX3CR1,S1PR4,GATA3,TNFRSF18,GIMAP7,IL18RAP,IL18R1,LPIN1,KCNJ8,NKG7,STK39,SEMA4A,KLRD1,GP1BB,GPC1,LCK,ATP8B2,LGALS1,CD160,GSTM1,ADAMTS10,CD3G,CD247,CD7,THY1,SYTL3,C…
Coexpression Atlas	GSM538288_500	NK cells, NK.49CI-.Sp, NK1.1+ CD3- Ly49C/I-, Spleen, avg-3	Immgen.org, GSE15907	5.887e-35	2.984e-32	1.492e-33	1.016e-32	65	372	RAB19,EPSTI1,PFKP,CHN2,F2R,NRARP,GRAMD1B,NOD1,CAMK2N1,UGCG,SLA2,CCL5,CCR5,HSD11B1,XCL1,GPR65,POGK,TBX21,IRF8,ID2,CST7,ENPP4,ZAP70,IFNG,KLRK1,ARSB,PPP3CC,PRF1,OSBPL3,DNAJC15,MYO1F,KCNK5,GAB3,PRKCH,ASB2,SLAMF7,ATP1B1,FYN,IL2RB,CTSW,CX3CR1,S1PR4,SP100,TNFSF14,GATA3,GIMAP7,IL18RAP,IL18R1,LPIN1,KCNJ8,NKG7,STK39,SEMA4A,KLRD1,GPC1,LCK,LGALS1,CD160,CD3G,CD247,CD7,THY1,SYTL3,CD28,KLRG1
Coexpression Atlas	GSM538303_500	NK cells, NK.H+.MCMV7.Sp, NK1.1+ TCRb- Ly49H+, Spleen, avg-3	Immgen.org, GSE15907	8.423e-35	4.27e-32	2.033e-33	1.384e-32	68	414	PIK3AP1,WBP2,RIN3,EPSTI1,HMGB2,PFKP,CHN2,F2R,NRARP,S100A6,NOD1,SLC9A3R1,CAMK2N1,UGCG,SLA2,CCL5,CCR5,HSD11B1,GPX8,POGK,TBX21,IRF8,ID2,CST7,ZAP70,IFNG,KLRK1,ARSB,PPP3CC,PRF1,OSBPL3,MYO1F,KCNK5,GAB3,PRKCH,SLAMF7,ATP1B1,FYN,IL2RB,CTSW,CX3CR1,S1PR4,GATA3,GIMAP7,ITGAD,IL18RAP,IL18R1,LPIN1,NKG7,STK39,SEMA4A,KLRD1,GP1BB,GPC1,LCK,RGS1,LGALS1,CD160,ADAMTS10,LIMK1,CD3G,CD247,CD7,THY1,SYTL3,GZMK,ERRFI1,KLRG1
Coexpression Atlas	GSM538297_500	NK cells, NK.DAP12-.Sp, NK1.1+ CD3-, Spleen, avg-3	Immgen.org, GSE15907	1.064e-34	5.393e-32	2.451e-33	1.668e-32	67	402	PIK3AP1,RIN3,EPSTI1,PFKP,CHN2,F2R,NRARP,GRAMD1B,NOD1,UGCG,SLA2,CCL5,CCR5,HSD11B1,XCL1,GPX8,POGK,TBX21,IRF8,ID2,CST7,ENPP4,ZAP70,IFNG,KLRK1,ARSB,PPP3CC,PRF1,OSBPL3,DNAJC15,MYO1F,KCNK5,GAB3,PRKCH,SLAMF7,ATP1B1,FYN,IL2RB,CTSW,CX3CR1,S1PR4,GATA3,GIMAP7,IL18RAP,IL18R1,LPIN1,KCNJ8,NKG7,SEMA4A,KLRD1,GP1BB,GPC1,LCK,ATP8B2,LGALS1,CD160,GSTM1,ADAMTS10,CD3G,CD247,CD7,THY1,SYTL3,CD28,GZMK,ERRFI1,KLRG1
Coexpression Atlas	GSM605814_500	NK cells, NK.49H+.Sp, NK1.1+ Ly49H+, Spleen, avg-3	Immgen.org, GSE15907	1.246e-34	6.319e-32	2.747e-33	1.87e-32	67	403	PFKP,PLD3,CHN2,F2R,NRARP,S100A6,NOD1,CAMK2N1,UGCG,SLA2,CCL5,CCR5,HSD11B1,XCL1,GPR65,GPX8,POGK,ARL6IP5,TBX21,IRF8,ID2,CST7,ENPP4,ZAP70,IFNG,KLRK1,ARSB,PPP3CC,TAF9B,PRF1,OSBPL3,DNAJC15,MYO1F,KCNK5,GAB3,SLAMF7,ATP1B1,FYN,IL2RB,CTSW,CX3CR1,S1PR4,GATA3,TNFRSF18,GIMAP7,IL18RAP,IL18R1,LPIN1,KCNJ8,NKG7,STK39,SEMA4A,KLRD1,GP1BB,GPC1,LCK,ATP8B2,LGALS1,CD160,GSTM1,CD3G,CD247,CD7,THY1,SYTL3,CD28,KLRG1
Coexpression Atlas	GSM538315_500	NK cells, NK.Sp, NK1.1+, Spleen, avg-3	Immgen.org, GSE15907	3.194e-34	1.619e-31	6.747e-33	4.593e-32	67	409	PIK3AP1,EPSTI1,PFKP,CHN2,F2R,NRARP,GRAMD1B,NOD1,CAMK2N1,UGCG,SLA2,CCL5,CCR5,HSD11B1,XCL1,TPST2,GPX8,POGK,TBX21,IRF8,ID2,CST7,ENPP4,ZAP70,IFNG,KLRK1,ARSB,PPP3CC,PRF1,OSBPL3,DNAJC15,MYO1F,KCNK5,GAB3,PRKCH,SLAMF7,ATP1B1,FYN,IL2RB,CTSW,CX3CR1,S1PR4,SP100,TNFSF14,GATA3,GIMAP7,IL18RAP,IL18R1,LPIN1,KCNJ8,NKG7,STK39,SEMA4A,KLRD1,GP1BB,GPC1,LCK,LGALS1,CD160,GSTM1,CD3G,CD247,CD7,THY1,SYTL3,CD28,KLRG1
Coexpression Atlas	GSM538322_500	alpha beta T cells, NKT.4+.Sp, TCRb aGalCer-loaded CD1d tetramer CD4, Spleen, avg-1	Immgen.org, GSE15907	5.983e-34	3.033e-31	1.213e-32	8.259e-32	62	347	RAB19,CHN2,F2R,GRAMD1B,S100A6,HIST1H2AI,HIST1H2AK,ICOS,CCL5,CCR5,CHST2,PLK1,XCL1,TPST2,TBX21,ID2,CST7,IFIT3,ZAP70,IFNG,KLRK1,ARSB,PPP3CC,PRF1,GAB3,ASB2,IL2RB,CTSW,TNFRSF25,TNFSF14,CXCL10,GATA3,TNFRSF18,GIMAP7,IL18RAP,IL18R1,SESN1,GFI1,NRP1,GNA15,NKG7,STK39,KLRD1,GPC1,FAM129A,DUSP2,DUSP6,LCK,RGS1,LGALS1,CD160,CD3G,CD247,CD6,CD7,THY1,ABCB9,SYTL3,CD28,RAVER2,PHF11,KLRG1
Coexpression Atlas	GSM538335_500	alpha beta T cells, NKT.44+NK1.1-.Th, aGC CD1d tet CD3 CD44, Thymus, avg-3	Immgen.org, GSE15907	1.533e-33	7.771e-31	2.989e-32	2.035e-31	65	392	RAB19,CDKN2C,HMGB2,MCM3,RRM2,CHN2,F2R,GRAMD1B,S100A6,HIST1H2AK,ICOS,UGCG,MKI67,PLK1,XCL1,TBX21,ID2,CST7,IFIT3,ZAP70,IFNG,KLRK1,REXO2,IGF2BP3,ARSB,IGFBP4,ASF1B,PRKCH,IL2RB,FIGNL1,CTSW,PLK2,TNFSF14,PBK,GATA3,IL18RAP,IL18R1,NRP1,SLC38A1,CDCA2,AURKA,BUB1B,NCAPD2,NKG7,STK39,KIF11,KIF22,KIF2C,FAM129A,DUSP2,LCK,PRC1,NCAPH,CDCA8,RGS1,CD160,CD3G,CD247,CD6,CD7,THY1,CD28,RAVER2,EMP1,TOP2A
Coexpression Atlas	GSM538291_500	NK cells, NK.b2m-.Sp, NK1.1+ TCRb-, Spleen, avg-3	Immgen.org, GSE15907	9.277e-33	4.703e-30	1.742e-31	1.186e-30	64	390	PIK3AP1,EPSTI1,PFKP,CHN2,F2R,NRARP,GRAMD1B,NOD1,CAMK2N1,UGCG,SLA2,CCL5,CCR5,HSD11B1,XCL1,POGK,TBX21,IRF8,ID2,CST7,ZAP70,IFNG,KLRK1,ARSB,PPP3CC,PRF1,OSBPL3,DNAJC15,MYO1F,KCNK5,GAB3,PRKCH,ATP1B1,FYN,IL2RB,CTSW,CX3CR1,S1PR4,SP100,TNFSF14,GATA3,GIMAP7,IL18RAP,IL18R1,LPIN1,KCNJ8,NKG7,STK39,SEMA4A,KLRD1,KLHL6,GPC1,LCK,LGALS1,CD160,GSTM1,CD3G,CD247,CD7,THY1,SYTL3,CD28,RAVER2,KLRG1
Coexpression Atlas	GSM605776_500	gamma delta T cells, Tgd.vg1+vd6+.Th, TCRd+ Vg1.1+ Vd6.3+, Thymus, avg-2	Immgen.org, GSE15907	1.665e-32	8.44e-30	3.014e-31	2.052e-30	59	328	CDKN2C,RRM2,CHN2,F2R,PLAC8,FAM169B,S100A6,HIST1H2AK,ICOS,NDC80,MKI67,SLA2,PLK1,XCL1,ANAPC13,COX6A1,COX6B1,ID2,BIRC5,CST7,IFIT3,ZAP70,ATP5MG,IGFBP4,ASF1B,IL2RB,FIGNL1,CTSW,PBK,GATA3,NDUFA1,NDUFA2,NDUFB6,IL18R1,CDCA2,BUB1B,NCAPD2,NKG7,STK39,KLRD1,KIF11,KIF22,KIF2C,FAM129A,TCF19,LCK,PRC1,NCAPH,CDCA8,LGALS1,CD160,CD3G,CD247,CD6,CD7,THY1,CD28,RPA3,TOP2A
Coexpression Atlas	GSM605761_500	alpha beta T cells, T.4.Sp.B16, 4+ 8- TCR+ 45+, B16 Melanoma Spleen, avg-2	Immgen.org, GSE15907	5.33e-32	2.702e-29	9.319e-31	6.343e-30	58	322	RRM2,FAM169B,S100A6,HIST1H2AI,HIST1H2AK,ICOS,ATXN1,MKI67,AGFG1,SLA2,CCL5,CCR5,CHST2,PLK1,TBX21,CST7,IFIT3,ZAP70,IGFBP4,OSBPL3,ASNS,PRKCH,ASB2,IL2RB,CTSW,GATA3,TNFRSF18,BCL3,GIMAP7,IL18RAP,IL18R1,STAT1,NRP1,GLRX,NCAPD2,AEBP2,GNA15,NKG7,STK39,KIF11,KIF2C,FAM129A,LAG3,LCK,PRC1,RGS1,LGALS1,RGS16,HAVCR2,CD3G,CD247,CD6,THY1,CD28,SDF4,TNFRSF1B,KLRG1,TOP2A
Coexpression Atlas	GSM538294_500	NK cells, NK.DAP10-.Sp, NK1.1+ TCRb-, Spleen, avg-3	Immgen.org, GSE15907	2.5e-31	1.267e-28	4.225e-30	2.876e-29	59	344	EPSTI1,CHN2,F2R,NRARP,S100A6,NOD1,CAMK2N1,UGCG,SLA2,CCL5,CCR5,HSD11B1,XCL1,GPR65,GPX8,POGK,ARL6IP5,TBX21,COX6A1,ID2,CST7,ENPP4,ZAP70,IFNG,KLRK1,ATP5MG,ARSB,PPP3CC,PRF1,OSBPL3,DNAJC15,MYO1F,GAB3,SLAMF7,ATP1B1,FYN,IL2RB,CTSW,CX3CR1,GATA3,TNFRSF18,NDUFA1,GIMAP7,IL18RAP,IL18R1,LPIN1,KCNJ8,NKG7,KLRD1,GPC1,LCK,LGALS1,CD160,CD247,CD7,THY1,SYTL3,CD28,KLRG1
Coexpression Atlas	GSM538285_500	NK cells, NK.49CI+.Sp, NK1.1+ CD3- Ly49C/I+, Spleen, avg-3	Immgen.org, GSE15907	2.833e-31	1.437e-28	4.634e-30	3.154e-29	62	385	EPSTI1,PFKP,CHN2,F2R,NRARP,S100A6,NOD1,CAMK2N1,UGCG,SLA2,CCL5,CCR5,HSD11B1,XCL1,GPR65,GPX8,POGK,TBX21,IRF8,ID2,CST7,ENPP4,ZAP70,IFNG,KLRK1,ARSB,PPP3CC,PRF1,OSBPL3,MYO1F,GAB3,PRKCH,SLAMF7,ATP1B1,FYN,IL2RB,CTSW,CX3CR1,S1PR4,SP100,GATA3,GIMAP7,IL18RAP,IL18R1,LPIN1,KCNJ8,NKG7,STK39,SEMA4A,KLRD1,GP1BB,GPC1,LCK,LGALS1,CD160,CD3G,CD247,CD7,THY1,SYTL3,CD28,KLRG1
Coexpression Atlas	GSM605775_500	gamma delta T cells, Tgd.vg1+vd6+.Th, TCRd+ Vd6.3+ Vg1.1+, Thymus, avg-1	Immgen.org, GSE15907	3.828e-31	1.941e-28	6.065e-30	4.128e-29	56	308	RRM2,ACYP1,CHN2,F2R,PLAC8,S100A6,HIST1H2AK,ICOS,MKI67,SLA2,PLK1,XCL1,TBX21,COX6A1,ID2,BIRC5,CST7,IFIT3,ZAP70,KLRK1,ATP5MG,IGFBP4,ASF1B,IL2RB,FIGNL1,CTSW,PBK,GATA3,NDUFA1,NDUFA2,NDUFB6,IL18R1,CDCA2,BUB1B,NCAPD2,NKG7,STK39,KLRD1,KIF11,KIF22,KIF2C,FAM129A,TCF19,LCK,PRC1,NCAPH,CDCA8,LGALS1,CD160,CD3G,CD247,CD6,CD7,THY1,CD28,TOP2A
Coexpression Atlas	GSM538318_500	alpha beta T cells, NKT.4+.Lv, CD45 TCRb aGalCer-loaded CD1d tet CD4, Liver, avg-4	Immgen.org, GSE15907	6.471e-30	3.281e-27	9.942e-29	6.767e-28	58	351	RAB19,EPSTI1,CHN2,F2R,GRAMD1B,ICOS,AGFG1,CCL5,CCR5,XCL1,GPR65,TBX21,ID2,CST7,IFIT3,ZAP70,IFNG,KLRK1,ARSB,PPP3CC,PRF1,OSBPL3,KCNK5,GAB3,PRKCH,ASB2,SLAMF7,FYN,IL2RB,CTSW,TNFRSF25,TNFSF14,CXCL10,GATA3,TNFRSF18,GIMAP7,IL18RAP,IL18R1,SESN1,GNA15,NKG7,STK39,SEMA4A,KLRD1,DUSP2,DUSP6,LCK,RGS1,CD160,CD3G,CD247,CD6,CD7,THY1,ABCB9,SYTL3,CD28,RAVER2
Coexpression Atlas	GSM538395_500	alpha beta T cells, T.8Mem.LN, CD8 TCRb CD44high CD122high, Lymph Node, avg-3	Immgen.org, GSE15907	1.347e-29	6.827e-27	2.008e-28	1.367e-27	56	329	EPSTI1,F2R,SNAI3,AXIN2,PIK3IP1,NRARP,FAM169B,NOD1,ICOS,UGCG,SLA2,CCL5,CCR5,HSD11B1,XCL1,POGK,TBX21,RNF213,CST7,CCDC92,IFIT3,ZAP70,ARSB,PPP3CC,WDR92,PRF1,DNAJC15,GAB3,PRKCH,MAML2,ATP1B1,FYN,IL2RB,CTSW,S1PR4,GATA3,GIMAP7,IL18RAP,IL18R1,LPIN1,NKG7,KLRD1,FRMD8,LCK,CD160,ARL4C,CD3G,CD247,CD6,CD7,THY1,SYTL3,CD28,RAVER2,PHF11,GZMM
Coexpression Atlas	GSM538329_500	alpha beta T cells, NKT.4-.Sp, TCRbeta+ aGalCer tet+ CD4-, Spleen, avg-3	Immgen.org, GSE15907	2.188e-29	1.109e-26	3.169e-28	2.157e-27	56	332	RAB19,EPSTI1,CHN2,F2R,AXIN2,GRAMD1B,ICOS,CCL5,CCR5,HSD11B1,CHST2,XCL1,GPR65,TBX21,ID2,CST7,ZAP70,IFNG,KLRK1,ARSB,PPP3CC,PRF1,OSBPL3,MYO1F,GAB3,ASB2,SLAMF7,FYN,IL2RB,CTSW,TNFRSF25,TNFSF14,CXCL10,GATA3,GIMAP7,IL18RAP,IL18R1,GNA15,NKG7,STK39,KLRD1,FAM129A,DUSP2,LCK,RGS1,CD160,CD3G,CD247,CD6,CD7,THY1,ABCB9,SYTL3,CD28,RAVER2,KLRG1
Coexpression Atlas	GSM476664_500	gamma delta T cells, Tgd.vg3+24alo.e17.Th, TCRd+ Vg3+ CD24-, Fetal Thymus, avg-3	Immgen.org, GSE15907	3.784e-29	1.918e-26	5.329e-28	3.627e-27	62	419	CENPA,HMGB2,MCM3,RRM2,CHN2,CEMIP2,NRARP,S100A6,HIST1H2AI,HIST1H2AK,NDC80,MKI67,SLA2,PLK1,XCL1,TBX21,BIRC5,CST7,ZAP70,KLRK1,IGF2BP3,IGFBP4,ASF1B,OSBPL3,ASNS,PRKCH,ATP1B1,IL2RB,FIGNL1,CTSW,CX3CR1,SLC16A10,PBK,GATA3,IL18RAP,IL18R1,CDCA2,AURKA,BUB1B,NCAPD2,NKG7,STK39,KLRD1,KIF11,KIF22,KIF2C,TCF19,LCK,PRC1,NCAPH,CDCA8,LGALS1,CD160,TFRC,CD3G,CD247,CD7,THY1,SYTL3,CD28,TOP2A,AURKB
Coexpression Atlas	GSM538325_500	alpha beta T cells, NKT.4-.Lv, CD45 TCRb aGalCer-loaded CD1d tet, Liver, avg-4	Immgen.org, GSE15907	5.26e-29	2.667e-26	7.208e-28	4.906e-27	57	351	RAB19,EPSTI1,CHN2,F2R,AXIN2,GRAMD1B,ICOS,SLA2,CCL5,CCR5,XCL1,TBX21,ID2,CST7,ZAP70,IFNG,KLRK1,ARSB,PPP3CC,PRF1,OSBPL3,MYO1F,KCNK5,GAB3,PRKCH,ASB2,SLAMF7,FYN,IL2RB,CTSW,TNFSF14,CXCL10,GATA3,TNFRSF18,GIMAP7,IL18RAP,IL18R1,SESN1,NKG7,STK39,SEMA4A,KLRD1,GPC1,DUSP2,DUSP6,LCK,RGS1,CD160,CD3G,CD247,CD6,CD7,THY1,ABCB9,SYTL3,CD28,RAVER2
Coexpression Atlas	GSM538323_500	alpha beta T cells, NKT.4+.Sp, TCRb aGalCer-loaded CD1d-tetramer CD4, Spleen, avg-2	Immgen.org, GSE15907	2.126e-28	1.078e-25	2.836e-27	1.931e-26	55	333	RAB19,CHN2,F2R,GRAMD1B,S100A6,HIST1H2AI,HIST1H2AK,ICOS,CCL5,CCR5,CHST2,PLK1,XCL1,TPST2,TBX21,ID2,CST7,ZAP70,IFNG,KLRK1,ARSB,PRF1,ASB2,IL2RB,CTSW,TNFRSF25,TNFSF14,CXCL10,GATA3,TNFRSF18,GIMAP7,IL18RAP,IL18R1,SESN1,GFI1,GNA15,NKG7,STK39,KLRD1,GPC1,DUSP2,DUSP6,LCK,RGS1,CD160,CD3G,CD247,CD6,CD7,THY1,ABCB9,SYTL3,CD28,RAVER2,KLRG1
Coexpression Atlas	GSM605808_500	gamma delta T cells, Tgd.vg5-.act.IEL, CD8a+ CD8b- TCRd+ Vg5- CD44hi, Small Intestine, avg-3	Immgen.org, GSE15907	1.402e-27	7.108e-25	1.823e-26	1.241e-25	59	402	RAB19,ABR,PFKP,RRM2,CHN2,F2R,CEMIP2,GRAMD1B,SLC9A3R1,MTA3,ATXN1,AGFG1,SLA2,CCL5,CCR5,XCL1,FOXO3,GPX8,TBX21,ID2,CST7,HVCN1,ZAP70,PPM1B,IGF2R,PPP3CC,PRF1,OSBPL3,MYO1F,PRKCH,ASB2,SLAMF7,FYN,IL2RB,CTSW,GATA3,GIMAP7,ITGAD,GFI1,NKG7,STK39,KLRD1,KIF11,LAG3,LCK,RGS1,ATP8B2,CD160,LIMK1,CD3G,CD247,CD7,THY1,ABCB9,SYTL3,ERRFI1,UBAC2,TNFRSF1B,TOP2A
Coexpression Atlas	GSM538389_100	alpha beta T cells, T.8Eff.Sp.OT1.d6.VSVOva, CD8+ CD45.1+, Spleen, avg-3	Immgen.org, GSE15907	1.888e-27	9.57e-25	2.392e-26	1.629e-25	30	79	S100A6,ICOS,ATXN1,CCL5,CCR5,TBX21,CST7,ZAP70,KLRK1,PRF1,OSBPL3,IL2RB,CTSW,CX3CR1,GATA3,GIMAP7,IL18RAP,IL18R1,NRP1,NKG7,KLRD1,LCK,CD3G,CD247,CD6,THY1,SYTL3,CD28,GZMK,KLRG1
Coexpression Atlas	GSM605898_100	alpha beta T cells, T.8Eff.Sp.OT1.d6.LisOva, CD8+ CD45.1+, Spleen, avg-3	Immgen.org, GSE15907	2.948e-27	1.495e-24	3.646e-26	2.482e-25	30	80	RRM2,S100A6,MKI67,CCL5,CCR5,TBX21,CST7,ZAP70,KLRK1,PRF1,OSBPL3,KCNK5,IL2RB,CTSW,CX3CR1,GIMAP7,IL18RAP,IL18R1,NKG7,KLRD1,KIF11,LCK,CD3G,CD6,THY1,SYTL3,CD28,GZMK,KLRG1,TOP2A
Coexpression Atlas	GSM605773_100	alpha beta T cells, T.8.TI.B16, 4- 8+ TCR+ 45+, B16 Melanoma Tumor, avg-2	Immgen.org, GSE15907	7.576e-27	3.841e-24	9.098e-26	6.192e-25	29	75	ICOS,CCL5,CCR5,TBX21,CST7,ZAP70,IFNG,KLRK1,PRF1,OSBPL3,ASNS,IL2RB,CTSW,GIMAP7,IL18RAP,IL18R1,NRP1,NKG7,STK39,KLRD1,KIF11,LAG3,LCK,RGS16,HAVCR2,CD3G,CD6,THY1,CD28
Coexpression Atlas	GSM538365_500	alpha beta T cells, T.4Mem.Sp, 4+ 8- 25- 44hi 122lo, Spleen, avg-3	Immgen.org, GSE15907	7.716e-27	3.912e-24	9.098e-26	6.192e-25	54	343	ETS1,HMGB2,CHN2,F2R,AXIN2,GRAMD1B,FAM169B,NOD1,ICOS,ATXN1,AGFG1,CCL5,CCR5,HSD11B1,CHST2,XCL1,TBX21,ID2,CST7,ZAP70,PPP3CC,PRKCH,ASB2,FYB1,FYN,IL2RB,CTSW,TNFRSF25,SP100,TNFSF14,GATA3,TNFRSF18,GIMAP7,IL18RAP,IL18R1,SESN1,STAT1,NRP1,NKG7,STK39,KIF11,LAG3,LCK,RGS1,CD160,CD3G,CD247,CD6,THY1,ABCB9,CD28,SDF4,KLRG1,TOP2A
Coexpression Atlas	GSM538338_500	alpha beta T cells, NKT.44-NK1.1-.Th, aGC CD1d tet CD3e, Thymus, avg-2	Immgen.org, GSE15907	4.075e-26	2.066e-23	4.696e-25	3.196e-24	57	398	HMGB2,MCM3,RRM2,CHN2,F2R,AXIN2,GRAMD1B,HIST1H2AI,HIST1H2AK,ICOS,UGCG,MKI67,AGFG1,PLK1,TBX21,ID2,BIRC5,CST7,ZAP70,KLRK1,REXO2,IGF2BP3,IGFBP4,ASF1B,PRKCH,IL2RB,CTSW,PLK2,NAB2,PBK,GATA3,IL18RAP,IL18R1,NRP1,CDCA2,AURKA,BUB1B,NCAPD2,STK39,KIF11,KIF2C,FAM129A,TCF19,LCK,PRC1,CDCA8,TFRC,CCNG1,CD3G,CD247,CD6,CD7,THY1,CD28,RAVER2,EMP1,TOP2A
Coexpression Atlas	GSM538332_500	alpha beta T cells, NKT.44+NK1.1+.Th, aGC CD1d tet CD3e CD44 NK1.1, Thymus, avg-3	Immgen.org, GSE15907	5.112e-26	2.592e-23	5.759e-25	3.92e-24	56	385	RAB19,CHN2,F2R,AXIN2,NRARP,GRAMD1B,S100A6,ICOS,UGCG,SLA2,CCL5,HSD11B1,XCL1,TPST2,GPR65,TBX21,ID2,CST7,IFIT3,ZAP70,IFNG,KLRK1,ARSB,PPP3CC,PRF1,OSBPL3,MYO1F,GAB3,PRKCH,SLAMF7,IL2RB,CTSW,SLC16A10,TNFSF14,GATA3,TNFRSF18,IL18RAP,IL18R1,NKG7,STK39,SEMA4A,KLRD1,FAM129A,DUSP2,LCK,RGS1,CD160,CD3G,CD247,CD6,CD7,THY1,ABCB9,SYTL3,CD28,RAVER2
Coexpression Atlas	GSM605784_500	gamma delta T cells, Tgd.vg1+vd6-.Th.TCRbko, TCRd+ Vg1.1+, Thymus, avg-3	Immgen.org, GSE15907	1.325e-25	6.716e-23	1.46e-24	9.938e-24	54	363	RAB19,CENPA,HMGB2,MCM3,PLD3,RRM2,CHN2,FAM169B,HIST1H2AI,HIST1H2AK,MKI67,SLA2,CCL5,PLK1,XCL1,TBX21,BIRC5,CST7,ZAP70,IGFBP4,SLC14A1,ASF1B,PRF1,PRKCH,IL2RB,FIGNL1,CTSW,PBK,GATA3,CDCA2,AURKA,BUB1B,NCAPD2,NKG7,STK39,KIF11,KIF22,KIF2C,TCF19,LCK,PRC1,NCAPH,CDCA8,CD160,GSTP1,CD3G,CD247,CD6,CD7,THY1,CD28,PHF11,TOP2A,AURKB
Coexpression Atlas	GSM476678_500	gamma delta T cells, Tgd.vg2+.act.Sp, TCRd+ Vg2+ CD44+, Spleen, avg-3	Immgen.org, GSE15907	1.898e-25	9.621e-23	2.047e-24	1.393e-23	56	395	RAB19,EPSTI1,TMEM176A,F2R,AXIN2,PIK3IP1,GRAMD1B,FAM169B,SLC9A3R1,ICOS,SLA2,CCL5,CCR5,HSD11B1,XCL1,TPST2,TBX21,CST7,ZAP70,IFNG,KLRK1,IGF2R,PPP3CC,SLC14A1,PRF1,OSBPL3,MYO1F,GAB3,PRKCH,MAML2,FYN,IL2RB,CTSW,S1PR4,TNFRSF25,TNFSF14,GATA3,GIMAP7,IL18RAP,IL18R1,LPIN1,NKG7,STK39,SEMA4A,KLRD1,LCK,CD160,ARL4C,CD3G,CD247,CD6,CD7,THY1,SYTL3,CD28,RAVER2
Coexpression Atlas	GSM538398_500	alpha beta T cells, T.8Mem.Sp, 4- 8+ 25- 44hi 122hi, Spleen, avg-3	Immgen.org, GSE15907	5.61e-25	2.844e-22	5.926e-24	4.033e-23	49	303	EPSTI1,F2R,AXIN2,FAM169B,NOD1,ICOS,UGCG,SLA2,CCL5,CCR5,HSD11B1,XCL1,POGK,TBX21,RNF213,CST7,ZAP70,KLRK1,PPP3CC,PRF1,DNAJC15,GAB3,PRKCH,MAML2,ATP1B1,FYN,IL2RB,CTSW,SP100,GATA3,GIMAP7,IL18RAP,IL18R1,LPIN1,NKG7,KLRD1,LCK,CD160,ARL4C,CD3G,CD247,CD6,CD7,THY1,SYTL3,CD28,RAVER2,PHF11,GZMM
Coexpression Atlas	GSM538329_100	alpha beta T cells, NKT.4-.Sp, TCRbeta+ aGalCer tet+ CD4-, Spleen, avg-3	Immgen.org, GSE15907	6.679e-25	3.386e-22	6.911e-24	4.704e-23	28	78	ICOS,CCL5,CCR5,XCL1,TBX21,ID2,ZAP70,IFNG,KLRK1,ASB2,IL2RB,CTSW,GATA3,GIMAP7,IL18RAP,IL18R1,NKG7,STK39,KLRD1,LCK,RGS1,CD160,CD3G,CD6,CD7,THY1,SYTL3,CD28
Coexpression Atlas	GSM538300_100	NK cells, NK.H+.MCMV1.Sp, NK1.1+ TCRb- Ly49H+, Spleen, avg-3	Immgen.org, GSE15907	4.263e-24	2.161e-21	4.323e-23	2.943e-22	27	75	NRARP,CCL5,CCR5,XCL1,TBX21,IRF8,CST7,ZAP70,IFNG,KLRK1,ARSB,PRF1,OSBPL3,ATP1B1,IL2RB,CTSW,CXCL10,IL18RAP,IL18R1,GADD45G,NKG7,STK39,KLRD1,LCK,THY1,SYTL3,KLRG1
Coexpression Atlas	GSM476681_500	gamma delta T cells, Tgd.vg2-.act.Sp, TCRd+ Vg2- CD44+, Spleen, avg-3	Immgen.org, GSE15907	5.883e-24	2.983e-21	5.848e-23	3.981e-22	53	377	EPSTI1,CHN2,F2R,AXIN2,GRAMD1B,FAM169B,SLC9A3R1,ICOS,AGFG1,SLA2,CCL5,CCR5,HSD11B1,XCL1,TPST2,TBX21,ID2,CST7,ZAP70,IFNG,KLRK1,PPP3CC,SLC14A1,PRF1,OSBPL3,MYO1F,GAB3,PRKCH,ASB2,SLAMF7,FYN,IL2RB,CTSW,TNFSF14,GATA3,GIMAP7,ITGAD,IL18RAP,IL18R1,NKG7,STK39,KLRD1,LCK,LCN2,CD160,ARL4C,CD3G,CD247,CD6,CD7,THY1,SYTL3,CD28
Coexpression Atlas	GSM605802_500	gamma delta T cells, Tgd.vg5+.act.IEL, CD8a+ CD8b- TCRd+ Vg5+ CD44hi, Small Intestine, avg-3	Immgen.org, GSE15907	8.12e-24	4.117e-21	7.917e-23	5.389e-22	55	410	RAB19,PFKP,CHN2,F2R,CEMIP2,GRAMD1B,MTA3,ATXN1,AGFG1,SLA2,CCL5,CCR5,XCL1,GPX8,TBX21,ID2,CST7,HVCN1,ZAP70,IGF2R,PPP3CC,TAF9B,PRF1,OSBPL3,MYO1F,PRKCH,ASB2,SLAMF7,FYN,IL2RB,CTSW,GATA3,GIMAP7,ITGAD,GFI1,CDCA2,NKG7,STK39,KLRD1,LAG3,LCK,RGS1,CD160,LIMK1,CD3G,CD247,CD7,THY1,ABCB9,SYTL3,GZMK,ERRFI1,UBAC2,TNFRSF1B,TOP2A
Coexpression Atlas	GSM538371_500	alpha beta T cells, T.4Mem44h62l.Sp, CD4 TCRb CD44hi CD62Llo, Spleen, avg-3	Immgen.org, GSE15907	2.673e-23	1.355e-20	2.557e-22	1.741e-21	51	359	RAB19,CHN2,F2R,AXIN2,GRAMD1B,FAM169B,ICOS,AGFG1,CCL5,CCR5,HSD11B1,CHST2,XCL1,TBX21,ID2,CST7,ZAP70,IFNG,ARSB,PPP3CC,GAB3,PRKCH,ASB2,FYN,IL2RB,CTSW,S1PR4,TNFRSF25,TNFSF14,CXCL10,GATA3,TNFRSF18,GIMAP7,IL18RAP,IL18R1,NRP1,NKG7,STK39,DUSP6,LAG3,LCK,RGS1,CD160,CD3G,CD247,CD6,THY1,SYTL3,CD28,PHF11,SDF4
Coexpression Atlas	GSM538385_100	alpha beta T cells, T.8Eff.Sp.OT1.d15.VSVOva, CD8+ CD45.1+, Spleen, avg-2	Immgen.org, GSE15907	9.267e-23	4.698e-20	8.701e-22	5.922e-21	26	75	ICOS,CCL5,CCR5,TBX21,ID2,CST7,ZAP70,KLRK1,PRF1,IL2RB,CTSW,CX3CR1,GATA3,GIMAP7,IL18RAP,IL18R1,NRP1,NKG7,KLRD1,LCK,CD3G,CD247,CD6,CD7,THY1,CD28
Coexpression Atlas	GSM538387_100	alpha beta T cells, T.8Eff.Sp.OT1.d5.VSVOva, CD8+ CD45.1+, Spleen, avg-3	Immgen.org, GSE15907	9.761e-23	4.949e-20	8.998e-22	6.125e-21	27	83	RRM2,S100A6,ICOS,MKI67,CCL5,CCR5,PLK1,TBX21,ZAP70,KLRK1,IL2RB,FIGNL1,CTSW,GIMAP7,IL18RAP,IL18R1,NRP1,NKG7,KIF11,KIF2C,LCK,CD3G,CD6,THY1,CD28,GZMK,TOP2A
Coexpression Atlas	GSM605901_100	alpha beta T cells, T.8Eff.Sp.OT1.d8.LisOva, CD8+ CD45.1+, Spleen, avg-3	Immgen.org, GSE15907	2.027e-22	1.027e-19	1.803e-21	1.227e-20	26	77	F2R,ICOS,CCL5,CCR5,TBX21,CST7,ZAP70,KLRK1,PRF1,OSBPL3,IL2RB,CTSW,CX3CR1,GIMAP7,IL18RAP,IL18R1,NRP1,NKG7,KLRD1,LCK,CD3G,CD6,THY1,SYTL3,CD28,KLRG1
Coexpression Atlas	GSM538392_100	alpha beta T cells, T.8Eff.Sp.OT1.d8.VSVOva, CD8+ CD45.1+, Spleen, avg-3	Immgen.org, GSE15907	2.027e-22	1.027e-19	1.803e-21	1.227e-20	26	77	ICOS,ATXN1,CCL5,CCR5,TBX21,ID2,CST7,ZAP70,KLRK1,PRF1,IL2RB,CTSW,CX3CR1,GATA3,GIMAP7,IL18RAP,IL18R1,NRP1,NKG7,KLRD1,LCK,CD3G,CD6,THY1,CD28,KLRG1
Coexpression Atlas	GSM605907_100	alpha beta T cells, T.8Mem.Sp.OT1.d45.LisOva, CD8+ CD45.1+, Spleen, avg-2	Immgen.org, GSE15907	2.967e-22	1.504e-19	2.594e-21	1.766e-20	26	78	S100A6,CCL5,CCR5,TBX21,CST7,ZAP70,KLRK1,PRF1,IL2RB,CTSW,CX3CR1,GATA3,GIMAP7,IL18RAP,IL18R1,NKG7,KLRD1,LCK,CD3G,CD247,CD6,CD7,THY1,SYTL3,CD28,KLRG1
Coexpression Atlas	GSM476675_500	gamma delta T cells, Tgd.Th, TCRd+ CD3e+, Thymus, avg-3	Immgen.org, GSE15907	3.376e-22	1.712e-19	2.901e-21	1.975e-20	49	349	HMGB2,MCM3,RRM2,CHN2,FAM169B,HIST1H2AI,HIST1H2AK,ICOS,MKI67,SLA2,PLK1,BIRC5,CST7,ZAP70,IGFBP4,ASF1B,PRKCH,ATP1B1,IL2RB,FIGNL1,CTSW,CX3CR1,SLC16A10,PBK,GATA3,CDCA2,AURKA,BUB1B,NCAPD2,NKG7,STK39,KIF11,KIF22,KIF2C,TCF19,LCK,PRC1,NCAPH,CDCA8,CD160,TFRC,CD3G,CD247,CD6,CD7,THY1,CD28,TOP2A,AURKB
Coexpression Atlas	GSM399379_500	alpha beta T cells, T.8SP24-.Th, 4- 8+ TCRhi 24-/lo, Thymus, avg-3	Immgen.org, GSE15907	4.35e-22	2.206e-19	3.676e-21	2.502e-20	49	351	MCM3,PLD3,RRM2,SNAI3,PIK3IP1,FAM169B,HIST1H2AI,HIST1H2AK,ICOS,SLA2,HSD11B1,PLK1,AMPD1,RNF213,CST7,IFIT3,ZAP70,PPP3CC,IGFBP4,ASF1B,PRF1,PRKCH,ATP1B1,FYN,IL2RB,FIGNL1,CTSW,S1PR4,GATA3,GIMAP7,BUB1B,NCAPD2,NKG7,KLRD1,KIF11,TCF19,FRMD8,LCK,ARL4C,CD3G,CD247,CD6,CD7,THY1,SYTL3,CD28,RAVER2,PHF11,TOP2A
Coexpression Atlas	GSM538309_100	NK cells, NK.MCMV1.Sp, CD3-,NK1.1+, Spleen, avg-3	Immgen.org, GSE15907	8.793e-22	4.458e-19	7.191e-21	4.894e-20	25	73	CCL5,CCR5,XCL1,TBX21,IRF8,CST7,ZAP70,IFNG,KLRK1,PRF1,OSBPL3,ATP1B1,IL2RB,CTSW,CXCL10,GIMAP7,IL18RAP,IL18R1,GADD45G,NKG7,STK39,KLRD1,THY1,SYTL3,KLRG1
Coexpression Atlas	GSM605904_100	alpha beta T cells, T.8Mem.Sp.OT1.d100.LisOva, CD8+ CD45.1+, Spleen, avg-3	Immgen.org, GSE15907	8.793e-22	4.458e-19	7.191e-21	4.894e-20	25	73	S100A6,CCL5,CCR5,TBX21,CST7,ZAP70,KLRK1,PRF1,GAB3,IL2RB,CTSW,GATA3,GIMAP7,IL18RAP,IL18R1,NKG7,KLRD1,LCK,CD3G,CD247,CD6,CD7,THY1,CD28,KLRG1
Coexpression Atlas	GSM605811_500	gamma delta T cells, Tgd.vg5-.IEL, CD8a+ CD8b- TCRgd+ Vg5- CD44lo, Small Intestine, avg-3	Immgen.org, GSE15907	1.091e-21	5.532e-19	8.643e-21	5.883e-20	52	405	RAB19,ABR,CHN2,F2R,GRAMD1B,SLC9A3R1,CAMK2N1,MTA3,ATXN1,AGFG1,SLA2,CCL5,CCR5,XCL1,FOXO3,GPX8,TBX21,ID2,CST7,HVCN1,ZAP70,IFNG,IGF2R,PPP3CC,PRF1,OSBPL3,PRKCH,ASB2,FYN,IL2RB,CTSW,GATA3,GIMAP7,ITGAD,GFI1,NKG7,STK39,KLRD1,LAG3,LCK,RGS1,CD160,LIMK1,CD3G,CD247,CD7,THY1,SYTL3,GZMK,ERRFI1,UBAC2,TNFRSF1B
Coexpression Atlas	GSM605796_500	gamma delta T cells, Tgd.vg2-.Sp.TCRbko, TCRd+ Vg2- CD44-, Spleen, avg-3	Immgen.org, GSE15907	1.091e-21	5.532e-19	8.643e-21	5.883e-20	52	405	EPSTI1,ETS1,CHN2,F2R,AXIN2,PIK3IP1,FAM169B,NOD1,SLC9A3R1,ICOS,AGFG1,SLA2,CCL5,CCR5,XCL1,TPST2,TBX21,CST7,ZAP70,IGF2R,PPP3CC,IGFBP4,SLC14A1,PRF1,GAB3,PRKCH,MAML2,SLAMF7,FYN,IL2RB,CTSW,S1PR4,GATA3,GIMAP7,ITGAD,IL18RAP,IL18R1,LPIN1,NKG7,STK39,KLRD1,LCK,CD160,ARL4C,LIMK1,CD3G,CD247,CD6,CD7,THY1,SYTL3,CD28
Coexpression Atlas	GSM538303_100	NK cells, NK.H+.MCMV7.Sp, NK1.1+ TCRb- Ly49H+, Spleen, avg-3	Immgen.org, GSE15907	1.898e-21	9.624e-19	1.481e-20	1.008e-19	25	75	NRARP,CCL5,CCR5,GPX8,TBX21,CST7,KLRK1,ARSB,PRF1,OSBPL3,ATP1B1,IL2RB,CTSW,CX3CR1,GATA3,GIMAP7,IL18RAP,IL18R1,NKG7,KLRD1,LCK,CD7,THY1,SYTL3,KLRG1
Coexpression Atlas	GSM538403_100	alpha beta T cells, T.8Mem.Sp.OT1.d45.VSVOva, CD8+ CD45.1+, Spleen, avg-3	Immgen.org, GSE15907	2.761e-21	1.4e-18	2.121e-20	1.444e-19	25	76	S100A6,CCL5,CCR5,TBX21,CST7,ZAP70,KLRK1,PRF1,IL2RB,CTSW,CX3CR1,GATA3,GIMAP7,IL18RAP,IL18R1,NKG7,KLRD1,LCK,CD3G,CD6,CD7,THY1,SYTL3,CD28,KLRG1
Coexpression Atlas	GSM476660_500	gamma delta T cells, Tgd.vg2+24ahi.e17.Th, TCRd+ Vg2+ CD24+, Fetal Thymus, avg-3	Immgen.org, GSE15907	2.986e-21	1.514e-18	2.259e-20	1.538e-19	52	414	CENPA,HMGB2,MCM3,RRM2,CHN2,PLAC8,FAM169B,HIST1H2AI,HIST1H2AK,NDC80,MKI67,SLA2,CCR5,PLK1,GPR65,BIRC5,CST7,ZAP70,IGF2BP3,IGFBP4,ASF1B,OSBPL3,ASNS,IL2RB,FIGNL1,CTSW,CX3CR1,SLC16A10,PBK,GATA3,CDCA2,AURKA,BUB1B,NCAPD2,NKG7,STK39,KIF11,KIF22,KIF2C,LCK,PRC1,NCAPH,CDCA8,TFRC,CD3G,CD247,CD6,THY1,ABCB9,CD28,TOP2A,AURKB
Coexpression Atlas	GSM538401_100	alpha beta T cells, T.8Mem.Sp.OT1.d106.VSVOva, CD8+ CD45.1+, Spleen, avg-2	Immgen.org, GSE15907	3.991e-21	2.024e-18	2.976e-20	2.026e-19	25	77	CCL5,CCR5,TBX21,CST7,ZAP70,IFNG,KLRK1,PPP3CC,PRF1,GAB3,IL2RB,CTSW,GATA3,GIMAP7,IL18RAP,IL18R1,NKG7,KLRD1,LCK,CD3G,CD6,CD7,THY1,SYTL3,CD28
Coexpression Atlas	GSM538325_100	alpha beta T cells, NKT.4-.Lv, CD45 TCRb aGalCer-loaded CD1d tet, Liver, avg-4	Immgen.org, GSE15907	5.734e-21	2.907e-18	4.213e-20	2.868e-19	25	78	ICOS,CCL5,CCR5,XCL1,TBX21,ID2,ZAP70,IFNG,KLRK1,ASB2,IL2RB,CTSW,GATA3,GIMAP7,IL18RAP,IL18R1,NKG7,STK39,KLRD1,LCK,RGS1,CD3G,CD6,THY1,CD28
Coexpression Atlas	GSM605781_500	gamma delta T cells, Tgd.vg1+vd6-.Th, TCRd+ Vg1.1+, Thymus, avg-3	Immgen.org, GSE15907	6.294e-21	3.191e-18	4.559e-20	3.103e-19	49	373	CDKN2C,HMGB2,MCM3,RRM2,CHN2,FAM169B,HIST1H2AI,HIST1H2AK,MKI67,SLA2,PLK1,BIRC5,CST7,ZAP70,IGFBP4,ASF1B,PRKCH,ATP1B1,IL2RB,FIGNL1,CTSW,PBK,GATA3,GIMAP7,CDCA2,AURKA,BUB1B,NCAPD2,NKG7,STK39,KIF11,KIF22,KIF2C,TCF19,LCK,PRC1,NCAPH,CDCA8,CD160,TFRC,CD3G,CD247,CD6,CD7,THY1,SYTL3,CD28,TOP2A,AURKB
Coexpression Atlas	GSM476672_500	gamma delta T cells, Tgd.Sp, TCRd+ CD3e+, Spleen, avg-3	Immgen.org, GSE15907	1.02e-20	5.17e-18	7.282e-20	4.957e-19	50	393	TRPM2,PLD3,CHN2,FAM169B,SLC9A3R1,AGFG1,SLA2,CCL5,XCL1,TPST2,GPR65,TBX21,ID2,CST7,ZAP70,CRIP2,KLRK1,PPP3CC,IGFBP4,PRF1,GAB3,PRKCH,ASB2,SLAMF7,CTSB,FYN,IL2RB,CTSW,ADAP2,ABCC3,GATA3,P2RY13,GIMAP7,ITGAD,CREG1,IL18RAP,IL18R1,NKG7,STK39,KLRD1,SASH1,NR1H3,LCK,CD160,CD3G,CD247,CD6,CD7,THY1,CD28
Coexpression Atlas	GSM399385_500	alpha beta T cells, T.8SP69+.Th, 4- 8+ TCRhi 69+, Thymus, avg-3	Immgen.org, GSE15907	1.076e-20	5.454e-18	7.574e-20	5.156e-19	48	362	MCM3,PLD3,SNAI3,PIK3IP1,FAM169B,HIST1H2AI,ICOS,AGFG1,SLA2,XCL1,AMPD1,RNF213,CST7,IFIT3,ZAP70,ASF1B,PRF1,PRKCH,ATP1B1,FYN,IL2RB,FIGNL1,CTSW,SLC16A10,SP100,NAB2,GATA3,GIMAP7,NCAPD2,NKG7,TCF19,FRMD8,LCK,COTL1,CD160,TFRC,FMNL3,CD3G,CD247,CD6,CD7,THY1,EGR1,SYTL3,CD28,RAVER2,PHF11,TOP2A
Coexpression Atlas	GSM605799_100	gamma delta T cells, Tgd.vg2-24ahi.Th.TCRbko, TCRd+ Vg2- CD24+, Thymus, avg-3	Immgen.org, GSE15907	1.163e-20	5.895e-18	8.075e-20	5.497e-19	25	80	CHN2,F2R,ICOS,CCL5,XCL1,TBX21,CST7,ZAP70,KLRK1,IGFBP4,IL2RB,CTSW,GATA3,IL18RAP,IL18R1,NKG7,KLRD1,LCK,CD160,CD3G,CD247,CD6,CD7,THY1,CD28
Coexpression Atlas	GSM538318_100	alpha beta T cells, NKT.4+.Lv, CD45 TCRb aGalCer-loaded CD1d tet CD4, Liver, avg-4	Immgen.org, GSE15907	1.642e-20	8.323e-18	1.125e-19	7.656e-19	25	81	F2R,ICOS,CCL5,CCR5,XCL1,TBX21,ID2,ZAP70,IFNG,KLRK1,ASB2,IL2RB,CTSW,GATA3,GIMAP7,IL18RAP,IL18R1,NKG7,STK39,LCK,RGS1,CD3G,CD6,THY1,CD28
Coexpression Atlas	GSM538291_100	NK cells, NK.b2m-.Sp, NK1.1+ TCRb-, Spleen, avg-3	Immgen.org, GSE15907	1.765e-20	8.946e-18	1.193e-19	8.119e-19	24	73	NRARP,CCL5,CCR5,TBX21,ID2,CST7,ZAP70,KLRK1,ARSB,PPP3CC,PRF1,OSBPL3,GAB3,ATP1B1,IL2RB,CTSW,IL18RAP,IL18R1,NKG7,KLRD1,LCK,CD7,SYTL3,KLRG1
Coexpression Atlas	GSM605805_500	gamma delta T cells, Tgd.vg5+.IEL, CD8a+ CD8b- TCRd+ Vg5+ CD44lo, Small Intestine, avg-3	Immgen.org, GSE15907	1.939e-20	9.83e-18	1.293e-19	8.804e-19	51	415	RAB19,PFKP,CHN2,F2R,SLC9A3R1,CAMK2N1,MTA3,ATXN1,AGFG1,SLA2,CCL5,XCL1,GPX8,TBX21,ID2,CST7,HVCN1,ZAP70,IGF2R,PPP3CC,PRF1,OSBPL3,MYO1F,PRKCH,ASB2,FYN,IL2RB,CTSW,GATA3,TNFRSF18,GIMAP7,ITGAD,GFI1,GLRX,NKG7,STK39,KLRD1,LAG3,LCK,RGS1,CD160,LIMK1,CD3G,CD247,CD7,ABCB9,SYTL3,GZMK,ERRFI1,UBAC2,TNFRSF1B
Coexpression Atlas	GSM605817_100	NK cells, NK.49H-.Sp, NK1.1+, Spleen, avg-3	Immgen.org, GSE15907	2.549e-20	1.293e-17	1.679e-19	1.143e-18	24	74	NRARP,CCL5,CCR5,XCL1,TBX21,ID2,CST7,ZAP70,KLRK1,ARSB,PRF1,OSBPL3,ATP1B1,IL2RB,CTSW,GATA3,IL18RAP,IL18R1,NKG7,KLRD1,LCK,CD7,SYTL3,KLRG1
Coexpression Atlas	GSM605790_500	gamma delta T cells, Tgd.vg2+.Sp.TCRbko, TCRd+ Vg2+ CD44-, Spleen, avg-3	Immgen.org, GSE15907	3.879e-20	1.967e-17	2.521e-19	1.716e-18	49	389	EPSTI1,PLD3,F2R,SNAI3,AXIN2,PIK3IP1,FAM169B,NOD1,SLC9A3R1,SLA2,CCL5,HSD11B1,XCL1,TPST2,TBX21,CST7,ZAP70,KLRK1,IGF2R,PPP3CC,IGFBP4,SLC14A1,PRF1,GAB3,PRKCH,FYN,IL2RB,CTSW,S1PR4,GATA3,GIMAP7,ITGAD,IL18RAP,IL18R1,NKG7,STK39,KLRD1,FRMD8,LCK,CD160,ARL4C,LIMK1,CD3G,CD247,CD6,CD7,THY1,SYTL3,CD28
Coexpression Atlas	GSM476658_500	gamma delta T cells, Tgd.vg2-24ahi.Th, TCRd+ Vg2- CD24+, Thymus, avg-2	Immgen.org, GSE15907	4.071e-20	2.064e-17	2.613e-19	1.779e-18	51	422	HMGB2,MCM3,RRM2,CHN2,FAM169B,HIST1H2AI,HIST1H2AK,NDC80,MKI67,SLA2,PLK1,BIRC5,CST7,ZAP70,IGFBP4,SLC14A1,ASF1B,PRKCH,ATP1B1,IL2RB,FIGNL1,CTSW,CX3CR1,PBK,GATA3,CDCA2,AURKA,BUB1B,NCAPD2,NKG7,STK39,KIF11,KIF22,KIF2C,TCF19,LCK,PRC1,NCAPH,CDCA8,CD160,TFRC,CD3G,CD247,CD6,CD7,THY1,SYTL3,CD28,TOP2A,ZMYM3,AURKB
Coexpression Atlas	GSM605894_100	alpha beta T cells, T.8Eff.Sp.OT1.d15.LisOva, CD8+ CD45.1+, Spleen, avg-3	Immgen.org, GSE15907	7.405e-20	3.754e-17	4.693e-19	3.194e-18	24	77	CCL5,CCR5,TBX21,ID2,ZAP70,KLRK1,PRF1,OSBPL3,IL2RB,CTSW,CX3CR1,GATA3,GIMAP7,IL18RAP,IL18R1,NKG7,KLRD1,LCK,CD3G,CD6,THY1,SYTL3,CD28,KLRG1
Coexpression Atlas	GSM605891_100	alpha beta T cells, T.8Eff.Sp.OT1.d10.LisOva, CD8+ CD45.1+, Spleen, avg-3	Immgen.org, GSE15907	1.044e-19	5.294e-17	6.535e-19	4.448e-18	24	78	CCL5,CCR5,TBX21,CST7,ZAP70,KLRK1,PRF1,OSBPL3,IL2RB,CTSW,CX3CR1,GATA3,GIMAP7,IL18RAP,IL18R1,NKG7,KLRD1,LCK,CD3G,CD6,THY1,SYTL3,CD28,KLRG1
Coexpression Atlas	GSM605778_100	gamma delta T cells, Tgd.vg1+vd6+.Th.TCRbko, TCRd+ Vg1.1+ Vd6.3+, Thymus, avg-3	Immgen.org, GSE15907	1.627e-19	8.25e-17	9.98e-19	6.793e-18	23	71	CHN2,HIST1H2AK,ICOS,CCL5,PLK1,XCL1,TBX21,CST7,ZAP70,IGFBP4,IL2RB,CTSW,GATA3,NKG7,KLRD1,LCK,CD160,CD3G,CD247,CD6,CD7,THY1,CD28
Coexpression Atlas	GSM605787_500	gamma delta T cells, Tgd.vg2+.Sp, TCRd+ Vg2+ CD44-, Spleen, avg-3	Immgen.org, GSE15907	1.634e-19	8.283e-17	9.98e-19	6.793e-18	48	386	ETS1,SSBP2,PLD3,CHN2,AXIN2,PIK3IP1,FAM169B,SLC9A3R1,UGCG,AGFG1,SLA2,CCL5,HSD11B1,XCL1,CNGA1,TPST2,TBX21,CST7,ZAP70,IGFBP4,SLC14A1,PRF1,GAB3,PRKCH,MAML2,ATP1B1,IL2RB,CTSW,S1PR4,GATA3,GIMAP7,IL18R1,SESN1,LPIN1,NKG7,STK39,KLRD1,LCK,CD160,ARL4C,CD3G,CD247,CD6,CD7,THY1,SYTL3,CD28,PHF11
Coexpression Atlas	GSM538312_100	NK cells, NK.MCMV7.Sp, CD3-,NK1.1+, Spleen, avg-3	Immgen.org, GSE15907	2.334e-19	1.183e-16	1.409e-18	9.589e-18	23	72	NRARP,CCL5,CCR5,GPX8,TBX21,CST7,KLRK1,ARSB,PRF1,OSBPL3,ATP1B1,IL2RB,CTSW,CX3CR1,GIMAP7,IL18RAP,IL18R1,NKG7,KLRD1,LCK,CD7,SYTL3,KLRG1
Coexpression Atlas	GSM538315_100	NK cells, NK.Sp, NK1.1+, Spleen, avg-3	Immgen.org, GSE15907	3.326e-19	1.687e-16	1.984e-18	1.351e-17	23	73	NRARP,CCL5,CCR5,TBX21,ID2,CST7,KLRK1,ARSB,PPP3CC,PRF1,OSBPL3,ATP1B1,IL2RB,CTSW,GATA3,IL18RAP,IL18R1,NKG7,KLRD1,LCK,CD7,SYTL3,KLRG1
Coexpression Atlas	GSM854324_500	Myeloid Cells, MF.Sbcaps.SLN, CD11b+ CD169+ F4/80-, Lymph Node, avg-2	Immgen.org, GSE15907	3.486e-19	1.767e-16	2.055e-18	1.399e-17	45	345	TMEM176A,F2R,S100A6,S100A9,CXCL9,AIF1,CCL5,CCR5,HSD11B1,XCL1,TBX21,ID2,CST7,ZAP70,IFNG,KLRK1,IGFBP7,PRF1,ATP1B1,IL2RB,CTSW,CX3CR1,PRNP,ADAP2,SLAMF8,IL13RA1,PLVAP,CXCL10,CYP27A1,GATA3,P2RY13,IL18RAP,IL18R1,NKG7,KLRD1,LCK,LCN2,RGS1,CD160,GSTM1,CD3G,CD7,SYTL3,KLRG1,CDH5
Coexpression Atlas	GSM538368_500	alpha beta T cells, T.4Mem44h62l.LN, CD4 TCRb CD44hi CD62Llo, Lymph Node, avg-3	Immgen.org, GSE15907	3.912e-19	1.983e-16	2.28e-18	1.552e-17	45	346	CHN2,AXIN2,GRAMD1B,FAM169B,ICOS,AGFG1,HSD11B1,CHST2,BATF,TBX21,ID2,CST7,IFIT3,ZAP70,IFNG,PPP3CC,PRKCH,ASB2,FYB1,FYN,IL2RB,TNFSF14,CXCL10,GATA3,TNFRSF18,GIMAP7,IL18RAP,IL18R1,NRP1,GLRX,NKG7,STK39,DUSP6,LAG3,LCK,RGS1,RGS16,CD3G,CD247,CD6,THY1,ABCB9,SYTL3,CD28,SDF4
Coexpression Atlas	GSM538406_500	alpha beta T cells, T.8Nve.LN, 4- 8+ 25- 62Lhi 44lo, Lymph Node, avg-3	Immgen.org, GSE15907	5.956e-19	3.02e-16	3.432e-18	2.336e-17	44	334	EPSTI1,PLD3,F2R,SNAI3,AXIN2,PIK3IP1,FAM169B,ICOS,SLA2,HSD11B1,RNF213,CST7,IFIT3,ZAP70,PPP3CC,IGFBP4,PRF1,DNAJC15,PRKCH,MAML2,ATP1B1,FYN,IL2RB,CTSW,S1PR4,SP100,GATA3,GIMAP7,IL18R1,STAT1,NKG7,KLRD1,FRMD8,LCK,ARL4C,CD3G,CD247,CD6,CD7,THY1,SYTL3,CD28,RAVER2,PHF11
Coexpression Atlas	GSM538413_500	alpha beta T cells, T.8Nve.PP, TCRb+ CD8+ CD44low CD62L high, Peyer's Patch, avg-1	Immgen.org, GSE15907	7.521e-19	3.813e-16	4.285e-18	2.916e-17	44	336	EPSTI1,F2R,SNAI3,AXIN2,PIK3IP1,FAM169B,ICOS,AGFG1,SLA2,HSD11B1,CNGA1,CST7,ZAP70,PPP3CC,IGFBP4,PRF1,DNAJC15,PRKCH,MAML2,ATP1B1,FYB1,FYN,IL2RB,CTSW,GATA3,GIMAP7,IL18R1,STX1A,NKG7,KLRD1,MED12,BRWD1,USP24,LCK,ARL4C,CD3G,CD247,CD6,CD7,THY1,SYTL3,CD28,RAVER2,PHF11
Coexpression Atlas	GSM538322_100	alpha beta T cells, NKT.4+.Sp, TCRb aGalCer-loaded CD1d tetramer CD4, Spleen, avg-1	Immgen.org, GSE15907	1.293e-18	6.553e-16	7.201e-18	4.902e-17	23	77	CHN2,ICOS,CCL5,XCL1,TBX21,ID2,ZAP70,IFNG,KLRK1,ASB2,IL2RB,CTSW,GATA3,GIMAP7,IL18RAP,IL18R1,NKG7,LCK,CD160,CD3G,CD6,THY1,CD28
Coexpression Atlas	GSM538323_100	alpha beta T cells, NKT.4+.Sp, TCRb aGalCer-loaded CD1d-tetramer CD4, Spleen, avg-2	Immgen.org, GSE15907	1.293e-18	6.553e-16	7.201e-18	4.902e-17	23	77	CHN2,ICOS,CCL5,XCL1,TBX21,ID2,ZAP70,IFNG,ARSB,ASB2,IL2RB,CTSW,GATA3,GIMAP7,IL18RAP,IL18R1,NKG7,LCK,CD160,CD3G,CD6,THY1,CD28
Coexpression Atlas	GSM605909_500	CD positive, T.8Nve.Sp.OT1, CD8+ CD45.1+, Spleen, avg-3	Immgen.org, GSE15907	1.512e-18	7.666e-16	8.333e-18	5.672e-17	45	358	EPSTI1,SNAI3,AXIN2,PIK3IP1,FAM169B,ICOS,UGCG,SLA2,HSD11B1,CNGA1,AMPD1,RNF213,CST7,IFIT3,ZAP70,PPP3CC,IGFBP4,PRF1,DNAJC15,GAB3,PRKCH,MAML2,ATP1B1,IL2RB,CTSW,S1PR4,SP100,GATA3,GIMAP7,IL18R1,NKG7,KLRD1,FRMD8,LCK,ADAMTS10,ARL4C,CD3G,CD247,CD6,CD7,THY1,SYTL3,CD28,RAVER2,PHF11
Coexpression Atlas	GSM538332_100	alpha beta T cells, NKT.44+NK1.1+.Th, aGC CD1d tet CD3e CD44 NK1.1, Thymus, avg-3	Immgen.org, GSE15907	1.789e-18	9.072e-16	9.755e-18	6.64e-17	23	78	CHN2,ICOS,XCL1,TBX21,ID2,CST7,ZAP70,IFNG,KLRK1,IL2RB,CTSW,GATA3,IL18RAP,IL18R1,NKG7,KLRD1,LCK,RGS1,CD3G,CD6,CD7,THY1,CD28
Coexpression Atlas	GSM605793_500	gamma delta T cells, Tgd.vg2+24ahi.Th.TCRbko, TCRd+ Vg2+ CD24+, Thymus, avg-3	Immgen.org, GSE15907	2.452e-18	1.243e-15	1.323e-17	9.002e-17	48	412	RAB19,HMGB2,MCM3,RRM2,AXIN2,FAM169B,HIST1H2AI,HIST1H2AK,MKI67,SLA2,PLK1,BIRC5,CST7,ZAP70,IGFBP4,ASF1B,ATP1B1,IL2RB,FIGNL1,CTSW,CX3CR1,SLC16A10,PBK,GATA3,CDCA2,AURKA,BUB1B,NCAPD2,NKG7,STK39,CORO7,KIF11,KIF22,KIF2C,TCF19,LCK,PRC1,NCAPH,CDCA8,TFRC,GSTP1,CD3G,CD247,CD6,THY1,CD28,TOP2A,AURKB
Coexpression Atlas	GSM538288_100	NK cells, NK.49CI-.Sp, NK1.1+ CD3- Ly49C/I-, Spleen, avg-3	Immgen.org, GSE15907	2.995e-18	1.519e-15	1.582e-17	1.077e-16	22	71	NRARP,CCL5,CCR5,XCL1,TBX21,CST7,KLRK1,ARSB,PRF1,OSBPL3,ATP1B1,IL2RB,CTSW,IL18RAP,IL18R1,NKG7,KLRD1,LCK,CD3G,CD7,SYTL3,KLRG1
Coexpression Atlas	GSM538285_100	NK cells, NK.49CI+.Sp, NK1.1+ CD3- Ly49C/I+, Spleen, avg-3	Immgen.org, GSE15907	2.995e-18	1.519e-15	1.582e-17	1.077e-16	22	71	NRARP,CCL5,CCR5,TBX21,ID2,CST7,KLRK1,ARSB,PRF1,OSBPL3,ATP1B1,IL2RB,CTSW,GATA3,IL18RAP,IL18R1,NKG7,KLRD1,LCK,CD7,SYTL3,KLRG1
Coexpression Atlas	GSM399370_500	alpha beta T cells, T.4SP24-.Th, 4+ 8- TCRhi 24-/lo, Thymus, avg-3	Immgen.org, GSE15907	3.239e-18	1.642e-15	1.693e-17	1.152e-16	45	365	ETS1,CHN2,AXIN2,PIK3IP1,FAM169B,HIST1H2AI,ICOS,ARHGAP29,SLA2,HSD11B1,AMPD1,RNF213,IFIT3,ZAP70,IGFBP4,PRKCH,MAML2,ATP1B1,FYN,IL2RB,CTSW,S1PR4,SP100,GATA3,TNFRSF18,GIMAP7,STAT1,STK39,KIF11,TCF19,FRMD8,LCK,ATP10A,FMNL3,ARL4C,CD3G,CD247,CD6,CD7,THY1,CD28,RAVER2,PHF11,SDF4,TOP2A
Coexpression Atlas	GSM538354_500	B cells, proB.FrA.BM, AA4.1+ CD117+ IL7R+ CD45R+ CD24- CD19- IgM-, Bone marrow, avg-1	Immgen.org, GSE15907	4.118e-18	2.088e-15	2.13e-17	1.45e-16	41	304	HMGB2,RRM2,VPREB3,PLAC8,S100A9,HIST1H2AI,HIST1H2AK,NDC80,MKI67,COX6A1,COX6C,IRF8,BIRC5,CST7,H2AFY,ATP5MG,IGFBP4,FIGNL1,CHCHD10,MYL4,PBK,P2RY13,NDUFA2,IL18RAP,NDUFB6,IL18R1,CDCA2,AURKA,BUB1B,NKG7,KIF11,KIF22,KIF2C,LCN2,PRC1,NCAPH,CDCA8,TFRC,EMP1,TOP2A,AURKB
Coexpression Atlas	GSM605814_100	NK cells, NK.49H+.Sp, NK1.1+ Ly49H+, Spleen, avg-3	Immgen.org, GSE15907	4.211e-18	2.135e-15	2.156e-17	1.468e-16	22	72	NRARP,CCL5,CCR5,HSD11B1,TBX21,CST7,ZAP70,KLRK1,ARSB,PRF1,OSBPL3,ATP1B1,IL2RB,CTSW,IL18RAP,IL18R1,NKG7,KLRD1,LCK,CD7,SYTL3,KLRG1
Coexpression Atlas	GSM605802_100	gamma delta T cells, Tgd.vg5+.act.IEL, CD8a+ CD8b- TCRd+ Vg5+ CD44hi, Small Intestine, avg-3	Immgen.org, GSE15907	5.883e-18	2.983e-15	2.983e-17	2.03e-16	22	73	CHN2,CCL5,XCL1,TBX21,CST7,ZAP70,OSBPL3,ASB2,IL2RB,CTSW,GIMAP7,ITGAD,NKG7,STK39,KLRD1,LAG3,LCK,RGS1,CD160,CD3G,CD7,SYTL3
Coexpression Atlas	GSM538297_100	NK cells, NK.DAP12-.Sp, NK1.1+ CD3-, Spleen, avg-3	Immgen.org, GSE15907	8.173e-18	4.144e-15	4.103e-17	2.793e-16	22	74	NRARP,CCL5,CCR5,TBX21,ID2,CST7,KLRK1,ARSB,PRF1,OSBPL3,ATP1B1,IL2RB,CTSW,GATA3,IL18RAP,IL18R1,NKG7,KLRD1,LCK,CD7,SYTL3,KLRG1
Coexpression Atlas	GSM538409_500	alpha beta T cells, T.8Nve.MLN, 4- 8+ 25- 62Lhi 44lo, Lymph Node, avg-3	Immgen.org, GSE15907	3.992e-17	2.024e-14	1.984e-16	1.351e-15	43	356	EPSTI1,SNAI3,AXIN2,PIK3IP1,FAM169B,ICOS,SLA2,HSD11B1,CNGA1,TPST2,RNF213,CST7,IFIT3,ZAP70,PPP3CC,IGFBP4,PRF1,DNAJC15,PRKCH,MAML2,ATP1B1,FYN,IL2RB,CTSW,S1PR4,GATA3,GIMAP7,IL18R1,STX1A,NKG7,KLRD1,FRMD8,LCK,ARL4C,CD3G,CD247,CD6,CD7,THY1,SYTL3,CD28,RAVER2,PHF11
Coexpression Atlas	GSM605808_100	gamma delta T cells, Tgd.vg5-.act.IEL, CD8a+ CD8b- TCRd+ Vg5- CD44hi, Small Intestine, avg-3	Immgen.org, GSE15907	5.162e-17	2.617e-14	2.516e-16	1.713e-15	21	71	CHN2,CCL5,XCL1,CST7,ZAP70,OSBPL3,ASB2,IL2RB,CTSW,GIMAP7,ITGAD,NKG7,STK39,KLRD1,LAG3,LCK,RGS1,CD160,CD3G,CD7,SYTL3
Coexpression Atlas	GSM538294_100	NK cells, NK.DAP10-.Sp, NK1.1+ TCRb-, Spleen, avg-3	Immgen.org, GSE15907	5.162e-17	2.617e-14	2.516e-16	1.713e-15	21	71	NRARP,CCL5,CCR5,XCL1,TBX21,CST7,KLRK1,ARSB,PRF1,OSBPL3,ATP1B1,IL2RB,CTSW,IL18RAP,IL18R1,NKG7,KLRD1,LCK,CD7,SYTL3,KLRG1
Coexpression Atlas	GSM399376_500	alpha beta T cells, T.4SP69+.Th, 4+ 8- TCRhi 69+, Thymus, avg-3	Immgen.org, GSE15907	1.007e-16	5.108e-14	4.854e-16	3.304e-15	43	365	RASGRP4,ETS1,SSBP2,PIK3IP1,FAM169B,ICOS,UGCG,ARHGAP29,ZER1,SLA2,ZAP70,PPM1B,IGF2BP3,IGFBP4,PRKCH,MAML2,ASB2,ATP1B1,FYN,IL2RB,CTSW,SLC16A10,SP100,NAB2,GATA3,TNFRSF18,GIMAP7,TULP4,STK39,DUSP6,FRMD8,LCK,FMNL3,CD3G,CD247,CD6,THY1,ABCB9,EGR1,CD28,RAVER2,PHF11,SDF4
Coexpression Atlas	GSM399397_500	alpha beta T cells, T.DPbl.Th, 4+ 8+ TCR-/lo FSChi, Thymus, avg-3	Immgen.org, GSE15907	1.015e-16	5.145e-14	4.854e-16	3.304e-15	45	399	CDKN2C,CENPA,HMGB2,MCM3,SSBP2,RRM2,TUBB2A,FAM169B,HIST1H2AI,HIST1H2AK,NDC80,MKI67,PLK1,PIF1,BIRC5,ZAP70,ASF1B,FIGNL1,PBK,GATA3,NRP1,CDCA2,AURKA,BUB1B,NCAPD2,KIF11,KIF22,KIF2C,TCF19,TROAP,LCK,PRC1,NCAPH,CDCA8,ATP10A,CD3G,CD247,CD6,THY1,SYTL3,CD28,TMPO,EMP1,TOP2A,AURKB
Coexpression Atlas	GSM476655_500	gamma delta T cells, Tgd.vg2+24ahi.Th, TCRd+ Vg2+ CD24+, Thymus, avg-3	Immgen.org, GSE15907	1.876e-16	9.511e-14	8.889e-16	6.05e-15	46	423	RAB19,HMGB2,MCM3,RRM2,AXIN2,FAM169B,HIST1H2AI,HIST1H2AK,SLC9A3R1,MKI67,SLA2,PLK1,CST7,ZAP70,IGFBP4,PRKCH,ATP1B1,FYN,IL2RB,CTSW,CX3CR1,SLC16A10,GATA3,SLC38A1,CDCA2,AURKA,BUB1B,NCAPD2,NKG7,STK39,CORO7,KIF11,KIF22,KIF2C,LCK,PRC1,NCAPH,CDCA8,TFRC,ADAMTS10,CD3G,CD247,CD6,THY1,CD28,TOP2A
Coexpression Atlas	GSM476664_100	gamma delta T cells, Tgd.vg3+24alo.e17.Th, TCRd+ Vg3+ CD24-, Fetal Thymus, avg-3	Immgen.org, GSE15907	2.172e-16	1.101e-13	1.02e-15	6.942e-15	22	85	CHN2,MKI67,PLK1,XCL1,CST7,ZAP70,IGF2BP3,OSBPL3,IL2RB,FIGNL1,CTSW,CX3CR1,IL18RAP,BUB1B,NKG7,KLRD1,KIF11,KIF2C,CD160,CD3G,CD7,TOP2A
Coexpression Atlas	GSM399373_500	alpha beta T cells, T.4SP24int.Th, 4+ 8- TCRhi 24int, Thymus, avg-3	Immgen.org, GSE15907	2.415e-16	1.224e-13	1.12e-15	7.624e-15	40	324	RASGRP4,ETS1,SSBP2,PLD3,AXIN2,FAM169B,ICOS,ARHGAP29,ZER1,SLA2,ID2,ZAP70,PPM1B,IGF2BP3,IGFBP4,MAML2,ASB2,ATP1B1,FYN,IL2RB,CTSW,SLC16A10,NAB2,GATA3,TNFRSF18,GIMAP7,TUBA1A,STK39,DUSP6,LCK,FMNL3,CD3G,CD247,CD6,THY1,ABCB9,EGR1,CD28,RAVER2,SDF4
Coexpression Atlas	GSM476681_100	gamma delta T cells, Tgd.vg2-.act.Sp, TCRd+ Vg2- CD44+, Spleen, avg-3	Immgen.org, GSE15907	2.43e-16	1.232e-13	1.12e-15	7.624e-15	21	76	CCL5,TBX21,ZAP70,KLRK1,IL2RB,CTSW,GATA3,GIMAP7,ITGAD,IL18RAP,IL18R1,NKG7,KLRD1,LCK,CD160,CD3G,CD247,CD6,CD7,THY1,CD28
Coexpression Atlas	GSM476678_100	gamma delta T cells, Tgd.vg2+.act.Sp, TCRd+ Vg2+ CD44+, Spleen, avg-3	Immgen.org, GSE15907	4.358e-16	2.209e-13	1.99e-15	1.355e-14	21	78	F2R,CCL5,TBX21,CST7,ZAP70,KLRK1,IL2RB,CTSW,GATA3,IL18RAP,IL18R1,NKG7,KLRD1,LCK,CD160,CD3G,CD247,CD6,CD7,THY1,CD28
Coexpression Atlas	GSM538395_100	alpha beta T cells, T.8Mem.LN, CD8 TCRb CD44high CD122high, Lymph Node, avg-3	Immgen.org, GSE15907	7.659e-16	3.883e-13	3.467e-15	2.36e-14	19	62	FAM169B,CCL5,CCR5,TBX21,CST7,ZAP70,PRF1,IL2RB,CTSW,GATA3,IL18RAP,IL18R1,NKG7,KLRD1,LCK,CD3G,CD6,THY1,CD28
Coexpression Atlas	GSM605811_100	gamma delta T cells, Tgd.vg5-.IEL, CD8a+ CD8b- TCRgd+ Vg5- CD44lo, Small Intestine, avg-3	Immgen.org, GSE15907	8.313e-16	4.214e-13	3.73e-15	2.539e-14	20	71	CHN2,CCL5,GPX8,CST7,ZAP70,OSBPL3,ASB2,IL2RB,CTSW,GIMAP7,NKG7,STK39,KLRD1,LAG3,LCK,RGS1,CD160,CD3G,CD7,SYTL3
Coexpression Atlas	GSM399367_500	alpha beta T cells, T.4int8+.Th, 4int 8+ TCRhi, Thymus, avg-3	Immgen.org, GSE15907	1.011e-15	5.124e-13	4.495e-15	3.059e-14	37	289	MCM3,PLD3,GRAMD1B,FAM169B,ICOS,MKI67,SLA2,RNF213,ZAP70,PPM1B,PRKCH,MAML2,ATP1B1,FYN,IL2RB,CTSW,SLC16A10,SP100,NAB2,GATA3,GIMAP7,STAT1,NCAPD2,NKG7,KIF11,LCK,TFRC,FMNL3,CD3G,CD247,CD6,CD7,THY1,CD28,RAVER2,PHF11,TOP2A
Coexpression Atlas	GSM605763_500	alpha beta T cells, T.4.TI.B16, 4+ 8- TCR+ 45+, B16 Melanoma Tumor, avg-3	Immgen.org, GSE15907	1.044e-15	5.294e-13	4.603e-15	3.133e-14	40	338	ETS1,AXIN2,PIK3IP1,FAM169B,ICOS,ARHGAP29,SLA2,HSD11B1,CST7,ZAP70,PPP3CC,IGFBP4,PRF1,PRKCH,MAML2,ATP1B1,FYN,IL2RB,CTSW,S1PR4,TNFRSF25,GATA3,TNFRSF18,GIMAP7,IL1RL2,IL18R1,NRP1,NKG7,STK39,FRMD8,LCK,ARL4C,CD3G,CD247,CD6,THY1,CD28,RAVER2,SDF4,KLRG1
Coexpression Atlas	GSM538398_100	alpha beta T cells, T.8Mem.Sp, 4- 8+ 25- 44hi 122hi, Spleen, avg-3	Immgen.org, GSE15907	1.487e-15	7.537e-13	6.497e-15	4.422e-14	19	64	FAM169B,CCL5,TBX21,CST7,ZAP70,PPP3CC,PRF1,IL2RB,CTSW,GATA3,IL18RAP,IL18R1,NKG7,KLRD1,LCK,CD3G,CD6,THY1,CD28
Coexpression Atlas	GSM538377_500	alpha beta T cells, T.4Nve.MLN, 4+ 8- 25- 62Lhi 44lo, Lymph Node, avg-3	Immgen.org, GSE15907	1.909e-15	9.677e-13	8.271e-15	5.63e-14	40	344	ETS1,AXIN2,PIK3IP1,FAM169B,SLC9A3R1,ICOS,UGCG,ARHGAP29,SLA2,HSD11B1,AMPD1,ZAP70,ARSB,PPP3CC,IGFBP4,PRF1,PRKCH,MAML2,ATP1B1,FYN,CTSW,S1PR4,TNFRSF25,GATA3,GIMAP7,IL1RL2,IL18R1,STK39,FRMD8,LCK,FMNL3,ARL4C,CD3G,CD247,CD6,THY1,ABCB9,CD28,RAVER2,PHF11
Coexpression Atlas	GSM605790_100	gamma delta T cells, Tgd.vg2+.Sp.TCRbko, TCRd+ Vg2+ CD44-, Spleen, avg-3	Immgen.org, GSE15907	2.256e-15	1.144e-12	9.694e-15	6.599e-14	21	84	FAM169B,CCL5,TBX21,CST7,ZAP70,IGFBP4,PRF1,IL2RB,CTSW,GATA3,GIMAP7,IL18RAP,NKG7,KLRD1,LCK,CD3G,CD247,CD6,CD7,THY1,CD28
Coexpression Atlas	GSM791114_500	Stem Cells, SC.CDP.BM, Sca1- Flt3+ MCSFR+ cKitlo, Bone marrow, avg-3	Immgen.org, GSE15907	3.083e-15	1.563e-12	1.314e-14	8.942e-14	43	401	CDKN2C,MCM3,RRM2,PLAC8,S100A6,HIST1H2AI,HIST1H2AK,MKI67,AIF1,PLK1,SLC31A1,IRF8,BIRC5,CST7,H2AFY,RND3,REXO2,IGFBP4,ASF1B,FIGNL1,CX3CR1,IL13RA1,PBK,P2RY13,NRP1,CDCA2,AURKA,BUB1B,NCAPD2,GNA15,KIF11,KIF22,KIF2C,TCF19,PRC1,NCAPH,CDCA8,LGALS1,TFRC,CD7,TOP2A,TPD52,AURKB
Coexpression Atlas	GSM605770_500	alpha beta T cells, T.8.Sp.B16, 4- 8+ TCR+ 45+, B16 Melanoma Spleen, avg-3	Immgen.org, GSE15907	4.158e-15	2.108e-12	1.757e-14	1.196e-13	39	335	EPSTI1,AXIN2,PIK3IP1,FAM169B,ICOS,SLA2,CCL5,HSD11B1,CNGA1,CST7,ZAP70,PPP3CC,IGFBP4,PRF1,DNAJC15,PRKCH,MAML2,ATP1B1,IL2RB,CTSW,S1PR4,GATA3,GIMAP7,IL18R1,NKG7,KLRD1,USP24,FRMD8,LCK,ARL4C,CD3G,CD247,CD6,CD7,THY1,SYTL3,CD28,RAVER2,PHF11
Coexpression Atlas	GSM403987_500	CD positive, CD4 Test DB, 4+8-B220-, Spleen, avg-1	Immgen.org, GSE15907	5.595e-15	2.837e-12	2.344e-14	1.596e-13	39	338	ETS1,AXIN2,PIK3IP1,FAM169B,ICOS,UGCG,ARHGAP29,AGFG1,SLA2,HSD11B1,AMPD1,ZAP70,PPP3CC,IGFBP4,PRF1,PRKCH,MAML2,ATP1B1,FYN,IL2RB,S1PR4,SP100,GATA3,TNFRSF18,GIMAP7,IL1RL2,IL18R1,STAT1,STK39,FRMD8,LCK,ARL4C,CD3G,CD247,CD6,THY1,CD28,RAVER2,PHF11
Coexpression Atlas	GSM605776_100	gamma delta T cells, Tgd.vg1+vd6+.Th, TCRd+ Vg1.1+ Vd6.3+, Thymus, avg-2	Immgen.org, GSE15907	6.172e-15	3.129e-12	2.565e-14	1.746e-13	20	78	RRM2,CHN2,PLAC8,ICOS,CST7,ZAP70,IGFBP4,IL2RB,CTSW,GATA3,IL18R1,NKG7,KIF11,LCK,CD160,CD3G,CD6,THY1,CD28,TOP2A
Coexpression Atlas	GSM538371_100	alpha beta T cells, T.4Mem44h62l.Sp, CD4 TCRb CD44hi CD62Llo, Spleen, avg-3	Immgen.org, GSE15907	6.771e-15	3.433e-12	2.791e-14	1.9e-13	18	60	ICOS,CCL5,TBX21,ZAP70,IFNG,IL2RB,GATA3,GIMAP7,IL18RAP,IL18R1,NKG7,STK39,LCK,CD3G,CD247,CD6,THY1,CD28
Coexpression Atlas	GSM538340_500	B cells, preB.FrD.FL, AA4.1+ IgM- CD19+ CD43- CD24+, Fetal Liver, avg-3	Immgen.org, GSE15907	8.785e-15	4.454e-12	3.592e-14	2.445e-13	42	395	PIK3AP1,HMGB2,RRM2,VPREB3,ABCB4,HIST1H2AI,HIST1H2AK,NDC80,MKI67,PLK1,CHST3,SEMA4B,RRM2B,BIRC5,IGF2BP3,ASF1B,CSRP2,PCP4L1,TMEM108,SLAMF7,ATP1B1,FIGNL1,CHCHD10,MYL4,PBK,CDCA2,PSME4,BUB1B,NCAPD2,KIF11,KIF22,KIF2C,KLHL6,TCF19,PRC1,NCAPH,CDCA8,TFRC,CD36,TOP2A,TPD52,AURKB
Coexpression Atlas	GSM605761_100	alpha beta T cells, T.4.Sp.B16, 4+ 8- TCR+ 45+, B16 Melanoma Spleen, avg-2	Immgen.org, GSE15907	9.369e-15	4.75e-12	3.77e-14	2.566e-13	19	70	ICOS,CCL5,CCR5,ZAP70,IL2RB,GATA3,TNFRSF18,GIMAP7,IL18R1,GLRX,NKG7,LAG3,LCK,CD3G,CD6,THY1,CD28,SDF4,KLRG1
Coexpression Atlas	GSM605775_100	gamma delta T cells, Tgd.vg1+vd6+.Th, TCRd+ Vd6.3+ Vg1.1+, Thymus, avg-1	Immgen.org, GSE15907	9.369e-15	4.75e-12	3.77e-14	2.566e-13	19	70	CHN2,PLAC8,ICOS,CST7,ZAP70,ATP5MG,IGFBP4,IL2RB,CTSW,GATA3,IL18R1,NKG7,LCK,CD160,CD3G,CD6,CD7,THY1,CD28
Coexpression Atlas	GSM399365_500	alpha beta T cells, T.4FP3+25+.Sp, 4+ 8- GFP+ 25+, Spleen, avg-3	Immgen.org, GSE15907	1.003e-14	5.083e-12	4.003e-14	2.725e-13	39	344	AXIN2,FAM169B,SLC9A3R1,CAMK2N1,ICOS,AGFG1,CHST2,SEMA4B,BATF,CST7,ZAP70,IGFBP4,PRKCH,FYN,IL2RB,PRNP,S1PR4,TNFRSF25,CHCHD10,GATA3,GBP2,TNFRSF18,BCL3,GIMAP7,SESN1,NRP1,MTMR3,STK39,LAG3,LCK,RGS1,CD3G,CD247,CD6,THY1,CD28,SDF4,TNFRSF1B,KLRG1
Coexpression Atlas	GSM476684_500	gamma delta T cells, Tgd.vg2-.Sp, TCRd+ Vg2- CD44-, Spleen, avg-3	Immgen.org, GSE15907	1.343e-14	6.811e-12	5.321e-14	3.622e-13	41	382	ETS1,CHN2,SNAI3,AXIN2,PIK3IP1,FAM169B,SLC9A3R1,AGFG1,SLA2,CCL5,TPST2,TBX21,RNF213,CST7,ZAP70,IGFBP4,SLC14A1,PRF1,GAB3,PRKCH,FYN,IL2RB,CTSW,S1PR4,GATA3,GIMAP7,IL18R1,NKG7,STK39,KLRD1,LCK,CD160,ADAMTS10,ARL4C,CD3G,CD247,CD6,CD7,THY1,SYTL3,CD28
Coexpression Atlas	GSM605781_100	gamma delta T cells, Tgd.vg1+vd6-.Th, TCRd+ Vg1.1+, Thymus, avg-3	Immgen.org, GSE15907	1.361e-14	6.902e-12	5.35e-14	3.642e-13	20	81	FAM169B,PLK1,ZAP70,IGFBP4,IL2RB,CTSW,GATA3,NKG7,KIF11,KIF2C,LCK,PRC1,CDCA8,CD3G,CD247,CD6,CD7,THY1,CD28,TOP2A
Coexpression Atlas	GSM399448_500	B cells, preB.FrD.BM, CD19+ IgM- CD45R+ CD43-, Bone marrow, avg-3	Immgen.org, GSE15907	1.605e-14	8.139e-12	6.261e-14	4.261e-13	41	384	PIK3AP1,CDKN2C,HMGB2,RRM2,VPREB3,ABCB4,S100A9,HIST1H2AI,HIST1H2AK,NDC80,MKI67,PLK1,CHST3,SEMA4B,RRM2B,BIRC5,HVCN1,ASF1B,CSRP2,TMEM108,SLAMF7,ATP1B1,FIGNL1,CHCHD10,MYL4,PBK,CDCA2,PSME4,BUB1B,NCAPD2,KIF11,KIF22,KIF2C,TCF19,LCN2,PRC1,NCAPH,CDCA8,TFRC,TOP2A,AURKB
Coexpression Atlas	GSM605796_100	gamma delta T cells, Tgd.vg2-.Sp.TCRbko, TCRd+ Vg2- CD44-, Spleen, avg-3	Immgen.org, GSE15907	1.758e-14	8.911e-12	6.802e-14	4.63e-13	20	82	FAM169B,CCL5,TBX21,CST7,ZAP70,IGFBP4,PRF1,PRKCH,IL2RB,CTSW,GATA3,GIMAP7,NKG7,LCK,CD3G,CD247,CD6,CD7,THY1,CD28
Coexpression Atlas	GSM538352_500	B cells, proB.FrA.BM, CD19- IgM- CD43+ CD24intermediate CD45R+ AA4.1+ CD, Bone marrow, avg-2	Immgen.org, GSE15907	2.284e-14	1.158e-11	8.771e-14	5.97e-13	41	388	HMGB2,MCM3,RRM2,VPREB3,PLAC8,S100A9,HIST1H2AI,HIST1H2AK,MKI67,PLK1,IRF8,BIRC5,CST7,H2AFY,IGFBP4,ATP1B1,FIGNL1,CHCHD10,MYL4,PBK,P2RY13,IL18RAP,IL18R1,CDCA2,AURKA,BUB1B,NCAPD2,GNA15,NKG7,KIF11,KIF22,KIF2C,TCF19,LCN2,PRC1,NCAPH,CDCA8,TFRC,EMP1,TOP2A,AURKB
Coexpression Atlas	GSM399382_500	alpha beta T cells, T.8SP24int.Th, 4- 8+ TCRhi 24int, Thymus, avg-3	Immgen.org, GSE15907	3.199e-14	1.622e-11	1.22e-13	8.301e-13	38	339	MCM3,PLD3,RRM2,SNAI3,FAM169B,HIST1H2AI,ICOS,MKI67,SLA2,RNF213,ZAP70,PPM1B,PRKCH,MAML2,ATP1B1,FYN,IL2RB,FIGNL1,CTSW,SP100,NAB2,GATA3,GIMAP7,NCAPD2,NKG7,KIF11,LCK,TFRC,CD3G,CD247,CD6,CD7,THY1,SYTL3,CD28,RAVER2,PHF11,TOP2A
Coexpression Atlas	GSM403986_500	CD positive, CD4 Test NA, 4+8-B220-, Spleen, avg-1	Immgen.org, GSE15907	3.392e-14	1.72e-11	1.283e-13	8.735e-13	39	357	ETS1,AXIN2,PIK3IP1,FAM169B,SLC9A3R1,ICOS,UGCG,ARHGAP29,AGFG1,HSD11B1,ZAP70,PPP3CC,IGFBP4,PRF1,PRKCH,MAML2,ATP1B1,FYN,IL2RB,CTSW,S1PR4,TNFRSF25,GATA3,GIMAP7,IL1RL2,IL18R1,SESN1,STK39,FRMD8,LCK,ARL4C,CD3G,CD247,CD6,THY1,ABCB9,CD28,PHF11,SDF4
Coexpression Atlas	GSM538418_500	B cells, proB.FrBC.BM, CD19+ IgM- CD45R+ CD43+ HSA+, Bone marrow, avg-1	Immgen.org, GSE15907	4.175e-14	2.116e-11	1.568e-13	1.067e-12	40	377	PIK3AP1,HMGB2,RRM2,VPREB3,ABCB4,S100A9,HIST1H2AI,HIST1H2AK,NDC80,MKI67,PLK1,CHST3,SEMA4B,RRM2B,BIRC5,IGFBP4,ASF1B,PCP4L1,TMEM108,SLAMF7,ATP1B1,FIGNL1,CHCHD10,MYL4,PBK,CDCA2,AURKA,BUB1B,NCAPD2,KIF11,KIF22,KIF2C,TCF19,LCN2,PRC1,NCAPH,CDCA8,TFRC,TOP2A,AURKB
Coexpression Atlas	GSM605805_100	gamma delta T cells, Tgd.vg5+.IEL, CD8a+ CD8b- TCRd+ Vg5+ CD44lo, Small Intestine, avg-3	Immgen.org, GSE15907	4.887e-14	2.478e-11	1.822e-13	1.24e-12	19	76	CHN2,CCL5,TBX21,CST7,ZAP70,OSBPL3,ASB2,IL2RB,CTSW,GIMAP7,NKG7,KLRD1,LAG3,LCK,RGS1,CD3G,CD7,SYTL3,ERRFI1
Coexpression Atlas	GSM538362_500	alpha beta T cells, T.4Mem.LN, TCRb CD44high CD122lo CD4, Lymph Node, avg-3	Immgen.org, GSE15907	7.388e-14	3.746e-11	2.734e-13	1.861e-12	38	348	ETS1,AXIN2,PIK3IP1,GRAMD1B,FAM169B,SLC9A3R1,ICOS,AGFG1,HSD11B1,CHST2,CST7,IFIT3,ZAP70,PPP3CC,IGFBP4,PRKCH,FYB1,FYN,IL2RB,GATA3,TNFRSF18,GIMAP7,IL18R1,STAT1,NRP1,NCAPD2,STK39,LAG3,FRMD8,LCK,RGS16,CD3G,CD247,CD6,THY1,ABCB9,CD28,SDF4
Coexpression Atlas	GSM399450_500	B cells, proB.FrBC.BM, CD19+ IgM- CD43+ AA4.1+ CD45R+, Bone marrow, avg-2	Immgen.org, GSE15907	7.55e-14	3.828e-11	2.774e-13	1.888e-12	41	402	PIK3AP1,CDKN2C,CENPA,HMGB2,RRM2,VPREB3,ABCB4,S100A9,HIST1H2AI,HIST1H2AK,NDC80,MKI67,PLK1,CHST3,BIRC5,IGFBP4,ASF1B,PCP4L1,TMEM108,ATP1B1,FIGNL1,CHCHD10,MYL4,PBK,CDCA2,AURKA,BUB1B,NCAPD2,KIF11,KIF22,KIF2C,TCF19,LCN2,PRC1,NCAPH,CDCA8,TFRC,EMP1,TOP2A,TPD52,AURKB
Coexpression Atlas	GSM538412_500	alpha beta T cells, T.8Nve.PP, TCR+ CD8+ CD44low CD62Lhigh, Peyer's Patch, avg-1	Immgen.org, GSE15907	1.034e-13	5.244e-11	3.773e-13	2.568e-12	36	317	EPSTI1,SNAI3,AXIN2,PIK3IP1,FAM169B,ICOS,AGFG1,SLA2,CST7,ZAP70,PPP3CC,IGFBP4,PRF1,GAB3,PRKCH,MAML2,FYB1,IL2RB,CTSW,SP100,KREMEN2,GIMAP7,IL18R1,STX1A,NKG7,KLRD1,MED12,LCK,ARL4C,CD3G,CD247,CD6,CD7,THY1,CD28,RAVER2
Coexpression Atlas	GSM538365_100	alpha beta T cells, T.4Mem.Sp, 4+ 8- 25- 44hi 122lo, Spleen, avg-3	Immgen.org, GSE15907	1.104e-13	5.598e-11	3.998e-13	2.722e-12	17	60	FAM169B,ICOS,CCL5,TBX21,ZAP70,IL2RB,GATA3,GIMAP7,NRP1,NKG7,LCK,CD3G,CD6,THY1,CD28,SDF4,KLRG1
Coexpression Atlas	GSM538338_100	alpha beta T cells, NKT.44-NK1.1-.Th, aGC CD1d tet CD3e, Thymus, avg-2	Immgen.org, GSE15907	1.191e-13	6.036e-11	4.281e-13	2.914e-12	20	90	RRM2,CHN2,ICOS,MKI67,CST7,ZAP70,IGFBP4,IL2RB,CTSW,GATA3,IL18R1,KIF11,FAM129A,LCK,CD3G,CD247,CD6,THY1,CD28,TOP2A
Coexpression Atlas	GSM538374_500	alpha beta T cells, T.4Nve.LN, 4+ 8- 25- 62Lhi 44lo, Lymph Node, avg-3	Immgen.org, GSE15907	1.221e-13	6.189e-11	4.359e-13	2.967e-12	37	336	ETS1,AXIN2,PIK3IP1,FAM169B,ICOS,ARHGAP29,SLA2,HSD11B1,IFIT3,ZAP70,PPP3CC,IGFBP4,PRF1,PRKCH,MAML2,ATP1B1,FYN,CTSW,S1PR4,TNFRSF25,SP100,GATA3,GIMAP7,IL1RL2,IL18R1,STAT1,STK39,FRMD8,LCK,ARL4C,CD3G,CD247,CD6,THY1,CD28,RAVER2,PHF11
Coexpression Atlas	GSM538415_500	alpha beta T cells, T.8Nve.Sp, 4- 8+ 25- 62Lhi 44lo, Spleen, avg-3	Immgen.org, GSE15907	1.27e-13	6.441e-11	4.504e-13	3.066e-12	38	354	EPSTI1,PLD3,F2R,SNAI3,AXIN2,PIK3IP1,FAM169B,ICOS,SLA2,HSD11B1,CST7,ZAP70,PPP3CC,IGFBP4,PRF1,DNAJC15,PRKCH,MAML2,ATP1B1,FYN,IL2RB,CTSW,S1PR4,GATA3,GIMAP7,NKG7,KLRD1,FRMD8,LCK,ARL4C,CD3G,CD247,CD6,CD7,THY1,SYTL3,CD28,RAVER2
Coexpression Atlas	GSM538382_500	alpha beta T cells, T.4Nve.Sp, 4+ 8- 25- 62Lhi 44lo, Spleen, avg-4	Immgen.org, GSE15907	1.608e-13	8.153e-11	5.662e-13	3.854e-12	37	339	AXIN2,PIK3IP1,FAM169B,ICOS,UGCG,ARHGAP29,SLA2,HSD11B1,CNGA1,ZAP70,IGFBP4,PRF1,PRKCH,MAML2,ATP1B1,FYN,IL2RB,CTSW,S1PR4,TNFRSF25,GATA3,TNFRSF18,GIMAP7,IL1RL2,IL18R1,STK39,FRMD8,LCK,ARL4C,CD3G,CD247,CD6,THY1,CD28,RAVER2,PHF11,SDF4
Coexpression Atlas	GSM605828_500	Myeloid Cells, DC.8+.Th, CD11b-FITC CD4-PE MHCII-APC CD11c-eFluor780 CD8-eF, Thymus, avg-3	Immgen.org, GSE15907	1.714e-13	8.692e-11	5.994e-13	4.08e-12	41	412	RASGRP4,PDE1B,TRPM2,TMEM176A,RRM2,CXCL9,MKI67,AIF1,CCR5,PLK1,TNS3,IRF8,ID2,KLRK1,RND3,ARSB,ASNS,TTC39A,ASB2,SLAMF7,FIGNL1,PRNP,CYB5R1,ADAP2,SLAMF8,IL13RA1,MTHFD2,CYP27A1,PBK,PSMB9,BUB1B,GNA15,KIF11,KIF2C,PRC1,RGS1,HAVCR2,ZDHHC23,P2RY6,CD36,TOP2A
Coexpression Atlas	GSM538335_100	alpha beta T cells, NKT.44+NK1.1-.Th, aGC CD1d tet CD3 CD44, Thymus, avg-3	Immgen.org, GSE15907	2.18e-13	1.105e-10	7.571e-13	5.154e-12	19	82	CHN2,F2R,ICOS,PLK1,TBX21,ZAP70,IL2RB,CTSW,GATA3,IL18RAP,IL18R1,NKG7,KIF11,LCK,CD3G,CD6,THY1,CD28,TOP2A
Coexpression Atlas	GSM538358_500	B cells, proB.FrBC.FL, CD19+ IgM- CD43+ CD24+ AA4.1+ CD45R+, Fetal Liver, avg-3	Immgen.org, GSE15907	2.914e-13	1.478e-10	1.005e-12	6.842e-12	40	400	CENPA,HMGB2,MCM3,RRM2,VPREB3,HIST1H2AI,HIST1H2AK,NDC80,MKI67,PLK1,CHST3,BIRC5,IGF2BP3,IGFBP4,ASF1B,ASNS,PCP4L1,TMEM108,ATP1B1,FIGNL1,CHCHD10,MYL4,PBK,CDCA2,AURKA,BUB1B,NCAPD2,KIF11,KIF22,KIF2C,TCF19,PRC1,NCAPH,CDCA8,TFRC,CD36,EMP1,RPA3,TOP2A,AURKB
Coexpression Atlas	GSM791141_500	alpha beta T cells, preT.DN2B.Th, Lin-/lo CD25hi CD44+ cKitint, Thymus, avg-2	Immgen.org, GSE15907	3.241e-13	1.643e-10	1.11e-12	7.556e-12	41	420	MCM3,RRM2,PLAC8,PIK3IP1,FAM169B,HIST1H2AI,HIST1H2AK,MKI67,SLA2,PLK1,BIRC5,CST7,IGFBP4,ASF1B,KCNK5,FIGNL1,PBK,GATA3,CDCA2,AURKA,BUB1B,NCAPD2,NKG7,KIF11,KIF22,KIF2C,ESM1,LCK,PRC1,NCAPH,CDCA8,LGALS1,TFRC,CD3G,CD247,THY1,SYTL3,CD28,EMP1,TOP2A,AURKB
Coexpression Atlas	GSM399452_500	B cells, preB.FrC.BM, CD19+ IgM- CD45R+ CD43+ HSA+, Bone marrow, avg-3	Immgen.org, GSE15907	5.984e-13	3.034e-10	2.036e-12	1.386e-11	40	409	CDKN2C,CENPA,HMGB2,MCM3,RRM2,VPREB3,S100A9,HIST1H2AI,HIST1H2AK,NDC80,MKI67,PLK1,PIF1,CHST3,BIRC5,ASF1B,CSRP2,TMEM108,SLAMF7,ATP1B1,FIGNL1,CHCHD10,MYL4,PBK,CDCA2,AURKA,BUB1B,NCAPD2,KIF11,KIF22,KIF2C,TCF19,TROAP,LCN2,PRC1,NCAPH,CDCA8,TFRC,TOP2A,AURKB
Coexpression Atlas	GSM476658_100	gamma delta T cells, Tgd.vg2-24ahi.Th, TCRd+ Vg2- CD24+, Thymus, avg-2	Immgen.org, GSE15907	6.854e-13	3.475e-10	2.317e-12	1.577e-11	19	87	FAM169B,MKI67,PLK1,ZAP70,IGFBP4,IL2RB,CTSW,GATA3,NCAPD2,NKG7,KIF11,KIF2C,LCK,CD3G,CD247,CD6,THY1,CD28,TOP2A
Coexpression Atlas	GSM404000_500	CD positive, CD4 Test JS, 4+8-B220-, Spleen, avg-3	Immgen.org, GSE15907	9.318e-13	4.724e-10	3.129e-12	2.13e-11	37	359	ETS1,AXIN2,PIK3IP1,FAM169B,ICOS,UGCG,ARHGAP29,SLA2,HSD11B1,SEMA4B,ZAP70,PPP3CC,IGFBP4,PRF1,PRKCH,MAML2,ATP1B1,FYB1,FYN,IL2RB,CTSW,S1PR4,TNFRSF25,GATA3,GIMAP7,IL1RL2,IL18R1,STK39,FRMD8,LCK,ARL4C,CD3G,CD247,CD6,THY1,CD28,RAVER2
Coexpression Atlas	GSM399403_500	alpha beta T cells, T.ISP.Th, 4- 8+ TCR-/lo 24hi, Thymus, avg-3	Immgen.org, GSE15907	1.114e-12	5.648e-10	3.716e-12	2.529e-11	40	417	CDKN2C,HMGB2,MCM3,RCC1,RRM2,TUBB2A,FAM169B,HIST1H2AI,HIST1H2AK,NDC80,MKI67,PLK1,BIRC5,ZAP70,ASF1B,FIGNL1,PBK,GATA3,NDUFB6,NRP1,CDCA2,AURKA,BUB1B,NCAPD2,KIF11,KIF22,KIF2C,TCF19,LCK,PRC1,NCAPH,CDCA8,TFRC,CD3G,CD6,THY1,CD28,RPA3,TOP2A,AURKB
Coexpression Atlas	GSM605784_100	gamma delta T cells, Tgd.vg1+vd6-.Th.TCRbko, TCRd+ Vg1.1+, Thymus, avg-3	Immgen.org, GSE15907	1.277e-12	6.476e-10	4.233e-12	2.881e-11	18	79	RRM2,FAM169B,HIST1H2AK,CCL5,PLK1,ZAP70,IGFBP4,IL2RB,CTSW,GATA3,NCAPD2,NKG7,LCK,CD3G,CD247,CD6,CD7,THY1
Coexpression Atlas	GSM854317_500	Myeloid Cells, MF.BM, B220neg CD3neg Ly-6C/Glo CD115int F4/80+, Bone marrow, avg-3	Immgen.org, GSE15907	1.397e-12	7.084e-10	4.581e-12	3.118e-11	39	401	TMEM176A,MCM3,RRM2,PLAC8,ABCB4,S100A9,HIST1H2AI,HIST1H2AK,MGST3,CCL5,ALAD,PLK1,BIRC5,CST7,CRIP2,IGFBP4,SLC14A1,ASF1B,ASNS,IL2RB,FIGNL1,CX3CR1,PBK,CREG1,NDUFB6,BLVRB,AURKA,BUB1B,NCAPD2,NKG7,KIF22,KIF2C,LCN2,CDCA8,GSTM1,P2RX1,TIE1,CD36,AURKB
Coexpression Atlas	GSM538252_500	Myeloid Cells, DC.8+.MLN, CD11b-FITC CD4-PE CD11c-Alexa750 CD8a-PacificBlue, Lymph Node, avg-3	Immgen.org, GSE15907	1.4e-12	7.1e-10	4.581e-12	3.118e-11	40	420	RASGRP4,PDE1B,EPSTI1,TRPM2,TMEM176A,EVI2B,ICOS,CXCL9,MKI67,AIF1,CCL5,CCR5,TNS3,ICAM1,IRF8,ID2,KLRK1,RND3,ARSB,OSBPL3,TTC39A,ASB2,SLAMF7,CYB5R1,ADAP2,SLAMF8,IL13RA1,CXCL10,CYP27A1,CREG1,TRAFD1,GNA15,FAM129A,RGS1,HAVCR2,ZDHHC23,EGR1,P2RY6,CD36,ASPRV1
Coexpression Atlas	GSM605766_500	alpha beta T cells, T.4FP3-.Sp, 4+ 8- GFP- 44lo, Spleen, avg-3	Immgen.org, GSE15907	1.416e-12	7.181e-10	4.603e-12	3.133e-11	37	364	ETS1,SSBP2,AXIN2,PIK3IP1,FAM169B,SLC9A3R1,ICOS,UGCG,ARHGAP29,SLA2,HSD11B1,SEMA4B,ZAP70,PPP3CC,IGFBP4,PRF1,PRKCH,MAML2,ATP1B1,FYB1,FYN,S1PR4,TNFRSF25,GATA3,GIMAP7,IL1RL2,IL18R1,STK39,FRMD8,LCK,ARL4C,CD3G,CD247,CD6,THY1,CD28,RAVER2
Coexpression Atlas	GSM605909_100	CD positive, T.8Nve.Sp.OT1, CD8+ CD45.1+, Spleen, avg-3	Immgen.org, GSE15907	1.768e-12	8.963e-10	5.709e-12	3.886e-11	17	70	FAM169B,CST7,ZAP70,IGFBP4,IL2RB,CTSW,GIMAP7,IL18R1,NKG7,KLRD1,LCK,CD3G,CD247,CD6,CD7,THY1,CD28
Coexpression Atlas	GSM538234_500	Myeloid Cells, DC.103+11b-.Lv, CD45+ CD11c+ MHC-II+ CD11b low CD103+, Liver, avg-2	Immgen.org, GSE15907	2.588e-12	1.312e-09	8.305e-12	5.653e-11	39	409	RASGRP4,PDE1B,TRPM2,EVI2B,TUBB2A,CXCL9,MKI67,AIF1,CCR5,TNS3,IRF8,ID2,KLRK1,RND3,ARSB,CLEC4G,TTC39A,ASB2,SLAMF7,ADAP2,SLAMF8,IL13RA1,PLK2,CXCL10,CYP27A1,BGN,NRP1,GLRX,GNA15,KIF11,FAM129A,SASH1,RGS1,HAVCR2,ZDHHC23,P2RY6,CD36,CDH5,TOP2A
Coexpression Atlas	GSM605753_500	alpha beta T cells, T.4.LN.BDC, 4+ 8- BDC+, Lymph Node, avg-3	Immgen.org, GSE15907	2.823e-12	1.431e-09	9.001e-12	6.126e-11	36	354	ETS1,AXIN2,PIK3IP1,FAM169B,ICOS,UGCG,SLA2,HSD11B1,RNF213,ZAP70,PPP3CC,IGFBP4,ASF1B,PRF1,PRKCH,MAML2,ATP1B1,FYN,S1PR4,TNFRSF25,SP100,GATA3,GIMAP7,IL1RL2,IL18R1,STK39,FRMD8,LCK,ARL4C,CD3G,CD247,CD6,THY1,CD28,RAVER2,PHF11
Coexpression Atlas	GSM605837_500	Myeloid Cells, DC.8-4-11b-.Sp, CD45-APC CD11b-FITC CD11c-eFluor780 CD4-PE CD8a-eF, Spleen, avg-2	Immgen.org, GSE15907	3.463e-12	1.756e-09	1.097e-11	7.469e-11	37	375	RASGRP4,TRPM2,TMEM176A,EVI2B,CHN2,PLAC8,S100A6,CXCL9,MKI67,AIF1,CCL5,TNS3,ANAPC13,COX6A1,IRF8,ID2,KLRK1,RND3,ATP5MG,ARSB,ASB2,SLAMF7,CX3CR1,ADAP2,SLAMF8,IL13RA1,CYP27A1,KLRD1,SASH1,FFAR2,LAG3,RGS1,HAVCR2,CD7,P2RY6,CD36,TPD52
Coexpression Atlas	GSM476675_100	gamma delta T cells, Tgd.Th, TCRd+ CD3e+, Thymus, avg-3	Immgen.org, GSE15907	3.914e-12	1.984e-09	1.232e-11	8.389e-11	18	84	FAM169B,PLK1,ZAP70,IGFBP4,IL2RB,CTSW,GATA3,NCAPD2,NKG7,KIF11,KIF2C,LCK,CD3G,CD247,CD6,THY1,CD28,TOP2A
Coexpression Atlas	GSM791134_500	alpha beta T cells, preT.DN2-3.Th, Lin-/lo CD25hi CD44Int, Thymus, avg-2	Immgen.org, GSE15907	4.065e-12	2.061e-09	1.272e-11	8.659e-11	39	415	COX6B2,HMGB2,MCM3,RRM2,FAM169B,HIST1H2AI,HIST1H2AK,SLA2,PLK1,BIRC5,CST7,CRIP2,IGFBP4,ASF1B,KCNK5,PBK,GATA3,CDCA2,AURKA,BUB1B,NCAPD2,NKG7,KIF11,KIF22,KIF2C,TCF19,ESM1,LCK,PRC1,NCAPH,CDCA8,TFRC,CD3G,CD247,THY1,SYTL3,EMP1,TOP2A,AURKB
Coexpression Atlas	GSM538345_500	B cells, proB.CLP.BM, CD19- IgM- CD43+ CD24intermediate CD45R- AA4.1+ CD, Bone marrow, avg-2	Immgen.org, GSE15907	5.157e-12	2.615e-09	1.604e-11	1.092e-10	38	399	TMEM176A,MCM3,SSBP2,RRM2,PLAC8,S100A9,HIST1H2AI,HIST1H2AK,MKI67,PLK1,IRF8,BIRC5,CST7,H2AFY,IGFBP4,SLC14A1,FIGNL1,PBK,P2RY13,GIMAP7,IL18RAP,IL18R1,CDCA2,BUB1B,NCAPD2,GNA15,NKG7,KIF11,KIF22,KIF2C,LCN2,PRC1,NCAPH,CDCA8,TFRC,EMP1,TOP2A,AURKB
Coexpression Atlas	GSM538357_500	B cells, proB.FrA.FL, CD19- IgM- CD43+ CD24intermediate CD45R+ AA4.1+ CD, Fetal Liver, avg-1	Immgen.org, GSE15907	6.806e-12	3.45e-09	2.104e-11	1.432e-10	39	422	CENPA,HMGB2,MCM3,RRM2,VPREB3,PANK1,PLAC8,HIST1H2AI,HIST1H2AK,NDC80,MKI67,PLK1,BIRC5,H2AFY,IGF2BP3,IGFBP4,ASF1B,ASNS,TMEM108,FIGNL1,SLC16A10,MYL4,PBK,P2RY13,IL18RAP,CDCA2,AURKA,BUB1B,NCAPD2,KIF11,KIF22,KIF2C,PRC1,NCAPH,CDCA8,TFRC,EMP1,TOP2A,AURKB
Coexpression Atlas	GSM605770_100	alpha beta T cells, T.8.Sp.B16, 4- 8+ TCR+ 45+, B16 Melanoma Spleen, avg-3	Immgen.org, GSE15907	8.223e-12	4.169e-09	2.527e-11	1.72e-10	16	66	FAM169B,CST7,ZAP70,IGFBP4,PRF1,IL2RB,CTSW,GIMAP7,NKG7,KLRD1,LCK,CD3G,CD247,CD6,THY1,CD28
Coexpression Atlas	GSM605758_500	alpha beta T cells, T.4.PLN.BDC, 4+ 8- BDC+, Lymph Node, avg-3	Immgen.org, GSE15907	1.32e-11	6.694e-09	4.033e-11	2.745e-10	34	336	SSBP2,AXIN2,PIK3IP1,FAM169B,ICOS,ZER1,SLA2,HSD11B1,ZAP70,PPP3CC,IGFBP4,ASF1B,PRKCH,MAML2,ATP1B1,FYN,IL2RB,S1PR4,TNFRSF25,GATA3,TNFRSF18,GIMAP7,STK39,FRMD8,LCK,FMNL3,CD3G,CD247,CD6,THY1,ABCB9,CD28,RAVER2,TMSB10
Coexpression Atlas	GSM476684_100	gamma delta T cells, Tgd.vg2-.Sp, TCRd+ Vg2- CD44-, Spleen, avg-3	Immgen.org, GSE15907	1.446e-11	7.33e-09	4.389e-11	2.988e-10	17	79	FAM169B,CCL5,ZAP70,IGFBP4,PRKCH,IL2RB,CTSW,GATA3,NKG7,LCK,CD160,CD3G,CD247,CD6,CD7,THY1,CD28
Coexpression Atlas	GSM605831_500	Myeloid Cells, DC.8-.Th, CD11b-FITC CD4-PE MHCII-APC CD11c-eFluor780 CD8-eF, Thymus, avg-3	Immgen.org, GSE15907	1.455e-11	7.375e-09	4.39e-11	2.988e-10	38	413	RASGRP4,TMEM176A,CXCL9,MKI67,AIF1,CCL5,CCR5,PLK1,TNS3,IRF8,ID2,KLRK1,RND3,ARSB,ASNS,TTC39A,ASB2,SLAMF7,FIGNL1,PRNP,CYB5R1,ADAP2,SLAMF8,IL13RA1,PLK2,MTHFD2,CYP27A1,PSMB9,BUB1B,GNA15,KIF11,KIF2C,PRC1,RGS1,HAVCR2,P2RY6,CD36,TOP2A
Coexpression Atlas	GSM791154_500	alpha beta T cells, T.DN4.Th, Lin-/lo CD25- CD44- CD28+, Thymus, avg-3	Immgen.org, GSE15907	1.627e-11	8.249e-09	4.881e-11	3.322e-10	36	376	HMGB2,MCM3,RRM2,FAM169B,HIST1H2AI,HIST1H2AK,MKI67,PLK1,BIRC5,ZAP70,ASF1B,IL2RB,FIGNL1,PBK,GATA3,NRP1,CDCA2,AURKA,BUB1B,NCAPD2,KIF11,KIF22,KIF2C,TCF19,LCK,PRC1,NCAPH,CDCA8,TFRC,CD3G,CD247,CD6,THY1,CD28,TOP2A,AURKB
Coexpression Atlas	GSM605827_500	Myeloid Cells, DC.8+.Sp, CD11b CD45 CD4 CD11c CD8a, Spleen, avg-1	Immgen.org, GSE15907	1.866e-11	9.461e-09	5.565e-11	3.788e-10	37	397	RASGRP4,PDE1B,TRPM2,EVI2B,CHN2,TUBB2A,PLAC8,CXCL9,AIF1,CCL5,TNS3,FLT1,GPR65,IRF8,ID2,ENPP4,KLRK1,RND3,ARSB,TTC39A,ASB2,SLAMF7,ADAP2,SLAMF8,IL13RA1,CXCL10,CYP27A1,CREG1,GLRX,KLRD1,FAM129A,RGS1,HAVCR2,ZDHHC23,P2RY6,CD36,TPD52
Coexpression Atlas	GSM476672_100	gamma delta T cells, Tgd.Sp, TCRd+ CD3e+, Spleen, avg-3	Immgen.org, GSE15907	2.215e-11	1.123e-08	6.568e-11	4.47e-10	17	81	CCL5,TBX21,ZAP70,IL2RB,CTSW,ABCC3,GATA3,P2RY13,ITGAD,NKG7,KLRD1,LCK,CD160,CD3G,CD247,CD7,THY1
Coexpression Atlas	GSM538355_500	B cells, proB.FrA.FL, CD19- IgM- CD43+ CD24intermediate AA4.1+ CD45R+ CD, Fetal Liver, avg-2	Immgen.org, GSE15907	2.761e-11	1.4e-08	8.139e-11	5.54e-10	38	422	CENPA,HMGB2,MCM3,RRM2,VPREB3,PLAC8,S100A9,HIST1H2AI,HIST1H2AK,NDC80,MKI67,PLK1,BIRC5,H2AFY,IGF2BP3,IGFBP4,ASNS,TMEM108,FIGNL1,SLC16A10,MYL4,PBK,P2RY13,IL18RAP,CDCA2,AURKA,BUB1B,NCAPD2,KIF11,KIF22,KIF2C,PRC1,NCAPH,CDCA8,TFRC,EMP1,TOP2A,AURKB
Coexpression Atlas	GSM538380_500	alpha beta T cells, T.4Nve.PP, TCR+ CD4+ CD44low CD62Lhigh, Peyer's Patch, avg-2	Immgen.org, GSE15907	2.852e-11	1.446e-08	8.358e-11	5.689e-10	33	327	ETS1,AXIN2,PIK3IP1,FAM169B,ICOS,UGCG,ARHGAP29,AGFG1,SLA2,HSD11B1,CNGA1,ZAP70,PPP3CC,IGFBP4,PRKCH,MAML2,ATP1B1,FYB1,FYN,CTSW,SP100,GATA3,GIMAP7,IL18R1,STK39,LCK,ARL4C,CD3G,CD247,CD6,THY1,CD28,RAVER2
Coexpression Atlas	GSM854315_500	Myeloid Cells, MF.169+11chi.SLN, CD11b+ CD169+ CD11chigh, Lymph Node, avg-2	Immgen.org, GSE15907	3.2e-11	1.622e-08	9.324e-11	6.346e-10	36	385	RASGRP4,TMEM176A,RRM2,S100A6,CXCL9,AIF1,CCL5,CCR5,TNS3,IRF8,ID2,KLRK1,RND3,ARSB,ASB2,SLAMF7,CX3CR1,ADAP2,SLAMF8,IL13RA1,PLK2,CXCL10,CYP27A1,P2RY13,IL18RAP,GLRX,KLRD1,KIF11,FFAR2,RGS1,HAVCR2,CD7,P2RY6,CD36,TOP2A,TPD52
Coexpression Atlas	GSM605787_100	gamma delta T cells, Tgd.vg2+.Sp, TCRd+ Vg2+ CD44-, Spleen, avg-3	Immgen.org, GSE15907	3.429e-11	1.738e-08	9.933e-11	6.761e-10	16	72	FAM169B,CCL5,CST7,ZAP70,IL2RB,CTSW,GATA3,GIMAP7,NKG7,LCK,CD3G,CD247,CD6,CD7,THY1,CD28
Coexpression Atlas	GSM399365_100	alpha beta T cells, T.4FP3+25+.Sp, 4+ 8- GFP+ 25+, Spleen, avg-3	Immgen.org, GSE15907	4.287e-11	2.174e-08	1.235e-10	8.406e-10	16	73	FAM169B,ICOS,ZAP70,IL2RB,GATA3,TNFRSF18,GIMAP7,NRP1,LCK,CD3G,CD247,CD6,THY1,CD28,SDF4,KLRG1
Coexpression Atlas	GSM854329_500	Myeloid Cells, Mo.6C+II-.BM, B220neg CD3neg CD115+ Ly-6C+, Bone marrow, avg-3	Immgen.org, GSE15907	4.963e-11	2.516e-08	1.421e-10	9.676e-10	36	391	RASGRP4,RRM2,PLAC8,S100A6,S100A9,HIST1H2AI,HIST1H2AK,PLK1,IRF8,BIRC5,CST7,RND3,IGFBP4,ASF1B,MYO1F,CTSB,CX3CR1,SLAMF8,IL13RA1,CYP27A1,NCF4,CREG1,AURKA,BUB1B,NKG7,KIF22,KIF2C,LST1,DSTN,LCN2,CDCA8,LGALS1,GSTM1,P2RY6,TPD52,AURKB
Coexpression Atlas	GSM538204_500	B cells, B.FrE.FL, AA4.1+ IgM+ CD19+ CD43- CD24+, Fetal Liver, avg-3	Immgen.org, GSE15907	5.089e-11	2.58e-08	1.449e-10	9.865e-10	35	372	PIK3AP1,RRM2,VPREB3,PLAC8,CEMIP2,ABCB4,FAM169B,S100A9,HIST1H2AI,HIST1H2AK,MKI67,PLK1,VAV2,CHST3,SEMA4B,IRF8,HVCN1,IGF2BP3,TMEM108,ATP1B1,FIGNL1,CHCHD10,MYL4,CDCA2,BUB1B,NCAPD2,KIF11,KIF22,KIF2C,LCN2,PRC1,NCAPH,TFRC,CD36,TOP2A
Coexpression Atlas	GSM791149_500	alpha beta T cells, preT.DN3B.Th, Lin-/lo CD25hi CD44- CD28+, Thymus, avg-3	Immgen.org, GSE15907	5.866e-11	2.974e-08	1.662e-10	1.131e-09	37	413	HMGB2,MCM3,RRM2,FAM169B,HIST1H2AI,HIST1H2AK,MKI67,PLK1,BIRC5,ZAP70,ASF1B,KCNK5,FIGNL1,PBK,GATA3,NDUFB6,CDCA2,AURKA,BUB1B,NCAPD2,KIF11,KIF22,KIF2C,TCF19,LCK,PRC1,NCAPH,CDCA8,TFRC,CD3G,CD247,CD6,THY1,SYTL3,CD28,TOP2A,AURKB
Coexpression Atlas	GSM399394_500	alpha beta T cells, T.DP69+.Th, 4+ 8+ TCRlo/int 69+, Thymus, avg-3	Immgen.org, GSE15907	9.555e-11	4.845e-08	2.691e-10	1.832e-09	31	305	RAB19,RASGRP4,ETS1,PLD3,AXIN2,GRAMD1B,FAM169B,ICOS,SLA2,ZAP70,IGF2BP3,PRKCH,MAML2,ATP1B1,FYN,IL2RB,CTSW,NAB2,GATA3,GFI1,DUSP2,LCK,FMNL3,CD3G,CD247,CD6,THY1,EGR1,CD28,RAVER2,TMSB10
Coexpression Atlas	GSM538255_500	Myeloid Cells, DC.8+.SLN, CD11b-FITC CD4-PE CD11c-Alexa750 CD8a-PacificBlue, Lymph Node, avg-3	Immgen.org, GSE15907	1.33e-10	6.745e-08	3.727e-10	2.537e-09	37	425	RASGRP4,PDE1B,EPSTI1,TRPM2,TMEM176A,EVI2B,CXCL9,MKI67,AIF1,CCL5,CCR5,TNS3,ICAM1,IRF8,ID2,KLRK1,RND3,ARSB,OSBPL3,TTC39A,ASB2,SLAMF7,CYB5R1,ADAP2,SLAMF8,IL13RA1,CXCL10,CYP27A1,TRAFD1,GNA15,FAM129A,RGS1,HAVCR2,ZDHHC23,P2RY6,CD36,ASPRV1
Coexpression Atlas	GSM538258_500	Myeloid Cells, DC.8+.Sp, CD11b CD4 CD45 CD11c CD8a, Spleen, avg-2	Immgen.org, GSE15907	1.529e-10	7.753e-08	4.26e-10	2.899e-09	36	407	RASGRP4,PDE1B,EPSTI1,TRPM2,TMEM176A,EVI2B,PLAC8,CXCL9,AIF1,CCL5,TNS3,FLT1,IRF8,ID2,KLRK1,RND3,ARSB,TTC39A,ASB2,SLAMF7,ADAP2,SLAMF8,IL13RA1,CYP27A1,CREG1,GLRX,KLRD1,FAM129A,LAG3,RGS1,HAVCR2,CD7,ZDHHC23,P2RY6,CD36,ASPRV1
Coexpression Atlas	GSM538260_500	Myeloid Cells, DC.8+.Sp, CD11b CD11c CD45 CD8a CD4, Spleen, avg-2	Immgen.org, GSE15907	2.146e-10	1.088e-07	5.946e-10	4.047e-09	36	412	RASGRP4,PDE1B,EPSTI1,TRPM2,EVI2B,PLAC8,CXCL9,AIF1,CCL5,TNS3,FLT1,GPR65,IRF8,ID2,ENPP4,KLRK1,RND3,ARSB,TTC39A,ASB2,SLAMF7,ADAP2,SLAMF8,IL13RA1,CYP27A1,CREG1,TRAFD1,GLRX,KLRD1,FAM129A,RGS1,HAVCR2,ZDHHC23,P2RY6,CD36,ASPRV1
Coexpression Atlas	GSM404003_500	CD positive, CD4 Test CJ, 4+8-B220-, Spleen, avg-2	Immgen.org, GSE15907	2.475e-10	1.255e-07	6.821e-10	4.643e-09	29	280	AXIN2,PIK3IP1,FAM169B,ICOS,ARHGAP29,HSD11B1,CNGA1,ZAP70,PPP3CC,IGFBP4,PRF1,PRKCH,MAML2,ATP1B1,IL2RB,SP100,GATA3,GIMAP7,IL1RL2,IL18R1,STK39,LCK,CD3G,CD247,CD6,THY1,CD28,RAVER2,PHF11
Coexpression Atlas	GSM538347_500	B cells, proB.CLP.BM, AA4.1+ CD117+ IL7R+ CD45R- CD24- CD19- IgM-, Bone marrow, avg-1	Immgen.org, GSE15907	2.952e-10	1.497e-07	8.091e-10	5.508e-09	32	338	TMEM176A,HMGB2,RRM2,PLAC8,S100A9,MKI67,COX6A1,IRF8,BIRC5,CST7,H2AFY,ATP5MG,IGFBP4,FIGNL1,PBK,P2RY13,IL18RAP,NDUFB6,IL18R1,CDCA2,BUB1B,NKG7,KIF11,KIF2C,LCN2,PRC1,NCAPH,CDCA8,TFRC,EMP1,RPA3,TOP2A
Coexpression Atlas	GSM854290_500	Myeloid Cells, DC.8-4-11b-.SLN, CD45-APC CD11b-FITC CD11c-eFluor780 CD4-PE CD8a-eF, Lymph Node, avg-1	Immgen.org, GSE15907	2.989e-10	1.515e-07	8.147e-10	5.545e-09	34	377	EPSTI1,TMEM176A,TUBB2A,PLAC8,S100A6,CXCL9,AIF1,CCL5,CHST2,ANAPC13,ICAM1,COX6A1,IRF8,ID2,RND3,ATP5MG,TTC39A,SLAMF7,ATP1B1,PRNP,IL13RA1,PLK2,MTHFD2,CYP27A1,PSME2,TUBA1A,KLRD1,FAM129A,NPR2,RGS1,CD7,VWA5A,SDF4,ASPRV1
Coexpression Atlas	GSM791143_500	alpha beta T cells, preT.DN3-4.Th, Lin-/lo CD25int CD44- CD28+, Thymus, avg-3	Immgen.org, GSE15907	3.02e-10	1.531e-07	8.187e-10	5.573e-09	35	397	HMGB2,MCM3,RRM2,FAM169B,HIST1H2AI,HIST1H2AK,MKI67,PLK1,BIRC5,ZAP70,ASF1B,FIGNL1,PBK,GATA3,NDUFB6,NRP1,CDCA2,AURKA,BUB1B,NCAPD2,KIF11,KIF22,KIF2C,TCF19,LCK,PRC1,NCAPH,CDCA8,TFRC,CD3G,CD247,THY1,CD28,TOP2A,AURKB
Coexpression Atlas	GSM777027_500	B cells, B.Pl.AA4+220-.BM, CD138+ AA4.1+ CD43- CD45R-, Bone marrow, avg-3	Immgen.org, GSE15907	3.183e-10	1.614e-07	8.583e-10	5.842e-09	32	339	HMGB2,RRM2,PLAC8,S100A6,S100A9,HIST1H2AI,HIST1H2AK,MKI67,PLK1,IRF8,BIRC5,CST7,IGFBP4,ASF1B,MYL4,PBK,NDUFA1,IL18RAP,CDCA2,AURKA,GLRX,NKG7,KIF11,KIF22,KIF2C,LST1,LCN2,PRC1,CDCA8,GSTM1,TOP2A,AURKB
Coexpression Atlas	GSM399362_500	alpha beta T cells, T.4+8int.Th, 4+ 8int TCRhi, Thymus, avg-3	Immgen.org, GSE15907	3.36e-10	1.704e-07	9.014e-10	6.135e-09	30	302	ETS1,SSBP2,PLD3,AXIN2,FAM169B,SLC9A3R1,ICOS,ARHGAP29,SLA2,ID2,ZAP70,MAML2,ASB2,FYN,IL2RB,CTSW,SLC16A10,NAB2,GATA3,GIMAP7,STK39,LCK,CD3G,CD247,CD6,THY1,EGR1,CD28,RAVER2,SDF4
Coexpression Atlas	GSM791136_500	alpha beta T cells, preT.DN2.Th, Lin-/lo CD25hi CD44+ cKit+, Thymus, avg-3	Immgen.org, GSE15907	3.647e-10	1.849e-07	9.732e-10	6.624e-09	36	420	MCM3,RRM2,PANK1,PLAC8,FAM169B,HIST1H2AI,HIST1H2AK,SLA2,PLK1,TNS3,CST7,H2AFY,IGFBP4,ASF1B,KCNK5,FIGNL1,PBK,GATA3,CDCA2,AURKA,BUB1B,NCAPD2,NKG7,KIF11,KIF2C,ESM1,LCK,PRC1,NCAPH,TFRC,CD3G,THY1,P2RX1,SYTL3,TOP2A,AURKB
Coexpression Atlas	GSM854324_100	Myeloid Cells, MF.Sbcaps.SLN, CD11b+ CD169+ F4/80-, Lymph Node, avg-2	Immgen.org, GSE15907	3.683e-10	1.867e-07	9.776e-10	6.654e-09	14	61	S100A9,CCL5,KLRK1,PRF1,IL2RB,CTSW,IL13RA1,P2RY13,IL18RAP,IL18R1,NKG7,KLRD1,LCN2,CD7
Coexpression Atlas	GSM538231_500	Myeloid Cells, DC.103+11b-.Lu, CD11chi CD11b low CD103+ MHCII+ SiglecF-, Lung, avg-3	Immgen.org, GSE15907	4.729e-10	2.398e-07	1.249e-09	8.5e-09	36	424	RASGRP4,PDE1B,EVI2B,MKI67,AIF1,CCL5,CCR5,TNS3,IRF8,ID2,KLRK1,RND3,ARSB,IGFBP7,MYO1F,TTC39A,ASB2,SLAMF7,ADAP2,SLAMF8,IL13RA1,CYP27A1,BGN,NRP1,GNA15,KLRD1,KIF11,FAM129A,RGS1,HAVCR2,ZDHHC23,EGR1,P2RY6,CD36,ERRFI1,TOP2A
Coexpression Atlas	GSM791154_100	alpha beta T cells, T.DN4.Th, Lin-/lo CD25- CD44- CD28+, Thymus, avg-3	Immgen.org, GSE15907	4.805e-10	2.436e-07	1.262e-09	8.592e-09	16	85	RRM2,FAM169B,PLK1,ZAP70,ASF1B,IL2RB,PBK,GATA3,BUB1B,KIF11,KIF2C,LCK,CD3G,CD6,THY1,CD28
Coexpression Atlas	GSM399391_500	alpha beta T cells, T.DP.Th, 4+ 8+ TCR-/lo 69-, Thymus, avg-3	Immgen.org, GSE15907	5.91e-10	2.996e-07	1.544e-09	1.051e-08	33	367	HMGB2,SSBP2,RRM2,PIK3IP1,FAM169B,HIST1H2AI,HIST1H2AK,MKI67,SLA2,PLK1,ZAP70,ASF1B,GATA3,GFI1,AURKA,BUB1B,NCAPD2,KIF11,KIF22,KIF2C,LCK,PRC1,NCAPH,ATP10A,CD3G,CD247,CD6,THY1,P2RX1,SYTL3,CD28,TOP2A,AURKB
Coexpression Atlas	GSM476655_100	gamma delta T cells, Tgd.vg2+24ahi.Th, TCRd+ Vg2+ CD24+, Thymus, avg-3	Immgen.org, GSE15907	6.896e-10	3.496e-07	1.793e-09	1.22e-08	16	87	FAM169B,MKI67,ZAP70,IGFBP4,IL2RB,GATA3,NCAPD2,NKG7,KIF11,LCK,CD3G,CD247,CD6,THY1,CD28,TOP2A
Coexpression Atlas	GSM854322_500	Myeloid Cells, MF.Medl.SLN, CD11b+ CD169+ F4/80+, Lymph Node, avg-2	Immgen.org, GSE15907	7.794e-10	3.952e-07	2.016e-09	1.372e-08	34	391	PIK3AP1,RASGRP4,TMEM176A,PLAC8,S100A6,AIF1,CCL5,CCR5,IFIT3,KLRK1,RND3,MYO1F,CTSB,IL2RB,CX3CR1,ADAP2,SLAMF8,IL13RA1,CXCL10,CYP27A1,P2RY13,GLRX,LST1,DSTN,DUSP6,CASP4,NR1H3,LCN2,GSTM1,HAVCR2,P2RY6,VWA5A,TNFRSF1B,TPD52
Coexpression Atlas	GSM605839_500	Myeloid Cells, DC.8-4-11b-.Sp, CD11b-FITC CD4-PE CD11c-eFluor780 CD8a-eFluor450 C, Spleen, avg-1	Immgen.org, GSE15907	8.16e-10	4.137e-07	2.1e-09	1.429e-08	35	412	RASGRP4,TRPM2,TMEM176A,EVI2B,MDH2,CHN2,S100A6,CXCL9,AIF1,CCL5,TNS3,IRF8,KLRK1,RND3,ARSB,SLC14A1,MYO1F,ASB2,SLAMF7,CX3CR1,ADAP2,SLAMF8,IL13RA1,CYP27A1,KLRD1,KIF11,SASH1,FFAR2,LAG3,RGS1,TFRC,HAVCR2,CD7,P2RY6,CD36
Coexpression Atlas	GSM777030_500	B cells, B.Pl.AA4-.BM, CD138+ AA4.1- CD43+, Bone marrow, avg-2	Immgen.org, GSE15907	9.511e-10	4.822e-07	2.435e-09	1.658e-08	34	394	RRM2,PLAC8,S100A9,HIST1H2AI,HIST1H2AK,ANKRD22,MKI67,HSD11B1,PLK1,BIRC5,CST7,IGFBP4,ASF1B,ASNS,FIGNL1,PBK,NCF4,IL18RAP,CDCA2,GLRX,BUB1B,NKG7,KIF11,KIF22,KIF2C,GP1BB,DSTN,LCN2,PRC1,CDCA8,GSTM1,P2RX1,TOP2A,AURKB
Coexpression Atlas	GSM538265_500	Myeloid Cells, DC.8-4-11b+.Sp, CD11b CD4 CD45 CD11c CD8a, Spleen, avg-1	Immgen.org, GSE15907	1.016e-09	5.151e-07	2.588e-09	1.762e-08	34	395	RASGRP4,TRPM2,TMEM176A,EVI2B,MDH2,CHN2,S100A6,NOD1,MKI67,CCL5,TNS3,MINK1,TBX21,ID2,KLRK1,RND3,MYO1F,ASB2,SLAMF7,CX3CR1,ADAP2,SLAMF8,IL13RA1,CYP27A1,KLRD1,KIF11,SASH1,FFAR2,RGS1,TFRC,HAVCR2,CD7,P2RY6,TOP2A
Coexpression Atlas	GSM777024_500	B cells, B.Pl.AA4+220+.BM, CD138+ AA4.1+ CD43- CD45R+, Bone marrow, avg-3	Immgen.org, GSE15907	1.136e-09	5.759e-07	2.879e-09	1.96e-08	31	337	RRM2,VPREB3,PLAC8,S100A6,S100A9,HIST1H2AI,HIST1H2AK,MKI67,PLK1,IRF8,CST7,H2AFY,RND3,IGFBP4,ASF1B,ATP1B1,MYL4,P2RY13,IL18RAP,IL18R1,CDCA2,GLRX,NKG7,KIF11,LCN2,PRC1,TFRC,GSTM1,CD7,TOP2A,AURKB
Coexpression Atlas	GSM538348_500	B cells, proB.CLP.FL, CD19- IgM- CD43+ CD24intermediate AA4.1+ CD45R- CD, Fetal Liver, avg-2	Immgen.org, GSE15907	1.275e-09	6.464e-07	3.216e-09	2.189e-08	35	419	HMGB2,MCM3,RRM2,PLAC8,S100A9,NDC80,MKI67,PLK1,BIRC5,CST7,H2AFY,IGF2BP3,IGFBP4,ASNS,TMEM108,FIGNL1,SLC16A10,MYL4,PBK,P2RY13,IL18RAP,CDCA2,AURKA,BUB1B,NCAPD2,KIF11,KIF22,KIF2C,LCN2,PRC1,NCAPH,CDCA8,TFRC,TOP2A,AURKB
Coexpression Atlas	GSM791105_500	Stem Cells, SC.MDP.BM, Sca1- Flt3+ MCSFR+ cKithi, Bone marrow, avg-3	Immgen.org, GSE15907	1.601e-09	8.115e-07	4.017e-09	2.734e-08	34	402	MCM3,RRM2,PLAC8,HIST1H2AI,HIST1H2AK,MKI67,PLK1,IRF8,BIRC5,CST7,H2AFY,IGFBP4,ASF1B,FIGNL1,CX3CR1,PBK,CREG1,CDCA2,AURKA,BUB1B,NCAPD2,GNA15,NKG7,KIF11,KIF22,KIF2C,PRC1,NCAPH,CDCA8,LGALS1,TFRC,GSTM1,TOP2A,AURKB
Coexpression Atlas	GSM605763_100	alpha beta T cells, T.4.TI.B16, 4+ 8- TCR+ 45+, B16 Melanoma Tumor, avg-3	Immgen.org, GSE15907	1.709e-09	8.664e-07	4.268e-09	2.905e-08	13	57	FAM169B,ICOS,ZAP70,IGFBP4,IL2RB,GATA3,GIMAP7,LCK,CD3G,CD247,CD6,THY1,CD28
Coexpression Atlas	GSM538413_100	alpha beta T cells, T.8Nve.PP, TCRb+ CD8+ CD44low CD62L high, Peyer's Patch, avg-1	Immgen.org, GSE15907	2.092e-09	1.06e-06	5.198e-09	3.538e-08	14	69	FAM169B,ZAP70,IGFBP4,IL2RB,CTSW,GIMAP7,NKG7,KLRD1,LCK,CD3G,CD247,CD6,CD7,THY1
Coexpression Atlas	GSM605756_500	alpha beta T cells, T.4.Pa.BDC, 4+ 8- BDC+, Pancreas, avg-2	Immgen.org, GSE15907	2.415e-09	1.224e-06	5.972e-09	4.065e-08	30	328	ETS1,FAM169B,ICOS,UGCG,AGFG1,ZAP70,PPM1B,PPP3CC,ASF1B,PRKCH,MAML2,ATP1B1,FYB1,FYN,IL2RB,SP100,NAB2,GATA3,TNFRSF18,BCL3,GIMAP7,GFI1,STK39,LCK,CD3G,CD247,CD6,THY1,ABCB9,CD28
Coexpression Atlas	GSM399379_100	alpha beta T cells, T.8SP24-.Th, 4- 8+ TCRhi 24-/lo, Thymus, avg-3	Immgen.org, GSE15907	3.36e-09	1.703e-06	8.269e-09	5.628e-08	13	60	FAM169B,ZAP70,IGFBP4,IL2RB,CTSW,NKG7,KLRD1,LCK,CD3G,CD247,CD6,CD7,THY1
Coexpression Atlas	GSM605875_500	Myeloid Cells, Mo.6C+II-.LN, F480+ Ly6c+ MHCII lo/+, Lymph Node, avg-3	Immgen.org, GSE15907	3.671e-09	1.861e-06	8.99e-09	6.119e-08	32	374	RASGRP4,TMEM176A,PLAC8,S100A6,S100A9,NOD1,CXCL9,AIF1,COX6A1,IFIT3,RND3,ATP5MG,MYO1F,CTSB,CX3CR1,ADAP2,SLC16A10,SLAMF8,IL13RA1,CXCL10,CYP27A1,P2RY13,NDUFA1,LST1,NR1H3,LCN2,RGS1,HAVCR2,P2RY6,CD36,TNFRSF1B,TPD52
Coexpression Atlas	GSM538414_500	alpha beta T cells, T.8Nve.PP, TCRb+ CD8+ CD44low CD62Lhigh, Peyer's Patch, avg-1	Immgen.org, GSE15907	4.23e-09	2.145e-06	1.031e-08	7.018e-08	28	297	PIK3IP1,FAM169B,SLC9A3R1,SLA2,ZAP70,PPP3CC,IGFBP4,PRF1,PRKCH,IL2RB,CTSW,GATA3,GIMAP7,IL18R1,DES,STX1A,NKG7,KLRD1,LCK,ARL4C,CD3G,CD247,CD6,CD7,THY1,SYTL3,CD28,RAVER2
Coexpression Atlas	GSM605793_100	gamma delta T cells, Tgd.vg2+24ahi.Th.TCRbko, TCRd+ Vg2+ CD24+, Thymus, avg-3	Immgen.org, GSE15907	4.277e-09	2.169e-06	1.038e-08	7.062e-08	15	85	FAM169B,PLK1,ZAP70,IGFBP4,IL2RB,GATA3,NCAPD2,NKG7,KIF11,LCK,CD3G,CD247,CD6,THY1,TOP2A
Coexpression Atlas	GSM538207_500	B cells, B.GC.Sp, CD19+ IgM+ IgD- GL7+ PNA+, Spleen, avg-3	Immgen.org, GSE15907	5.404e-09	2.74e-06	1.305e-08	8.88e-08	32	380	CDKN2C,HMGB2,MCM3,RRM2,VPREB3,HIST1H2AI,HIST1H2AK,NDC80,MKI67,PLK1,CHST3,IRF8,BIRC5,HVCN1,ASF1B,ASNS,CSRP2,FIGNL1,PBK,CDCA2,AURKA,BUB1B,NCAPD2,KIF11,KIF22,KIF2C,TCF19,PRC1,NCAPH,CDCA8,TOP2A,AURKB
Coexpression Atlas	GSM605826_500	Myeloid Cells, DC.4+.Sp, CD11b CD4 CD45 CD11c CD8a, Spleen, avg-1	Immgen.org, GSE15907	6.535e-09	3.313e-06	1.57e-08	1.069e-07	32	383	RASGRP4,TRPM2,TMEM176A,EVI2B,MDH2,CHN2,PLAC8,NOD1,MKI67,CCL5,TNS3,ID2,RND3,MYO1F,ASB2,SLAMF7,ADAP2,SLAMF8,IL13RA1,CYP27A1,KLRD1,KIF11,SASH1,FFAR2,RGS1,TFRC,HAVCR2,CD7,P2RY6,ATG4C,TOP2A,TPD52
Coexpression Atlas	GSM605758_100	alpha beta T cells, T.4.PLN.BDC, 4+ 8- BDC+, Lymph Node, avg-3	Immgen.org, GSE15907	6.579e-09	3.336e-06	1.573e-08	1.071e-07	14	75	FAM169B,ICOS,ZAP70,IGFBP4,ASF1B,IL2RB,GATA3,GIMAP7,LCK,CD3G,CD247,CD6,THY1,CD28
Coexpression Atlas	GSM399452_100	B cells, preB.FrC.BM, CD19+ IgM- CD45R+ CD43+ HSA+, Bone marrow, avg-3	Immgen.org, GSE15907	7.027e-09	3.563e-06	1.673e-08	1.138e-07	15	88	RRM2,VPREB3,MKI67,PLK1,CHST3,FIGNL1,MYL4,PBK,BUB1B,KIF11,KIF22,KIF2C,PRC1,NCAPH,TOP2A
Coexpression Atlas	GSM399370_100	alpha beta T cells, T.4SP24-.Th, 4+ 8- TCRhi 24-/lo, Thymus, avg-3	Immgen.org, GSE15907	7.936e-09	4.023e-06	1.88e-08	1.28e-07	12	53	ICOS,ZAP70,IGFBP4,IL2RB,CTSW,GATA3,LCK,CD3G,CD247,CD6,THY1,CD28
Coexpression Atlas	GSM538406_100	alpha beta T cells, T.8Nve.LN, 4- 8+ 25- 62Lhi 44lo, Lymph Node, avg-3	Immgen.org, GSE15907	9.487e-09	4.81e-06	2.237e-08	1.523e-07	13	65	FAM169B,ZAP70,IGFBP4,PRF1,IL2RB,CTSW,NKG7,KLRD1,LCK,CD3G,CD247,CD6,THY1
Coexpression Atlas	GSM399397_100	alpha beta T cells, T.DPbl.Th, 4+ 8+ TCR-/lo FSChi, Thymus, avg-3	Immgen.org, GSE15907	9.67e-09	4.903e-06	2.27e-08	1.545e-07	15	90	RRM2,MKI67,PLK1,BIRC5,BUB1B,KIF11,KIF22,KIF2C,LCK,PRC1,NCAPH,CDCA8,CD3G,THY1,TOP2A
Coexpression Atlas	GSM777037_500	Stromal Cells, BEC.SLN, gp38- CD31+, Lymph Node, avg-4	Immgen.org, GSE15907	1.346e-08	6.825e-06	3.145e-08	2.141e-07	35	459	RAMP2,TMEM176A,F2R,CEMIP2,NRARP,CXCL9,ARHGAP29,CHST2,PLOD1,ADCY4,FLT1,VWF,ICAM1,IFIT3,CRIP2,IGFBP7,PCP4L1,PRNP,IL13RA1,PLK2,PLVAP,CXCL10,BGN,NRP1,GADD45G,SASH1,ESM1,RGS16,EFNA1,TIE1,EGR1,CD36,ERRFI1,EMP1,CDH5
Coexpression Atlas	GSM538409_100	alpha beta T cells, T.8Nve.MLN, 4- 8+ 25- 62Lhi 44lo, Lymph Node, avg-3	Immgen.org, GSE15907	1.398e-08	7.089e-06	3.252e-08	2.213e-07	13	67	FAM169B,ZAP70,IGFBP4,PRF1,IL2RB,CTSW,NKG7,KLRD1,LCK,CD3G,CD247,CD6,THY1
Coexpression Atlas	GSM777059_500	Stromal Cells, LEC.MLN, gp38+ CD31+, Lymph Node, avg-4	Immgen.org, GSE15907	1.481e-08	7.51e-06	3.429e-08	2.334e-07	34	439	RAMP2,TMEM176A,F2R,CEMIP2,ARHGAP29,PLCD1,PLOD1,ADCY4,CRIP2,IGFBP4,IGFBP5,IGFBP7,CLEC4G,KCNK5,PRNP,IL13RA1,PLK2,PLVAP,CXCL10,BGN,GADD45G,NQO1,NPR2,DSTN,RGS16,GSTM1,EFNA1,THY1,TIE1,EGR1,CD36,ERRFI1,AGRN,CDH5
Coexpression Atlas	GSM854291_500	Myeloid Cells, DC.8-4-11b-.SLN, CD11b-FITC CD4-PE CD11c-eFluor780 CD8a-eFluor450 C, Lymph Node, avg-3	Immgen.org, GSE15907	1.523e-08	7.721e-06	3.51e-08	2.389e-07	33	418	EPSTI1,TMEM176A,S100A6,CXCL9,AIF1,CCL5,ICAM1,IRF8,ID2,RND3,TTC39A,SLAMF7,CX3CR1,PRNP,ADAP2,SLAMF8,IL13RA1,MTHFD2,CYP27A1,PSMB9,TRAFD1,KLRD1,GPC1,FAM129A,DSTN,LAG3,RGS1,HAVCR2,CD7,VWA5A,SDF4,TNFRSF1B,ASPRV1
Coexpression Atlas	GSM791126_500	Fetal Liver, SC.LTSL.FL, IgM- CD24- CD117+ IL7R- CD150+ CD48- AA4.1+ CD43+, Fetal Liver, avg-3	Immgen.org, GSE15907	2.03e-08	1.029e-05	4.64e-08	3.158e-07	33	423	SSBP2,RRM2,S100A9,HIST1H2AI,HIST1H2AK,MKI67,PLK1,VWF,BIRC5,IGF2BP3,IGF2,IGFBP4,ASNS,KCNK5,FIGNL1,MYOM1,PBK,IL18RAP,CDCA2,AURKA,BUB1B,NCAPD2,KIF11,KIF2C,LCN2,PRC1,NCAPH,CDCA8,TFRC,P2RX1,TIE1,TOP2A,AURKB
Coexpression Atlas	GSM538415_100	alpha beta T cells, T.8Nve.Sp, 4- 8+ 25- 62Lhi 44lo, Spleen, avg-3	Immgen.org, GSE15907	2.032e-08	1.03e-05	4.64e-08	3.158e-07	13	69	FAM169B,ZAP70,IGFBP4,PRF1,IL2RB,CTSW,NKG7,KLRD1,LCK,CD3G,CD247,CD6,THY1
Coexpression Atlas	GSM854241_500	Myeloid Cells, DC.103+11b-.Lu, MHCII+ CD11c+ CD103+ CD11b, Lung, avg-2	Immgen.org, GSE15907	2.075e-08	1.052e-05	4.718e-08	3.212e-07	32	402	RASGRP4,PDE1B,PFKP,MKI67,AIF1,CCL5,CCR5,TNS3,IRF8,ID2,CRIP2,KLRK1,RND3,ARSB,TTC39A,ASB2,SLAMF7,ADAP2,SLAMF8,IL13RA1,CYP27A1,NRP1,GNA15,KLRD1,KIF11,FAM129A,RGS1,HAVCR2,ZDHHC23,P2RY6,CD36,ERRFI1
Coexpression Atlas	GSM605853_500	Myeloid Cells, MF.RP.Sp, F4/80hi CD11blo CD11c- autofluorescent, Spleen, avg-3	Immgen.org, GSE15907	2.201e-08	1.116e-05	4.981e-08	3.39e-07	32	403	TRPM2,PLD3,ABCB4,NOD1,ATP8A1,ATXN1,AIF1,VAV2,TNS3,GPR65,ID2,CRIP2,ASB2,CTSB,PRNP,CYB5R1,ADAP2,SLC16A10,ABCC3,IL13RA1,RIMS3,CYP27A1,P2RY13,ITGAD,CREG1,BLVRB,STK39,LST1,SASH1,NR1H3,RGS1,ATG4C
Coexpression Atlas	GSM403994_500	CD positive, CD4 Control, 4+8-B220-, Spleen, avg-2	Immgen.org, GSE15907	2.288e-08	1.16e-05	5.156e-08	3.509e-07	23	225	AXIN2,FAM169B,ICOS,HSD11B1,ZAP70,IGFBP4,PRKCH,MAML2,ATP1B1,FYN,IL2RB,SP100,GATA3,GIMAP7,IL18R1,STK39,LCK,CD3G,CD247,CD6,THY1,CD28,PHF11
Coexpression Atlas	GSM399385_100	alpha beta T cells, T.8SP69+.Th, 4- 8+ TCRhi 69+, Thymus, avg-3	Immgen.org, GSE15907	2.358e-08	1.196e-05	5.291e-08	3.601e-07	12	58	FAM169B,ICOS,ZAP70,IL2RB,CTSW,NKG7,LCK,CD3G,CD247,CD6,THY1,CD28
Coexpression Atlas	GSM854273_500	Myeloid Cells, DC.103-11b+F4/80lo.Kd, CD45+ CD11c+ I-A/I-E+ CD11b+ F4/80lo, Kidney, avg-3	Immgen.org, GSE15907	2.62e-08	1.328e-05	5.852e-08	3.983e-07	32	406	RASGRP4,TMEM176A,EVI2B,CHN2,S100A6,S100A9,CXCL9,AIF1,CCR5,TNS3,KLRK1,RND3,CLEC4G,ASB2,SLAMF7,CX3CR1,ADAP2,SLAMF8,IL13RA1,CXCL10,CYP27A1,IL18RAP,NRP1,GNA15,KLRD1,FAM129A,LCN2,HAVCR2,ZDHHC23,P2RY6,VWA5A,CD36
Coexpression Atlas	GSM403995_100	CD positive, CD4 Control, 4+ 8- B220-, Spleen, avg-4	Immgen.org, GSE15907	2.928e-08	1.485e-05	6.511e-08	4.432e-07	11	48	FAM169B,ZAP70,IGFBP4,IL2RB,GATA3,LCK,CD3G,CD247,CD6,THY1,CD28
Coexpression Atlas	GSM791139_500	alpha beta T cells, preT.DN2A.Th, Lin-/lo CD25hi CD44+ cKithi, Thymus, avg-2	Immgen.org, GSE15907	3.114e-08	1.579e-05	6.894e-08	4.693e-07	32	409	MCM3,RRM2,PANK1,PLAC8,NRARP,FAM169B,HIST1H2AI,SLA2,TNS3,COX6C,CST7,H2AFY,IGFBP4,KCNK5,FIGNL1,CTSW,PBK,GATA3,NDUFB6,CDCA2,NCAPD2,NKG7,KIF11,LCK,RGS1,TFRC,CD3G,THY1,P2RX1,SYTL3,EMP1,TOP2A
Coexpression Atlas	GSM777067_500	Stromal Cells, St.31-38-44-.SLN, CD45- gp38- CD31- CD44-, Lymph Node, avg-2	Immgen.org, GSE15907	3.203e-08	1.624e-05	7.06e-08	4.805e-07	34	453	TPM1,CYGB,TMEM176A,NRARP,S100A6,MYL9,CXCL9,ARHGAP29,GPX8,CRIP2,IGFBP4,IGFBP5,IGFBP7,PCP4L1,PRNP,ADAP2,IL13RA1,PLVAP,MYOM1,CXCL10,BGN,NRP1,DES,GADD45G,DSTN,SASH1,RGS16,GSTM1,P2RX1,EGR1,CD36,ERRFI1,EMP1,CDH5
Coexpression Atlas	GSM403995_500	CD positive, CD4 Control, 4+ 8- B220-, Spleen, avg-4	Immgen.org, GSE15907	3.23e-08	1.638e-05	7.089e-08	4.825e-07	22	211	AXIN2,FAM169B,ICOS,HSD11B1,ZAP70,IGFBP4,PRKCH,MAML2,ATP1B1,FYN,IL2RB,SP100,GATA3,GIMAP7,IL18R1,STK39,LCK,CD3G,CD247,CD6,THY1,CD28
Coexpression Atlas	GSM538249_500	Myeloid Cells, DC.4+.Sp, CD11b CD11c CD45 CD8a CD4, Spleen, avg-3	Immgen.org, GSE15907	3.786e-08	1.919e-05	8.274e-08	5.632e-07	31	391	RASGRP4,TRPM2,TMEM176A,EVI2B,MDH2,CHN2,NOD1,CCL5,TNS3,ID2,RND3,SLC14A1,CLEC4G,MYO1F,ASB2,SLAMF7,ADAP2,SLAMF8,IL13RA1,MYCBP2,CYP27A1,KLRD1,KIF11,SASH1,FFAR2,RGS1,TFRC,HAVCR2,CD7,P2RY6,ASPRV1
Coexpression Atlas	GSM854299_500	Plasmacytoid, DC.pDC.8+.SLN, B220-FITC CD45-APC CD11c-eFluor780 GR1-PE CD8-eFlu, Lymph Node, avg-3	Immgen.org, GSE15907	4.374e-08	2.218e-05	9.517e-08	6.478e-07	32	415	PIK3AP1,EVI2B,PLAC8,FAM169B,S100A6,SLA2,CCR5,VAV2,SEMA4B,SGCB,CALCOCO1,IRF8,HVCN1,RND3,ATP1B1,CTSB,FYN,CYTH4,ADAP2,CYP27A1,P2RY13,NRP1,GNA15,KLRD1,LAG3,PELI2,LGALS1,TFRC,CD7,P2RY6,CDH5,TPD52
Coexpression Atlas	GSM538351_500	B cells, proB.FrA.BM, CD19- IgM- CD43+ CD24- AA4.1+ CD45R+ CD117+ IL7R+, Bone marrow, avg-1	Immgen.org, GSE15907	4.773e-08	2.42e-05	1.034e-07	7.039e-07	31	395	RASGRP4,TRPM2,HMGB2,RRM2,PLAC8,S100A9,ANKRD22,MKI67,PLK1,IRF8,CST7,H2AFY,IGFBP4,FIGNL1,PBK,P2RY13,IL18RAP,IL18R1,CDCA2,BUB1B,NCAPD2,NKG7,KIF11,DSTN,LCN2,PRC1,TFRC,EMP1,ASPRV1,TOP2A,TPD52
Coexpression Atlas	GSM605836_500	Myeloid Cells, DC.8-4-11b-.MLN, CD45-APC CD11b-FITC CD11c-eFluor780 CD4-PE CD8a-eF, Lymph Node, avg-3	Immgen.org, GSE15907	5.17e-08	2.621e-05	1.115e-07	7.592e-07	32	418	EPSTI1,TMEM176A,TUBB2A,ICOS,AIF1,CCL5,ICAM1,IRF8,ID2,RND3,OSBPL3,SCUBE3,TTC39A,SLAMF7,PRNP,ADAP2,IL13RA1,MTHFD2,CYP27A1,PSME2,CREG1,TRAFD1,SQSTM1,FAM129A,DSTN,ZFC3H1,RGS1,VWA5A,CD36,SDF4,TNFRSF1B,ASPRV1
Coexpression Atlas	GSM538266_500	Myeloid Cells, DC.8-4-11b+.Sp, CD11b CD11c CD45 CD8a CD4, Spleen, avg-2	Immgen.org, GSE15907	5.462e-08	2.769e-05	1.173e-07	7.986e-07	30	376	RASGRP4,TRPM2,TMEM176A,EVI2B,MDH2,CHN2,NOD1,MKI67,CCL5,TNS3,MINK1,TBX21,ID2,RND3,ASB2,SLAMF7,ADAP2,SLAMF8,IL13RA1,CYP27A1,KLRD1,KIF11,SASH1,FFAR2,RGS1,TFRC,HAVCR2,CD7,EGR1,P2RY6
Coexpression Atlas	GSM605753_100	alpha beta T cells, T.4.LN.BDC, 4+ 8- BDC+, Lymph Node, avg-3	Immgen.org, GSE15907	5.776e-08	2.928e-05	1.236e-07	8.411e-07	13	75	FAM169B,ZAP70,IGFBP4,ASF1B,ATP1B1,GATA3,GIMAP7,LCK,CD3G,CD247,CD6,THY1,CD28
Coexpression Atlas	GSM854246_500	Myeloid Cells, DC.103+11b-.Salm3.SI, CD45+ MHCII+ Gr1- CD11c-hi CD103+ CD11b-, Small Intestine, avg-5	Immgen.org, GSE15907	6.9e-08	3.498e-05	1.47e-07	1.001e-06	30	380	RASGRP4,PDE1B,TRPM2,PFKP,PLAC8,CXCL9,AIF1,TNS3,IRF8,KLRK1,RND3,OSBPL3,ASNS,TTC39A,ASB2,SLAMF7,ADAP2,SLAMF8,IL13RA1,CXCL10,CYP27A1,PSMB9,STK39,DSTN,RGS1,HAVCR2,ZDHHC23,CD36,ERRFI1,TOP2A
Coexpression Atlas	GSM399382_100	alpha beta T cells, T.8SP24int.Th, 4- 8+ TCRhi 24int, Thymus, avg-3	Immgen.org, GSE15907	7.129e-08	3.614e-05	1.512e-07	1.029e-06	11	52	ICOS,ZAP70,IL2RB,CTSW,NKG7,LCK,CD3G,CD247,CD6,THY1,CD28
Coexpression Atlas	GSM399403_100	alpha beta T cells, T.ISP.Th, 4- 8+ TCR-/lo 24hi, Thymus, avg-3	Immgen.org, GSE15907	7.434e-08	3.769e-05	1.57e-07	1.069e-06	14	90	RRM2,MKI67,PLK1,FIGNL1,PBK,BUB1B,KIF11,KIF2C,LCK,PRC1,NCAPH,CD3G,THY1,TOP2A
Coexpression Atlas	GSM538354_100	B cells, proB.FrA.BM, AA4.1+ CD117+ IL7R+ CD45R+ CD24- CD19- IgM-, Bone marrow, avg-1	Immgen.org, GSE15907	7.997e-08	4.054e-05	1.682e-07	1.145e-06	13	77	VPREB3,PLAC8,S100A9,MKI67,BIRC5,IGFBP4,PBK,IL18RAP,NKG7,KIF11,LCN2,TFRC,TOP2A
Coexpression Atlas	GSM605820_500	Myeloid Cells, DC.103+11b-.PolyIC.Lu, CD45 MHCII CD11c CD103 CD11b, Lung, avg-3	Immgen.org, GSE15907	8.687e-08	4.404e-05	1.82e-07	1.239e-06	30	384	PIK3AP1,RASGRP4,PDE1B,PFKP,CXCL9,CCL5,CCR5,ICAM1,IRF8,RNF213,IFIT3,KLRK1,RND3,ARSB,SLAMF7,ADAP2,IL13RA1,PLK2,CXCL10,CYP27A1,FAM129A,CASP4,RGS1,HAVCR2,ZDHHC23,EGR1,P2RY6,CD36,ERRFI1,EMP1
Coexpression Atlas	GSM777063_500	Stromal Cells, LEC.SLN, gp38+ CD31+, Lymph Node, avg-4	Immgen.org, GSE15907	8.823e-08	4.473e-05	1.841e-07	1.253e-06	33	450	RAMP2,TMEM176A,F2R,CEMIP2,ARHGAP29,PLCD1,CHST2,PLOD1,ADCY4,CRIP2,IGFBP4,IGFBP5,IGFBP7,CLEC4G,PRNP,IL13RA1,PLK2,PLVAP,CXCL10,BGN,GADD45G,NQO1,NPR2,LCN2,RGS16,EFNA1,TIE1,EGR1,CD36,ERRFI1,EMP1,AGRN,CDH5
Coexpression Atlas	GSM605840_500	Plasmacytoid, DC.pDC.8+.Sp, GR1-PE CD11c-eFluor750 CD8-eFluor480 CD45-APC B220, Spleen, avg-3	Immgen.org, GSE15907	1.046e-07	5.303e-05	2.164e-07	1.473e-06	31	409	PIK3AP1,EVI2B,PLAC8,FAM169B,SLA2,CCR5,VAV2,SEMA4B,SGCB,CALCOCO1,IRF8,HVCN1,RND3,ATP1B1,CTSB,FYN,CYTH4,ADAP2,IL13RA1,CYP27A1,P2RY13,NRP1,GNA15,KLRD1,LAG3,PELI2,LGALS1,TFRC,CD7,P2RY6,TPD52
Coexpression Atlas	GSM854332_500	Myeloid Cells, Mo.6C-II-.BM, B220neg CD3neg CD115+ Ly-6C/Glo CD43+, Bone marrow, avg-3	Immgen.org, GSE15907	1.046e-07	5.303e-05	2.164e-07	1.473e-06	31	409	PIK3AP1,RASGRP4,PLAC8,S100A6,S100A9,HIST1H2AI,HIST1H2AK,NOD1,IRF8,CST7,IGFBP4,MYO1F,CTSB,CX3CR1,CYB5R1,SLC16A10,SLAMF8,IL13RA1,CYP27A1,NCF4,CREG1,GNA15,LST1,LCN2,GSTM1,HAVCR2,P2RY6,CD36,ATG4C,TNFRSF1B,TPD52
Coexpression Atlas	GSM399367_100	alpha beta T cells, T.4int8+.Th, 4int 8+ TCRhi, Thymus, avg-3	Immgen.org, GSE15907	1.078e-07	5.466e-05	2.222e-07	1.512e-06	11	54	ICOS,ZAP70,IL2RB,CTSW,NKG7,LCK,CD3G,CD247,CD6,THY1,CD28
Coexpression Atlas	GSM538239_500	Myeloid Cells, DC.103-11b+.Lv, CD45+ CD11c+ MHC-II + CD11b high CD103-, Liver, avg-3	Immgen.org, GSE15907	1.166e-07	5.912e-05	2.394e-07	1.629e-06	31	411	RAMP2,TMEM176A,S100A9,CXCL9,AIF1,CCR5,TNS3,FLT1,VWF,RND3,IGFBP7,CLEC4G,CTSB,CX3CR1,ADAP2,SLAMF8,IL13RA1,PLK2,CXCL10,CYP27A1,P2RY13,BGN,NRP1,SASH1,RGS1,HAVCR2,RSPO3,P2RY6,CD36,CDH5,TPD52
Coexpression Atlas	GSM538414_100	alpha beta T cells, T.8Nve.PP, TCRb+ CD8+ CD44low CD62Lhigh, Peyer's Patch, avg-1	Immgen.org, GSE15907	1.284e-07	6.508e-05	2.624e-07	1.786e-06	12	67	ZAP70,IGFBP4,IL2RB,CTSW,NKG7,KLRD1,LCK,CD3G,CD247,CD6,CD7,THY1
Coexpression Atlas	GSM538368_100	alpha beta T cells, T.4Mem44h62l.LN, CD4 TCRb CD44hi CD62Llo, Lymph Node, avg-3	Immgen.org, GSE15907	1.316e-07	6.675e-05	2.67e-07	1.817e-06	11	55	FAM169B,ICOS,ZAP70,IL2RB,GATA3,STK39,LCK,CD3G,CD6,THY1,CD28
Coexpression Atlas	GSM404003_100	CD positive, CD4 Test CJ, 4+8-B220-, Spleen, avg-2	Immgen.org, GSE15907	1.316e-07	6.675e-05	2.67e-07	1.817e-06	11	55	FAM169B,ZAP70,IGFBP4,GATA3,IL18R1,LCK,CD3G,CD247,CD6,THY1,CD28
Coexpression Atlas	GSM854335_500	alpha beta T cells, preT.ETP.Th, Lin-/lo CD25- CD44+ cKit+, Thymus, avg-3	Immgen.org, GSE15907	1.446e-07	7.332e-05	2.921e-07	1.988e-06	31	415	TMEM176A,MCM3,PANK1,PLAC8,PIK3IP1,NRARP,TNS3,FOXO3,CST7,H2AFY,IGF2BP3,IGFBP4,KCNK5,FIGNL1,CTSW,PLK2,GATA3,IL18RAP,NCAPD2,NKG7,KIF11,DUSP2,LAG3,LCK,RGS1,TFRC,GSTM1,HAVCR2,CD7,EMP1,TOP2A
Coexpression Atlas	GSM403986_100	CD positive, CD4 Test NA, 4+8-B220-, Spleen, avg-1	Immgen.org, GSE15907	1.6e-07	8.114e-05	3.207e-07	2.183e-06	11	56	FAM169B,ZAP70,IGFBP4,IL2RB,GATA3,LCK,CD3G,CD247,CD6,THY1,CD28
Coexpression Atlas	GSM403994_100	CD positive, CD4 Control, 4+8-B220-, Spleen, avg-2	Immgen.org, GSE15907	1.6e-07	8.114e-05	3.207e-07	2.183e-06	11	56	FAM169B,ZAP70,IGFBP4,IL2RB,GATA3,LCK,CD3G,CD247,CD6,THY1,CD28
Coexpression Atlas	GSM538350_500	B cells, proB.CLP.FL, CD19- IgM- CD43+ CD24intermediate CD45R- AA4.1+ CD, Fetal Liver, avg-1	Immgen.org, GSE15907	1.696e-07	8.598e-05	3.385e-07	2.304e-06	31	418	MCM3,RRM2,PLAC8,HIST1H2AI,HIST1H2AK,MKI67,PLK1,BIRC5,CST7,H2AFY,IGF2BP3,IGFBP4,ASNS,TMEM108,FIGNL1,PBK,P2RY13,IL18RAP,CDCA2,AURKA,BUB1B,NCAPD2,KIF11,KIF22,KIF2C,PRC1,NCAPH,CDCA8,TFRC,TOP2A,AURKB
Coexpression Atlas	GSM791134_100	alpha beta T cells, preT.DN2-3.Th, Lin-/lo CD25hi CD44Int, Thymus, avg-2	Immgen.org, GSE15907	1.998e-07	0.0001013	3.973e-07	2.704e-06	13	83	MCM3,FAM169B,PLK1,IGFBP4,ASF1B,KCNK5,GATA3,CDCA2,NKG7,LCK,CD3G,THY1,SYTL3
Coexpression Atlas	GSM538362_100	alpha beta T cells, T.4Mem.LN, TCRb CD44high CD122lo CD4, Lymph Node, avg-3	Immgen.org, GSE15907	2.336e-07	0.0001184	4.626e-07	3.149e-06	11	58	FAM169B,ICOS,ZAP70,IL2RB,GATA3,LCK,CD3G,CD247,CD6,THY1,CD28
Coexpression Atlas	GSM791131_500	B cells, MLP.FL, CD19- IgM- CD43+ CD24intermediate AA4.1+ CD45R- CD, Fetal Liver, avg-3	Immgen.org, GSE15907	2.444e-07	0.0001239	4.821e-07	3.281e-06	31	425	MCM3,RRM2,PLAC8,HIST1H2AI,HIST1H2AK,PLK1,BIRC5,CST7,H2AFY,IGF2BP3,IGFBP4,ASNS,FIGNL1,PRPF31,PBK,IL18RAP,CDCA2,AURKA,BUB1B,NCAPD2,NKG7,KIF11,KIF22,KIF2C,PRC1,NCAPH,CDCA8,P2RX1,TIE1,TOP2A,AURKB
Coexpression Atlas	GSM605834_500	Myeloid Cells, DC.8-4-11b-.MLN, CD11b-FITC CD4-PE CD11c-Alexa750 CD8a-PacificBlue, Lymph Node, avg-2	Immgen.org, GSE15907	2.474e-07	0.0001255	4.863e-07	3.31e-06	30	403	EPSTI1,TRPM2,TMEM176A,ICOS,CCL5,ICAM1,IRF8,ID2,KLRK1,RND3,OSBPL3,SCUBE3,TTC39A,SLAMF7,PRNP,ADAP2,IL13RA1,MTHFD2,CYP27A1,CREG1,TRAFD1,FAM129A,DSTN,ZFC3H1,RGS1,VWA5A,CD36,SDF4,TNFRSF1B,ASPRV1
Coexpression Atlas	GSM538248_500	Myeloid Cells, DC.4+.Sp, CD11b CD45 CD4 CD11c CD8a, Spleen, avg-1	Immgen.org, GSE15907	2.754e-07	0.0001396	5.391e-07	3.67e-06	29	383	RASGRP4,TRPM2,TMEM176A,EVI2B,MDH2,CHN2,NOD1,CCL5,TNS3,MINK1,RND3,CLEC4G,MYO1F,ASB2,SLAMF7,FYB1,ADAP2,SLAMF8,IL13RA1,MYCBP2,CYP27A1,KLRD1,SASH1,FFAR2,RGS1,TFRC,HAVCR2,CD7,P2RY6
Coexpression Atlas	GSM777032_500	Stromal Cells, BEC.MLN, gp38- CD31+, Lymph Node, avg-5	Immgen.org, GSE15907	3.712e-07	0.0001882	7.239e-07	4.927e-06	32	456	RAMP2,TMEM176A,F2R,CEMIP2,NRARP,ARHGAP29,CHST2,PLOD1,ADCY4,FLT1,VWF,ICAM1,CRIP2,IGFBP4,IGFBP7,PCP4L1,PRNP,IL13RA1,PLK2,PLVAP,BGN,NRP1,GADD45G,SASH1,ESM1,RGS16,EFNA1,TIE1,EGR1,CD36,EMP1,CDH5
Coexpression Atlas	GSM404000_100	CD positive, CD4 Test JS, 4+8-B220-, Spleen, avg-3	Immgen.org, GSE15907	3.999e-07	0.0002027	7.749e-07	5.274e-06	11	61	FAM169B,ZAP70,IGFBP4,IL2RB,GATA3,LCK,CD3G,CD247,CD6,THY1,CD28
Coexpression Atlas	GSM854258_500	Myeloid Cells, DC.103-11b+.Salm3.SI, CD45+ MHCII+ Gr1- CD11c-hi CD11b+ CD103- F480+, Small Intestine, avg-4	Immgen.org, GSE15907	4.004e-07	0.000203	7.749e-07	5.274e-06	28	368	PDE1B,TRPM2,TMEM176A,CXCL9,AIF1,CCR5,GPR65,ASB2,CTSB,CX3CR1,ADAP2,SLAMF8,ABCC3,IL13RA1,PLK2,CXCL10,CYP27A1,P2RY13,GBP2,NRP1,GADD45G,LST1,SASH1,RGS1,HAVCR2,P2RY6,CD36,TPD52
Coexpression Atlas	GSM854271_500	Myeloid Cells, DC.103-11b+24-.Lu, MHCII+ CD11c+ CD103- CD11b+ CD24-, Lung, avg-2	Immgen.org, GSE15907	4.388e-07	0.0002224	8.458e-07	5.757e-06	30	414	TMEM176A,AIF1,CCL5,CCR5,TNS3,RND3,CTSB,CX3CR1,ADAP2,SLAMF8,ABCC3,IL13RA1,PLK2,CXCL10,CYP27A1,P2RY13,IL1RL2,NRP1,GADD45G,FAM129A,SASH1,RGS1,HAVCR2,EGR1,P2RY6,VWA5A,CD36,ERRFI1,EMP1,TPD52
Coexpression Atlas	GSM538374_100	alpha beta T cells, T.4Nve.LN, 4+ 8- 25- 62Lhi 44lo, Lymph Node, avg-3	Immgen.org, GSE15907	5.982e-07	0.0003033	1.148e-06	7.811e-06	10	51	FAM169B,ZAP70,IGFBP4,GATA3,LCK,CD3G,CD247,CD6,THY1,CD28
Coexpression Atlas	GSM777059_100	Stromal Cells, LEC.MLN, gp38+ CD31+, Lymph Node, avg-4	Immgen.org, GSE15907	5.998e-07	0.0003041	1.148e-06	7.811e-06	13	91	RAMP2,ARHGAP29,CRIP2,IGFBP4,IGFBP7,CLEC4G,PLK2,PLVAP,BGN,RGS16,TIE1,CD36,CDH5
Coexpression Atlas	GSM854243_500	Myeloid Cells, DC.103+11b-.LuLN, MHCII+ CD11c+ CD8- CD11b- CD103+, Lymph Node, avg-3	Immgen.org, GSE15907	6.17e-07	0.0003128	1.176e-06	8.005e-06	28	376	EPSTI1,TMEM176A,AIF1,CCL5,ICAM1,ID2,TTC39A,SLAMF7,PRNP,ADAP2,IL13RA1,PLK2,MTHFD2,CYP27A1,PSMB9,CREG1,TRAFD1,GLRX,GPC1,FAM129A,DSTN,ZFC3H1,RGS1,VWA5A,CD36,SDF4,TNFRSF1B,ASPRV1
Coexpression Atlas	GSM854280_500	Myeloid Cells, DC.11cloSer.SI, CD45+ MHCII+ CD11c-lo CD11b+, Small Intestine, avg-5	Immgen.org, GSE15907	6.507e-07	0.0003299	1.236e-06	8.41e-06	28	377	TMEM176A,CXCL9,AIF1,CCR5,GPR65,RND3,IGFBP4,ASB2,CTSB,CX3CR1,ADAP2,SLAMF8,ABCC3,IL13RA1,PLK2,CXCL10,CYP27A1,P2RY13,GBP2,NRP1,GADD45G,SASH1,CASP4,RGS1,EGR1,P2RY6,CD36,TPD52
Coexpression Atlas	GSM791141_100	alpha beta T cells, preT.DN2B.Th, Lin-/lo CD25hi CD44+ cKitint, Thymus, avg-2	Immgen.org, GSE15907	6.823e-07	0.0003459	1.291e-06	8.786e-06	13	92	RRM2,PLAC8,FAM169B,IGFBP4,PBK,GATA3,NKG7,KIF11,ESM1,LCK,CD3G,THY1,TOP2A
Coexpression Atlas	GSM791108_500	Stem Cells, SC.MEP.BM, Lineage- Kit+ Sca1- CD34- FcgR-/low, Bone marrow, avg-2	Immgen.org, GSE15907	7.107e-07	0.0003603	1.334e-06	9.083e-06	29	401	COX6B2,RRM2,ABCB4,HIST1H2AI,MKI67,ALAD,UROD,PLK1,PITRM1,BIRC5,CRIP2,SLC14A1,ASF1B,ASNS,FIGNL1,PBK,CREG1,NDUFB6,BLVRB,BUB1B,NQO1,NIPA1,KIF11,KIF22,KIF2C,PRC1,CDCA8,TFRC,TOP2A
Coexpression Atlas	GSM791110_500	Stem Cells, SC.MPP34F.BM, Lineage- cKit+ Sca-1+ flk2+ CD34+, Bone marrow, avg-2	Immgen.org, GSE15907	7.107e-07	0.0003603	1.334e-06	9.083e-06	29	401	TMEM176A,MCM3,SSBP2,PANK1,PLAC8,HIST1H2AI,HIST1H2AK,MKI67,FOXO3,H2AFY,IGFBP4,ASNS,PCP4L1,FIGNL1,PBK,IL18RAP,CDCA2,BUB1B,NCAPD2,NKG7,KIF11,KIF2C,PRC1,CDCA8,GSTM1,TIA1,EMP1,TOP2A,AURKB
Coexpression Atlas	GSM605756_100	alpha beta T cells, T.4.Pa.BDC, 4+ 8- BDC+, Pancreas, avg-2	Immgen.org, GSE15907	7.181e-07	0.0003641	1.343e-06	9.144e-06	12	78	FAM169B,ICOS,ZAP70,IL2RB,GATA3,GIMAP7,LCK,CD3G,CD247,CD6,THY1,CD28
Coexpression Atlas	GSM791119_500	Stem Cells, SC.GMP.BM, Lineage- sca1- ckithi CD34+ FcgRhi, Bone marrow, avg-3	Immgen.org, GSE15907	9.143e-07	0.0004635	1.704e-06	1.16e-05	29	406	MCM3,RRM2,PLAC8,HIST1H2AI,HIST1H2AK,PLK1,BIRC5,CST7,IGFBP4,ASF1B,ASNS,FIGNL1,PBK,CREG1,NDUFB6,GFI1,AURKA,BUB1B,NCAPD2,NKG7,KIF22,KIF2C,GPC1,DSTN,CDCA8,GSTM1,P2RX1,TOP2A,AURKB
Coexpression Atlas	GSM538382_100	alpha beta T cells, T.4Nve.Sp, 4+ 8- 25- 62Lhi 44lo, Spleen, avg-4	Immgen.org, GSE15907	1.045e-06	0.0005298	1.941e-06	1.321e-05	10	54	FAM169B,ZAP70,IGFBP4,IL2RB,LCK,CD3G,CD247,CD6,THY1,CD28
Coexpression Atlas	GSM777055_500	Stromal Cells, FRC.SLN, gp38+ CD31- CD140a+, Lymph Node, avg-4	Immgen.org, GSE15907	1.059e-06	0.000537	1.96e-06	1.334e-05	31	455	RAMP2,CYGB,TMEM176A,MYL9,CXCL9,ARHGAP29,GPX8,CRIP2,RND3,IGFBP4,IGFBP5,IGFBP7,PRNP,SLAMF8,IL13RA1,PLVAP,CXCL10,IL1RL2,BGN,NRP1,DES,GADD45G,KCNJ8,FKBP14,SASH1,RGS16,GSTM1,GSTT1,EGR1,ERRFI1,EMP1
Coexpression Atlas	GSM854255_500	Myeloid Cells, DC.103-11b+.LuLN, MHCII+ CD11c+ CD8- CD11b+ CD103-, Lymph Node, avg-3	Immgen.org, GSE15907	1.172e-06	0.0005942	2.161e-06	1.471e-05	27	366	EPSTI1,TMEM176A,S100A9,CXCL9,AIF1,CCL5,ICAM1,ID2,KLRK1,SCUBE3,SLAMF7,PRNP,ADAP2,SLAMF8,IL13RA1,PLK2,CXCL10,CYP27A1,FAM129A,DSTN,LCN2,RGS1,VWA5A,CD36,SDF4,TNFRSF1B,ASPRV1
Coexpression Atlas	GSM605843_500	Plasmacytoid, DC.pDC.8-.Sp, GR1-PE CD11c-eFluor750 CD8-eFluor480 CD45-APC B220, Spleen, avg-3	Immgen.org, GSE15907	1.229e-06	0.0006233	2.258e-06	1.537e-05	29	412	PIK3AP1,PLAC8,FAM169B,SLA2,CCR5,VAV2,SEMA4B,SGCB,CALCOCO1,IRF8,HVCN1,RND3,ATP1B1,CTSB,FYN,CYTH4,ADAP2,CYP27A1,P2RY13,NRP1,GNA15,KLRD1,LAG3,PELI2,LGALS1,TFRC,CD7,P2RY6,TPD52
Coexpression Atlas	GSM538262_500	Myeloid Cells, DC.8-4-11b+.MLN, CD11b-FITC CD4-PE CD11c-Alexa750 CD8a-PacificBlue, Lymph Node, avg-1	Immgen.org, GSE15907	1.355e-06	0.0006869	2.48e-06	1.688e-05	29	414	EPSTI1,TMEM176A,AIF1,CCL5,ICAM1,ID2,RND3,OSBPL3,SCUBE3,TTC39A,ASB2,SLAMF7,PRNP,ADAP2,IL13RA1,MYOM1,MTHFD2,CYP27A1,TRAFD1,KLRD1,FAM129A,DSTN,CASP4,RGS1,VWA5A,CD36,SDF4,TNFRSF1B,ASPRV1
Coexpression Atlas	GSM538412_100	alpha beta T cells, T.8Nve.PP, TCR+ CD8+ CD44low CD62Lhigh, Peyer's Patch, avg-1	Immgen.org, GSE15907	1.447e-06	0.0007338	2.639e-06	1.797e-05	11	69	FAM169B,ZAP70,IGFBP4,IL2RB,CTSW,NKG7,LCK,CD3G,CD247,CD6,THY1
Coexpression Atlas	GSM854309_500	Myeloid Cells, GN.Thio.PC, CD11b+ Ly6-G+, Peritoneal Cavity, avg-3	Immgen.org, GSE15907	1.492e-06	0.0007565	2.711e-06	1.846e-05	29	416	RASGRP4,CARHSP1,TRPM2,S100A6,S100A9,ANKRD22,PRR13,IFIT3,MYO1F,TBC1D23,CTSB,CYB5R1,IL13RA1,PLK2,CXCL10,P2RY13,NCF4,CREG1,IL18RAP,GLRX,NQO1,SEMA4A,LST1,DUSP6,CASP4,LCN2,TNFRSF1B,ASPRV1,TPD52
Coexpression Atlas	GSM538268_500	Myeloid Cells, DC.IIhilang+103+11blo.SLN, MHCIIhi CD11c+ Langerin+ CD103+ CD11b-, Lymph Node, avg-3	Immgen.org, GSE15907	1.554e-06	0.0007881	2.815e-06	1.916e-05	28	394	EPS15,EPSTI1,TMEM176A,GRAMD1B,CCL5,ICAM1,IRF8,ID2,TTC39A,SLAMF7,PRNP,ADAP2,IL13RA1,MTHFD2,CYP27A1,PSME2,TRAFD1,NFKBIB,GPC1,FAM129A,NPR2,DSTN,ZFC3H1,RGS1,VWA5A,SDF4,TNFRSF1B,ASPRV1
Coexpression Atlas	GSM854251_500	Myeloid Cells, DC.103+11b-.SI, CD45+ MHCII+ CD11c-hi CD103+ CD11b-, Small Intestine, avg-4	Immgen.org, GSE15907	1.599e-06	0.0008107	2.885e-06	1.964e-05	27	372	RASGRP4,PDE1B,TRPM2,CXCL9,AIF1,CCR5,TNS3,IRF8,KLRK1,RND3,TTC39A,ASB2,SLAMF7,ADAP2,SLAMF8,IL13RA1,CXCL10,CYP27A1,PSMB9,CREG1,DSTN,SASH1,RGS1,HAVCR2,ZDHHC23,CD36,ERRFI1
Coexpression Atlas	GSM777050_500	Stromal Cells, FRC.MLN, gp38+ CD31- CD140a+, Lymph Node, avg-5	Immgen.org, GSE15907	1.827e-06	0.0009261	3.284e-06	2.235e-05	31	467	RAMP2,CYGB,TMEM176A,MYL9,CXCL9,ARHGAP29,TNS3,GPX8,CRIP2,IGFBP4,IGFBP5,IGFBP7,PRNP,SLAMF8,IL13RA1,CTSF,PLVAP,CXCL10,BGN,NRP1,DES,GADD45G,KCNJ8,FKBP14,NPR2,RGS16,GSTM1,GSTT1,EGR1,ERRFI1,EMP1
Coexpression Atlas	GSM791143_100	alpha beta T cells, preT.DN3-4.Th, Lin-/lo CD25int CD44- CD28+, Thymus, avg-3	Immgen.org, GSE15907	1.846e-06	0.000936	3.307e-06	2.251e-05	12	85	RRM2,FAM169B,PLK1,PBK,GATA3,KIF11,KIF2C,LCK,PRC1,CD3G,THY1,TOP2A
Coexpression Atlas	GSM399442_500	Stem Cells, SC.LTSL.BM, IgM- CD24- CD117+ IL7R- CD150+ CD48- AA4.1+ CD43+, Bone marrow, avg-2	Immgen.org, GSE15907	1.985e-06	0.001006	3.543e-06	2.412e-05	29	422	TMEM176A,MCM3,SSBP2,F2R,PANK1,S100A9,HIST1H2AI,HIST1H2AK,MKI67,TREML1,VWF,IGFBP4,SLC14A1,ASNS,KCNK5,FIGNL1,MYOM1,P2RY13,BGN,CDCA2,NCAPD2,KIF11,NPR2,LCN2,PRC1,GSTM1,P2RX1,TIE1,TOP2A
Coexpression Atlas	GSM403987_100	CD positive, CD4 Test DB, 4+8-B220-, Spleen, avg-1	Immgen.org, GSE15907	2.077e-06	0.001053	3.695e-06	2.515e-05	10	58	FAM169B,ZAP70,IGFBP4,GATA3,LCK,CD3G,CD247,CD6,THY1,CD28
Coexpression Atlas	GSM854320_500	Myeloid Cells, MF.Lv, CD45+ F4/80+ CD11b+, Liver, avg-2	Immgen.org, GSE15907	2.296e-06	0.001164	4.07e-06	2.771e-05	28	402	RASGRP4,PLAC8,S100A6,CXCL9,AIF1,CCR5,FLT1,RND3,MYO1F,CTSB,CX3CR1,SLAMF8,IL13RA1,CXCL10,CYP27A1,P2RY13,NCF4,CREG1,LST1,FAM129A,DUSP6,LCN2,GSTM1,HAVCR2,P2RY6,CD36,TNFRSF1B,TPD52
Coexpression Atlas	GSM791149_100	alpha beta T cells, preT.DN3B.Th, Lin-/lo CD25hi CD44- CD28+, Thymus, avg-3	Immgen.org, GSE15907	2.375e-06	0.001204	4.195e-06	2.856e-05	12	87	RRM2,FAM169B,PLK1,ASF1B,PBK,GATA3,BUB1B,KIF11,KIF2C,LCK,CD3G,THY1
Coexpression Atlas	GSM399376_100	alpha beta T cells, T.4SP69+.Th, 4+ 8- TCRhi 69+, Thymus, avg-3	Immgen.org, GSE15907	2.444e-06	0.001239	4.287e-06	2.918e-05	10	59	ICOS,ZAP70,IGFBP4,GATA3,LCK,CD3G,CD247,CD6,THY1,CD28
Coexpression Atlas	GSM605766_100	alpha beta T cells, T.4FP3-.Sp, 4+ 8- GFP- 44lo, Spleen, avg-3	Immgen.org, GSE15907	2.444e-06	0.001239	4.287e-06	2.918e-05	10	59	FAM169B,ZAP70,IGFBP4,GATA3,LCK,CD3G,CD247,CD6,THY1,CD28
Coexpression Atlas	GSM854262_500	Myeloid Cells, DC.103-11b+.SI, CD45+ MHCII+ CD11c-hi CD11b+ CD103- F4/80+, Small Intestine, avg-7	Immgen.org, GSE15907	2.513e-06	0.001274	4.394e-06	2.991e-05	27	381	PDE1B,TRPM2,TMEM176A,CXCL9,AIF1,CCR5,GPR65,ASB2,CTSB,CX3CR1,ADAP2,SLAMF8,ABCC3,IL13RA1,PLK2,CXCL10,CYP27A1,P2RY13,GBP2,IL1RL2,GADD45G,SASH1,DUSP6,RGS1,HAVCR2,P2RY6,TPD52
Coexpression Atlas	GSM399373_100	alpha beta T cells, T.4SP24int.Th, 4+ 8- TCRhi 24int, Thymus, avg-3	Immgen.org, GSE15907	2.865e-06	0.001453	4.992e-06	3.398e-05	10	60	ICOS,ZAP70,GATA3,LCK,CD3G,CD247,CD6,THY1,CD28,SDF4
Coexpression Atlas	GSM538355_100	B cells, proB.FrA.FL, CD19- IgM- CD43+ CD24intermediate AA4.1+ CD45R+ CD, Fetal Liver, avg-2	Immgen.org, GSE15907	3.033e-06	0.001538	5.248e-06	3.572e-05	12	89	PLAC8,PLK1,IGF2BP3,TMEM108,FIGNL1,P2RY13,CDCA2,KIF11,KIF2C,PRC1,TFRC,TOP2A
Coexpression Atlas	GSM476660_100	gamma delta T cells, Tgd.vg2+24ahi.e17.Th, TCRd+ Vg2+ CD24+, Fetal Thymus, avg-3	Immgen.org, GSE15907	3.033e-06	0.001538	5.248e-06	3.572e-05	12	89	FAM169B,PLK1,ZAP70,IGF2BP3,IGFBP4,GATA3,NKG7,KIF11,KIF2C,CD3G,THY1,TOP2A
Coexpression Atlas	GSM605868_500	Myeloid Cells, Mo.6C+II+.Bl, CD115+ B220- CD43+ Ly6C+ MHCIIint, Blood, avg-4	Immgen.org, GSE15907	3.053e-06	0.001548	5.264e-06	3.583e-05	28	408	RASGRP4,TMEM176A,EVI2B,PLAC8,S100A6,NOD1,AIF1,CCR5,TNS3,FLT1,RND3,MYO1F,CTSB,CX3CR1,ADAP2,SLAMF8,IL13RA1,CYP27A1,NRP1,LST1,FAM129A,DUSP6,HAVCR2,P2RY6,VWA5A,CD36,TNFRSF1B,TPD52
Coexpression Atlas	GSM791117_500	Stem Cells, SC.CMP.BM, Lineage- Kit+ Sca1- CD34+ FcgRlow, Bone marrow, avg-2	Immgen.org, GSE15907	3.088e-06	0.001566	5.307e-06	3.612e-05	24	318	TMEM176A,MCM3,F2R,PANK1,PLAC8,ABCB4,HIST1H2AI,HIST1H2AK,MKI67,CST7,H2AFY,IGFBP4,SLC14A1,ASF1B,FIGNL1,PBK,CREG1,NDUFB6,BUB1B,NKG7,KIF11,PRC1,P2RX1,TOP2A
Coexpression Atlas	GSM854276_500	Myeloid Cells, DC.11cloSer.Salm3.SI, CD45+ MHCII+ Gr1- CD11c-lo CD11b+, Small Intestine, avg-4	Immgen.org, GSE15907	3.332e-06	0.00169	5.708e-06	3.885e-05	26	364	TRPM2,TMEM176A,CXCL9,AIF1,CCL5,CCR5,ASB2,CTSB,CX3CR1,ADAP2,SLAMF8,ABCC3,IL13RA1,PLK2,CXCL10,CYP27A1,P2RY13,GBP2,GLRX,LST1,SASH1,RGS1,HAVCR2,P2RY6,CD36,TPD52
Coexpression Atlas	GSM791122_500	Fetal Liver, SC.STSL.FL, IgM- CD24- CD117+ IL7R- CD150- CD48- AA4.1+ CD43+, Fetal Liver, avg-2	Immgen.org, GSE15907	3.352e-06	0.001699	5.722e-06	3.895e-05	28	410	RAMP2,MCM3,SSBP2,RRM2,MKI67,PLK1,IGF2BP3,IGF2,IGFBP4,ASNS,KCNK5,FIGNL1,PBK,IL18RAP,SESN1,CDCA2,BUB1B,NCAPD2,KIF11,KIF2C,PRC1,NCAPH,CDCA8,P2RX1,TIE1,CD36,CDH5,TOP2A
Coexpression Atlas	GSM605878_500	Myeloid Cells, Mo.6C-II+.Bl, CD115+ B220- CD43+ Ly6C- MHCIIhi, Blood, avg-2	Immgen.org, GSE15907	3.851e-06	0.001953	6.552e-06	4.46e-05	28	413	TREX1,RASGRP4,TMEM176A,PLAC8,S100A6,S100A9,AIF1,CCR5,KLRK1,RND3,MYO1F,SLAMF7,CTSB,CX3CR1,ADAP2,SLAMF8,IL13RA1,CYP27A1,KLRD1,LST1,FAM129A,DUSP6,HAVCR2,CD7,P2RY6,CD36,TNFRSF1B,TPD52
Coexpression Atlas	GSM399391_100	alpha beta T cells, T.DP.Th, 4+ 8+ TCR-/lo 69-, Thymus, avg-3	Immgen.org, GSE15907	4.401e-06	0.002231	7.462e-06	5.079e-05	11	77	SSBP2,ZAP70,GATA3,KIF11,LCK,CD3G,CD247,CD6,THY1,CD28,TOP2A
Coexpression Atlas	GSM777043_500	Stromal Cells, Fi.MTS15+.Th, CD45- PDGFRa+ MTS15+, Thymus, avg-3	Immgen.org, GSE15907	5.598e-06	0.002838	9.46e-06	6.439e-05	29	445	RAMP2,CYGB,TMEM176A,ARHGAP29,HSD11B1,PLOD1,GPX8,CRIP2,RND3,IGFBP4,IGFBP5,IGFBP7,ADAP2,IL13RA1,PLK2,CXCL10,BGN,NRP1,DES,GADD45G,NPR2,SASH1,RGS16,THY1,EGR1,CD36,ERRFI1,EMP1,CDH5
Coexpression Atlas	GSM399438_500	B cells, B.FrE.BM, CD19+ IgM+ AA4.1+ HSA+, Bone marrow, avg-3	Immgen.org, GSE15907	5.979e-06	0.003031	1.007e-05	6.855e-05	26	376	PIK3AP1,CABLES2,VPREB3,ABCB4,FAM169B,S100A9,VAV2,CHST3,SEMA4B,RRM2B,IRF8,HVCN1,ATP1B1,SP100,CHCHD10,MYL4,NCF4,BCL3,SERINC3,KIF11,BRWD1,DUSP2,DUSP6,LCN2,TFRC,CD36
Coexpression Atlas	GSM538242_500	Myeloid Cells, DC.4+.MLN, CD11b-FITC CD4-PE CD11c-Alexa750 CD8a-PacificBlue, Lymph Node, avg-3	Immgen.org, GSE15907	6.197e-06	0.003142	1.04e-05	7.082e-05	27	400	RASGRP4,EPSTI1,TMEM176A,EVI2B,CHN2,ICOS,CCL5,VAV2,TNS3,MINK1,TBX21,ID2,RND3,ASB2,SLAMF7,ADAP2,SLAMF8,IL13RA1,CYP27A1,KLRD1,SASH1,FFAR2,RGS1,HAVCR2,CD7,P2RY6,ASPRV1
Coexpression Atlas	GSM538377_100	alpha beta T cells, T.4Nve.MLN, 4+ 8- 25- 62Lhi 44lo, Lymph Node, avg-3	Immgen.org, GSE15907	6.527e-06	0.003309	1.092e-05	7.433e-05	9	52	ZAP70,IGFBP4,GATA3,LCK,CD3G,CD247,CD6,THY1,CD28
Coexpression Atlas	GSM791152_500	alpha beta T cells, preT.ETP-2A.Th, Lin-/lo CD25int CD44+ cKit+, Thymus, avg-2	Immgen.org, GSE15907	6.906e-06	0.003501	1.152e-05	7.84e-05	28	426	TMEM176A,MCM3,CHN2,PANK1,PLAC8,NRARP,TNS3,FOXO3,CST7,H2AFY,IGFBP4,SLC14A1,KCNK5,GATA3,IL18RAP,CDCA2,NCAPD2,NKG7,KIF11,LAG3,LCK,RGS1,TFRC,GSTM1,CD7,P2RX1,TIA1,EMP1
Coexpression Atlas	GSM538343_500	B cells, proB.CLP.BM, CD19- IgM- CD43+ CD24- AA4.1+ CD45R- CD117+ IL7R+, Bone marrow, avg-1	Immgen.org, GSE15907	7.772e-06	0.003941	1.292e-05	8.794e-05	27	405	RASGRP4,SSBP2,RRM2,PLAC8,S100A9,ANKRD22,MKI67,IRF8,CST7,H2AFY,IGFBP4,FIGNL1,P2RY13,IL18RAP,IL18R1,CDCA2,BUB1B,NCAPD2,NKG7,KIF11,KIF2C,LCN2,PRC1,TFRC,EMP1,ASPRV1,TOP2A
Coexpression Atlas	GSM854326_500	Myeloid Cells, MF.Microglia.CNS, CD45low CD11b+ F4/80+, Brain, avg-3	Immgen.org, GSE15907	8.499e-06	0.004309	1.408e-05	9.585e-05	27	407	TMEM176A,AIF1,CCR5,PLOD1,TNS3,ARSB,ASB2,CTSB,CX3CR1,ADAP2,ABCC3,IL13RA1,CTSF,CYP27A1,P2RY13,CREG1,NRP1,SLC12A9,GNA15,DUSP6,LAG3,GAL3ST4,RGS1,FMNL3,HAVCR2,EGR1,P2RY6
Coexpression Atlas	GSM854297_500	Plasmacytoid, DC.pDC.8+.MLN, B220-FITC CD45-APC CD11c-eFluor780 GR1-PE CD8-eFlu, Lymph Node, avg-2	Immgen.org, GSE15907	9.705e-06	0.00492	1.603e-05	0.0001091	27	410	PIK3AP1,PLAC8,FAM169B,SLA2,CCR5,VAV2,SEMA4B,SGCB,CALCOCO1,IRF8,HVCN1,RND3,ATP1B1,CTSB,FYN,CYTH4,ADAP2,CYP27A1,P2RY13,NRP1,GNA15,KLRD1,LAG3,TFRC,CD7,P2RY6,TPD52
Coexpression Atlas	GSM538263_500	Myeloid Cells, DC.8-4-11b+.MLN, CD45-APC CD11b-FITC CD11c-eFluor780 CD4-PE CD8a-eF, Lymph Node, avg-2	Immgen.org, GSE15907	1.107e-05	0.00561	1.821e-05	0.000124	27	413	EPSTI1,TMEM176A,AIF1,CCL5,ICAM1,ID2,RND3,OSBPL3,SCUBE3,TTC39A,ASB2,SLAMF7,PRNP,ADAP2,IL13RA1,MYOM1,CYP27A1,TRAFD1,FAM129A,DSTN,ZFC3H1,RGS1,VWA5A,CD36,SDF4,TNFRSF1B,ASPRV1
Coexpression Atlas	GSM538358_100	B cells, proB.FrBC.FL, CD19+ IgM- CD43+ CD24+ AA4.1+ CD45R+, Fetal Liver, avg-3	Immgen.org, GSE15907	1.167e-05	0.005914	1.914e-05	0.0001303	11	85	RRM2,VPREB3,PLK1,FIGNL1,PBK,BUB1B,KIF11,KIF2C,PRC1,CD36,TOP2A
Coexpression Atlas	GSM399362_100	alpha beta T cells, T.4+8int.Th, 4+ 8int TCRhi, Thymus, avg-3	Immgen.org, GSE15907	1.226e-05	0.006217	2.005e-05	0.0001365	9	56	ICOS,ZAP70,GATA3,LCK,CD3G,CD247,CD6,THY1,CD28
Coexpression Atlas	GSM399394_100	alpha beta T cells, T.DP69+.Th, 4+ 8+ TCRlo/int 69+, Thymus, avg-3	Immgen.org, GSE15907	1.423e-05	0.007215	2.32e-05	0.0001579	9	57	ICOS,ZAP70,GATA3,LCK,CD3G,CD247,CD6,THY1,CD28
Coexpression Atlas	GSM538357_100	B cells, proB.FrA.FL, CD19- IgM- CD43+ CD24intermediate CD45R+ AA4.1+ CD, Fetal Liver, avg-1	Immgen.org, GSE15907	1.632e-05	0.008275	2.652e-05	0.0001805	11	88	PLK1,IGF2BP3,TMEM108,FIGNL1,P2RY13,BUB1B,KIF11,KIF2C,PRC1,TFRC,TOP2A
Coexpression Atlas	GSM399400_100	alpha beta T cells, T.DPsm.Th, 4+ 8+ TCR-/lo FSClo, Thymus, avg-3	Immgen.org, GSE15907	1.748e-05	0.008864	2.832e-05	0.0001928	10	73	SSBP2,ZAP70,GATA3,LCK,CD3G,CD247,CD6,THY1,SYTL3,CD28
Coexpression Atlas	GSM538418_100	B cells, proB.FrBC.BM, CD19+ IgM- CD45R+ CD43+ HSA+, Bone marrow, avg-1	Immgen.org, GSE15907	1.975e-05	0.01002	3.19e-05	0.0002171	10	74	RRM2,VPREB3,S100A9,MKI67,CHST3,ATP1B1,CHCHD10,KIF11,LCN2,TOP2A
Coexpression Atlas	GSM854269_500	Myeloid Cells, DC.103-11b+24+.Lu, MHCII+ CD11c+ CD103- CD11b+ CD24+, Lung, avg-2	Immgen.org, GSE15907	2.102e-05	0.01066	3.383e-05	0.0002303	26	404	RASGRP4,TMEM176A,S100A6,AIF1,CCL5,CCR5,RND3,SLAMF7,ADAP2,SLAMF8,IL13RA1,PLK2,CXCL10,CYP27A1,IL18RAP,IL1RL2,GADD45G,KLRD1,FAM129A,CASP4,RGS1,HAVCR2,P2RY6,CD36,ERRFI1,EMP1
Coexpression Atlas	GSM538245_500	Myeloid Cells, DC.4+.SLN, CD11b-FITC CD4-PE CD11c-Alexa750 CD8a-PacificBlue, Lymph Node, avg-3	Immgen.org, GSE15907	2.385e-05	0.01209	3.827e-05	0.0002605	26	407	RASGRP4,TMEM176A,CHN2,S100A6,CXCL9,CCL5,CCR5,TNS3,RND3,MYO1F,ASB2,SLAMF7,CX3CR1,ADAP2,SLAMF8,IL13RA1,PLK2,CXCL10,CYP27A1,KLRD1,FAM129A,FFAR2,LAG3,RGS1,HAVCR2,P2RY6
Coexpression Atlas	GSM605827_100	Myeloid Cells, DC.8+.Sp, CD11b CD45 CD4 CD11c CD8a, Spleen, avg-1	Immgen.org, GSE15907	2.815e-05	0.01427	4.477e-05	0.0003047	10	77	TRPM2,CXCL9,AIF1,RND3,SLAMF8,IL13RA1,CYP27A1,RGS1,HAVCR2,CD36
Coexpression Atlas	GSM538274_500	Myeloid Cells, DC.IIhilang-103-11b+.SLN, MHCIIhi CD11c+ Langerin- CD103- CD11b+, Lymph Node, avg-3	Immgen.org, GSE15907	2.817e-05	0.01428	4.477e-05	0.0003047	26	411	EPSTI1,PDK3,TMEM176A,CCL5,ICAM1,ID2,KLRK1,SCUBE3,SLAMF7,PRNP,ADAP2,IL13RA1,PLK2,MTHFD2,CYP27A1,TRAFD1,AEBP2,FAM129A,NPR2,DSTN,CASP4,ZFC3H1,RGS1,VWA5A,TNFRSF1B,ASPRV1
Coexpression Atlas	GSM791112_500	Stem Cells, SC.ST34F.BM, Lineage- cKit+ Sca-1+ flk2- CD34+, Bone marrow, avg-2	Immgen.org, GSE15907	2.817e-05	0.01428	4.477e-05	0.0003047	26	411	TMEM176A,MCM3,SSBP2,F2R,PANK1,HIST1H2AI,HIST1H2AK,MKI67,IGFBP4,ASNS,KCNK5,FIGNL1,PBK,CREG1,CDCA2,BUB1B,GNA15,NKG7,KIF11,F2RL3,PRC1,GSTM1,P2RX1,TIA1,TIE1,TOP2A
Coexpression Atlas	GSM777046_500	Stromal Cells, Fi.Sk, gp38+ CD140a+, Skin, avg-4	Immgen.org, GSE15907	3.119e-05	0.01581	4.942e-05	0.0003364	27	438	RAMP2,CYGB,S100A6,ARHGAP29,PLOD1,GPX8,CRIP2,RND3,IGF2,IGFBP4,IGFBP5,IGFBP7,PRNP,IL13RA1,CXCL10,IL1RL2,BGN,GADD45G,BMPER,FKBP14,NPR2,SASH1,GSTM1,THY1,EGR1,ERRFI1,EMP1
Coexpression Atlas	GSM777063_100	Stromal Cells, LEC.SLN, gp38+ CD31+, Lymph Node, avg-4	Immgen.org, GSE15907	3.735e-05	0.01893	5.896e-05	0.0004013	11	96	RAMP2,ARHGAP29,CRIP2,IGFBP7,PLK2,PLVAP,BGN,RGS16,TIE1,CD36,CDH5
Coexpression Atlas	GSM854338_500	Myeloid Cells, GN.Arth.SynF, CD11b+ Ly6-G+, Synovial Fluid, avg-3	Immgen.org, GSE15907	3.745e-05	0.01899	5.896e-05	0.0004013	26	418	PIK3AP1,RASGRP4,CARHSP1,TRPM2,S100A6,S100A9,ANKRD22,IFIT3,MYO1F,CTSB,IL13RA1,PLK2,TNFSF14,P2RY13,NCF4,CREG1,IL18RAP,GLRX,LST1,DUSP6,LCN2,EGR1,CD36,TNFRSF1B,ASPRV1,TPD52
Coexpression Atlas	GSM605837_100	Myeloid Cells, DC.8-4-11b-.Sp, CD45-APC CD11b-FITC CD11c-eFluor780 CD4-PE CD8a-eF, Spleen, avg-2	Immgen.org, GSE15907	3.942e-05	0.01999	6.188e-05	0.0004212	10	80	CXCL9,RND3,ASB2,IL13RA1,CYP27A1,KLRD1,RGS1,HAVCR2,CD7,CD36
Coexpression Atlas	GSM791114_100	Stem Cells, SC.CDP.BM, Sca1- Flt3+ MCSFR+ cKitlo, Bone marrow, avg-3	Immgen.org, GSE15907	4.891e-05	0.0248	7.654e-05	0.000521	10	82	IRF8,CST7,RND3,IGFBP4,FIGNL1,CX3CR1,KIF11,KIF2C,PRC1,TOP2A
Coexpression Atlas	GSM605883_500	Myeloid Cells, Mo.6C-II-.Bl, CD115+ B220- CD43- Ly6C- MHCII-, Blood, avg-3	Immgen.org, GSE15907	5.272e-05	0.02673	8.224e-05	0.0005598	25	402	PIK3AP1,RASGRP4,PLAC8,NRARP,NOD1,SCNN1A,FLT1,MYO1F,CTSB,FYB1,CX3CR1,CYB5R1,SLC16A10,IL13RA1,CYP27A1,NCF4,CREG1,LST1,DUSP6,HAVCR2,P2RY6,CD36,ATG4C,TNFRSF1B,TPD52
Coexpression Atlas	GSM791105_100	Stem Cells, SC.MDP.BM, Sca1- Flt3+ MCSFR+ cKithi, Bone marrow, avg-3	Immgen.org, GSE15907	5.435e-05	0.02755	8.452e-05	0.0005753	10	83	PLAC8,CST7,IGFBP4,FIGNL1,PBK,NKG7,KIF11,KIF2C,PRC1,TOP2A
Coexpression Atlas	GSM538345_100	B cells, proB.CLP.BM, CD19- IgM- CD43+ CD24intermediate CD45R- AA4.1+ CD, Bone marrow, avg-2	Immgen.org, GSE15907	6.029e-05	0.03057	9.347e-05	0.0006362	10	84	PLAC8,S100A9,MKI67,H2AFY,IGFBP4,IL18RAP,KIF11,LCN2,TFRC,TOP2A
Coexpression Atlas	GSM791136_100	alpha beta T cells, preT.DN2.Th, Lin-/lo CD25hi CD44+ cKit+, Thymus, avg-3	Immgen.org, GSE15907	6.677e-05	0.03385	0.0001032	0.0007025	10	85	MCM3,FAM169B,CST7,IGFBP4,KCNK5,GATA3,NKG7,LCK,CD3G,THY1
Coexpression Atlas	GSM476663_500	Stem Cells, SC.LTSL.BM, CD117+ IL7R- CD150+ CD48- AA4.1+ CD43+, Bone marrow, avg-1	Immgen.org, GSE15907	6.954e-05	0.03526	0.0001072	0.0007295	25	409	TMEM176A,SSBP2,F2R,PANK1,ABCB4,S100A9,HIST1H2AI,MKI67,VWF,IGFBP4,SLC14A1,ASNS,KCNK5,MYOM1,P2RY13,CREG1,IL18RAP,BGN,KIF11,NPR2,LCN2,GSTM1,P2RX1,TIE1,TOP2A
Coexpression Atlas	GSM538350_100	B cells, proB.CLP.FL, CD19- IgM- CD43+ CD24intermediate CD45R- AA4.1+ CD, Fetal Liver, avg-1	Immgen.org, GSE15907	8.153e-05	0.04133	0.0001253	0.0008526	10	87	PLK1,IGF2BP3,IGFBP4,CDCA2,BUB1B,KIF11,KIF2C,PRC1,CDCA8,TOP2A
Coexpression Atlas	GSM538352_100	B cells, proB.FrA.BM, CD19- IgM- CD43+ CD24intermediate CD45R+ AA4.1+ CD, Bone marrow, avg-2	Immgen.org, GSE15907	9.896e-05	0.05017	0.0001516	0.001032	10	89	PLAC8,S100A9,MKI67,IRF8,IGFBP4,IL18RAP,KIF11,LCN2,TFRC,TOP2A
Coexpression Atlas	GSM854285_500	Myeloid Cells, DC.8-4-11b+.SLN, CD45-APC CD11b-FITC CD11c-eFluor780 CD4-PE CD8a-eF, Lymph Node, avg-2	Immgen.org, GSE15907	0.0001019	0.05168	0.0001557	0.00106	25	419	EPSTI1,TMEM176A,AIF1,CCL5,ICAM1,ID2,KLRK1,RND3,SCUBE3,SLAMF7,PRNP,ADAP2,IL13RA1,PLK2,MTHFD2,CYP27A1,TRAFD1,AEBP2,FAM129A,NPR2,DSTN,ZFC3H1,RGS1,VWA5A,TNFRSF1B
Coexpression Atlas	GSM777032_100	Stromal Cells, BEC.MLN, gp38- CD31+, Lymph Node, avg-5	Immgen.org, GSE15907	0.0001088	0.05516	0.0001652	0.001124	10	90	RAMP2,ARHGAP29,FLT1,CRIP2,IGFBP7,PLK2,PLVAP,TIE1,CD36,CDH5
Coexpression Atlas	GSM777037_100	Stromal Cells, BEC.SLN, gp38- CD31+, Lymph Node, avg-4	Immgen.org, GSE15907	0.0001088	0.05516	0.0001652	0.001124	10	90	RAMP2,ARHGAP29,FLT1,CRIP2,IGFBP7,PLK2,PLVAP,TIE1,CD36,CDH5
Coexpression Atlas	GSM605886_500	Myeloid Cells, Mo.6C-IIint.Bl, CD115+ B220- CD43- Ly6C- MHCIIint, Blood, avg-5	Immgen.org, GSE15907	0.0001281	0.06496	0.0001939	0.00132	24	400	PIK3AP1,RASGRP4,PLAC8,NRARP,NOD1,FLT1,MYO1F,CTSB,FYB1,CX3CR1,SLC16A10,IL13RA1,PLK2,CYP27A1,CREG1,LST1,FAM129A,DUSP6,HAVCR2,P2RY6,CD36,ATG4C,TNFRSF1B,TPD52
Coexpression Atlas	GSM605839_100	Myeloid Cells, DC.8-4-11b-.Sp, CD11b-FITC CD4-PE CD11c-eFluor780 CD8a-eFluor450 C, Spleen, avg-1	Immgen.org, GSE15907	0.0001616	0.08192	0.0002438	0.00166	9	77	CXCL9,RND3,ASB2,IL13RA1,KLRD1,RGS1,HAVCR2,CD7,CD36
Coexpression Atlas	GSM854287_500	Myeloid Cells, DC.8-4-11b+.SLN, CD11b-FITC CD4-PE CD11c-eFluor780 CD8a-eFluor450 C, Lymph Node, avg-1	Immgen.org, GSE15907	0.0001663	0.08434	0.0002503	0.001703	24	407	EPSTI1,TMEM176A,CXCL9,AIF1,CCL5,ICAM1,ID2,KLRK1,RND3,SCUBE3,SLAMF7,ADAP2,SLAMF8,IL13RA1,PLK2,MTHFD2,CYP27A1,CREG1,KLRD1,FAM129A,DSTN,RGS1,HAVCR2,TNFRSF1B
Coexpression Atlas	GSM605820_100	Myeloid Cells, DC.103+11b-.PolyIC.Lu, CD45 MHCII CD11c CD103 CD11b, Lung, avg-3	Immgen.org, GSE15907	0.0001785	0.09052	0.0002669	0.001817	9	78	CXCL9,CCL5,CCR5,ADAP2,IL13RA1,CXCL10,RGS1,HAVCR2,CD36
Coexpression Atlas	GSM605823_500	Myeloid Cells, DC.103-11b+.PolyIC.Lu, CD45 MHCII CD11c CD103 CD11b, Lung, avg-3	Immgen.org, GSE15907	0.000179	0.09075	0.0002669	0.001817	24	409	TMEM176A,CHN2,CXCL9,CCL5,CCR5,ICAM1,IFIT3,KLRK1,RND3,SLAMF7,ADAP2,IL13RA1,PLK2,CXCL10,IL18RAP,IL1RL2,GADD45G,CASP4,RGS1,HAVCR2,P2RY6,CD36,ERRFI1,EMP1
Coexpression Atlas	GSM854306_500	Myeloid Cells, GN.Bl, CD11b+ Ly6-G+, Blood, avg-3	Immgen.org, GSE15907	0.000179	0.09075	0.0002669	0.001817	24	409	RASGRP4,CARHSP1,TRPM2,S100A6,S100A9,ANKRD22,PRR13,MYO1F,CYB5R1,IL13RA1,TNFSF14,P2RY13,NCF4,CREG1,IL18RAP,GLRX,SEMA4A,TALDO1,LST1,FAM129A,DUSP6,LCN2,ASPRV1,TPD52
Coexpression Atlas	GSM605872_500	Myeloid Cells, Mo.6C+II-.Bl, Cd115+ B220- CD43+ Ly6C+ MHCII-, Blood, avg-3	Immgen.org, GSE15907	0.0001925	0.09758	0.0002862	0.001948	24	411	RASGRP4,EVI2B,PLAC8,S100A6,CCR5,RND3,MYO1F,CTSB,CX3CR1,ADAP2,IL13RA1,CYP27A1,NCF4,NRP1,FAM129A,DUSP6,CASP4,LCN2,GSTM1,P2RY6,VWA5A,ATG4C,TNFRSF1B,TPD52
Coexpression Atlas	GSM538268_100	Myeloid Cells, DC.IIhilang+103+11blo.SLN, MHCIIhi CD11c+ Langerin+ CD103+ CD11b-, Lymph Node, avg-3	Immgen.org, GSE15907	0.000197	0.09986	0.000292	0.001987	9	79	EPSTI1,TMEM176A,CCL5,TTC39A,PRNP,IL13RA1,RGS1,SDF4,ASPRV1
Coexpression Atlas	GSM854237_500	Myeloid Cells, DC.103+11b+.SI, CD45+ MHCII+ CD11c-hi CD11b+ CD103+ F4/80-lo, Small Intestine, avg-4	Immgen.org, GSE15907	0.0003292	0.1669	0.0004866	0.003312	22	375	RASGRP4,MDH2,PLAC8,CXCL9,AIF1,RND3,CLEC4G,ASB2,ADAP2,SLAMF8,IL13RA1,PLK2,CXCL10,CYP27A1,KLRD1,SASH1,FFAR2,RGS1,HAVCR2,CD36,ERRFI1,EMP1
Coexpression Atlas	GSM399450_100	B cells, proB.FrBC.BM, CD19+ IgM- CD43+ AA4.1+ CD45R+, Bone marrow, avg-2	Immgen.org, GSE15907	0.0003437	0.1743	0.0005051	0.003438	9	85	RRM2,VPREB3,MKI67,PLK1,CHST3,ATP1B1,CHCHD10,KIF11,TOP2A
Coexpression Atlas	GSM538258_100	Myeloid Cells, DC.8+.Sp, CD11b CD4 CD45 CD11c CD8a, Spleen, avg-2	Immgen.org, GSE15907	0.0003437	0.1743	0.0005051	0.003438	9	85	TRPM2,CXCL9,IRF8,ASB2,SLAMF8,CYP27A1,HAVCR2,P2RY6,CD36
Coexpression Atlas	GSM538239_100	Myeloid Cells, DC.103-11b+.Lv, CD45+ CD11c+ MHC-II + CD11b high CD103-, Liver, avg-3	Immgen.org, GSE15907	0.0003753	0.1903	0.0005499	0.003743	9	86	CXCL9,CLEC4G,ADAP2,IL13RA1,PLK2,CXCL10,RGS1,P2RY6,CD36
Coexpression Atlas	GSM538380_100	alpha beta T cells, T.4Nve.PP, TCR+ CD4+ CD44low CD62Lhigh, Peyer's Patch, avg-2	Immgen.org, GSE15907	0.0004046	0.2052	0.000591	0.004023	7	53	ZAP70,IGFBP4,LCK,CD3G,CD6,THY1,CD28
Coexpression Atlas	GSM538252_100	Myeloid Cells, DC.8+.MLN, CD11b-FITC CD4-PE CD11c-Alexa750 CD8a-PacificBlue, Lymph Node, avg-3	Immgen.org, GSE15907	0.0004092	0.2074	0.000591	0.004023	9	87	TRPM2,CXCL9,IRF8,ASB2,SLAMF8,CYP27A1,RGS1,HAVCR2,CD36
Coexpression Atlas	GSM605828_100	Myeloid Cells, DC.8+.Th, CD11b-FITC CD4-PE MHCII-APC CD11c-eFluor780 CD8-eF, Thymus, avg-3	Immgen.org, GSE15907	0.0004092	0.2074	0.000591	0.004023	9	87	CXCL9,AIF1,IRF8,SLAMF8,IL13RA1,CYP27A1,HAVCR2,P2RY6,CD36
Coexpression Atlas	GSM538255_100	Myeloid Cells, DC.8+.SLN, CD11b-FITC CD4-PE CD11c-Alexa750 CD8a-PacificBlue, Lymph Node, avg-3	Immgen.org, GSE15907	0.0004092	0.2074	0.000591	0.004023	9	87	CXCL9,IRF8,ARSB,SLAMF8,IL13RA1,CYP27A1,HAVCR2,P2RY6,CD36
Coexpression Atlas	GSM605831_100	Myeloid Cells, DC.8-.Th, CD11b-FITC CD4-PE MHCII-APC CD11c-eFluor780 CD8-eF, Thymus, avg-3	Immgen.org, GSE15907	0.0004092	0.2074	0.000591	0.004023	9	87	CXCL9,AIF1,IRF8,SLAMF8,IL13RA1,RGS1,HAVCR2,P2RY6,CD36
Coexpression Atlas	GSM854312_500	Myeloid Cells, GN.UrAc.PC, CD11b+ Ly6-G+, Peritoneal Cavity, avg-3	Immgen.org, GSE15907	0.0004567	0.2315	0.0006578	0.004478	23	410	RASGRP4,PDE1B,CARHSP1,TRPM2,S100A6,S100A9,ANKRD22,PRR13,IFIT3,MYO1F,CYB5R1,IL13RA1,TNFSF14,P2RY13,NCF4,IL18RAP,GLRX,SEMA4A,LST1,CASP4,LCN2,ASPRV1,TPD52
Coexpression Atlas	GSM791146_100	alpha beta T cells, preT.DN3A.Th, Lin-/lo CD25hi CD44- CD28-, Thymus, avg-3	Immgen.org, GSE15907	0.0004845	0.2457	0.0006959	0.004737	9	89	FAM169B,KCNK5,GATA3,NKG7,LCK,CD3G,CD247,THY1,SYTL3
Coexpression Atlas	GSM538271_500	Myeloid Cells, DC.IIhilang+103-11b+.SLN, MHCIIhi CD11c+ Langerin+ CD103- CD11b+, Lymph Node, avg-3	Immgen.org, GSE15907	0.0004885	0.2477	0.0006996	0.004762	23	412	EPSTI1,TMEM176A,ZFAND6,CCL5,ICAM1,ID2,TTC39A,SLAMF7,RAB21,PRNP,ADAP2,IL13RA1,MTHFD2,CYP27A1,TRAFD1,FAM129A,NPR2,ZFC3H1,RGS1,VWA5A,SDF4,TNFRSF1B,ASPRV1
Coexpression Atlas	GSM605846_500	Myeloid Cells, GN.BM, CD11b+ Ly6-G+, Bone marrow, avg-4	Immgen.org, GSE15907	0.0005398	0.2737	0.0007709	0.005248	23	415	RASGRP4,CARHSP1,TRPM2,S100A6,S100A9,ANKRD22,PRR13,HSD11B1,ASNS,MYO1F,IL13RA1,P2RY13,NCF4,IL18RAP,GADD45G,GLRX,GP1BB,LST1,FAM129A,DSTN,LCN2,ASPRV1,TPD52
Coexpression Atlas	GSM854303_500	Myeloid Cells, GN.Arth.BM, CD11b+ Ly6-G+, Bone marrow, avg-3	Immgen.org, GSE15907	0.0006358	0.3224	0.0009055	0.006164	23	420	RASGRP4,CARHSP1,TRPM2,S100A6,S100A9,ANKRD22,PRR13,HSD11B1,ASNS,MYO1F,IL13RA1,P2RY13,NCF4,IL18RAP,GADD45G,GLRX,TALDO1,GP1BB,LST1,FAM129A,DSTN,LCN2,ASPRV1
Coexpression Atlas	GSM854232_500	Myeloid Cells, DC.103+11b+.Salm3.SI, CD45+ MHCII+ Gr1- CD11c-hi CD11b+ CD103+ F480-, Small Intestine, avg-5	Immgen.org, GSE15907	0.0009281	0.4705	0.001318	0.008971	21	379	RASGRP4,PLAC8,CXCL9,AIF1,CCL5,CCR5,RND3,ASB2,ADAP2,SLAMF8,IL13RA1,PLK2,CXCL10,GLRX,SASH1,FFAR2,RGS1,HAVCR2,CD36,ERRFI1,EMP1
Coexpression Atlas	GSM605856_500	Myeloid Cells, MF.Thio5.II+480int.PC, CD115+ MHC II+ F480lo SiglecF- CD11c+, Peritoneal Cavity, avg-3	Immgen.org, GSE15907	0.000958	0.4857	0.001357	0.009235	23	433	PLD3,S100A6,CCR5,PLOD1,CTSB,ADAP2,SLC16A10,ABCC3,IL13RA1,PLK2,CYP27A1,CREG1,NRP1,GNPDA1,DSTN,SASH1,GSTM1,P2RX1,P2RY6,CD36,ATG4C,EMP1,TPD52
Coexpression Atlas	GSM538260_100	Myeloid Cells, DC.8+.Sp, CD11b CD11c CD45 CD8a CD4, Spleen, avg-2	Immgen.org, GSE15907	0.001154	0.5849	0.001625	0.01106	8	81	TRPM2,CXCL9,ASB2,SLAMF8,CYP27A1,RGS1,HAVCR2,CD36
Coexpression Atlas	GSM854290_100	Myeloid Cells, DC.8-4-11b-.SLN, CD45-APC CD11b-FITC CD11c-eFluor780 CD4-PE CD8a-eF, Lymph Node, avg-1	Immgen.org, GSE15907	0.001154	0.5849	0.001625	0.01106	8	81	EPSTI1,TMEM176A,CCL5,PRNP,IL13RA1,RGS1,SDF4,ASPRV1
Coexpression Atlas	GSM538277_500	Myeloid Cells, DC.IIhilang-103-11blo.SLN, MHCIIhi CD11c+ Langerin- CD103- CD11b-, Lymph Node, avg-3	Immgen.org, GSE15907	0.001166	0.5913	0.001638	0.01115	21	386	EPSTI1,TMEM176A,GRAMD1B,CCL5,ICAM1,ID2,SCUBE3,TTC39A,SLAMF7,PRNP,IL13RA1,PLK2,CYP27A1,AEBP2,FAM129A,NPR2,ZFC3H1,RGS1,SDF4,TNFRSF1B,ASPRV1
Coexpression Atlas	GSM538348_100	B cells, proB.CLP.FL, CD19- IgM- CD43+ CD24intermediate AA4.1+ CD45R- CD, Fetal Liver, avg-2	Immgen.org, GSE15907	0.001353	0.6858	0.001895	0.0129	8	83	S100A9,PLK1,IGF2BP3,IGFBP4,FIGNL1,KIF11,KIF2C,TOP2A
Coexpression Atlas	GSM791124_500	B cells, MLP.BM, CD19- IgM- CD43+ CD24- AA4.1+ CD45R- CD117+ IL7R-, Bone marrow, avg-2	Immgen.org, GSE15907	0.001551	0.7862	0.002166	0.01474	22	422	TMEM176A,MCM3,PANK1,PLAC8,S100A9,MKI67,CST7,H2AFY,IGFBP4,ASNS,FIGNL1,PBK,IL18RAP,CDCA2,NCAPD2,GNA15,NKG7,KIF11,LCN2,CDCA8,GSTM1,TOP2A
Coexpression Atlas	GSM605843_100	Plasmacytoid, DC.pDC.8-.Sp, GR1-PE CD11c-eFluor750 CD8-eFluor480 CD45-APC B220, Spleen, avg-3	Immgen.org, GSE15907	0.001578	0.8002	0.002198	0.01496	8	85	CCR5,IRF8,RND3,ATP1B1,P2RY13,KLRD1,LAG3,CD7
Coexpression Atlas	GSM399454_500	Stem Cells, SC.STSL.BM, CD117+ IL7R- CD150- CD48- AA4.1+ CD43+, Bone marrow, avg-3	Immgen.org, GSE15907	0.001597	0.8098	0.002214	0.01507	22	423	TMEM176A,SSBP2,PANK1,S100A9,FOXO3,H2AFY,IGFBP4,ASNS,KCNK5,PCP4L1,CREG1,IL18RAP,BGN,GNA15,NKG7,NPR2,SASH1,LCN2,RGS1,GSTM1,P2RX1,TIE1
Coexpression Atlas	GSM399400_500	alpha beta T cells, T.DPsm.Th, 4+ 8+ TCR-/lo FSClo, Thymus, avg-3	Immgen.org, GSE15907	0.001598	0.8103	0.002214	0.01507	19	343	SSBP2,PIK3IP1,FAM169B,SLA2,SLA,ZAP70,DNAJC15,ATP1B1,GATA3,GFI1,LCK,ATP10A,CD3G,CD247,CD6,THY1,P2RX1,SYTL3,CD28
Coexpression Atlas	GSM538282_500	Myeloid Cells, MF.Lu, CD11chi CD11b- CD103- MHCII- SiglecF+, Lung, avg-3	Immgen.org, GSE15907	0.001694	0.859	0.002341	0.01593	22	425	PIK3AP1,PLD3,FLT1,HVCN1,RND3,ADAP2,IL13RA1,P2RY13,CREG1,IL1RL2,NRP1,LPIN1,FAM129A,DSTN,ATP10A,RGS1,GSTM1,HAVCR2,P2RY6,CD36,PRDX1,ATG4C
Coexpression Atlas	GSM854291_100	Myeloid Cells, DC.8-4-11b-.SLN, CD11b-FITC CD4-PE CD11c-eFluor780 CD8a-eFluor450 C, Lymph Node, avg-3	Immgen.org, GSE15907	0.001702	0.8627	0.002344	0.01596	8	86	EPSTI1,TMEM176A,CCL5,TTC39A,IL13RA1,RGS1,SDF4,ASPRV1
Coexpression Atlas	GSM605859_500	Myeloid Cells, MF.Thio5.II+480lo.PC, CD115+ MHC II+ F480lo SiglecF- CD11c+, Peritoneal Cavity, avg-3	Immgen.org, GSE15907	0.001745	0.8845	0.002397	0.01632	22	426	RASGRP4,TMEM176A,EVI2B,TUBB2A,S100A6,CCR5,KLRK1,RND3,CTSB,CX3CR1,ADAP2,SLC16A10,SLAMF8,IL13RA1,CYP27A1,CREG1,NRP1,P2RY6,CD36,ATG4C,EMP1,TPD52
Coexpression Atlas	GSM854297_100	Plasmacytoid, DC.pDC.8+.MLN, B220-FITC CD45-APC CD11c-eFluor780 GR1-PE CD8-eFlu, Lymph Node, avg-2	Immgen.org, GSE15907	0.001832	0.9291	0.002511	0.01709	8	87	CCR5,IRF8,RND3,ATP1B1,P2RY13,KLRD1,LAG3,CD7
Coexpression Atlas	GSM791129_500	B cells, MLP.BM, CD19- IgM- CD43+ CD24intermediate AA4.1+ CD45R- CD, Bone marrow, avg-2	Immgen.org, GSE15907	0.002032	1	0.002777	0.0189	21	404	TMEM176A,MCM3,SSBP2,PANK1,PLAC8,S100A9,CST7,H2AFY,IGFBP4,SLC14A1,ASNS,FIGNL1,CREG1,IL18RAP,GNA15,NKG7,KIF11,LCN2,GSTM1,EMP1,TOP2A
Coexpression Atlas	GSM605865_500	Myeloid Cells, MF.Thio5.II-480int.PC, CD115+ MHCII- F480int SiglecF- CD11c+, Peritoneal Cavity, avg-3	Immgen.org, GSE15907	0.002387	1	0.003254	0.02215	22	437	PLD3,S100A6,CCR5,PLOD1,MYO1F,CTSB,ADAP2,SLC16A10,ABCC3,IL13RA1,PLK2,CYP27A1,CREG1,NRP1,SASH1,GSTM1,P2RY6,VWA5A,CD36,ATG4C,EMP1,TPD52
Coexpression Atlas	GSM854326_100	Myeloid Cells, MF.Microglia.CNS, CD45low CD11b+ F4/80+, Brain, avg-3	Immgen.org, GSE15907	0.002437	1	0.003313	0.02255	8	91	CCR5,CX3CR1,ADAP2,IL13RA1,P2RY13,GAL3ST4,RGS1,P2RY6
Coexpression Atlas	GSM791126_100	Fetal Liver, SC.LTSL.FL, IgM- CD24- CD117+ IL7R- CD150+ CD48- AA4.1+ CD43+, Fetal Liver, avg-3	Immgen.org, GSE15907	0.002611	1	0.003539	0.02409	8	92	MKI67,IGF2,ASNS,KIF11,PRC1,P2RX1,TIE1,TOP2A
Coexpression Atlas	GSM399448_100	B cells, preB.FrD.BM, CD19+ IgM- CD45R+ CD43-, Bone marrow, avg-3	Immgen.org, GSE15907	0.002749	1	0.003716	0.0253	7	73	VPREB3,CHST3,ATP1B1,CHCHD10,MYL4,KIF11,TOP2A
Coexpression Atlas	GSM854251_100	Myeloid Cells, DC.103+11b-.SI, CD45+ MHCII+ CD11c-hi CD103+ CD11b-, Small Intestine, avg-4	Immgen.org, GSE15907	0.003128	1	0.004217	0.02871	6	56	CXCL9,ASB2,SLAMF8,RGS1,HAVCR2,CD36
Coexpression Atlas	GSM791102_500	Stem Cells, SC.LT34F.BM, Lineage- cKit+ Sca-1+ flk2- CD34-, Bone marrow, avg-3	Immgen.org, GSE15907	0.003196	1	0.004298	0.02925	19	365	TMEM176A,SSBP2,F2R,PANK1,PIK3IP1,FOXO3,IGFBP4,ASNS,KCNK5,PCP4L1,CREG1,BGN,NKG7,SFXN4,NPR2,GSTM1,P2RX1,TIA1,TIE1
Coexpression Atlas	GSM538249_100	Myeloid Cells, DC.4+.Sp, CD11b CD11c CD45 CD8a CD4, Spleen, avg-3	Immgen.org, GSE15907	0.003453	1	0.004619	0.03144	7	76	CCL5,RND3,ASB2,CYP27A1,KLRD1,RGS1,HAVCR2
Coexpression Atlas	GSM538248_100	Myeloid Cells, DC.4+.Sp, CD11b CD45 CD4 CD11c CD8a, Spleen, avg-1	Immgen.org, GSE15907	0.003453	1	0.004619	0.03144	7	76	RND3,ASB2,CYP27A1,SASH1,RGS1,HAVCR2,CD7
Coexpression Atlas	GSM605853_100	Myeloid Cells, MF.RP.Sp, F4/80hi CD11blo CD11c- autofluorescent, Spleen, avg-3	Immgen.org, GSE15907	0.003993	1	0.005327	0.03626	7	78	ASB2,ADAP2,ABCC3,P2RY13,ITGAD,SASH1,RGS1
Coexpression Atlas	GSM538265_100	Myeloid Cells, DC.8-4-11b+.Sp, CD11b CD4 CD45 CD11c CD8a, Spleen, avg-1	Immgen.org, GSE15907	0.004286	1	0.005703	0.03882	7	79	RND3,ASB2,CYP27A1,KLRD1,RGS1,HAVCR2,CD7
Coexpression Atlas	GSM605823_100	Myeloid Cells, DC.103-11b+.PolyIC.Lu, CD45 MHCII CD11c CD103 CD11b, Lung, avg-3	Immgen.org, GSE15907	0.00492	1	0.006514	0.04434	7	81	CXCL9,CCR5,IL13RA1,CXCL10,RGS1,CD36,EMP1
Coexpression Atlas	GSM538234_100	Myeloid Cells, DC.103+11b-.Lv, CD45+ CD11c+ MHC-II+ CD11b low CD103+, Liver, avg-2	Immgen.org, GSE15907	0.00492	1	0.006514	0.04434	7	81	CXCL9,IRF8,CYP27A1,RGS1,HAVCR2,P2RY6,CD36
Coexpression Atlas	GSM854243_100	Myeloid Cells, DC.103+11b-.LuLN, MHCII+ CD11c+ CD8- CD11b- CD103+, Lymph Node, avg-3	Immgen.org, GSE15907	0.005263	1	0.006949	0.0473	7	82	EPSTI1,TMEM176A,CCL5,TTC39A,IL13RA1,RGS1,ASPRV1
Coexpression Atlas	GSM538271_100	Myeloid Cells, DC.IIhilang+103-11b+.SLN, MHCIIhi CD11c+ Langerin+ CD103- CD11b+, Lymph Node, avg-3	Immgen.org, GSE15907	0.005623	1	0.007386	0.05027	7	83	EPSTI1,TMEM176A,CCL5,PRNP,IL13RA1,RGS1,ASPRV1
Coexpression Atlas	GSM538340_100	B cells, preB.FrD.FL, AA4.1+ IgM- CD19+ CD43- CD24+, Fetal Liver, avg-3	Immgen.org, GSE15907	0.005623	1	0.007386	0.05027	7	83	RRM2,VPREB3,CHST3,ATP1B1,MYL4,KIF11,TOP2A
Coexpression Atlas	GSM791124_100	B cells, MLP.BM, CD19- IgM- CD43+ CD24- AA4.1+ CD45R- CD117+ IL7R-, Bone marrow, avg-2	Immgen.org, GSE15907	0.006002	1	0.007862	0.05352	7	84	PLAC8,S100A9,CST7,IGFBP4,IL18RAP,NKG7,LCN2
Coexpression Atlas	GSM791146_500	alpha beta T cells, preT.DN3A.Th, Lin-/lo CD25hi CD44- CD28-, Thymus, avg-3	Immgen.org, GSE15907	0.006079	1	0.007943	0.05407	20	416	COX6B2,MCM3,SSBP2,PIK3IP1,FAM169B,SLA2,SNX15,CALCOCO1,KCNK5,PRKCH,GATA3,GFI1,NKG7,LCK,GSTP1,CD3G,CD247,THY1,SYTL3,EMP1
Coexpression Atlas	GSM791129_100	B cells, MLP.BM, CD19- IgM- CD43+ CD24intermediate AA4.1+ CD45R- CD, Bone marrow, avg-2	Immgen.org, GSE15907	0.006398	1	0.008297	0.05647	7	85	PLAC8,S100A9,CST7,IGFBP4,IL18RAP,NKG7,LCN2
Coexpression Atlas	GSM791110_100	Stem Cells, SC.MPP34F.BM, Lineage- cKit+ Sca-1+ flk2+ CD34+, Bone marrow, avg-2	Immgen.org, GSE15907	0.006398	1	0.008297	0.05647	7	85	IGFBP4,FIGNL1,PBK,IL18RAP,NKG7,KIF11,TOP2A
Coexpression Atlas	GSM777067_100	Stromal Cells, St.31-38-44-.SLN, CD45- gp38- CD31- CD44-, Lymph Node, avg-2	Immgen.org, GSE15907	0.006398	1	0.008297	0.05647	7	85	MYL9,CRIP2,IGFBP5,IGFBP7,BGN,GSTM1,ERRFI1
Coexpression Atlas	GSM777055_100	Stromal Cells, FRC.SLN, gp38+ CD31- CD140a+, Lymph Node, avg-4	Immgen.org, GSE15907	0.006815	1	0.008769	0.05969	7	86	IGFBP4,IGFBP5,IGFBP7,CXCL10,BGN,DES,GSTM1
Coexpression Atlas	GSM791117_100	Stem Cells, SC.CMP.BM, Lineage- Kit+ Sca1- CD34+ FcgRlow, Bone marrow, avg-2	Immgen.org, GSE15907	0.006815	1	0.008769	0.05969	7	86	F2R,IGFBP4,SLC14A1,FIGNL1,PBK,NKG7,KIF11
Coexpression Atlas	GSM605840_100	Plasmacytoid, DC.pDC.8+.Sp, GR1-PE CD11c-eFluor750 CD8-eFluor480 CD45-APC B220, Spleen, avg-3	Immgen.org, GSE15907	0.006815	1	0.008769	0.05969	7	86	CCR5,IRF8,RND3,ATP1B1,P2RY13,KLRD1,LAG3
Coexpression Atlas	GSM854299_100	Plasmacytoid, DC.pDC.8+.SLN, B220-FITC CD45-APC CD11c-eFluor780 GR1-PE CD8-eFlu, Lymph Node, avg-3	Immgen.org, GSE15907	0.007251	1	0.009306	0.06335	7	87	CCR5,IRF8,RND3,ATP1B1,P2RY13,LAG3,CD7
Coexpression Atlas	GSM854294_500	Myeloid Cells, DC.II+480lo.PC, F4/80lo MHC II+ CD11c+ CD115+, Peritoneal Cavity, avg-3	Immgen.org, GSE15907	0.007435	1	0.009519	0.06479	20	424	RASGRP4,TMEM176A,CHN2,TUBB2A,S100A6,CCR5,ID2,RND3,CTSB,CX3CR1,SLC16A10,SLAMF8,IL13RA1,PLK2,GBP2,CREG1,DSTN,P2RY6,CD36,ATG4C
Coexpression Atlas	GSM605875_100	Myeloid Cells, Mo.6C+II-.LN, F480+ Ly6c+ MHCII lo/+, Lymph Node, avg-3	Immgen.org, GSE15907	0.008142	1	0.01037	0.0706	6	68	TMEM176A,PLAC8,S100A9,CX3CR1,IL13RA1,P2RY6
Coexpression Atlas	GSM854306_100	Myeloid Cells, GN.Bl, CD11b+ Ly6-G+, Blood, avg-3	Immgen.org, GSE15907	0.008142	1	0.01037	0.0706	6	68	S100A6,S100A9,IL13RA1,P2RY13,LCN2,ASPRV1
Coexpression Atlas	GSM791108_100	Stem Cells, SC.MEP.BM, Lineage- Kit+ Sca1- CD34- FcgR-/low, Bone marrow, avg-2	Immgen.org, GSE15907	0.008184	1	0.0104	0.07078	7	89	COX6B2,ABCB4,ASNS,FIGNL1,PBK,BLVRB,TFRC
Coexpression Atlas	GSM538347_100	B cells, proB.CLP.BM, AA4.1+ CD117+ IL7R+ CD45R- CD24- CD19- IgM-, Bone marrow, avg-1	Immgen.org, GSE15907	0.009344	1	0.01184	0.08062	6	70	PLAC8,S100A9,CST7,IL18RAP,NKG7,LCN2
Coexpression Atlas	GSM854312_100	Myeloid Cells, GN.UrAc.PC, CD11b+ Ly6-G+, Peritoneal Cavity, avg-3	Immgen.org, GSE15907	0.00999	1	0.0126	0.08576	6	71	S100A9,IL13RA1,P2RY13,IL18RAP,LCN2,ASPRV1
Coexpression Atlas	GSM854317_100	Myeloid Cells, MF.BM, B220neg CD3neg Ly-6C/Glo CD115int F4/80+, Bone marrow, avg-3	Immgen.org, GSE15907	0.00999	1	0.0126	0.08576	6	71	S100A9,IGFBP4,ASNS,NKG7,LCN2,GSTM1
Coexpression Atlas	GSM854255_100	Myeloid Cells, DC.103-11b+.LuLN, MHCII+ CD11c+ CD8- CD11b+ CD103-, Lymph Node, avg-3	Immgen.org, GSE15907	0.01067	1	0.01339	0.09113	6	72	TMEM176A,S100A9,CCL5,IL13RA1,LCN2,RGS1
Coexpression Atlas	GSM854246_100	Myeloid Cells, DC.103+11b-.Salm3.SI, CD45+ MHCII+ Gr1- CD11c-hi CD103+ CD11b-, Small Intestine, avg-5	Immgen.org, GSE15907	0.01067	1	0.01339	0.09113	6	72	CXCL9,IRF8,ASB2,SLAMF8,HAVCR2,CD36
Coexpression Atlas	GSM538213_500	B cells, B.T1.Sp, IgD+ IgM+ CD45R+ CD24+ CD19+ AA4.1+ CD23-, Spleen, avg-3	Immgen.org, GSE15907	0.01072	1	0.01341	0.0913	17	353	PIK3AP1,CABLES2,VPREB3,FAM169B,VAV2,CHST3,SEMA4B,RRM2B,IRF8,HVCN1,PPP3CC,SP100,CHCHD10,NCF4,GIMAP7,BRWD1,CD36
Coexpression Atlas	GSM777041_500	Stromal Cells, Ep.MEChi.Th, CD45- EpCAm+ Ly51- MHCIIhi, Thymus, avg-2	Immgen.org, GSE15907	0.0114	1	0.01424	0.09693	18	384	TMEM176A,S100A9,CXCL9,SCNN1A,CCL5,ICAM1,IGFBP5,ATP1B1,PRNP,IL13RA1,CXCL10,IL18R1,STK39,DSTN,CASP4,LCN2,VWA5A,ASPRV1
Coexpression Atlas	GSM538245_100	Myeloid Cells, DC.4+.SLN, CD11b-FITC CD4-PE CD11c-Alexa750 CD8a-PacificBlue, Lymph Node, avg-3	Immgen.org, GSE15907	0.01212	1	0.0151	0.1028	6	74	TMEM176A,RND3,SLAMF8,IL13RA1,CYP27A1,RGS1
Coexpression Atlas	GSM538280_500	Myeloid Cells, DC.LC.Sk, MHCII+ CD11b+ CD45+, Skin, avg-2	Immgen.org, GSE15907	0.01423	1	0.01768	0.1204	20	452	S100A6,ICAM1,CRIP2,RND3,ASNS,PRNP,IL13RA1,PLK2,IL1RL2,GADD45G,SQSTM1,NFKBIB,DSTN,SASH1,RGS1,LGALS7,HAVCR2,EFNA1,ERRFI1,EMP1
Coexpression Atlas	GSM538266_100	Myeloid Cells, DC.8-4-11b+.Sp, CD11b CD11c CD45 CD8a CD4, Spleen, avg-2	Immgen.org, GSE15907	0.01543	1	0.01912	0.1302	6	78	RND3,ASB2,KLRD1,RGS1,HAVCR2,CD7
Coexpression Atlas	GSM403988_500	CD positive, CD19 Control, 19+ 4- 8-, Spleen, avg-6	Immgen.org, GSE15907	0.01551	1	0.01917	0.1305	16	339	PIK3AP1,VPREB3,PLAC8,FAM169B,VAV2,CHST3,SEMA4B,IRF8,HVCN1,PPP3CC,KCNK5,SP100,NCF4,GIMAP7,BRWD1,CD36
Coexpression Atlas	GSM791119_100	Stem Cells, SC.GMP.BM, Lineage- sca1- ckithi CD34+ FcgRhi, Bone marrow, avg-3	Immgen.org, GSE15907	0.01828	1	0.02256	0.1535	6	81	PLAC8,PLK1,CST7,IGFBP4,NKG7,GSTM1
Coexpression Atlas	GSM538242_100	Myeloid Cells, DC.4+.MLN, CD11b-FITC CD4-PE CD11c-Alexa750 CD8a-PacificBlue, Lymph Node, avg-3	Immgen.org, GSE15907	0.01931	1	0.02377	0.1618	6	82	TMEM176A,CCL5,RND3,ASB2,CYP27A1,RGS1
Coexpression Atlas	GSM605850_500	Myeloid Cells, MF.II-480hi.PC, F4/80hi CD115hi CD11b+ MHC II- CD11c-, Peritoneal Cavity, avg-3	Immgen.org, GSE15907	0.01994	1	0.02448	0.1666	19	438	TMEM176A,ARHGAP29,CCR5,PLOD1,RND3,CTSB,CYB5R1,ABCC3,IL13RA1,PLK2,GBP2,CREG1,BLVRB,DSTN,RGS1,P2RX1,CD36,ATG4C,EMP1
Coexpression Atlas	GSM791131_100	B cells, MLP.FL, CD19- IgM- CD43+ CD24intermediate AA4.1+ CD45R- CD, Fetal Liver, avg-3	Immgen.org, GSE15907	0.02038	1	0.02496	0.1699	6	83	PLK1,IGF2BP3,IGFBP4,ASNS,FIGNL1,KIF2C
Coexpression Atlas	GSM854302_500	Stromal Cells, Ep.MEChi.Th, CD45-EpCAm+Ly51-MHCIIhi, Thymus, avg-1	Immgen.org, GSE15907	0.0212	1	0.0259	0.1763	18	411	TMEM176A,CXCL9,SCNN1A,ICAM1,RND3,IGFBP5,ASNS,ATP1B1,PRNP,IL13RA1,CXCL10,IL18R1,DSTN,CASP4,LCN2,EGR1,VWA5A,ASPRV1
Coexpression Atlas	GSM791139_100	alpha beta T cells, preT.DN2A.Th, Lin-/lo CD25hi CD44+ cKithi, Thymus, avg-2	Immgen.org, GSE15907	0.02149	1	0.02619	0.1782	6	84	PLAC8,CST7,IGFBP4,GATA3,NKG7,LCK
Coexpression Atlas	GSM854258_100	Myeloid Cells, DC.103-11b+.Salm3.SI, CD45+ MHCII+ Gr1- CD11c-hi CD11b+ CD103- F480+, Small Intestine, avg-4	Immgen.org, GSE15907	0.02317	1	0.02817	0.1917	5	63	CXCL9,CCR5,CXCL10,GBP2,RGS1
Coexpression Atlas	GSM399442_100	Stem Cells, SC.LTSL.BM, IgM- CD24- CD117+ IL7R- CD150+ CD48- AA4.1+ CD43+, Bone marrow, avg-2	Immgen.org, GSE15907	0.02382	1	0.02882	0.1962	6	86	S100A9,VWF,SLC14A1,LCN2,P2RX1,TIE1
Coexpression Atlas	GSM854335_100	alpha beta T cells, preT.ETP.Th, Lin-/lo CD25- CD44+ cKit+, Thymus, avg-3	Immgen.org, GSE15907	0.02382	1	0.02882	0.1962	6	86	CST7,IGFBP4,IL18RAP,NKG7,RGS1,EMP1
Coexpression Atlas	GSM854280_100	Myeloid Cells, DC.11cloSer.SI, CD45+ MHCII+ CD11c-lo CD11b+, Small Intestine, avg-5	Immgen.org, GSE15907	0.02462	1	0.02972	0.2023	5	64	CCR5,ADAP2,GBP2,RGS1,CD36
Coexpression Atlas	GSM605836_100	Myeloid Cells, DC.8-4-11b-.MLN, CD45-APC CD11b-FITC CD11c-eFluor780 CD4-PE CD8a-eF, Lymph Node, avg-3	Immgen.org, GSE15907	0.02505	1	0.03016	0.2053	6	87	EPSTI1,TMEM176A,CCL5,TTC39A,RGS1,CD36
Coexpression Atlas	GSM538225_500	B cells, B1a.Sp, IgD+ IgM+ CD45R+ CD24+ CD19+ AA4.1- CD23- CD21/35-, Spleen, avg-3	Immgen.org, GSE15907	0.03228	1	0.03878	0.264	15	341	CABLES2,PLAC8,FAM169B,ATXN1,VAV2,CHST3,SEMA4B,HVCN1,PPP3CC,KCNK5,NCF4,GIMAP7,CASP4,CD36,TPD52
Coexpression Atlas	GSM605846_100	Myeloid Cells, GN.BM, CD11b+ Ly6-G+, Bone marrow, avg-4	Immgen.org, GSE15907	0.03452	1	0.04138	0.2816	5	70	S100A9,ANKRD22,IL18RAP,LCN2,ASPRV1
Coexpression Atlas	GSM854229_500	B cells, B1a.Sp, CD19+ CD45R+ IgM++ AA4.1- CD23- CD43+ CD5+, Spleen, avg-3	Immgen.org, GSE15907	0.03674	1	0.04393	0.299	15	347	PLAC8,FAM169B,ATXN1,VAV2,CHST3,SEMA4B,HVCN1,PPP3CC,KCNK5,NCF4,GIMAP7,NPR2,CASP4,LCK,CD36
Coexpression Atlas	GSM538216_500	B cells, B.T2.Sp, IgD+ IgM+ CD45R+ CD24+ CD19+ AA4.1+ CD23+, Spleen, avg-3	Immgen.org, GSE15907	0.03752	1	0.04476	0.3047	15	348	PIK3AP1,CABLES2,VPREB3,FAM169B,VAV2,CHST3,SEMA4B,IRF8,HVCN1,PPP3CC,SP100,NCF4,GIMAP7,BRWD1,CD36
